# Supplementary material for: Gene expression profile of bladder tissue of patients with ulcerative interstitial cystitis
Source: BMC Genomics. 2009 Apr 28;10:199. doi: 10.1186/1471-2164-10-199 (PMC2686735; doi:10.1186/1471-2164-10-199)
Supplement: Additional file 1 — Matrix of 31,579 present probe sets against six healthy, five ni and five ulcer samples. Statistical requirement: One probe set needed to be present (detection p-value < 0.05) in at least four of the arrays 4 ni, 12 ni, 13 ni, 14 ni, 15 ni, 2 healthy, 5 healthy, 7 healthy, 9 healthy, 10 healthy, 11 healthy. The numbers give the expression values relative to the average of the healthy controls. The values are not logarithmic. [file 1471-2164-10-199-S1.xls]

## Sheet: Tabelle1
Probename	2 healthy 01	5 healthy 01	7 healthy 01	9 healthy 01	10 healthy 01	11 healthy 01	4 ni 01	12 ni 01	13 ni 01	14 ni 01	15 ni 01	4 ulcus 01	12 ulcus 01	13 ulcus 01	14 ulcus 01	15 ulcus 01
1570571_at	1.40663	1.09069	0.797399	0.868402	0.9138	1.03007	2.13573	2.72786	1.483	1.35908	1.01481	1.41957	1.2411	1.50292	1.54959	1.96068
1570578_at	0.939601	1.07715	1.93886	0.936505	0.708473	0.768073	1.89707	1.99774	0.71646	1.87069	0.978433	0.582662	0.979708	1.15363	0.938465	0.698229
1570585_at	1.37145	0.910721	0.823054	0.619134	1.18237	1.32883	0.534981	1.96439	1.23953	0.994487	1.01853	0.771837	1.1453	1.23131	0.673449	1.45057
1570588_at	1.30239	1.49304	0.311798	1.09297	1.03754	1.45445	0.857966	0.875917	0.800969	1.16393	1.16148	0.95729	0.529935	1.09901	0.728323	1.26528
1570622_at	1.08603	1.08128	1.16292	0.951451	1.09438	0.703254	0.941899	1.42739	1.42818	0.666402	0.816303	1.26072	0.993355	1.28755	0.481583	0.929252
1570623_at	0.606046	0.817761	1.46756	0.879765	1.37281	1.13841	0.746626	1.48367	0.0989705	0.780208	0.697465	1.06327	0.651811	0.844856	0.498571	0.762839
1570639_at	0.440079	0.812869	1.43563	1.6886	0.980058	1.1766	2.01337	1.73241	1.74554	1.29409	0.647716	1.50133	0.604713	0.881977	1.59359	1.75996
1570450_at	0.955074	0.745759	1.82656	0.821793	0.881342	1.06127	1.04565	1.3436	0.657638	0.990682	0.896309	0.751402	1.46937	0.808353	0.921109	0.872079
1570482_at	1.41369	1.28636	0.652203	1.26099	0.793626	0.842509	1.08525	1.19664	1.30091	1.47227	1.08296	0.763648	0.56158	1.03397	0.944585	1.49674
1570496_at	1.7058	1.10921	1.18701	0.680949	0.941473	0.694518	1.36703	1.45405	1.37287	1.12259	0.425083	0.820522	0.640717	0.877432	1.22486	1.24499
1570503_at	1.07094	0.757409	1.28394	1.34748	1.36778	0.520983	0.907685	0.447468	0.798836	1.12991	0.746044	0.972082	1.19522	1.36308	1.15873	1.11809
1570507_at	1.5582	1.37733	0.878916	1.21559	0.604829	0.721057	1.68227	1.46206	1.3118	1.33128	0.954116	1.08511	1.18215	1.22231	0.988391	1.52291
1570511_at	1.13186	1.41267	0.988336	0.650227	0.912583	1.06641	0.806925	0.675828	0.6762	0.802897	0.8499	0.662336	0.742796	0.5321	0.507457	0.485759
1570515_a_at	0.7826	0.452251	4.19657	2.54102	0.627836	0.422019	0.648869	0.179457	0.836719	0.756897	0.894369	0.738613	0.845917	1.34457	1.26447	0.868453
1570523_s_at	1.17531	1.18667	0.598059	1.24637	0.998192	0.96364	1.18429	0.713801	0.43059	1.06198	0.826157	0.798265	0.953451	0.924727	1.01849	0.710082
1570531_at	0.852741	0.331315	1.16661	1.03603	2.18662	1.33928	0.622077	0.924979	1.53813	0.905113	1.59552	1.0973	1.52577	1.11061	1.25043	1.68673
1570534_a_at	0.89006	1.51308	1.38394	0.85149	1.07701	0.585062	0.493685	0.985949	0.338714	0.554959	0.344394	0.680236	0.611606	0.562561	0.640391	0.551907
1570542_a_at	1.13849	0.948678	0.845439	1.58471	0.726408	0.951352	1.1335	0.846213	0.709331	0.888967	0.922375	0.869229	1.00351	0.914764	0.856835	0.722377
1570552_at	1.07344	1.15544	0.98439	0.907162	0.677411	1.33282	1.07624	0.937239	1.1981	0.969933	0.617771	0.54992	0.89196	0.844574	0.920035	0.880697
1570566_at	0.680587	1.72774	1.02901	0.916585	1.17452	0.767689	1.72773	1.70492	0.859905	1.11718	1.47211	1.38452	1.12412	1.34099	1.26743	1.06427
1570567_at	0.949677	1.19361	0.763965	0.919492	1.02329	1.22727	1.15255	0.995692	0.793131	1.1829	1.4317	1.10907	1.07591	1.18599	0.902268	1.09358
1570342_at	1.39566	1.33373	1.13175	0.953197	0.593347	0.839285	1.18646	2.28572	1.75283	1.42471	0.662234	0.872422	0.680564	1.87119	0.813961	1.82295
1570351_at	0.895267	1.10515	1.13402	1.2045	1.11966	0.660866	2.20996	1.38775	1.05468	1.39093	3.32964	2.49059	0.860851	1.87869	1.68566	1.23548
1570382_at	0.292449	0.674454	3.33654	1.17967	0.814802	1.58085	0.8107	0.183755	1.74438	1.3787	2.33504	0.530829	1.85212	0.193349	1.91042	1.72052
1570384_at	1.9641	1.08182	2.0843	0.311216	0.848479	0.855099	1.29517	1.86144	1.70216	1.22218	1.30282	2.05276	1.17566	2.37084	0.920189	2.599
1570408_at	1.71835	1.03353	0.220417	1.02333	1.1264	2.2162	1.48732	1.7052	2.2417	2.20113	1.38939	1.53191	0.487808	1.35605	1.68566	0.751607
1570409_x_at	0.540569	0.92819	0.765878	1.24554	1.33713	1.56251	1.43115	1.94874	1.48696	0.893572	1.81007	0.970463	1.60909	2.23911	0.275727	1.93665
1570410_at	1.14629	1.00516	1.08973	0.768152	1.04727	0.990012	0.900453	1.1398	0.982554	0.731351	0.772618	0.861298	1.37346	1.04159	0.852419	1.18131
1570411_at	1.31899	0.830673	1.4833	0.648279	1.60725	0.590548	1.35863	2.91883	1.07975	1.81026	1.86706	0.673019	1.56153	2.37994	2.25164	1.79492
1570414_x_at	1.62152	1.13653	0.810395	0.671035	1.10963	0.899241	0.415603	0.513597	0.584051	1.41478	0.623668	0.36807	0.301546	0.741246	0.590466	0.331031
1570415_at	1.60272	1.50428	0.268501	0.954469	1.3236	1.22278	1.58615	1.74546	1.19909	1.39139	0.87739	2.05413	1.35188	2.15741	1.40283	2.87712
1570439_at	0.891247	1.53646	0.822232	1.13606	0.882077	0.886296	1.58008	1.61637	0.682996	1.32906	1.75481	1.67534	1.22099	1.53584	0.758552	1.50374
1570441_at	1.52811	1.1591	0.946896	0.593768	1.44729	0.693823	1.26446	1.63616	1.10175	0.84336	0.818346	0.896	1.03856	1.85011	0.979046	1.18664
1570269_at	0.814946	1.3021	1.65329	0.811449	0.669666	1.04896	1.786	1.99907	2.55036	1.24604	1.62883	1.80132	1.46986	1.40717	1.37872	0.766024
1570299_at	1.85528	1.35615	1.04022	0.934011	1.10926	0.368786	1.00868	2.04286	1.22495	1.72054	1.37786	1.00419	1.07019	1.63271	1.48561	1.4935
1570315_at	1.19506	0.952957	1.03936	1.10727	0.726045	1.05088	0.860544	1.57541	1.23871	1.13293	1.57412	1.42668	1.14225	0.568025	1.36478	1.70795
1570335_at	1.28236	1.00835	0.98226	0.646876	1.19167	1.02135	1.71311	1.79502	1.2809	1.21568	1.61801	1.13411	1.14168	1.39502	1.23923	1.56485
1570338_at	2.09112	0.669861	1.58265	0.534405	1.03289	0.8172	0.500729	2.45964	2.72799	0.918792	1.24508	0.796006	1.44846	1.88497	1.26679	2.03357
1570339_x_at	4.92931	1.11942	2.11404	0.080774	0.682397	1.55524	0.991843	3.84017	2.53975	0.832606	0.693986	1.42811	3.18674	3.37843	1.15834	2.21952
1570198_x_at	0.955711	0.95248	0.527873	1.06332	1.77954	1.0998	1.12897	1.21048	2.27406	1.19758	1.61155	1.96964	1.6315	1.86435	1.1847	1.76084
1570200_at	0.748289	1.30428	1.36402	1.38921	0.693288	0.77994	2.31322	2.83304	3.1992	2.25836	1.73938	2.00208	1.97157	2.33321	1.73815	2.40638
1570210_x_at	1.10116	1.52193	0.901015	0.855616	0.997028	0.776309	0.912083	1.49434	1.33007	1.21649	1.289	0.948872	0.937223	1.37655	1.10203	1.53489
1570227_at	1.22838	1.25146	0.470999	1.07186	1.24652	1.03368	1.43234	1.63889	1.15438	1.83364	0.798673	0.631821	1.2821	1.46508	1.29368	1.3415
1570425_s_at	1.11967	1.63664	0.6534	1.01079	0.857864	0.963158	1.49727	1.29091	0.41682	0.603891	0.846648	0.590483	0.894789	0.614003	0.637516	0.798616
1570243_at	0.781427	0.936113	1.0744	0.925951	1.2751	1.07766	1.03043	0.748026	1.37332	0.969448	0.811284	0.730898	1.20583	0.723668	0.938152	0.96992
1570248_at	1.58465	0.72396	0.968281	0.56783	1.36892	1.15812	0.838598	1.01378	1.69255	0.924014	1.30717	1.24423	1.12881	0.727295	1.35548	1.38744
1570249_x_at	1.53041	1.04096	0.668936	0.960053	1.05252	0.928637	1.96628	2.09143	1.75313	0.95041	1.85342	1.91685	1.72691	1.48252	1.9066	1.83057
1570251_at	0.567243	1.54906	2.23543	0.634913	0.883106	0.907976	1.21124	1.14151	0.74297	0.961403	0.906223	0.776611	0.597998	0.621415	0.434232	0.418585
1570255_s_at	1.5276	1.07177	1.79158	0.776002	0.661237	0.6644	0.682024	1.03979	0.482665	1.72513	1.59233	0.922979	0.91989	0.858053	0.969951	1.41594
1570259_at	1.2696	1.31958	1.0834	0.332007	1.18336	1.40232	1.35704	1.99974	0.796576	1.41525	1.69587	1.02722	1.20744	1.58077	0.953601	1.35906
1570119_at	0.445318	1.33462	2.605	1.12157	0.904557	0.636648	0.907232	1.74255	0.625565	1.12935	2.03711	1.23885	0.471815	1.60038	0.235469	0.706187
1570128_at	0.670566	1.07571	1.82534	0.525748	1.44488	0.999796	0.601082	0.891084	1.11319	0.894019	0.281637	1.29372	0.657156	0.118668	0.732829	1.00146
1570130_at	1.55561	1.30798	0.97948	0.459584	1.33579	0.817337	0.784645	1.95655	1.20049	0.831496	1.42385	1.29566	0.91454	1.62268	1.03941	2.15321
1570135_at	1.22348	1.19281	1.06088	0.969863	0.645556	1.03162	0.922479	1.52503	0.519737	0.890747	0.439199	0.502003	1.21228	0.891286	0.875019	1.65003
1570143_at	1.39612	1.82452	0.902218	0.721372	0.779858	0.773468	1.52548	1.36618	0.776132	1.0537	1.14133	0.784155	0.632231	0.917512	0.889132	0.850264
1570151_at	1.09915	0.888827	1.09192	0.618927	1.35282	1.11959	0.830392	1.41178	0.794851	0.675797	1.90414	0.883985	0.8567	1.06263	0.988391	1.24935
1570153_at	0.764678	1.96269	0.571266	1.28069	0.791644	1.15042	0.148571	0.280836	0.211732	0.684754	0.279766	0.151807	0.288085	0.246082	0.0853914	0.0923464
1570160_at	1.24011	1.1958	0.641209	0.950183	1.28384	0.862111	1.3618	2.13511	1.20933	0.908287	1.40452	1.79742	1.57145	1.4585	0.535256	1.44093
1570165_at	0.729084	1.18964	1.19534	0.772389	1.42289	0.877623	5.72385	7.31809	3.50749	1.62359	2.36678	3.18415	3.56026	3.58674	2.32524	3.90448
1570166_a_at	1.0624	1.27144	0.905683	0.803509	0.963859	1.05544	0.939077	1.20786	1.0612	0.828729	1.01008	0.862159	0.778281	0.918277	0.909667	1.01473
1570173_at	1.34093	1.3021	1.48552	0.612055	0.82121	0.767049	1.35118	1.01479	1.82985	1.30209	1.78401	2.05139	1.46546	2.02907	0.502659	1.94538
1570185_at	0.824509	1.13162	0.909767	1.37126	0.893767	0.961234	0.940487	1.42525	0.920259	0.90451	1.75335	1.31941	0.83513	1.25013	1.54469	1.99596
1570035_at	0.896013	1.38377	0.876867	0.607684	1.02006	1.48383	1.73292	1.27318	1.10083	0.813674	2.59269	0.969816	1.25608	1.7357	1.18529	0.144178
1570039_at	1.07022	1.12017	0.250892	1.41987	1.14056	2.05299	0.683503	0.661122	0.895595	0.436255	1.46574	1.74895	0.876048	0.96568	1.25064	2.164
1570048_at	1.24259	1.18983	1.44716	0.751187	0.684448	0.909036	1.18745	1.9749	1.3219	1.11606	0.744306	1.11891	0.812206	1.62647	1.13427	1.35566
1570061_at	0.773781	1.1539	1.00394	0.915059	1.03478	1.17817	0.885274	0.945397	0.993422	1.20218	0.913959	0.593146	0.97661	0.963429	0.633385	0.978852
1570064_at	1.92681	1.53033	0.367242	0.704382	1.22817	1.06747	0.585362	1.2513	0.837556	1.20499	0.328034	0.441321	1.03424	0.655129	0.506443	0.0969033
1570070_at	1.00287	0.89358	1.17265	0.736804	1.05287	1.22666	0.696614	0.842133	0.907314	0.438442	0.557308	1.15838	0.965283	0.541224	0.723725	0.585059
1570087_at	0.982849	0.9383	1.01319	1.0979	1.13129	0.86168	1.60369	1.763	1.61699	0.927099	1.33002	1.85308	1.7083	1.43177	1.18826	1.97544
1570093_at	1.12904	1.27888	0.930314	1.12419	1.07146	0.618039	0.404532	0.642546	0.711936	1.26235	1.60619	1.15664	1.03063	1.64145	0.902268	1.21101
1570108_at	0.930252	0.99433	1.09428	0.866234	0.917922	1.2425	1.42662	1.82397	1.22822	0.878363	1.0204	1.05427	1.45863	1.68524	0.815047	1.32153
1570111_at	0.354469	2.10745	2.31005	2.10132	0.117952	2.338	1.03301	2.97184	0.124647	1.55811	2.05724	1.39239	1.07752	2.28434	2.47603	1.92122
1569956_at	0.82396	0.443074	4.5031	1.76838	0.431289	0.797555	0.293751	0.67549	0.883586	0.936104	1.78223	0.857716	1.80971	1.909	1.08237	0.844896
1569960_at	2.57719	1.91998	0.320491	1.36807	0.506798	0.90949	1.93733	1.62096	0.214932	1.72341	1.75277	2.20969	2.42662	1.25221	1.94739	2.72043
1569961_at	0.804018	1.06341	1.22663	1.08065	0.663334	1.33016	0.890899	0.632663	1.00173	0.947879	0.769021	0.865904	1.14187	1.19253	0.898217	0.589169
1569962_at	1.24861	1.48386	1.10014	0.479857	0.847631	1.20618	1.42567	1.63616	1.0724	2.05369	3.05118	1.67898	1.40331	2.14737	1.7893	1.95448
1569963_at	0.507056	0.962213	1.72852	0.954628	1.11129	1.11773	1.30928	0.574177	0.840073	1.04026	1.05376	0.700485	1.41434	0.129649	1.96532	0.956914
1569973_at	1.22267	1.03009	1.03814	1.40738	1.00169	0.542516	1.05616	1.3436	0.875378	0.923706	1.16129	1.36095	1.32556	1.32081	0.905583	1.39811
1569974_x_at	1.58756	0.745138	0.674085	1.41185	1.06275	0.835796	1.15351	1.16011	1.34187	0.98492	1.37671	1.44824	0.757296	1.52411	1.80758	1.08144
1569986_x_at	1.28385	1.22077	0.659197	0.759243	1.072	1.18922	0.19524	0.464954	0.155631	0.445513	0.257268	0.273356	0.254022	0.241009	0.236846	0.246094
1569999_at	0.717033	1.59358	0.96925	0.787467	0.90667	1.26465	1.58087	0.763901	0.854049	0.593316	1.4577	1.02175	1.29326	1.44279	0.653872	1.68112
1570001_at	0.777141	1.94737	0.427529	1.20149	1.05077	1.22421	2.07815	3.77418	1.65986	1.09798	2.01852	1.08983	1.4516	1.5236	1.80879	1.19358
1570007_at	1.05271	0.950261	1.26715	1.1961	0.974358	0.676919	1.55889	2.12481	1.54224	1.11068	2.13585	0.810194	1.54367	1.91473	1.39816	1.85236
1570021_at	1.12453	1.43761	1.50647	0.676425	0.966594	0.628007	1.11737	3.05165	1.55307	1.38261	1.14095	1.00855	0.72991	2.24247	0.842111	1.77085
1570022_at	1.07756	1.23037	1.23751	0.828117	1.0094	0.729153	1.56723	1.45211	1.58022	0.8988	0.655863	1.40193	1.30539	0.916595	0.941284	1.4117
1570033_at	1.07022	1.10129	0.752968	1.39315	0.964181	0.838866	0.974799	1.22041	0.634913	0.489423	1.05692	1.29566	1.19682	1.13664	0.507965	0.146308
1569872_a_at	0.652703	0.989042	0.58788	0.840352	2.52698	1.24085	3.50425	1.57725	5.1204	1.18409	2.91498	3.05115	2.03433	1.9632	1.71285	1.30142
1569894_at	1.40851	1.54365	1.12404	1.02453	0.71978	0.554861	0.979358	1.61583	0.66458	1.26129	1.03358	0.93771	1.13013	1.55542	1.65586	1.32396
1569898_a_at	0.854163	1.13995	0.937786	1.38551	1.1264	0.701732	1.15948	0.60816	0.497198	1.52649	0.769406	0.715709	0.823795	0.542036	0.766559	0.861964
1569905_at	0.803081	0.980507	0.794613	0.946863	1.29092	1.30752	0.875736	0.852158	0.741238	1.5925	0.979412	1.33356	1.44556	1.02625	1.1659	0.551448
1569906_s_at	0.940071	1.19819	1.03521	1.03035	0.984971	0.84504	1.34421	1.43982	1.21904	0.982952	0.934912	1.572	1.51286	0.930913	1.77534	1.90464
1569930_at	0.866205	1.31388	1.21139	0.436951	1.37854	1.20418	1.06927	0.678197	0.651312	1.31781	1.44464	0.626578	0.921425	0.756977	0.655181	0.461838
1569934_at	1.59579	1.15833	0.690573	1.07903	1.12978	0.642618	0.412292	0.851874	1.45533	1.43186	0.816167	1.47332	1.26259	2.79429	0.659124	2.06361
1569935_at	1.65842	1.15313	0.735112	0.792602	1.10464	0.812447	0.926331	0.90139	1.02402	0.87851	1.09457	1.29436	0.607542	0.815525	1.08292	0.776435
1569938_at	1.28065	1.13995	1.57109	0.686648	1.23741	0.513141	0.503574	1.06363	0.807537	1.33372	0.245579	0.759966	0.360294	0.374777	1.09325	1.02476
1569940_at	1.11892	0.971398	1.07333	1.24491	0.79138	0.87005	2.18797	1.6059	1.54997	1.60476	2.06032	1.82124	1.02241	2.33632	1.79169	1.56277
1569941_at	1.62911	0.831643	1.19894	0.857043	0.696763	1.03093	1.18963	1.13128	0.433397	0.467497	1.31066	0.60725	1.12618	1.12439	0.132632	0.474319
1569948_at	1.14362	1.27483	0.745724	0.928578	1.27107	0.779291	0.937826	0.984635	0.877276	1.03335	1.10043	1.0226	0.81873	0.82235	0.659014	1.21324
1569952_x_at	1.10135	1.06838	1.14675	0.995244	0.794685	0.937032	1.27525	0.925751	1.12457	0.931591	0.887834	1.8902	1.13579	1.13626	1.04219	1.48383
1569791_at	0.80751	0.978059	1.6713	0.866667	0.862308	1.01372	0.397249	1.60403	0.959893	1.1535	1.06045	0.943038	1.54651	1.02471	1.09089	1.13688
1569792_a_at	1.28728	1.45812	0.971352	0.863495	0.729928	0.870195	0.671086	0.542726	0.819878	0.804237	0.556566	0.692591	0.783748	0.541584	0.217909	1.31078
1569794_at	1.24903	1.44771	1.27222	0.695632	0.90667	0.689213	0.737106	0.382007	0.308274	0.885123	0.418476	0.437149	0.386805	0.337421	0.486342	0.545779
1569808_at	1.38246	0.426766	1.55468	1.2568	1.22817	0.706308	1.16938	0.0938726	0.968248	0.710683	1.56262	1.08114	1.17312	0.884332	1.7137	1.00096
1569813_at	1.08712	1.12766	0.981114	1.36511	0.800267	0.761064	1.0802	0.945397	0.476351	1.10975	0.802543	0.787167	0.886329	1.25576	0.737362	1.20397
1569815_x_at	1.11706	1.79915	1.19495	0.747067	0.948718	0.587505	1.04322	1.41201	1.0937	0.728553	1.47579	0.541643	1.33309	1.55723	0.665305	1.48111
1569816_at	0.740102	0.969134	1.37497	1.04679	1.26832	0.763732	0.601483	0.609175	1.48572	0.981806	0.936627	0.920521	1.73123	0.63906	0.780222	0.61209
1569819_at	2.89804	0.319068	0.515011	1.28754	2.08692	0.781502	1.0775	2.7274	0.532539	1.54904	2.84775	0.655855	0.25842	0.399015	1.91138	1.16198
1569830_at	0.963869	1.18983	1.35202	0.883291	0.692018	1.05509	3.40352	2.29221	1.97796	1.95777	4.87294	3.43272	1.38958	3.06305	1.93477	5.01429
1569854_at	1.4986	0.607227	2.22317	0.894252	1.20948	0.457016	2.02009	1.40053	1.32101	0.773475	0.968536	0.817655	1.19283	2.27902	1.05794	0.972996
1569857_s_at	1.36939	1.47253	1.04474	0.988137	0.685932	0.700329	1.66858	1.47356	1.09334	0.99598	1.07022	1.81397	1.04411	0.785509	1.02138	0.97089
1569761_x_at	0.749162	1.16511	1.58186	1.00391	1.43599	0.502394	0.613122	0.111639	0.377973	0.629899	0.210283	0.617147	0.332871	0.517064	0.621257	0.820609
1569785_at	1.28664	0.291606	0.947843	2.62671	0.785598	1.36269	2.83104	3.06593	3.51451	2.55394	5.15275	4.35875	2.70157	6.02094	8.60053	4.26791
1569786_at	0.877393	0.666186	1.20033	1.01197	1.52632	0.922774	0.880566	0.919906	1.48597	0.715914	1.49286	1.02465	0.767205	1.21946	1.62416	0.751482
1569788_at	1.14248	0.866593	1.49721	1.03448	0.767864	0.849276	0.797566	1.59762	0.98715	0.723109	1.0754	0.926215	0.635082	0.0583912	1.31652	0.834679
1569640_s_at	1.04345	1.50704	0.899365	0.781323	0.593446	1.52495	0.719026	1.34966	0.881086	0.831219	1.0233	0.664769	0.900624	0.966324	0.439254	0.829133
1569641_at	1.11557	1.15486	1.47074	0.688022	0.810603	0.946292	1.12747	1.39192	1.42366	2.06055	0.811284	1.19784	0.661111	0.87073	1.32864	1.30533
1569652_at	1.45893	1.08471	1.15847	0.998401	0.761364	0.71758	1.45544	1.15837	0.831575	1.17857	1.10539	0.841854	1.02994	1.02625	0.973838	1.07982
1569665_at	1.02126	1.33062	1.7099	0.545383	0.90275	0.87412	0.875152	1.2603	0.674961	0.973009	1.19665	0.886198	1.17802	1.11432	1.60934	2.21693
1569666_s_at	0.931183	1.42093	1.45078	0.64623	1.04536	0.771151	1.36521	2.28192	0.658077	1.06962	1.87423	0.873586	1.31587	1.60787	0.803715	2.06018
1569668_at	1.1076	0.803976	1.76403	0.985998	0.611315	1.05615	0.457403	1.12808	0.931524	0.133161	1.28107	1.30128	0.631283	1.19174	1.52195	2.07776
1569672_at	1.39264	0.80237	1.57082	0.822752	0.702477	0.985732	1.12054	1.4645	0.194187	0.71377	1.13507	0.714874	2.19021	2.52038	1.30995	1.78835
1569676_at	0.909858	1.2046	1.04283	0.893359	1.04518	0.937032	1.08128	1.01395	0.773678	0.646061	0.6151	0.674816	0.808425	0.666806	0.929901	0.548606
1569679_at	1.08152	1.44337	0.918298	0.994084	0.755046	0.929411	0.977239	1.05199	1.43223	0.994984	1.18277	1.22081	1.1413	1.09919	1.06094	1.19896
1569685_at	1.25383	0.808815	1.34259	0.740744	0.9781	1.01372	0.99881	1.48218	0.781974	0.85283	0.754799	0.554522	0.846199	0.671266	0.341978	1.23775
1569690_at	0.9997	1.07285	0.861656	1.1012	0.923446	1.0641	0.912387	0.817926	1.19311	0.779038	1.24632	0.591468	0.591851	0.971329	0.95934	0.60338
1569701_at	0.450093	1.43378	0.358832	1.45995	2.75759	1.07265	0.963011	0.93521	1.24803	0.835525	1.51164	1.43599	0.707158	1.96976	0.540365	1.09176
1569703_a_at	1.2732	0.71903	0.87716	1.46849	1.39123	0.609548	1.76499	4.08716	2.75495	1.94282	2.73199	1.3989	2.60995	2.84551	1.13351	3.70108
1569706_at	1.60005	0.979853	1.17402	0.677553	1.09056	0.735255	0.37819	1.94323	1.34031	1.62196	0.724358	1.61961	1.40331	1.36649	1.3282	1.48754
1569713_at	1.34272	1.22914	1.16079	1.12569	1.18691	0.390678	1.34893	1.23493	1.02282	0.675235	0.629516	0.841013	1.45572	0.589731	0.929127	0.954843
1569714_at	1.1759	0.898209	1.19415	0.788781	0.900046	1.11679	1.32001	1.66754	1.56346	0.955652	0.90713	0.829597	1.22609	1.58763	0.847744	1.07694
1569723_a_at	0.69898	1.93572	0.770487	0.43412	2.08449	1.06003	0.304062	0.206838	0.55919	0.6835	0.0948331	0.0834939	0.14539	0.178009	0.335765	0.380967
1569564_at	1.5757	0.512894	0.728404	1.19411	1.07504	1.3233	0.136738	0.185077	0.419608	0.312018	1.89685	0.76403	0.298943	0.768673	0.781524	0.403649
1569566_at	1.40546	1.4333	0.734744	0.601738	0.83529	1.3442	0.738581	0.544811	0.392677	0.544968	0.485713	0.460943	0.535886	0.34735	0.598791	0.474477
1569573_at	1.80375	2.12226	0.697165	2.79985	0.669331	0.199947	1.75151	3.06848	1.36989	2.00065	2.87877	2.74565	1.83247	3.17744	2.81133	2.26814
1569577_x_at	1.10576	1.15275	1.69543	1.21681	0.415692	0.914811	0.755136	0.124787	0.843159	1.51004	0.51842	1.07324	0.557849	1.185	1.31696	1.08505
1569578_at	0.0999619	2.26064	2.27376	1.0447	1.17432	1.58639	1.59304	2.00441	1.45922	1.07319	2.02695	1.45817	1.34559	2.01223	1.81634	1.93891
1569594_a_at	1.33402	1.04688	0.967152	1.05855	0.861446	0.811906	0.968322	0.853437	0.80177	1.22729	0.834182	0.757563	0.700472	0.852494	0.813012	0.710555
1569597_at	0.678661	1.13881	1.00377	1.06937	0.944616	1.27608	1.02734	1.23452	0.860909	1.02017	1.68685	1.31458	1.11423	1.26817	0.988227	1.92026
1569600_at	0.854305	1.64732	1.94436	0.901435	0.534294	0.758784	2.12154	1.6902	0.944028	1.27142	1.63237	1.65812	2.74651	1.49592	1.38864	2.25156
1569601_at	1.3146	1.24377	0.830219	1.07706	0.750654	0.911159	1.61146	1.99741	1.29875	1.51761	1.17355	0.639342	1.34761	1.40038	1.28959	1.9633
1569603_at	1.2428	0.530986	1.12386	1.35536	0.648576	1.53387	1.46518	2.40051	0.0557562	1.15024	7.03476	2.76079	2.45019	1.45292	3.49438	5.69995
1569604_at	0.383097	1.13105	0.909313	1.06102	1.49062	1.60474	1.28936	1.48862	1.4999	0.836221	1.08116	2.09528	1.48191	2.0704	1.45401	1.63497
1569607_s_at	1.80796	1.34691	0.639288	0.783409	0.821895	0.997632	0.358369	0.806958	0.78668	1.00784	0.299601	0.192887	0.281675	1.62972	0.45886	0.945815
1569624_at	0.971935	0.559981	1.4361	0.898735	1.56391	0.910248	1.67555	1.40193	0.406732	0.78595	0.0447811	1.19445	1.01647	0.735462	0.0788131	0.670739
1569629_x_at	0.951737	0.86515	0.841082	1.08571	1.11426	1.19359	0.690833	0.876209	1.25157	1.00415	1.4785	0.933966	1.1739	0.509026	1.15065	1.03938
1569631_at	0.85959	1.30776	1.19973	0.900684	0.869669	0.946607	0.93175	0.628774	0.691817	1.28185	0.994213	0.844384	0.873278	0.864945	1.04654	0.666838
1569477_at	1.24674	1.32068	0.91937	0.746196	0.77197	1.14678	1.85362	2.66939	2.08215	1.08669	1.80224	1.1873	1.38865	2.65579	1.51335	2.22471
1569478_s_at	0.787835	1.61793	0.923979	0.763557	1.07164	1.03765	1.18429	1.06593	0.81172	1.60985	0.737883	0.804676	0.622714	0.0993351	1.27676	0.669399
1569484_s_at	1.05166	1.4608	1.58688	0.575835	0.940845	0.757142	0.937982	1.12264	0.86177	1.04391	0.877975	0.662005	0.79785	1.07959	0.422805	0.90979
1569490_at	0.886064	1.05723	1.39715	0.70874	1.08512	0.993484	1.15447	1.52707	0.995908	0.958523	0.870689	1.59709	1.64186	1.25514	1.63366	2.04649
1569496_s_at	0.744432	1.12917	1.3597	1.10801	0.982675	0.803559	0.656046	1.03581	1.10598	1.20138	0.825607	0.937085	1.44147	1.1596	1.04671	1.28269
1569503_at	1.0341	1.08779	1.57135	0.701337	1.41085	0.571759	1.37457	1.31765	1.2884	0.837058	0.557123	0.901843	1.24276	1.22721	1.13238	1.74827
1569512_at	0.646208	1.16414	2.03555	0.887867	0.781159	0.941572	0.500562	0.648355	0.818922	0.70326	2.153	0.53021	0.683975	2.26274	1.00517	0.986549
1569516_at	1.05851	0.844915	1.4759	1.35875	1.10796	0.503232	0.661316	0.897792	1.23088	0.884681	0.950624	0.746782	1.99106	0.614514	0.790299	1.38952
1569519_at	1.25236	1.06892	0.887305	0.984849	1.16264	0.735255	1.70684	1.80282	1.26352	1.41148	0.914416	1.12096	0.963515	2.23054	0.997826	1.27523
1569520_at	0.618495	0.931599	1.35247	0.957177	1.02244	1.31123	0.821308	1.0962	1.26795	0.581664	1.1052	0.663441	1.08473	1.10599	1.07285	0.900887
1569521_s_at	0.810341	0.669191	1.4421	1.05696	1.28706	0.940004	1.30253	1.50083	0.890089	0.815711	1.40522	1.22367	1.26934	0.702514	1.26806	1.15118
1569527_at	1.28685	0.986901	0.99561	0.977164	1.2115	0.668064	1.9735	2.26034	1.5747	1.2322	1.31219	1.41107	1.4362	1.36535	1.32179	2.09445
1569538_at	1.24094	1.30798	0.871331	0.976839	0.806157	0.897893	1.93765	2.02219	1.59	1.00952	1.13583	1.50534	1.47206	1.99986	0.920956	1.65692
1569539_at	1.17688	1.05599	0.794746	1.05397	0.995534	0.964926	1.65116	1.49508	1.19929	1.06766	1.04119	1.45793	0.367022	1.51904	0.712238	1.29558
1569540_at	1.56445	1.0867	0.838562	0.842175	1.00019	0.832737	1.86105	1.90189	1.29098	1.46102	1.19009	1.4031	1.27167	1.42439	1.33019	1.6026
1569542_at	1.18574	1.33908	1.49148	0.369748	1.15376	0.989848	0.665628	0.689825	0.556123	1.27503	0.611319	0.884722	0.577623	1.04873	0.285121	0.885554
1569543_at	1.08062	1.11868	0.958806	1.04941	1.02244	0.804095	1.63909	1.5081	0.953515	0.487307	1.08657	1.65646	0.726391	1.89789	1.18095	1.41287
1569551_at	1.27596	0.771294	1.49048	0.952562	1.01345	0.70619	0.987389	1.26873	1.38482	1.28442	1.24632	0.672234	1.33709	0.988972	1.24918	1.29407
1569552_at	1.29546	1.62333	0.637798	0.652181	1.25549	0.910552	1.23057	0.967716	1.33074	0.800492	0.505788	0.675716	0.811124	1.26501	0.518226	1.09194
1569387_at	1.28535	0.305944	2.30812	0.865656	1.25695	1.01254	3.01513	3.42243	2.01758	1.05827	3.73419	2.89268	2.51138	3.41181	2.04792	3.62961
1569392_at	0.87229	1.06607	1.12949	0.78668	1.30086	0.930341	1.19241	1.06363	1.15169	1.09743	1.3687	1.11018	1.08999	1.00761	1.3801	1.08813
1569396_at	1.17727	0.996819	1.13496	0.772518	0.964502	1.00766	0.823501	1.13828	0.721853	0.973171	0.727382	0.89168	0.591555	0.678012	0.784264	0.957233
1569408_at	1.35058	0.990196	0.926755	0.682654	1.20104	0.98409	0.617018	2.21854	0.772132	1.00918	1.12753	0.657497	0.810043	1.30832	0.74701	2.38602
1569409_x_at	0.790597	1.18016	0.893538	1.4989	1.6011	0.499805	1.54133	1.90094	1.32432	2.26741	2.52826	1.5086	1.22364	2.12813	0.904678	2.51463
1569417_at	0.570847	1.49478	2.12499	0.334562	1.57149	1.04896	1.59198	0.289872	1.61484	1.70569	1.60779	2.28535	1.31018	1.08608	0.44006	1.63633
1569433_at	1.39217	1.16705	0.600056	1.07526	1.19665	0.797156	0.495333	0.423239	0.505976	1.36817	0.0598068	0.910299	0.453693	0.623802	0.457791	0.457929
1569448_at	1.10466	1.03888	1.46805	1.00123	0.763525	0.776439	0.728435	0.666876	1.06545	0.758918	2.25473	0.736891	0.511367	1.12721	0.781393	1.48531
1569449_a_at	1.2366	0.986079	1.10491	1.09425	0.98415	0.689213	1.10294	2.31563	0.977491	0.950252	1.34026	0.592454	1.64241	2.04332	0.665748	2.04308
1569450_at	1.02501	1.21205	0.44758	1.07294	1.60698	1.04303	0.692331	1.29177	0.897239	1.38722	1.83528	1.19824	1.50908	1.43607	1.11683	2.23847
1569469_a_at	1.33314	1.30754	1.34304	0.37728	1.07486	1.05334	1.50252	0.28963	0.466919	2.61729	1.23618	2.84819	0.193851	0.558637	1.67753	0.730976
1569472_s_at	1.37213	1.15833	0.920137	0.987149	0.922215	0.751109	0.557092	0.698153	0.639054	1.07355	0.353406	0.668659	0.49518	0.482187	0.711882	0.757644
1569311_at	1.31657	0.932998	0.889971	0.996738	1.2296	0.746367	0.692562	1.1189	0.960693	0.938604	0.73237	0.880016	0.875319	1.11879	1.06377	1.64234
1569312_at	1.48964	1.27909	0.9157	0.961013	0.809119	0.737096	1.67053	1.76977	0.806058	1.23138	0.717509	1.34136	1.02668	1.051	1.24898	1.11363
1569316_at	1.41321	1.35864	1.19634	0.913535	0.851738	0.559504	1.52269	0.633296	0.710159	1.47031	0.625855	1.00805	1.57407	0.699826	1.71199	1.46662
1569318_at	2.65789	0.29146	2.19226	0.713361	0.841298	0.981142	0.995154	2.17461	1.73395	1.19858	0.71536	0.505951	2.23744	1.24203	1.08581	0.745742
1569320_at	1.31833	1.35389	0.942487	0.858186	0.928694	0.74587	1.54338	1.54293	1.22291	1.09087	0.720265	1.02175	1.31807	1.38899	1.00316	1.18348
1569323_at	1.922	0.602288	1.23957	0.747565	1.08548	0.858813	1.46225	1.14075	1.14252	0.691406	1.9835	2.37861	0.943806	2.7253	1.22649	1.80482
1569335_a_at	0.183452	0.978059	1.34662	1.7984	1.56652	1.46907	1.53389	1.56912	1.89661	0.884976	0.593746	1.82276	1.28274	0.887285	0.939873	0.940157
1569344_a_at	2.25211	2.40483	0.692995	0.571533	0.536078	0.869615	1.62495	1.94679	1.34815	1.26171	0.126864	0.31224	1.12599	1.08663	0.303509	0.266857
1569346_a_at	0.622943	1.05793	1.6974	1.50441	1.11891	0.531065	1.19161	2.09807	2.13308	1.45253	1.77216	2.10402	2.49553	3.56053	2.28986	2.82015
1569348_at	0.680587	1.43593	0.953706	0.856329	1.40756	0.890145	0.597387	0.033963	0.797771	0.505506	0.53243	0.745539	0.424858	0.601945	0.727596	0.635903
1569349_at	1.09988	0.994828	0.921825	0.948285	0.962575	1.08614	1.54776	0.97289	1.0758	1.36725	0.885765	0.910603	0.855559	0.947821	1.12074	0.916944
1569354_at	1.31285	1.0574	1.24558	0.69274	0.53572	1.55835	1.08092	1.86361	1.34591	2.21844	1.3535	1.38452	1.65037	1.07617	1.05547	1.38582
1569362_at	1.02041	0.942532	0.701595	0.853764	1.45333	1.19438	0.864857	0.528093	0.677779	0.840133	0.410121	0.494777	0.544983	0.574883	0.50107	0.629576
1569366_a_at	0.976644	1.13653	0.922901	0.688711	1.33246	1.06374	1.35524	1.25067	1.43941	1.34443	0.962581	1.20384	1.10978	1.02591	1.47132	2.14783
1569368_at	1.04519	1.21509	1.86004	0.432099	1.01294	0.96718	1.78748	1.35191	1.77547	1.18389	1.10705	1.18335	1.15604	1.42107	1.26111	0.88011
1569369_at	1.1642	1.15563	0.986525	0.658845	1.11705	1.02374	0.795044	0.94398	0.634385	0.692559	1.82491	0.50368	0.70246	0.778212	0.674235	1.06943
1569377_at	0.942424	1.61658	1.60176	0.777555	0.834733	0.631365	1.00231	1.28148	0.417933	1.30122	0.954275	0.768628	0.988565	1.10397	0.764518	1.04268
1569385_s_at	0.85459	0.951687	1.21199	0.807806	1.28085	0.980488	1.04443	0.725556	1.24824	1.28463	0.67595	0.24908	1.35889	1.27772	0.515126	0.900287
1569206_at	1.35486	1.35434	1.44499	0.709922	0.59951	0.886148	0.591738	0.919446	0.563587	0.789232	0.727746	0.359821	1.24919	0.692748	1.06982	0.861389
1569208_a_at	1.30044	1.6312	1.07154	0.615943	0.668551	1.06836	0.809215	0.717499	0.625982	1.39977	0.436135	0.483769	0.690389	0.998911	0.511959	0.506511
1569225_a_at	0.480161	1.474	0.853651	1.00007	1.21656	1.36042	5.76598	5.58276	5.00899	2.09797	1.37556	1.86921	3.0379	1.82865	4.28087	2.09271
1569237_at	0.957784	1.5288	1.77405	0.898136	0.843263	0.508289	1.55967	0.765813	1.01993	1.03094	1.06755	0.841995	0.487076	0.647962	0.69674	1.32838
1569238_a_at	1.5114	1.5199	1.39018	1.17202	0.54536	0.489908	1.43282	1.92967	1.1184	1.34802	1.42694	1.01327	1.76268	1.87807	1.40892	1.28804
1569250_at	0.649231	1.06146	1.72881	0.915516	0.905462	1.01254	0.865578	1.27935	0.41682	0.520294	1.29373	0.844665	1.4679	0.919655	0.678971	0.939061
1569251_a_at	0.85573	0.898359	1.28095	1.01096	1.03134	0.973974	0.948199	0.980705	0.939006	0.922014	1.14305	1.25527	0.923116	1.09901	1.38818	1.0934
1569253_at	0.640952	0.758672	2.24252	1.17574	1.16516	0.669402	1.17329	0.704347	2.0159	0.720943	0.574472	1.87827	1.27634	0.917971	1.03872	0.511346
1569257_at	0.87564	0.968327	1.16021	1.0029	1.41886	0.714358	3.10747	3.48517	2.31884	1.32155	2.1016	1.70293	1.99172	2.70854	2.84053	2.7327
1569277_at	1.38385	0.960291	1.18325	0.919952	1.11575	0.619586	0.505845	0.181806	0.543749	0.765269	0.410394	0.544993	0.377821	0.488252	0.590761	0.554859
1569283_at	1.19746	0.885869	1.24932	1.07885	0.906519	0.771537	1.1183	0.676729	0.647955	0.682362	0.647068	1.03391	0.808964	0.391179	0.986088	0.928942
1569289_at	1.21414	1.14987	1.88973	1.33074	0.677524	0.420405	1.20882	0.988417	1.88118	1.24687	0.537154	1.18909	1.34425	1.01131	0.830127	0.811497
1569294_at	0.759344	0.937362	1.47713	1.12682	0.744053	1.13443	1.02666	1.26873	1.3862	0.955333	1.26896	1.19944	1.30539	0.957826	1.04654	0.708073
1569302_at	1.34968	1.01054	1.05366	1.35468	0.677411	0.758279	0.980665	1.22041	1.09827	1.25041	0.690985	0.76722	0.495428	1.3883	1.10922	1.13651
1569112_at	1.34743	1.20059	0.399157	0.842737	1.38799	1.32396	1.18389	0.787034	1.19969	2.52895	0.0607916	0.69862	0.207629	0.658632	0.361313	0.232072
1569114_at	1.2482	1.22179	0.618845	1.08915	1.25152	0.777345	0.849854	0.913033	0.274602	0.824733	1.13224	0.861441	0.782313	1.1852	0.690382	1.0251
1569128_at	1.00588	0.67806	1.55002	0.881232	0.667326	1.60849	1.02069	1.49508	0.521907	0.769874	0.843128	1.95037	1.28745	1.37586	0.633596	2.35834
1569129_s_at	1.28986	1.21185	0.761804	1.09882	0.934438	0.817882	1.42353	1.34158	1.1953	1.04095	0.696303	1.22346	1.16106	1.17321	1.3382	1.36428
1569133_x_at	1.67928	1.54493	2.2095	0.0803042	1.94454	1.11717	0.852123	2.5515	1.41232	1.22137	1.43313	1.04657	2.35176	0.35757	0.859982	2.00864
1569142_at	1.15878	1.54803	1.01488	0.677779	0.810603	0.999796	1.61281	2.13333	1.08029	1.1936	1.02826	1.25548	1.10204	1.11581	0.985266	1.17758
1569144_a_at	1.24986	1.51687	0.410423	1.2029	0.821758	1.30013	1.22954	0.821478	1.02624	1.55059	0.0579908	0.649979	0.870953	1.10213	0.341237	0.072304
1569147_at	1.42575	0.88013	0.905834	0.73374	1.07611	1.11419	0.620214	1.39796	0.907163	0.782943	0.661792	0.827664	1.04969	0.765604	0.850858	0.989843
1569156_at	1.12584	1.69579	0.574034	0.984356	0.772742	1.19957	0.857394	0.715946	0.786943	0.903154	0.915788	0.748028	0.954405	0.705918	0.630857	0.791065
1569157_s_at	1.21697	1.17349	0.846002	0.827014	0.931484	1.07444	0.476149	0.886639	0.492251	0.804103	0.533052	0.422536	0.717606	1.00962	0.469145	0.700093
1569159_at	1.08748	0.254738	1.83908	1.74467	1.27701	0.880994	0.648221	1.59231	1.20049	0.927253	1.17394	1.59204	1.55841	0.800177	0.554137	0.852108
1569167_at	1.15974	1.30319	0.874241	1.09406	0.640733	1.07964	1.50955	0.798929	0.997071	0.692674	0.841724	1.09456	1.07896	0.806873	1.0151	0.698578
1569180_at	1.31504	1.53954	1.1668	0.815109	0.769914	0.674553	1.69465	1.24381	0.972129	0.953583	1.15762	1.00704	0.838338	1.80593	0.826675	1.63552
1569181_x_at	1.21657	1.37389	1.27818	0.700285	0.85188	0.784634	1.59623	1.49085	1.09626	1.08073	1.29502	0.960967	0.838478	1.71471	0.93503	1.67552
1569189_at	1.67258	0.996986	1.03538	0.64215	0.935217	0.964443	1.11514	1.97918	0.651312	1.14565	1.15127	1.00352	1.38842	1.18718	1.21915	1.29364
1569190_at	3.2861	1.30515	0.885237	2.97249	0.122868	0.721177	1.9568	2.9096	3.02698	2.63348	2.21045	2.53921	2.97576	2.46677	2.16949	2.43462
1569191_at	1.77956	0.518394	1.19574	0.697025	1.00102	1.29926	0.507619	0.891975	0.562274	2.10007	0.555361	0.894508	0.77427	0.179528	0.918656	0.406349
1569193_at	1.47138	1.03854	0.666044	0.731176	0.901998	1.48978	0.877928	0.726524	0.615123	1.20058	0.38163	0.44546	0.509665	0.67937	0.0337083	0.698578
1569194_at	0.86246	0.862127	1.19415	1.58207	1.08838	0.654072	0.797433	0.673916	1.03035	0.91543	0.73457	1.11092	1.12618	0.635238	0.56092	0.801015
1569200_at	1.30347	1.12036	1.31184	0.765469	0.712974	0.95644	0.815171	0.854148	1.05012	0.92186	1.19546	0.646091	0.588506	1.09773	0.638153	0.721895
1569201_a_at	1.4548	1.25543	1.03073	0.644401	0.834038	0.988364	0.93939	0.804273	0.653595	1.3986	1.10116	0.582759	0.637415	0.906719	0.641887	0.726119
1569202_x_at	1.14572	1.28229	1.07297	0.935881	1.05516	0.642404	0.895514	0.873148	1.16988	0.763103	1.29115	0.997189	0.978076	1.19751	0.98691	0.933443
1569022_a_at	1.08152	1.02325	1.08738	0.908524	1.15954	0.78883	1.1491	0.347387	0.725593	0.81381	1.04275	1.51667	0.878241	0.843308	1.29196	1.05808
1569024_at	1.33202	1.06217	0.895924	1.21215	0.657939	0.989188	0.759807	0.511717	1.21478	0.459005	0.941008	1.39355	0.494355	1.1274	0.810171	1.07551
1569025_s_at	0.819714	0.985914	1.02798	0.852911	1.465	0.963319	0.81043	0.467908	0.771874	0.59381	0.705885	0.838913	0.726148	0.861061	1.27124	0.828856
1569030_s_at	1.49561	1.08779	0.873658	1.00224	0.633934	1.10734	1.01019	0.830979	0.88285	0.673773	0.690755	0.711546	0.762108	0.658194	0.564014	0.616082
1569039_s_at	0.933047	1.18331	1.08774	0.709922	0.93834	1.24998	0.251908	0.558789	0.548026	0.575973	0.581698	0.347098	0.658033	0.369321	0.538208	0.553104
1569040_s_at	0.302512	1.42473	1.73112	3.73245	1.54191	0.232886	4.17442	22.2799	6.22288	4.04294	5.9172	5.58742	17.0332	23.4901	11.991	47.4871
1569041_at	1.74694	1.16123	0.865253	0.802973	0.587737	1.20719	1.25292	1.44222	0.984849	1.28849	1.83926	1.03875	0.593728	1.16309	0.487072	1.27374
1569052_at	0.934603	1.01104	0.844312	1.02129	1.07039	1.14659	1.2548	0.770807	0.802706	1.29689	0.730419	1.16244	0.51849	0.968097	0.831234	0.792517
1569053_at	1.07147	1.1591	0.976709	0.907314	0.941473	0.965086	0.694643	1.22305	0.745202	1.06998	0.829054	0.862591	0.721684	1.05153	0.698251	0.965726
1569054_at	1.11687	1.14815	0.258705	0.843018	1.6019	2.23214	2.55779	1.35101	3.64152	2.05061	0.0254518	0.744297	0.460857	2.37677	0.148573	0.0317337
1569057_s_at	1.17865	0.90211	0.989819	1.09753	0.85815	1.00883	0.971393	0.857	1.19033	0.92679	1.0564	1.12921	1.01022	0.989631	0.948529	0.946919
1569067_at	0.485229	0.626555	2.20619	0.903541	0.954587	1.72857	2.7223	1.43216	1.69509	1.65611	2.03066	0.995031	1.40448	2.58591	1.9614	2.30472
1569069_s_at	1.06648	1.18055	0.906438	0.946548	0.924062	1.0018	0.989036	0.787953	0.617691	0.960762	0.665553	0.906212	0.88088	0.829923	0.903171	0.915265
1569077_x_at	1.25404	1.15949	0.963452	1.00407	0.854724	0.831766	1.02837	0.990726	0.735087	1.21164	0.573994	0.669997	0.391475	0.54639	0.563356	0.790933
1569091_at	0.982849	1.27802	0.955138	0.876691	1.08802	0.873829	1.4804	1.68037	1.30287	0.879242	0.628259	1.05427	1.14054	1.32964	1.02993	1.30446
1569104_a_at	1.5001	0.743154	0.961687	0.874794	0.872136	1.22258	1.13558	1.50358	1.17986	1.12878	1.01819	1.19206	1.12674	0.998745	0.854126	1.48086
1569107_s_at	1.55561	1.20019	0.888045	1.22822	0.621589	0.790014	1.24917	1.21797	0.637458	1.17759	0.493794	0.883396	0.936754	1.59532	1.06147	1.36746
1569108_a_at	0.839205	0.916049	0.800996	1.35852	1.25152	0.955165	0.843082	1.29307	0.888311	1.1301	1.59074	1.14208	1.00854	1.32037	0.988556	1.04059
1568763_s_at	1.17375	1.41314	0.586607	1.19113	1.68347	0.512543	1.29022	2.0658	1.8665	1.54003	0.992723	0.874023	1.57617	1.39991	1.07895	1.37066
1569110_x_at	1.61694	1.67389	0.210122	1.82985	2.46007	0.390613	1.41643	3.10139	2.40224	2.97469	1.74199	1.07862	3.05363	2.34842	2.47768	2.5951
1569111_at	0.899305	1.5628	0.617712	0.712173	0.974845	1.65913	0.617841	0.549461	0.691241	1.13595	1.03393	0.774156	0.749511	0.902197	0.458707	0.681103
1568915_at	0.798676	1.21387	1.21483	0.813751	0.961613	1.08505	1.28506	0.992544	0.957975	1.21751	1.69672	0.864462	1.13201	1.1787	0.995998	1.32352
1568920_at	1.04798	1.4155	0.982423	1.13152	0.691096	0.877477	1.86727	0.825458	1.14882	0.940326	0.899751	1.19964	0.527644	1.6889	0.754015	0.820336
1568923_at	1.15262	1.36841	0.704994	0.392874	1.76772	1.29494	1.01678	0.323793	0.878008	0.809481	0.987607	0.861728	2.1082	1.3927	1.665	0.352088
1568934_at	1.86395	0.693027	0.927837	1.4041	1.81549	0.327302	2.60989	3.57161	1.9573	3.72961	0.428783	1.66172	2.20009	2.63507	3.2107	3.69061
1568941_a_at	0.757953	1.14738	0.816496	1.57392	1.23186	0.726364	1.18232	1.25632	0.282446	1.37778	0.0871925	0.98809	0.429414	0.617595	0.817632	0.219579
1568943_at	0.846228	1.26573	0.513982	1.23829	1.5963	0.918937	6.66348	3.53725	3.22167	3.03933	2.25811	2.57329	2.24978	2.49988	2.19861	2.65681
1568951_at	1.13887	0.617947	1.10455	1.55074	0.678202	1.22319	1.27079	0.86619	0.847809	1.33594	1.31723	1.21675	1.28253	1.62457	1.62877	1.61305
1568954_s_at	0.924379	1.11069	0.78174	1.16657	0.938966	1.13746	0.938921	0.905456	1.06208	1.00599	0.763275	1.18473	1.09984	1.14634	1.03578	1.30012
1568955_at	1.09585	1.04096	0.871912	1.24886	0.683308	1.17817	0.740924	0.572839	0.324782	1.17133	0.823683	0.878697	0.803589	0.650342	0.828054	1.13726
1568957_x_at	1.05324	0.812598	0.972648	1.43845	0.851738	0.980488	0.878513	0.83292	0.428585	0.837337	1.05904	0.906665	0.794268	0.850507	1.12037	0.841944
1568964_x_at	0.844115	0.822956	0.959765	1.61645	1.1551	0.803291	4.34985	2.68545	2.80499	2.06708	0.460257	2.13547	2.58398	1.26712	2.53279	1.22829
1568971_at	0.733227	1.78481	0.327293	1.42248	1.75305	0.936252	0.918796	0.467207	2.47333	0.635276	0.837945	1.68346	0.184981	0.507586	1.49405	0.601572
1568981_at	0.997703	0.987394	0.887897	1.10672	1.51188	0.683266	1.11551	0.671002	2.01087	0.984427	1.13224	1.67172	1.05496	0.717423	0.935654	1.01999
1568983_a_at	0.626379	0.72095	3.13805	0.663584	1.0089	1.05404	3.50016	2.50557	2.23238	0.742899	0.770047	3.00522	1.21653	2.45324	0.604708	0.673203
1568987_at	0.996373	0.851276	1.04788	1.29961	0.878995	0.984911	0.857251	0.948079	0.743217	1.02837	0.819438	0.777648	0.822971	0.722222	0.64285	0.79331
1568997_at	1.09695	1.04409	0.8641	0.958134	0.954269	1.10513	0.877343	0.982996	0.61965	0.73944	0.511212	0.838354	0.840576	0.649692	0.818996	0.816788
1569003_at	0.963227	1.03164	1.01403	0.661155	1.40521	1.06819	1.90626	2.76447	1.77429	0.86255	3.49744	2.19391	1.46277	2.98842	1.80638	2.44397
1569004_at	0.70108	1.14623	0.789992	0.947969	1.20265	1.38167	4.15984	3.43557	1.65158	1.7691	1.96868	2.92712	3.12572	2.11082	2.76118	3.61813
1569013_s_at	0.762769	0.966392	0.766133	1.38666	1.23721	1.03213	0.768595	0.641797	1.38967	0.634324	0.849333	0.871405	0.629392	1.04124	0.563262	1.39416
1568849_at	0.70848	1.006	0.99081	1.1119	1.23494	1.03127	1.78421	0.7563	2.72709	1.1723	1.38108	1.03823	2.60952	0.795788	1.66555	3.10949
1568856_at	1.3569	1.27483	0.982751	0.523038	0.852874	1.31868	1.11495	1.42264	1.30743	1.15466	0.690525	1.06115	0.60653	0.93371	1.13541	1.4266
1568857_a_at	1.14077	1.34221	0.870315	1.12795	0.714878	0.930651	0.811646	1.31524	0.865513	1.23036	0.63967	0.842697	0.611708	1.00895	0.559613	0.714474
1568858_at	0.676177	1.41526	1.72651	0.587076	0.846502	1.2179	1.46567	1.65205	1.22454	1.42234	0.0933123	1.07128	1.20744	2.46184	0.560173	1.66828
1568865_at	0.888578	1.02889	0.929849	0.960373	1.04658	1.17034	1.11905	1.28812	0.7045	1.17759	0.904261	0.578115	0.717248	0.927815	0.78951	0.785023
1568866_at	0.839765	1.88133	3.46172	1.54044	1.15838	0.102468	1.41337	0.417564	2.02634	0.85212	0.80482	0.91532	1.48166	2.78313	1.09107	1.073
1568868_at	1.05464	2.24749	0.790255	0.720291	0.815346	0.909036	0.508042	0.9044	0.246121	0.683045	0.671458	0.581207	0.87634	0.665252	0.589188	0.591136
1568873_at	1.09039	0.607227	0.674984	1.09772	1.8316	1.11289	0.882623	1.06593	0.403491	0.879095	0.477606	0.693978	0.879266	0.726689	0.873998	0.616082
1568876_a_at	1.13036	0.664412	1.08973	0.94955	1.0911	1.17935	0.679867	0.333487	0.538698	0.775799	0.66633	0.573891	0.572543	0.534589	0.605515	0.609952
1568882_at	0.240036	0.879543	3.50585	1.58207	1.72407	0.495327	1.37251	0.339036	0.895745	1.35613	1.29244	0.853154	1.85862	1.08572	0.91377	1.71108
1568892_at	0.988764	0.696501	1.3814	1.22067	0.814938	1.05668	0.824737	1.20444	1.77992	0.52325	1.24508	1.34158	0.699422	1.55568	1.37643	1.95383
1568900_a_at	1.50963	0.783865	1.13572	1.88055	0.521797	0.758279	0.620938	0.594629	0.361944	0.545786	0.531189	0.84368	0.478866	0.649909	0.523435	0.658993
1568748_at	1.31833	0.946467	1.19455	0.938067	0.932416	0.767049	1.01814	0.80387	1.15747	0.919405	0.855442	0.834033	0.480545	1.39595	0.635818	1.00849
1568752_s_at	1.21131	0.576554	0.830357	1.24907	1.37075	1.00715	2.78796	0.713207	1.1979	1.06962	0.625751	2.5014	2.2045	0.970359	1.32643	1.34016
1568760_at	0.869097	0.607936	5.30739	1.17515	0.474904	0.638987	0.382628	0.590974	0.641188	0.442332	2.12166	0.480875	0.711414	2.70448	0.505853	0.745867
1568777_at	0.796018	0.804512	1.309	1.56294	1.74634	0.437051	0.78779	0.833754	1.38921	0.457706	0.669224	1.30215	0.811936	0.754332	1.16842	1.0171
1568780_at	1.45528	1.21874	0.621637	0.705322	0.996862	1.28998	1.14776	1.08493	0.590413	0.903757	0.582571	0.557859	0.849591	0.488904	0.589777	0.424557
1568781_at	0.49984	0.514864	1.71418	1.04627	1.38568	1.56356	1.52523	1.52478	1.43104	1.38422	1.30608	1.27722	1.59414	1.17438	0.695811	1.26443
1568799_at	1.51644	1.41904	1.31622	1.0683	0.825326	0.400435	1.80394	2.95259	1.77577	1.22381	1.05429	1.82489	0.180354	1.27326	2.21257	1.87659
1568801_at	1.04345	1.08236	1.0397	1.27409	0.842139	0.79371	0.679867	0.869227	0.944972	1.25626	0.953162	0.920061	1.29348	0.580273	0.873998	1.11029
1568802_at	0.720867	0.967843	1.23751	0.656652	1.38452	1.27396	0.651361	0.416452	1.05503	1.28699	0.646745	0.308156	0.831519	0.753452	0.436699	0.331473
1568805_at	1.01667	0.886165	1.04074	1.17849	0.769657	1.17582	0.752874	1.1028	1.3667	1.45665	1.85342	0.952834	0.889881	1.56321	0.176987	0.984742
1568807_a_at	0.836413	1.10626	0.854505	1.01113	1.00604	1.24333	1.43904	0.698153	0.702039	1.43186	1.13867	1.45866	1.01022	0.977827	1.04306	1.47323
1568815_a_at	1.11892	1.31125	0.96538	0.638308	1.05235	1.05106	1.55112	2.01714	1.17378	1.19002	1.49461	1.21594	1.18906	1.50769	1.28038	1.56746
1568822_at	1.08332	1.15102	1.27435	0.753318	0.664108	1.25792	1.91869	2.14116	1.30852	1.14871	1.06772	0.796271	0.582651	0.821391	0.808822	2.02006
1568830_at	1.10153	1.25522	1.11863	0.956379	0.777522	0.86947	1.14604	2.16629	1.18954	1.25145	1.23639	1.63044	1.48216	1.57761	0.868915	1.16159
1568834_s_at	1.51594	1.38631	1.0623	0.79115	0.652914	0.867155	1.49129	1.14379	0.732641	0.969125	0.587153	0.778166	0.50552	0.980438	0.552569	0.61639
1568836_at	0.73924	1.35186	1.15404	0.812667	1.577	0.67658	1.97087	1.27658	1.30962	1.08705	0.787701	1.06611	0.854419	0.857338	1.2004	0.666949
1568838_at	0.894819	1.89739	0.392691	0.831575	1.49859	1.20357	0.247703	0.61581	0.248263	1.11569	0.105122	0.157083	0.477909	0.234354	0.13129	0.17118
1568646_x_at	0.368198	0.989536	1.21564	1.95144	1.51668	0.762842	0.120209	0.635834	0.486136	0.0946539	0.290069	0.533668	0.845917	0.633863	0.342891	0.941725
1568647_at	1.35916	0.863709	0.563418	1.41845	0.799734	1.33282	0.363301	0.311356	0.336127	0.994487	0.140769	0.197507	0.430274	0.290857	0.255293	0.167287
1568648_a_at	0.778178	1.22362	0.656784	2.11891	0.45378	1.66301	0.462925	0.313335	0.483389	1.48113	0.318127	0.0180674	0.297899	0.209383	0.0416685	0.161587
1568656_at	0.581894	1.07912	0.655691	1.20953	1.40662	1.42755	1.04827	1.64847	1.79212	0.762722	1.72121	1.89968	1.66585	1.78737	1.09343	1.33459
1568658_at	1.15512	0.689916	1.50622	1.23974	0.709537	0.947081	1.35637	0.660021	0.925952	1.38653	1.12715	1.0464	0.968506	1.26416	1.78424	1.16334
1568661_at	2.02729	0.893431	1.68725	0.611647	1.08476	0.493185	1.51484	1.84599	0.845833	0.947721	0.899602	0.949188	1.72892	1.79663	1.1451	2.08296
1568678_s_at	1.04711	1.3575	0.712792	1.08517	0.914562	0.994478	1.7518	1.70805	1.34703	1.3413	0.506379	1.44078	1.0777	1.3448	1.22977	0.906762
1568680_s_at	1.15666	1.45812	1.25475	0.789175	1.02756	0.582726	1.49204	1.19823	0.766746	1.20098	0.987114	1.15915	0.778281	0.946243	0.724933	0.617933
1568695_s_at	0.977621	1.65034	1.01894	0.951292	0.721822	0.885853	0.729042	0.654216	0.919646	1.11068	0.845238	1.15548	1.31675	0.543665	1.42783	1.25666
1568696_at	1.38962	0.804646	1.0881	1.02607	0.75404	1.06233	1.26446	1.95688	2.22754	0.247743	1.10576	0.848899	1.21632	0.91324	1.33219	0.910396
1568713_a_at	1.33047	1.16783	0.932332	0.639693	1.33802	0.806511	0.579924	0.249786	0.672603	0.715437	0.447101	0.350879	0.580615	0.415092	0.243491	0.725877
1568720_at	1.16342	1.15949	0.952912	0.463971	0.952204	1.76085	0.499562	0.575039	0.368333	1.79494	0.592659	0.567519	0.525275	0.238969	0.971569	0.531771
1568733_at	1.01278	1.16686	1.13213	1.0454	0.822306	0.86947	0.838877	1.03771	0.739757	0.620832	1.04623	0.779464	0.507885	0.873638	0.844923	1.08306
1568736_s_at	1.01549	0.677044	2.35789	0.667021	0.870248	1.06268	0.764125	1.12827	1.14023	0.980171	1.00187	0.980707	0.547806	0.422983	0.675134	0.497807
1568742_at	0.911528	0.602891	1.39204	0.939945	1.04501	1.33082	0.377561	1.56938	0.926106	0.458852	0.895712	0.883838	1.70944	0.963269	0.712594	0.974782
1568366_at	1.25445	0.334645	2.64614	0.897986	0.985464	1.01728	1.42805	1.63398	1.82133	0.657905	0.13123	1.24465	2.3455	1.65684	1.05389	1.15927
1568449_at	1.50235	1.05195	1.15539	1.01079	0.88931	0.609243	1.80695	2.20196	1.09406	1.11811	1.02074	1.72493	0.825169	0.9824	0.700349	1.16314
1568592_at	1.03496	1.26362	1.04369	0.958933	0.773386	0.98787	2.32095	1.50634	2.39225	1.17936	1.01396	1.28341	1.25003	1.74295	1.10645	1.07946
1568593_a_at	1.52735	1.43354	0.418087	0.872173	1.27659	0.981142	0.714011	0.503007	0.571438	1.21791	0.220035	0.250997	0.221205	0.468014	0.258289	0.226644
1568594_s_at	0.887689	1.0434	1.15173	0.939475	0.920833	1.08361	1.35727	1.63098	1.4517	1.34645	0.918846	1.03254	1.14874	1.23131	1.31476	1.03973
1568597_at	1.05904	0.873699	0.891158	0.971481	0.975333	1.27992	0.668296	0.524496	0.986328	1.32972	0.843549	0.526512	0.679883	0.727295	1.08021	0.892667
1568600_at	1.18101	1.0325	0.715171	1.03465	1.10852	0.999796	0.976262	1.32007	0.844706	1.40772	0.782598	1.21594	1.84996	1.50468	1.26891	0.997461
1568604_a_at	0.407805	1.67975	0.841502	1.41444	1.30042	0.943143	0.603893	0.940211	0.925797	0.920018	1.68966	2.43558	1.09838	1.24763	1.11608	0.921387
1568605_at	0.815082	1.02342	0.886862	0.90686	1.01531	1.46809	0.961888	0.846072	0.308943	0.935324	0.771846	0.227111	0.317376	0.735462	0.979536	0.605092
1568609_s_at	1.01905	1.41975	0.840521	1.17418	0.870684	0.804363	1.58641	1.16787	1.34009	0.944095	0.892582	1.21048	0.965283	0.943723	1.1305	1.25227
1568611_at	0.882232	0.980507	0.847979	1.27941	0.973709	1.09432	0.873986	0.540109	0.704383	1.1774	1.2766	0.747405	0.644358	0.581532	0.735276	0.831762
1568615_a_at	0.941011	0.506017	1.30944	1.40621	1.37006	0.832459	0.415119	2.03301	1.77015	1.26719	1.13962	1.89525	0.894938	1.56113	1.15718	1.18328
1568616_a_at	1.51594	0.169763	1.30791	1.14538	1.85464	1.39859	1.36158	1.10777	1.07455	1.67303	2.59745	3.69206	2.02756	2.1154	2.0623	1.495
1568617_a_at	1.13678	1.28636	0.250725	0.721733	1.465	2.57959	0.573963	0.53661	0.824537	0.867452	0.0457162	0.529592	0.0492916	0.282073	0.441751	0.222082
1568618_a_at	1.34608	1.27994	0.93109	1.13985	0.733342	0.745745	1.04583	1.04343	0.615738	1.10828	0.354055	0.785332	0.66965	0.738164	0.765665	0.688177
1568619_s_at	0.89006	1.02444	0.91937	0.993256	1.01024	1.18882	0.507704	0.399656	0.605561	0.922321	0.791386	0.861298	0.487889	0.68232	0.664529	0.678158
1568620_at	0.563005	1.01933	0.833546	1.17144	1.34204	1.32971	0.719746	1.50208	0.48841	0.937197	0.829469	0.748776	0.717009	0.569352	0.646827	0.616698
1568623_a_at	1.15704	0.39199	0.912349	1.4793	0.770684	2.11974	2.25799	1.16321	1.63351	1.30014	4.20958	3.28057	2.27429	2.18382	3.28924	2.84897
1568627_at	0.481443	1.20762	0.86713	1.56007	1.12265	1.13254	2.34349	0.420357	1.2043	1.58034	1.35734	3.03189	1.76974	2.43086	1.1228	1.41217
1568629_s_at	1.12098	0.878811	0.734622	0.888607	1.17452	1.32396	0.720226	0.641155	0.64215	1.06375	0.841724	0.598907	0.811395	0.820707	0.895825	0.588188
1568633_a_at	1.56497	1.49703	0.43923	0.686991	0.793361	1.783	0.714249	0.545083	0.672155	0.637291	0.899751	0.404954	0.489029	0.236709	0.621672	0.447964
1568634_a_at	1.00471	0.772838	1.93305	0.791678	1.41816	0.593409	0.592923	0.482882	1.40997	1.38861	1.29848	1.85308	0.997502	1.18995	1.42688	1.77498
1568639_a_at	1.59632	1.22301	0.51176	1.06226	1.02979	0.914964	1.11328	0.447542	0.912622	0.986398	0.732858	0.757184	0.400316	0.969389	0.717121	0.784108
1567612_at	0.899305	0.761459	0.883616	1.01366	1.16128	1.40396	0.682137	0.143013	0.987808	0.22729	0.0578653	0.871986	0.712244	0.662375	0.660774	0.559875
1567628_at	0.545002	0.730262	1.06549	0.748064	2.15694	1.4615	3.39615	2.24869	2.918	0.641233	3.51672	1.79174	1.64515	1.41658	1.02719	1.1902
1567705_at	2.28272	2.19675	0.312162	0.817967	1.02329	0.763223	0.973338	0.383154	0.527943	0.702557	0.447474	1.66449	1.53444	0.424678	0.624475	0.612295
1567706_at	1.42932	1.81269	0.646359	0.343317	1.23721	1.40583	0.465245	0.363679	0.261601	0.623008	0.598515	0.491817	0.451581	0.571444	0.263419	0.652654
1567853_at	1.0431	0.978059	1.4987	1.17105	0.867497	0.643797	0.451044	0.600806	0.649902	0.885861	1.18495	0.587048	0.811395	0.555665	1.2312	0.837186
1567997_x_at	1.33714	1.35954	1.62082	0.511828	0.813174	0.815432	0.525262	0.852016	0.249674	1.69238	0.764166	0.303821	0.572543	0.694019	0.542441	0.567012
1567443_x_at	0.984488	1.47991	2.32976	0.541218	1.12078	0.48568	1.09634	0.701652	0.885355	1.21893	0.38055	1.20384	0.0581439	0.331071	1.36364	0.978689
1567457_at	1.50913	1.61793	1.02115	1.27664	0.539663	0.582144	1.50402	0.633718	0.980591	1.02034	0.142278	1.09274	1.476	1.50643	0.771301	0.581366
1567458_s_at	1.12716	1.22914	0.768051	0.981571	0.81657	1.17249	0.837201	0.7047	0.947022	0.948669	0.872142	0.944454	0.915302	0.818657	0.851709	0.864842
1567527_at	2.179	0.0605359	1.55312	1.86744	1.53192	1.70625	0.794117	1.23885	1.18974	0.580115	1.33691	0.924981	0.889288	0.643442	0.810306	1.26107
1567576_at	1.67649	1.20119	0.479074	1.15073	1.25277	0.719016	1.88195	0.135337	2.13308	1.62792	3.90867	1.30846	2.15007	1.39363	0.98166	1.07336
1567080_s_at	0.938975	0.886608	0.475415	0.859618	1.79443	1.63798	1.40164	1.44102	1.05327	0.837477	1.67956	0.691553	1.18274	0.995255	1.01798	0.885259
1567081_x_at	0.8063	0.737355	0.600556	0.984521	2.07998	1.3677	0.934549	0.816291	1.92431	0.962044	1.2766	0.974191	0.852569	1.07027	0.506865	1.33749
1567101_at	1.26074	1.46128	1.28415	1.09461	0.677299	0.570141	1.41243	1.63725	0.806192	1.74073	2.16668	1.33089	1.30539	1.29293	1.24047	0.87967
1567213_at	1.51341	1.2386	1.24703	1.46092	0.691442	0.423499	0.993	1.41862	0.905954	1.23859	0.760989	1.03099	1.32203	1.14291	0.774263	0.986549
1567219_at	0.939288	0.66165	1.41449	1.02436	1.1503	0.965408	1.37023	1.28747	1.61	0.367501	1.10723	1.34248	1.46839	1.24929	1.33397	2.05537
1567222_x_at	1.1505	0.812056	1.28995	1.02316	0.955861	0.848427	0.713059	1.13942	1.49641	0.920172	1.10484	1.51037	1.64378	1.77076	1.24233	1.62627
1567224_at	0.20899	1.70941	4.59484	0.520603	2.43803	0.479967	0.0973096	0.710952	1.73916	1.66219	3.01931	4.16487	2.05101	3.09177	4.26876	5.57128
1566966_at	1.38362	1.66581	2.25263	0.148288	1.25152	1.03783	2.73002	4.61364	3.16314	2.00232	2.37547	2.80065	2.6578	5.35436	1.81937	2.75879
1567013_at	1.27447	1.00315	0.781089	1.16676	1.57963	0.54333	1.04722	0.526686	1.48646	0.884386	0.561036	1.56939	0.837221	1.07545	0.887207	0.876889
1567014_s_at	1.12191	1.15679	0.736706	1.27984	0.916393	0.891778	0.746502	0.580625	0.573441	1.03421	0.510446	0.745414	0.564866	0.470596	0.567692	0.502643
1567032_s_at	1.16517	1.04653	0.849818	1.16832	1.01159	0.81652	0.884685	0.797067	0.772389	0.810967	0.700727	0.835285	0.838338	0.729116	0.712238	0.708191
1567044_s_at	0.220256	1.43713	0.929075	1.98721	1.158	1.47766	1.13842	2.24869	1.25722	1.90339	2.61047	1.30759	0.733324	1.74935	1.09289	2.9421
1566882_at	2.09286	1.03888	0.646575	0.999233	0.962896	0.73931	0.706199	0.0396704	0.374711	1.00114	0.050896	0.354405	0.420771	0.340869	0.191154	0.202023
1566885_at	1.21718	0.739447	1.30334	0.782104	1.17962	0.924005	1.0867	0.777128	1.96089	0.931591	1.01819	0.749525	0.857557	0.881389	0.759058	1.09376
1566887_x_at	1.23166	1.2498	0.807968	1.06191	0.975333	0.776309	0.993994	1.01276	1.48622	1.64374	1.04067	2.06994	1.49955	1.47636	1.03786	2.2422
1566889_at	0.984488	2.13824	1.6157	0.513793	1.09311	0.523507	1.18884	1.37945	1.29853	0.411466	0.806431	0.685586	0.613341	0.830753	0.474334	0.809335
1566897_at	1.11186	0.867316	1.12124	1.29788	1.08403	0.657351	0.951841	0.934587	1.25095	0.899999	0.481201	0.729924	0.614364	0.857481	0.965435	0.840402
1566901_at	1.14515	0.918648	0.966507	0.504208	1.71119	1.13992	0.667072	0.76174	1.12008	1.10312	1.04501	1.08837	0.511879	1.05311	0.5965	0.932977
1566952_at	1.11204	1.10166	2.13102	0.358044	1.1017	0.971056	0.463388	0.702237	0.706146	0.915582	0.0409951	0.809249	0.46954	0.520696	0.843656	0.757518
1566954_at	1.07954	0.988218	0.352725	1.35966	1.30238	1.50075	1.6163	1.35642	1.51044	0.603589	1.20687	0.995694	1.17156	0.448316	0.746263	0.6568
1566956_at	0.744805	1.11069	1.23957	1.28026	1.19725	0.636224	0.878953	1.25569	1.40668	1.45932	1.12284	1.08168	1.09108	1.14634	1.23758	1.36541
1566958_at	1.09933	2.00835	1.86843	0.183673	1.00136	1.31802	3.0262	2.46703	2.10342	1.61657	2.46009	2.7315	3.19472	2.86598	1.01866	2.96475
1566959_at	1.35283	0.858829	1.08069	1.04907	0.778689	0.974948	2.70691	1.95329	1.82772	1.76086	4.45798	1.62963	1.50531	2.81908	1.45789	1.19996
1566780_at	1.94423	1.47179	0.216377	1.04244	1.94162	0.797954	0.705023	0.105419	1.17085	1.424	1.13924	1.77007	2.03738	1.54663	1.5584	1.63552
1566785_x_at	0.861598	1.45157	1.77258	0.641294	0.553048	1.27184	1.09488	0.921594	1.09297	0.777741	0.504357	0.490753	0.443008	0.409525	0.33683	0.12284
1566825_at	0.553054	1.30124	1.67548	0.905199	0.855865	1.0705	22.5855	8.07697	4.15606	3.90128	7.18645	12.9987	3.8401	4.39695	3.08173	3.52821
1566709_at	1.78818	1.41314	2.33637	0.566601	0.383605	0.779291	1.65336	2.38337	2.97745	0.213911	1.33335	2.39732	1.44773	0.769827	2.06265	1.15522
1566720_at	1.16013	0.949469	0.969411	1.11654	0.938183	0.894011	1.1938	1.75567	1.64773	1.02546	0.457504	0.815205	0.797186	0.766243	0.695811	1.79791
1566764_at	1.49113	1.56541	0.558743	0.67857	0.893321	1.26486	0.679867	0.3433	0.670588	1.20942	0.167299	0.694672	0.481587	0.597348	0.433581	0.242107
1566766_a_at	1.46819	1.40445	0.959286	0.859618	0.480797	1.22319	0.679528	0.409979	0.732641	0.748741	0.224143	0.735051	0.846058	0.617698	0.373	0.421525
1566557_at	0.961623	1.23551	0.947685	1.07742	0.965145	0.854102	0.747124	0.60422	0.683679	1.01966	0.775198	0.653782	0.634871	0.889654	0.804654	0.755752
1566558_x_at	1.48567	0.996487	0.723443	1.04349	0.892725	1.0023	1.0258	0.601808	0.66281	1.45568	0.803614	0.695599	0.496916	0.644086	1.04045	0.732683
1566571_at	1.56054	1.35344	0.201782	0.911861	1.83802	1.39999	0.795044	1.23411	0.418073	0.614859	0.978759	0.522665	1.4562	0.729967	1.13522	0.474319
1566577_at	0.753168	1.31936	1.27371	0.99624	0.661127	1.19957	0.870352	0.13491	0.955424	1.38284	0.768765	0.755546	1.59095	0.832555	1.76884	1.03007
1566597_at	1.49013	1.24419	0.958167	0.637989	0.859438	1.02664	0.855966	1.55766	0.935881	1.06553	1.06648	0.755042	0.541542	0.97441	1.00567	0.979178
1566603_s_at	1.20748	0.890607	0.978175	0.826325	1.02244	1.1252	0.851413	0.951086	0.972777	0.589865	1.19247	1.02807	0.831381	0.988807	0.772073	0.808661
1566608_at	1.38154	0.89031	0.533979	1.6502	0.937871	0.983762	4.06254	4.07356	2.16857	2.09972	2.22487	3.17514	2.39887	3.19124	0.895825	6.74831
1566624_at	0.714171	0.913914	0.878769	1.16191	1.29308	1.16044	3.4109	1.24444	1.91982	1.60636	0.146587	0.597213	0.353867	2.57945	0.788326	1.17875
1566645_at	2.3735	0.267665	1.70534	3.17106	0.144139	2.01939	1.76999	2.36951	2.32155	1.58879	3.32298	2.21116	2.22146	2.16318	1.23018	2.04308
1566646_at	0.981703	1.35006	0.694845	1.23767	1.04518	0.839425	0.76044	0.850313	0.14918	1.05669	0.958898	0.0608517	0.62521	0.360142	1.05794	1.08831
1566476_at	1.2366	1.28529	0.164601	1.40364	1.5857	1.71737	1.64703	1.92069	2.19511	1.94638	1.66506	1.41555	1.43931	0.691825	1.80608	1.5659
1566482_at	0.926229	0.685217	2.18533	1.5985	0.974358	0.462918	0.857251	1.0541	0.922409	1.0161	4.14484	1.22448	1.60667	3.06356	1.80788	1.70141
1566491_at	1.31899	1.14052	1.20234	0.713599	0.907124	0.854102	0.959326	1.84445	0.863927	1.24791	0.984485	0.813848	1.0219	1.86279	0.982806	1.85699
1566501_at	0.357138	0.988053	1.98927	1.08228	1.16535	1.12952	2.80661	3.74223	2.0818	1.77886	1.24217	1.60563	2.3754	3.27257	1.91201	3.72273
1566507_a_at	0.825334	1.09379	1.09028	0.845128	1.14647	1.04861	1.27079	0.816564	0.891277	0.91543	0.383479	0.713327	0.734058	0.902347	0.754895	0.896842
1566509_s_at	1.01227	1.1958	0.869011	1.19113	0.89213	0.894607	0.921096	1.00956	0.790624	0.977072	0.885765	1.00738	0.847893	1.13475	0.927734	0.911459
1566512_at	0.924379	1.28786	0.963452	1.30221	0.769529	0.87005	0.756522	0.926522	1.20109	0.621246	1.06701	0.962249	1.16552	0.831584	1.41787	0.809335
1566514_at	2.07342	0.402852	3.03618	0.781062	0.533582	0.946134	1.27483	0.531802	2.51448	1.47817	0.468929	0.941154	0.839456	1.01553	1.03768	1.1904
1566515_at	1.89023	2.34038	1.71275	0.657967	0.0731939	2.74047	1.32486	3.55024	1.66124	0.0790484	3.13678	1.80372	2.86194	2.1988	2.84764	0.997794
1566535_at	1.36666	1.18055	0.995776	0.464435	1.53422	0.873537	0.960766	1.17079	0.992263	0.518389	1.0564	1.87483	0.797053	1.16134	1.8224	1.41547
1566539_at	2.87686	1.84101	0.17035	0.615943	1.3236	1.35952	0.644236	0.857286	0.592483	0.933611	0.663781	0.927606	0.972874	1.36194	0.285501	0.49897
1566541_at	1.71206	0.882774	0.255406	1.20009	1.77954	1.21304	0.666516	1.56052	1.84332	1.5925	1.0431	1.82732	1.38057	1.07887	0.645642	1.45178
1566549_at	0.903361	1.13767	1.35767	1.13663	0.709655	0.888514	0.950256	1.3961	1.08137	1.38538	0.989914	0.843258	1.33531	0.956549	1.14243	0.911611
1566551_at	0.943681	0.92649	1.65274	0.896491	1.01785	0.758405	0.54153	0.477758	0.734842	1.28871	1.22695	0.896896	1.01292	2.01223	0.871816	1.38697
1566303_s_at	0.931648	1.06376	0.637373	0.772518	1.25968	1.62682	0.707377	0.654762	0.657091	0.734772	1.20165	0.626474	0.682495	0.593576	0.685909	0.647453
1566324_a_at	0.580635	1.13313	1.53844	1.30221	1.80584	0.420124	1.73495	2.96739	0.768921	1.63717	0.813722	0.836539	1.20583	2.33398	1.75972	1.51506
1566342_at	1.22002	1.20259	0.835493	1.21236	0.773	0.870485	1.57063	1.33935	2.18963	1.2281	1.31965	1.70748	1.70347	2.07732	1.70005	2.08748
1566363_at	1.48567	1.40282	0.820589	1.36966	0.545814	0.782153	0.719986	1.00319	1.3906	0.735998	0.798806	1.29955	0.952815	0.581047	1.52449	0.736356
1566402_at	0.800675	0.72131	1.02235	0.724988	1.33557	1.74915	0.299485	0.411896	0.58017	0.85582	0.409916	0.448813	0.581874	0.371172	0.315212	0.626123
1566424_at	0.685939	1.31475	0.828146	1.38228	0.952839	1.0166	0.894619	1.15992	2.35349	1.19082	1.21717	0.840452	0.91013	1.71814	1.08852	1.33392
1566426_at	1.43673	0.657692	1.3268	1.23006	0.904859	0.716624	0.794514	0.888414	1.08137	1.56045	1.04798	1.90888	1.21795	0.998578	0.794658	1.32506
1566428_at	3.84087	1.54236	0.963773	0.491349	1.49385	0.238623	29.0294	13.9854	8.23643	7.46559	7.47225	15.656	5.14229	6.07943	6.01039	2.22508
1566442_at	1.34653	1.17603	0.589155	0.76969	1.36778	1.01812	0.29175	0.591466	0.139234	1.07911	0.616948	0.299598	0.331984	1.09938	0.475363	0.51821
1566446_at	0.909555	1.43881	1.55675	0.841053	0.936933	0.622899	2.47889	3.39912	2.99836	2.57488	1.23207	2.70568	1.78069	3.20724	2.24564	3.29792
1566452_at	1.23064	1.11868	1.39785	1.11319	1.1528	0.404931	0.85997	1.36732	1.23788	0.959002	1.27002	1.03633	0.828062	0.522434	1.14491	0.470304
1566454_at	1.05043	0.810434	1.39878	1.18282	0.664884	1.06783	0.583803	1.16709	0.879912	0.723833	0.708006	1.02568	1.05548	0.297724	0.610175	1.0043
1566465_at	1.73591	1.25126	0.924903	0.773548	0.711906	0.903899	0.298837	1.11723	0.44682	0.85739	0.0812707	0.944297	0.923423	1.26838	0.655946	0.989678
1566472_s_at	1.14477	1.01087	0.604472	1.05538	1.08097	1.25311	0.845193	0.554614	0.647955	0.951044	0.795087	0.743305	0.664978	0.588258	0.720356	0.809201
1566190_at	0.884441	1.10497	1.24433	1.00894	0.724594	1.12483	1.18745	1.47479	1.46238	0.71663	1.02091	1.26916	1.17704	0.392354	0.569492	0.8272
1566191_at	1.30587	1.28336	0.952435	0.449583	1.16477	1.19637	1.72888	1.86113	1.35898	1.30535	1.23907	1.34584	1.3808	1.69228	1.17428	1.68196
1566207_at	1.36279	0.805854	1.1525	0.808344	1.12658	0.867589	1.84069	2.36517	1.04854	1.1725	1.46966	1.18849	0.918818	1.14424	0.9449	1.12933
1566231_at	0.915791	1.33997	1.06442	0.889348	0.831678	1.03506	0.905419	0.407934	1.75225	1.04252	1.10797	1.10206	0.857986	2.00019	1.38656	1.53131
1566232_at	1.41793	1.02103	1.27967	0.665577	0.725319	1.1181	1.58536	1.41838	1.5024	0.734772	2.41741	1.01852	1.29563	2.26689	1.53111	1.71137
1566243_at	0.975017	1.12335	0.925057	0.991436	1.43959	0.691515	1.24397	0.840311	0.868982	0.54515	0.963866	1.32956	0.856843	1.17575	1.1624	1.59806
1566257_at	0.874473	1.06554	1.11546	1.26057	0.929158	0.821433	1.0838	0.664436	0.962456	1.40421	0.870544	0.504604	1.11479	1.07797	1.56152	1.73318
1566265_at	1.41204	1.22464	0.858502	0.69055	1.09274	0.892671	0.728799	0.878402	0.638202	0.631687	1.2555	0.409911	0.880586	1.00929	0.66287	0.908577
1566266_at	1.35261	0.979853	0.966024	1.01891	0.851028	0.900741	1.29906	1.04535	1.66346	0.724436	1.12697	0.493706	1.25713	1.67572	1.14433	0.681898
1566284_at	0.60242	2.06435	1.10142	0.704617	1.66173	0.623522	1.15236	1.55196	0.581623	1.40327	2.25623	1.02979	0.602299	1.35041	0.924955	1.01237
1566295_at	0.625648	0.795048	0.986525	1.39477	1.82886	0.798885	0.955656	0.795607	0.986985	1.27333	0.590096	1.05462	0.799181	0.530065	0.717361	0.47054
1566108_at	0.28978	1.09525	1.73458	1.2033	1.45357	1.03852	1.49627	0.6681	1.01029	0.65506	1.10502	0.676054	0.35316	0.641194	0.472913	0.912523
1566113_at	1.26685	1.65392	0.806488	0.772003	0.835429	0.91756	0.992173	1.91143	1.06865	0.97447	0.889612	0.910906	0.995343	1.11043	0.85498	1.33059
1566115_at	1.84725	1.09452	0.729133	0.624627	0.772871	1.40513	1.07822	0.857286	0.641188	1.14603	0.6245	0.690632	0.318065	0.997913	0.179692	0.380904
1566129_at	2.65081	1.39582	0.397829	1.20149	0.974845	0.580013	1.56123	2.22595	2.38627	1.73234	1.17746	1.42193	1.55219	2.67267	1.50479	2.00162
1566142_at	0.799342	1.19321	0.881116	1.18026	1.11482	0.904351	1.3684	1.99441	1.71241	0.910864	1.08603	1.1749	1.38242	1.65077	1.03337	2.1046
1566144_at	1.09896	1.11737	1.0261	0.701921	1.59046	0.710914	1.04915	0.885753	0.92518	0.976258	1.3111	1.08928	1.00417	0.763057	0.938152	1.29493
1566146_x_at	1.06453	1.30232	1.38256	0.806729	1.11649	0.57924	1.13558	0.967393	0.476351	0.758918	1.00907	1.0615	0.838897	0.894709	0.742541	0.664065
1566163_at	1.29633	0.903163	1.94825	0.782104	0.830432	0.675003	0.862554	0.591466	0.898885	0.94567	1.59206	0.583148	0.526941	1.90359	0.594713	1.13272
1566166_at	1.4638	1.25063	1.28844	0.799102	0.715116	0.741902	0.94237	1.09128	0.825224	0.861257	1.60726	0.716903	0.935974	1.03795	0.629281	1.34195
1565909_at	1.00689	1.1157	1.29468	1.12701	1.21109	0.503735	0.641129	0.421129	0.939632	0.51195	0.75304	1.52809	0.632969	1.28412	0.957583	0.916639
1565913_at	0.926693	1.54416	1.30639	0.66469	1.22571	0.656584	1.86354	3.54374	1.8903	1.13255	1.79564	1.41202	1.39747	0.991117	0.86906	1.59036
1565918_a_at	0.991073	1.90341	0.572601	2.51113	1.3836	0.266458	1.18015	2.98724	1.55411	1.48979	1.57386	1.86859	1.24711	1.713	0.278545	1.70766
1565920_at	1.29762	0.753631	1.92309	0.867823	1.05358	0.581562	0.267441	1.00486	1.37768	0.721183	1.00404	0.510015	0.274263	0.151033	1.31959	0.985728
1565939_at	1.56236	1.28636	1.17892	1.25973	1.78757	0.187426	0.665517	0.934743	1.50391	1.89043	2.49852	2.07581	1.98973	1.04855	0.905734	2.28712
1565951_s_at	1.06329	1.20802	1.16622	0.73791	0.681147	1.32816	0.903911	0.500916	0.62954	1.07893	0.73408	0.954582	0.873861	0.580757	0.838749	0.930957
1565975_at	1.34608	1.13407	1.12705	0.978142	0.920219	0.645732	1.16394	1.62664	1.06403	1.22974	0.949041	0.997355	1.01918	1.18817	0.884255	1.31823
1565976_at	1.25362	1.49279	1.03503	0.926569	0.926529	0.601374	1.74306	0.860148	1.10727	0.611181	1.17062	1.22163	1.04481	1.25388	1.07447	1.67552
1565978_a_at	0.358808	1.26953	2.7578	1.21742	0.6575	0.994478	1.25062	0.935522	0.575164	1.08398	0.264617	1.40943	0.438162	1.52081	1.29282	1.08885
1566001_at	1.39473	0.904217	1.26377	0.696561	0.792436	1.1367	1.11886	1.25234	2.00484	1.30383	0.637754	1.83465	1.62987	0.972301	1.4674	1.63361
1566032_at	0.416668	1.2046	2.136	0.39111	1.66062	1.43614	1.18074	1.41319	1.61349	1.89674	1.74374	1.74313	1.46863	1.47365	0.777496	0.608125
1566079_at	0.991734	1.23283	0.698444	0.92626	1.05903	1.19379	3.96819	4.14133	2.69276	1.70115	2.52994	2.92663	2.31984	2.55208	2.82777	3.33606
1566084_at	1.11056	1.08056	1.15173	0.938536	0.859438	0.896996	0.703615	0.848897	0.581429	0.919865	0.825607	0.790585	0.653551	0.858196	0.562512	0.967498
1565821_at	1.01464	0.915896	0.866697	1.04941	1.61477	0.732686	1.52981	1.40333	0.838115	1.52217	1.59365	1.23947	0.895236	1.87525	1.90851	1.38628
1565823_at	1.11316	0.80237	1.18839	1.41892	0.739232	0.898192	1.66331	1.73588	0.978305	1.55551	0.979901	0.963051	1.74892	1.28584	1.90597	1.44961
1565829_at	0.623463	1.14014	1.03039	1.35423	0.950459	1.06074	1.60985	0.964495	0.793263	1.18428	1.43481	1.31743	0.968829	0.774718	1.26153	1.12257
1565830_at	1.22002	0.737478	1.51629	0.522341	1.48665	0.943929	1.6217	1.5314	1.56476	1.36954	0.929009	1.50685	1.21734	1.02847	1.60586	0.672306
1565833_at	0.871418	1.46665	1.47811	0.805789	1.07683	0.610056	0.522033	0.946185	0.560589	1.15601	0.982027	0.541462	0.451656	1.35334	0.554414	0.735252
1565834_a_at	1.02826	1.30015	1.61651	1.44133	0.566954	0.566259	0.486011	1.07485	1.04784	1.51206	0.522758	0.422747	0.619815	1.51146	0.478383	0.926777
1565852_at	1.26516	1.14432	0.790255	0.921179	1.02825	0.922774	1.73466	1.65618	1.70415	1.30318	1.07756	1.47898	0.950278	1.19771	1.15718	1.71308
1565860_at	1.73187	2.26781	2.67407	0.159279	0.739972	0.807856	1.1239	2.37386	0.860765	1.38792	0.869095	1.27552	0.530465	1.51954	0.596301	1.07389
1565863_at	1.74403	1.35366	0.587782	0.708149	0.960652	1.05932	0.582637	0.864604	0.412742	0.933145	0.522932	0.393904	0.447088	0.654038	0.23859	0.603078
1565867_a_at	0.813725	0.890904	1.45829	1.2051	1.39588	0.562309	0.573771	0.655198	0.416751	0.594801	1.09348	1.00002	0.681585	0.599942	0.523958	0.866718
1565868_at	1.44851	1.00516	0.617506	0.882702	1.02654	1.22748	1.76499	2.24532	1.41114	1.06411	1.27256	1.55377	1.51336	1.43871	1.50429	2.35991
1565873_at	0.884883	1.88762	0.642814	1.04645	1.00136	0.888811	0.775156	0.924979	1.73597	1.06962	0.94195	1.05533	0.88914	1.09408	1.38056	1.10163
1565880_at	0.78731	1.22321	1.33012	0.993587	0.743433	1.05685	0.917113	1.06203	0.921026	0.261446	0.806834	0.951247	1.0219	0.956071	0.817632	1.27885
1565881_at	1.3517	1.2386	1.3672	0.465365	1.41061	0.665508	2.16837	1.7819	1.07062	1.75588	0.734815	0.857716	1.11312	1.3372	1.28937	2.13926
1565882_at	0.9687	1.34153	1.21483	0.888607	1.05112	0.678161	0.803972	0.397133	1.12645	0.814488	0.926535	0.916083	0.566091	1.12683	0.77336	0.130197
1565886_at	1.25634	1.16978	1.22091	0.705322	0.862308	0.916337	1.381	1.52732	1.04714	1.16045	1.11817	0.963051	0.908463	1.44255	0.78662	1.13121
1565887_at	1.56106	1.68368	1.02713	0.798569	0.827806	0.560344	1.1514	1.21858	1.60037	1.19479	1.04275	0.722179	1.0389	1.427	0.75138	0.838164
1565889_at	1.92136	1.31738	0.923517	0.759369	0.587835	0.958354	2.72547	2.98127	2.3582	1.65639	1.30804	1.45381	1.65837	2.11752	2.07679	1.94085
1565743_at	1.55017	1.41338	0.437695	0.891425	1.37441	0.851118	1.63065	2.09108	1.87993	1.09524	0.517298	1.71518	1.85367	2.04537	1.50856	1.98468
1565748_at	1.41911	1.62198	0.659966	0.683679	0.75555	1.27438	0.552469	0.881923	0.479937	0.488038	0.798141	0.406645	0.699655	0.711232	0.234294	0.966692
1565752_at	1.04938	1.06483	0.839122	0.841895	1.29545	0.977877	4.04633	2.89075	2.3398	0.948195	1.0679	1.96276	1.65533	2.45079	1.96009	1.84835
1565754_x_at	1.09021	1.10294	0.963452	0.735699	1.05445	1.11271	4.62731	3.55261	2.76553	1.02631	1.40616	1.97293	1.45961	2.29464	1.72315	1.38744
1565762_at	1.37671	1.5194	1.16778	0.558444	0.666548	1.0998	3.70732	3.22204	1.61215	1.63608	2.21045	1.67674	1.5944	2.06661	1.82119	2.62687
1565772_at	0.68229	0.615891	1.3299	1.8265	1.17981	0.830381	0.786085	0.634458	1.90707	1.11774	1.08676	0.253055	0.727239	1.03656	0.769119	0.611886
1565776_at	1.47211	1.66082	0.612075	0.866234	1.02979	0.749109	1.00935	1.10629	0.390068	0.527453	0.921453	0.806422	0.693849	1.08103	0.55018	1.20297
1565786_x_at	1.49511	1.31366	0.491939	1.13303	1.00688	0.907219	1.18508	0.531271	0.172919	1.22116	0.503434	0.451289	0.433874	0.450413	0.478543	0.799548
1565804_at	1.29287	1.23551	1.30248	0.556864	1.01666	0.848993	1.28592	1.98017	1.13966	0.771415	1.06648	0.734194	1.02702	1.80955	1.01071	2.07707
1565806_at	1.44248	1.37573	2.58511	0.152143	1.19127	1.07551	0.801697	1.70179	1.36102	1.54801	1.00991	0.931945	0.973523	1.28092	1.32731	1.2098
1565810_at	1.3287	0.945364	1.59138	0.696909	1.16632	0.615469	1.70712	1.76212	1.39943	1.23097	0.780123	1.24651	0.808156	1.23295	0.955032	1.22911
1565811_at	1.45674	1.13634	1.20394	0.691356	1.03962	0.698115	1.7556	3.10967	1.60651	1.10165	1.72236	1.75831	1.71944	1.46142	1.19362	2.54541
1565617_at	0.885621	0.714014	1.6752	0.644831	1.1528	1.26993	1.01323	0.813711	1.37218	0.752118	1.07576	1.25695	0.664535	1.15922	0.665859	1.03834
1565620_at	1.3087	1.30819	1.44258	0.714432	0.72375	0.783066	1.56618	1.4849	1.08752	1.65142	1.19785	1.21189	1.53086	1.83537	1.02719	1.5252
1565627_a_at	0.944153	0.831227	0.864965	1.40668	1.31284	0.797688	2.11307	2.01345	2.03888	1.12091	2.06686	1.56625	1.39701	1.35899	1.60693	1.7818
1565628_at	1.04938	0.676255	1.11027	0.910191	1.68684	0.826652	1.40749	1.12021	1.65544	1.34018	1.87892	1.01547	1.55737	1.17399	1.11627	1.96068
1565635_at	0.910768	0.927881	1.69712	0.648712	1.28684	0.835239	0.749868	0.791243	0.534406	1.05669	0.908491	0.540471	0.421192	0.534055	0.59889	0.786333
1565638_at	1.38292	0.697547	1.3226	1.18045	0.9193	0.722259	0.343973	0.706463	0.615738	1.06909	3.07006	1.01344	1.95033	2.48783	1.34715	2.38284
1565639_a_at	1.02177	0.740928	1.32834	1.72674	0.697809	0.825276	0.831223	0.979072	0.849082	1.49203	3.45917	0.781676	1.38449	2.66644	1.28573	1.53514
1565644_at	1.14534	1.10552	1.04509	1.30005	0.775193	0.749858	0.916044	0.375317	0.801369	1.22178	1.22409	0.531449	0.960308	0.466224	0.83819	0.751857
1565651_at	1.38546	0.938613	0.631557	0.713718	1.56313	1.0914	1.94185	2.92224	1.88306	1.08506	1.89749	1.42217	2.51138	3.01694	1.74687	3.56843
1565672_at	1.21252	1.07715	0.99114	0.694474	1.38591	0.802622	1.09342	1.06079	0.988632	1.04217	1.06951	0.629299	0.856843	0.841904	0.538747	0.731829
1565674_at	1.9543	0.655503	0.37849	1.1981	1.93613	0.889107	2.49339	2.22187	1.39501	1.78004	4.41731	1.29717	2.05409	3.44266	1.49604	9.11685
1565681_s_at	1.14001	0.838323	0.886418	1.18499	1.02397	0.972838	0.567589	0.607957	0.634385	0.822537	0.860303	0.672458	0.771694	0.795522	0.635606	0.764239
1565689_at	0.923763	1.10441	1.10197	1.01045	0.944931	0.931582	2.48758	2.33968	1.72731	1.30644	2.24835	1.45915	1.3682	2.7536	1.58802	2.01132
1565692_at	1.09695	1.64074	0.825252	0.867823	1.10207	0.703957	1.14814	1.0303	0.893508	1.08019	0.566675	0.593739	0.701407	0.921957	0.609768	0.851824
1565693_at	0.668892	1.22689	0.97557	0.882114	1.30672	1.08361	1.00449	0.828766	0.387412	1.04339	1.07935	0.829459	0.435904	0.816341	0.587815	0.590349
1565696_at	0.898256	1.22179	0.800996	1.26668	0.855009	1.05036	0.955337	0.856429	1.33185	0.838874	1.18791	1.14208	0.478786	1.37014	0.925418	0.858809
1565699_at	1.56784	1.02461	0.842064	0.92626	1.15993	0.688066	0.324104	1.07145	0.695981	1.04635	0.4947	1.00085	0.468368	1.09189	0.529665	0.594991
1565703_at	1.31416	1.03336	0.990644	0.740003	1.18632	0.846732	1.50052	1.77805	1.54661	1.22974	1.1814	0.990398	1.0909	1.80112	1.13314	1.6758
1565705_x_at	0.924533	1.03888	0.793687	0.945759	1.42645	0.972352	1.69917	4.42314	1.40832	1.49651	1.95039	2.29719	2.57882	2.4639	2.20852	2.95833
1565716_at	1.04432	0.935177	1.26209	0.589233	1.28277	1.07336	1.26614	1.83434	0.822204	1.33372	0.694796	1.4427	0.871243	1.20632	0.976439	0.784631
1565717_s_at	1.13281	0.844774	0.78435	1.02265	1.34899	0.96573	1.48336	0.989076	0.922716	1.08796	1.03894	1.39494	0.833184	0.882418	1.06236	0.969273
1565436_s_at	1.07666	0.634753	0.835493	1.29248	1.3751	0.985403	0.800496	0.878256	1.12157	1.02991	1.06755	1.13999	1.1696	0.589239	1.17781	0.887771
1565525_a_at	0.979578	0.941747	0.921979	0.673051	0.896751	1.94799	1.43473	1.23205	0.83463	1.47251	1.16984	1.19067	0.579938	0.454107	1.51916	1.3424
1565544_at	1.50411	1.1409	1.52745	1.49167	0.364531	0.701615	1.96366	2.05139	1.83137	1.18389	1.27596	2.05721	2.03399	2.10099	1.45935	1.90083
1565557_at	0.760738	1.18785	1.2878	1.00324	0.886202	0.966535	0.61394	0.713801	1.69283	1.35817	1.0233	0.821753	0.764397	1.5805	1.19402	0.687719
1565562_at	0.285751	1.01509	1.30052	2.05662	1.01007	1.27608	1.09087	1.95557	1.83351	1.1129	0.885913	1.6595	1.52984	1.27326	1.63912	1.8635
1565566_a_at	0.96967	1.61416	0.853509	0.810503	0.691326	1.33593	3.85669	2.05961	1.36625	1.54312	1.61397	2.01849	1.31785	1.48203	1.47549	1.42945
1565567_at	0.906226	1.22525	1.16292	1.13909	0.941944	0.721778	2.42575	2.37702	1.59744	1.55603	1.1152	1.37394	1.26913	1.36717	1.3942	1.2797
1566809_a_at	0.883851	1.07159	1.29038	1.48473	0.668439	0.824451	0.812323	1.45768	0.917961	1.64237	1.49336	1.33601	2.30789	1.50042	1.77238	1.45445
1565577_s_at	0.979252	0.962374	1.42395	1.31881	0.570461	0.990508	0.781643	0.947763	0.377155	0.869044	0.820805	0.729194	0.763252	0.503709	0.997826	0.566162
1565579_at	0.999533	0.798634	1.2299	0.981408	0.813174	1.2763	1.0867	1.62393	1.55333	1.15043	0.655754	0.926524	1.51034	0.99277	0.951537	0.830793
1565595_at	1.17472	0.919107	1.11788	0.815245	1.23453	0.823215	2.30399	2.41899	0.772518	2.86807	1.70494	1.61476	1.44027	1.69935	1.86978	1.78626
1565597_at	1.72036	1.42212	0.708173	0.513366	0.735791	1.528	1.05458	0.710241	0.349029	0.796234	0.374572	0.398792	0.459017	0.355135	0.133097	0.798217
1565598_at	1.44658	1.47081	0.659417	0.789701	0.752659	1.19917	1.03542	1.09583	0.891426	0.840133	0.828363	0.59473	0.828614	1.12796	0.631909	1.06002
1565599_at	0.316436	0.526755	0.743614	1.10746	2.70208	2.69607	6.71253	2.22929	4.0198	1.62413	2.38658	2.70883	2.35176	2.30384	0.775813	1.67441
1565608_at	0.781818	0.916201	1.17031	1.01976	0.8972	1.30382	0.698008	0.770422	0.828394	1.33172	0.589408	1.05656	1.51084	0.649259	0.607536	0.706776
1565611_at	0.942581	0.899857	1.12217	1.17066	1.11129	0.807587	1.13482	0.865181	1.27984	1.28849	0.965956	0.980217	0.763124	1.00811	0.807879	1.00497
1565614_at	0.86635	1.35818	1.16875	0.860908	0.758957	1.11289	1.17485	0.202473	0.580654	1.00014	0.574089	0.787954	0.728573	0.668141	0.742541	0.16807
1564962_at	0.834185	1.38863	2.04644	0.818239	1.25528	0.410709	0.646818	0.832782	1.38343	0.498229	0.125707	1.26346	0.555159	1.07134	0.989545	0.922924
1564970_at	1.44923	0.697431	1.0881	0.751813	1.09603	1.10347	1.82511	4.20532	1.57759	1.5444	1.07415	1.36095	1.95001	1.98029	1.7243	3.32053
1564972_x_at	1.40781	1.01374	0.870606	0.632378	1.237	1.02887	2.31786	2.06545	1.23232	1.01272	0.695955	1.48466	0.786496	2.1154	1.86232	1.84989
1564974_at	0.619733	0.772709	1.84584	0.751438	1.04518	1.44046	0.732818	1.1524	1.37355	1.32729	1.16071	1.65315	1.58619	0.703803	0.644889	1.39045
1565034_s_at	1.31987	1.05353	0.621844	1.12438	0.832094	1.2361	0.757405	0.974189	0.610425	0.671083	0.349948	0.773898	0.560645	0.460125	0.603097	0.0468233
1565130_at	1.17121	0.626659	2.08639	0.647092	1.67312	0.603181	1.21003	1.89904	0.13847	0.825834	0.159061	0.651932	1.12618	0.94956	1.75738	0.774239
1565149_at	1.2783	1.17603	1.21645	0.951451	0.686047	0.837748	0.721908	0.595621	0.500274	0.895062	0.718945	0.7223	0.95536	0.900094	0.530107	0.642509
1565150_at	0.628889	1.06696	0.895476	1.13985	1.30455	1.11922	0.825149	1.18948	1.30091	1.56801	0.723031	1.0464	0.854703	1.60707	0.726142	1.54541
1565162_s_at	1.40851	1.27017	0.754978	0.944814	0.702711	1.11512	0.57129	0.307233	0.265113	0.879095	0.209513	0.383539	0.370216	0.330795	0.264298	0.200413
1565269_s_at	1.16731	1.19879	0.787494	1.09461	1.00839	0.822118	0.992339	0.868503	0.949867	0.850701	0.627003	0.936928	0.818321	0.770212	0.888243	1.01287
1561615_s_at	0.285894	0.801301	2.74359	1.72904	1.1578	0.794769	0.806119	0.856572	0.508004	0.914362	1.28835	0.770295	0.622299	0.817975	0.952807	0.703251
1564798_at	1.1642	1.1226	1.17873	1.083	0.995699	0.601976	1.15794	1.79742	0.911102	1.46761	1.16711	1.041	1.98542	1.6707	1.59014	1.102
1564807_at	1.95593	0.180772	1.78652	2.79705	0.808579	0.699979	2.08856	0.438315	0.842597	1.93764	1.52251	0.979237	0.937692	1.86839	0.0905056	2.00965
1564819_at	1.10429	1.3755	0.832435	0.819468	0.743681	1.29775	0.539458	0.775317	1.46971	1.50954	0.568188	0.468299	1.26998	0.179858	0.0391635	0.64037
1564856_s_at	1.40992	1.25251	0.532556	1.25763	0.965789	0.875432	0.155851	0.875333	1.44542	0.171553	1.5129	1.77302	0.118758	0.0966889	2.06953	0.777731
1564886_at	1.12697	1.23757	1.39785	0.695748	0.900496	0.8187	0.821308	1.24216	1.41964	1.33528	0.994048	0.817655	1.15758	1.42297	0.762101	0.814342
1564911_at	1.94326	1.02222	0.97119	1.19252	1.3192	0.329492	0.893129	1.98711	1.8008	0.481895	1.20305	1.55041	0.900474	1.085	1.06307	0.815836
1565254_s_at	1.38893	1.25627	1.52034	0.348971	1.21069	0.892224	1.47129	1.51414	1.66596	1.18665	1.3703	1.50183	0.840576	1.47365	1.42237	1.9225
1564940_at	0.864331	0.603394	0.821684	1.33096	1.94421	0.901792	0.963492	0.180598	0.739387	0.634324	1.3387	1.2603	0.467666	0.100904	1.40213	0.149164
1564690_at	1.3662	1.29388	0.834797	0.748064	1.01378	0.893564	1.52142	1.39983	0.10055	0.929265	0.973877	1.1232	0.839316	0.453048	0.792806	1.2958
1564699_at	1.66479	1.15064	1.14008	0.600135	0.89705	0.850551	0.602486	0.552123	0.444665	1.05159	0.531632	0.542185	0.704335	0.670931	0.369905	0.477014
1564709_at	0.364839	1.29994	1.19854	0.974724	1.50585	1.19857	0.126477	0.692821	0.783148	1.05581	0.86866	0.865759	0.858558	0.937921	0.782305	0.636858
1564733_at	0.57199	1.474	0.910071	0.903993	1.06718	1.35093	2.26364	2.31101	1.47585	2.52937	2.26339	1.62177	1.74397	1.69821	1.45813	0.892667
1564746_at	1.01616	0.536681	1.20494	1.44013	1.36573	0.773726	1.0775	1.20244	0.91842	0.963328	1.68798	1.33001	1.67001	1.46118	1.41174	1.29839
1564753_at	1.4384	1.37458	1.10179	0.759749	0.688796	0.877185	1.31935	2.16376	0.944028	1.73176	0.351351	0.552493	1.46863	1.1627	0.846473	0.864698
1564765_at	1.49511	0.636236	0.978828	0.744457	1.68179	0.857811	1.62712	0.969007	1.02231	1.57902	1.1814	1.15414	0.880733	1.49095	1.6753	0.562306
1564773_x_at	1.20808	1.2632	1.1635	0.813616	0.73837	0.937501	1.22586	1.02773	0.648496	1.26319	1.17531	1.15741	1.20302	1.04524	0.629911	0.987207
1564776_at	0.920228	1.45861	1.05155	1.09042	0.955542	0.679972	0.876758	1.08024	0.570486	0.849142	0.37134	0.685243	0.804661	0.662375	0.507457	0.74973
1564796_at	1.61559	0.697896	0.685299	0.700052	2.06547	0.895054	0.693717	1.45939	1.18124	0.926172	3.81216	1.88674	1.59759	2.37005	1.25796	3.6103
1564520_s_at	1.32516	0.981324	0.882438	1.01535	0.832094	1.03145	0.831223	0.719535	0.59774	0.787524	0.638924	0.749525	0.755279	0.694713	0.7014	0.639304
1564521_x_at	1.2599	1.04044	0.620291	1.06049	0.949984	1.22075	0.749494	0.759838	0.792867	1.01272	0.749409	0.83209	0.693387	0.671826	0.818586	0.940941
1564525_at	0.962906	1.06803	0.734622	0.859761	1.08639	1.41712	0.516753	0.621584	1.0545	0.677602	0.798274	0.506795	0.755028	1.20371	0.52676	0.68749
1568638_a_at	0.275509	2.25349	1.78473	1.96711	1.30411	0.351796	4.19744	4.34134	3.65002	1.8598	2.41902	1.22878	2.35765	2.98941	0.114825	1.48284
1564547_x_at	1.40453	0.525353	1.99591	0.99541	0.913344	0.746865	0.567968	0.859862	1.74119	1.04949	1.0781	0.655637	0.502329	0.855483	0.0464439	1.41028
1564568_at	1.20929	1.66804	1.59909	0.713005	0.588423	0.738941	2.8767	2.73833	2.22532	1.43712	1.79954	1.94874	1.63695	2.24396	1.99137	3.06524
1564637_a_at	0.970478	0.932065	0.918911	1.1408	0.949035	1.11122	0.825012	0.871403	0.764067	1.14412	0.978759	0.630139	0.69547	0.600042	0.861417	0.677141
1564639_at	1.20527	1.18686	0.810666	0.972777	1.63127	0.543421	1.18094	2.21891	0.986657	0.921553	0.64804	1.63862	1.52577	0.997913	1.11571	0.956754
1564640_at	1.95789	1.76029	0.396637	0.881232	1.04136	0.797156	0.846602	1.85185	1.5461	0.620935	0.304636	1.24485	1.46326	0.897697	1.87509	1.53106
1564651_at	1.05271	0.687276	1.27732	1.10193	1.07576	0.912831	1.20199	0.508486	0.722696	0.833578	1.46062	2.1826	1.19622	1.12252	2.12157	1.71508
1564653_s_at	0.858731	1.31958	1.05982	0.930903	0.823952	1.0856	0.780601	0.655745	0.257836	0.443217	0.635843	0.449262	0.692463	0.787344	0.756154	0.213054
1564654_at	0.674939	1.18588	2.08395	1.11803	0.749404	0.71555	0.643056	1.63588	1.49591	1.33305	1.04223	1.34181	1.82333	1.1412	1.76589	1.47249
1564656_at	1.17512	1.54185	1.04788	0.814701	0.863314	0.748859	1.45205	2.67161	1.8427	1.37709	1.07774	0.950771	1.45961	2.47336	1.22404	2.24669
1564658_at	1.38986	0.592037	1.42419	1.31246	0.895706	0.72588	0.520383	1.04135	0.69912	0.742157	0.319083	1.05059	0.878095	0.289214	0.487722	0.790801
1564381_s_at	1.43816	0.821997	1.08955	1.09206	0.845374	0.840966	0.901203	0.839191	0.92518	1.11848	0.463413	0.900791	0.807482	0.86986	0.819678	0.90888
1564399_a_at	1.35328	1.35006	0.592108	0.853195	1.18672	0.912983	0.642841	0.590875	0.611036	0.649949	1.02843	0.881337	0.428413	0.879628	0.969789	0.716501
1564423_a_at	0.480321	1.15525	1.66379	0.88285	1.38868	0.883494	0.657908	0.896745	1.61376	1.26656	1.25633	1.00889	0.337058	0.951144	1.02377	0.968305
1564424_at	1.11204	1.13748	1.0646	0.951134	1.15356	0.676806	1.19102	2.20453	1.49342	1.18271	2.04152	0.969816	1.24982	2.18237	1.31783	1.51784
1564438_at	1.84972	1.15332	1.5927	1.14194	0.299899	0.859385	1.35886	1.29998	1.88495	1.18251	1.5031	0.365746	1.87917	1.13456	0.919269	2.11726
1564444_at	0.499008	0.950736	2.2084	1.14977	0.957455	0.86701	1.08924	0.788347	1.13398	0.885566	1.19646	0.818746	1.23327	0.741617	0.773876	1.09742
1564463_at	1.1296	1.1729	1.39552	1.2568	0.344564	1.24894	1.65281	1.90824	2.12067	0.968963	2.8932	0.509166	2.07646	1.56687	1.51688	0.972348
1564467_at	0.778437	1.04933	0.78579	1.25512	1.15626	1.07354	0.87384	0.73554	0.512425	0.957086	0.627526	0.632348	0.623961	0.464285	1.23161	1.27204
1564469_at	1.3063	1.40188	3.00898	0.718851	0.182475	1.38352	2.44198	1.58489	1.99784	1.31233	1.20888	1.97457	1.30735	1.47022	3.22518	1.18092
1564474_at	3.75167	1.91519	0.733154	1.57759	0.623664	0.192941	2.22734	2.54344	2.07522	0.956767	3.34912	1.67423	2.16193	1.50744	0.641459	1.01338
1564475_s_at	0.509004	0.816535	0.734254	1.56737	1.33958	1.56069	1.03387	0.339601	0.958454	0.905113	0.57591	0.52511	1.20382	0.773299	0.496829	0.883196
1564479_a_at	1.2783	1.21792	0.830219	0.506735	0.863458	1.7682	0.906778	0.418889	0.592977	0.0736183	0.34716	0.881337	0.535975	0.610024	0.772845	0.144659
1564494_s_at	1.00958	0.872099	0.556512	0.686762	1.80433	1.64701	0.853971	0.769395	1.17281	0.914972	1.76832	1.14303	1.16222	0.835892	1.11776	1.2797
1564498_at	0.908646	0.932221	1.1203	0.990941	1.00286	1.06038	0.936889	0.855145	1.23253	1.24958	0.924684	1.53166	1.02634	1.18579	1.11627	1.39416
1564276_at	1.17042	0.872826	2.21836	0.820424	0.808175	0.665508	2.69656	2.24046	2.35192	1.12296	1.52633	1.55818	2.2937	1.42986	1.37459	1.49999
1564292_at	0.622943	1.17976	0.661729	1.57523	1.07611	1.21304	0.0480415	0.599306	0.081233	1.1301	0.43396	0.449712	0.112646	0.279965	0.650177	0.43946
1564301_a_at	1.2509	0.566364	1.65412	0.461426	2.29911	0.804363	1.55189	2.33073	1.34009	1.1068	1.03083	1.59204	1.31084	0.437831	1.33064	0.521502
1564310_a_at	0.902307	1.15467	0.756238	0.968409	1.24465	1.05298	10.1636	4.72334	5.40901	2.16583	1.86208	6.66155	1.85707	1.92593	3.1487	2.30318
1564331_at	1.43768	1.55838	0.733032	0.677553	1.11593	0.805302	0.617326	0.316747	0.535208	0.937666	0.631618	0.219849	0.1174	0.465447	0.441235	0.192651
1564336_at	0.788098	1.38331	1.86874	1.12027	0.768376	0.570236	0.522294	1.80793	1.61726	2.50045	1.45552	1.43192	1.39329	0.675081	0.673449	1.41052
1564358_at	1.22982	1.23057	0.592898	1.00057	0.950776	1.17151	0.733796	0.601206	0.597939	1.1224	0.552868	0.474743	0.489518	0.839522	0.467506	0.0476896
1564362_x_at	1.1757	1.1729	0.996274	0.809423	0.666659	1.34891	1.31979	1.91206	2.15919	0.858534	1.17629	1.65371	1.03735	1.32854	0.920035	2.1489
1564378_a_at	1.66868	1.09708	2.01463	0.81606	1.11148	0.298932	1.65474	2.05927	1.26858	1.50929	1.27192	1.4293	0.692001	1.58922	1.07877	1.01321
1564166_s_at	0.867072	1.15486	1.18978	0.903993	1.18652	0.782545	1.19959	1.28747	1.66401	0.761833	1.06063	1.35056	0.83374	1.45875	1.31542	0.932821
1564190_x_at	0.891099	0.884542	1.01217	1.52714	1.46574	0.559971	0.756017	1.2536	0.887423	1.34757	0.566769	0.0783046	0.907102	0.664255	0.719996	0.471796
1564203_at	0.899305	1.1057	1.36926	0.960373	0.882077	0.86701	1.40843	1.48614	1.68326	0.742651	1.35983	1.17002	1.25065	1.40928	1.89015	0.873679
1564204_at	1.53092	0.956457	0.976546	0.613587	0.939435	1.21324	1.38885	1.55299	1.02197	0.705726	1.21454	1.22878	0.901826	1.29963	0.986745	0.852108
1569089_a_at	1.25362	0.205081	0.809316	1.95959	1.43289	1.71166	1.47203	2.02658	1.85688	2.02109	1.84694	1.82246	2.87149	1.25765	1.67334	1.78269
1564207_at	0.913048	1.117	0.6534	1.08734	1.13053	1.22075	1.22831	1.56104	1.23726	0.852688	2.06376	1.16787	1.41175	1.43655	1.13068	1.44214
1564211_at	1.21313	1.2825	1.27583	0.307555	1.12846	1.45155	1.98935	1.44703	0.994084	0.520901	1.05095	0.88369	1.34986	1.75314	1.47844	0.555599
1564227_at	1.33336	1.0401	0.964737	0.294169	1.56261	1.62601	1.25146	1.70918	1.18124	0.920632	0.820531	1.32029	1.02071	0.850365	0.788589	1.33749
1564231_at	1.15685	1.19162	1.3704	0.861052	0.765181	0.803425	0.58468	1.12977	0.915364	0.823909	1.11427	0.723866	0.801315	0.902949	0.847461	0.957712
1564232_at	0.975993	0.852412	1.24496	0.641722	1.2832	1.17249	0.401443	1.12639	0.632906	1.50126	1.15858	0.754162	0.845776	1.05856	1.14167	0.539988
1564240_at	1.32494	1.53109	0.370007	1.33251	1.04501	0.956758	0.784253	1.83985	1.65406	2.21438	1.38246	1.57699	1.27273	0.824133	1.20823	1.01355
1564241_at	0.113158	2.13539	1.63466	1.25701	1.22225	1.64783	0.348416	0.279529	0.206987	0.902703	0.0568994	0.0938728	0.137358	0.112956	0.107832	0.0359051
1564248_at	1.93518	1.50955	0.755482	0.694821	0.816978	0.79822	1.10607	1.3041	0.941827	0.850275	0.300802	0.384178	0.569498	0.836449	0.444409	0.715547
1564257_at	1.07738	0.894176	1.75582	1.64417	0.799467	0.449762	0.6048	1.10059	0.953515	0.748367	1.16536	0.88487	1.867	1.85474	1.2883	1.65802
1564272_a_at	1.11613	1.31716	2.01429	0.735332	0.656734	0.69928	0.700806	1.55766	0.731055	1.05282	0.973715	1.84231	1.2494	0.690788	0.88573	1.37295
1564063_a_at	1.33314	1.36226	0.68245	0.910495	0.742443	1.19359	0.827077	0.989901	1.22924	1.16899	0.522584	0.875189	0.928981	0.848525	0.754518	0.923693
1564064_a_at	1.1008	1.29388	0.659307	0.973101	1.17785	0.929101	0.96816	0.724227	0.917502	0.966222	0.471201	0.783633	0.649101	0.558916	0.685109	0.74017
1564069_at	0.837389	0.900457	1.24226	0.976513	1.13563	0.962677	0.645418	0.926677	0.831437	0.843781	0.658382	0.813577	0.567981	0.78564	0.692341	0.827476
1564070_s_at	1.39287	0.953116	0.69891	0.694937	1.1163	1.38929	0.200885	0.551388	1.05468	1.66691	0.683084	0.325797	0.569023	0.594269	0.562231	0.373237
1564077_at	0.900655	1.04287	1.30443	1.17359	0.808984	0.859672	5.09355	7.32786	2.97794	2.15539	3.26371	2.3573	3.0379	4.12711	2.98666	4.18061
1564093_at	0.839485	1.11477	0.973783	0.978957	0.910001	1.23178	1.16841	1.24527	0.708858	1.41714	0.918081	0.675829	1.15816	0.691594	0.892993	0.884374
1564129_a_at	0.892883	1.21569	1.07047	1.07724	0.936465	0.853106	1.09561	0.911208	0.841614	0.621453	0.866058	1.44318	0.800514	0.796053	0.880285	0.929407
1564139_at	0.991239	0.837624	0.989654	1.30983	0.9193	1.01069	1.81813	1.88989	1.43917	1.30448	2.37666	1.14838	1.66363	1.53328	1.33108	2.96623
1564148_at	0.842569	0.900608	1.41637	0.866234	1.11779	0.960913	0.887195	1.67032	0.788649	0.529567	0.557773	1.07772	1.62336	0.725358	1.11571	1.38929
1564151_at	1.98152	0.301038	1.36379	1.33318	0.995534	0.926164	1.53953	2.7215	0.784062	1.88414	2.37349	1.43336	3.17614	1.21055	0.355815	3.33328
1564157_at	0.700846	1.13672	1.25475	0.736558	1.39821	0.97138	0.723353	1.44607	0.65142	0.339982	1.18534	0.816021	1.18097	0.607589	0.336325	0.363355
1564164_at	1.07111	1.61335	0.885237	0.852484	0.779079	0.984254	1.5941	1.7825	1.58815	1.06642	0.664445	0.8024	1.0146	1.26733	0.696624	1.11159
1563906_at	1.11743	1.204	1.06442	0.993752	0.799867	0.878501	0.395993	0.556744	0.386702	1.00666	1.0571	1.01733	0.530908	0.900544	0.545978	0.938122
1563927_a_at	1.31811	0.723839	0.284962	1.71583	1.44464	1.48383	1.45763	0.873293	1.62266	2.29976	1.16148	1.82824	2.28873	1.69454	2.74009	2.00429
1563941_at	0.718828	1.08815	0.988336	1.08173	0.954587	1.25269	1.29108	0.618897	0.414258	1.12353	0.612236	0.781155	0.722286	0.0438087	0.525007	0.465314
1563947_a_at	1.07954	1.12766	0.672289	1.21317	1.40521	0.716743	0.67445	0.543813	1.29227	0.693599	1.34451	0.875189	0.876632	0.98486	1.45838	1.37386
1563949_at	1.95137	1.0802	0.286772	1.3583	1.93516	0.629369	1.80244	0.645874	1.20009	1.16316	0.219156	1.22346	1.95098	1.20894	0.22954	0.903594
1563961_at	0.916402	1.4908	2.15782	1.31311	0.351114	0.735745	1.13804	0.393772	1.19909	1.36384	0.798673	0.599207	1.38611	1.11061	1.23799	0.172009
1563963_at	1.13944	0.835394	1.44186	0.78367	0.775839	1.19837	0.755136	0.734805	0.710632	1.2475	0.671011	0.482239	0.397457	0.982892	0.502743	0.561932
1563969_at	1.03324	1.10884	1.13326	1.06439	0.878409	0.823764	1.29215	0.799328	0.674736	0.500727	0.632672	1.4916	0.792549	0.771754	0.979699	1.0479
1564002_a_at	1.15377	1.72573	0.939351	1.08734	0.80227	0.61291	0.890157	0.847342	0.526713	0.869913	0.56526	0.855717	0.563737	0.50674	0.752634	0.586915
1564010_at	0.946044	1.66554	1.11175	0.693664	0.918687	0.8958	0.822129	1.32558	1.06332	0.812319	1.0274	1.04989	1.03804	0.915526	0.85498	1.35612
1563841_at	0.76928	1.28571	2.01395	0.710632	0.884579	0.798619	0.363967	0.452945	0.596048	0.858391	1.25633	0.508572	0.704335	1.35244	0.646935	0.418864
1563881_at	1.30369	0.971236	1.47935	0.970348	1.13639	0.484145	0.258673	1.04657	0.839513	1.75384	0.337124	0.753785	0.478547	1.01655	0.824474	0.74998
1563884_at	0.668892	0.706439	2.14527	0.858616	1.67284	0.686805	0.418313	0.785985	0.608191	0.422093	0.641698	0.229241	0.957591	0.537986	0.485613	0.501054
1563900_at	1.29633	1.93701	0.921211	0.473896	1.13791	0.801686	0.683959	0.337513	0.175065	0.524211	0.197905	0.299298	0.482552	0.288443	0.134704	0.300179
1563674_at	1.3758	1.11924	0.814186	1.14997	1.61396	0.429756	25.4227	7.65493	6.3338	3.48211	2.2134	13.3322	4.89803	2.08808	2.40085	4.45098
1563687_a_at	1.34608	1.17917	0.894581	0.87713	1.03754	0.773855	1.5933	0.879428	1.03776	1.04269	1.18495	1.27297	1.10517	0.615334	1.10075	1.20116
1563706_at	1.0262	1.30928	1.62786	0.641187	0.946981	0.752989	0.684187	1.46695	1.28112	1.26045	0.900652	0.922211	0.820096	0.953207	0.648987	0.9048
1563715_at	1.26833	1.27038	1.29059	0.767513	0.632141	0.991168	1.36794	0.849605	1.10801	0.829697	0.798673	1.31502	0.505857	0.816205	0.549081	0.632416
1563719_a_at	1.63455	0.691412	1.23833	0.924101	1.07468	0.719496	1.73495	0.958566	1.31684	1.14222	2.26565	1.58966	0.724818	1.86186	1.11869	2.01669
1563720_at	0.112838	1.08417	2.83942	1.80561	1.65841	0.961394	3.69806	3.12526	2.79286	2.34387	1.02296	2.03064	2.91829	3.36831	1.81846	2.48753
1563754_at	0.881057	0.740064	0.998768	1.11971	1.03254	1.32816	1.1653	0.586656	0.835465	1.07462	0.828501	1.48664	0.549452	0.998578	0.429195	0.371004
1563770_at	1.22654	1.2446	1.35067	0.57001	1.02825	0.827479	0.226233	0.0747591	0.477146	0.988867	0.641912	0.709178	0.389457	0.435792	0.632541	0.537026
1563776_at	1.39752	1.15409	0.917686	0.918879	1.11222	0.661086	0.790815	0.618793	0.274877	0.906925	0.711199	0.533046	0.343867	0.478026	0.563544	0.471796
1563781_at	1.12979	0.748	1.20856	0.899184	0.910001	1.19657	1.41998	1.3289	1.35785	0.961403	1.26811	0.971596	1.0777	1.46557	1.18155	1.10641
1563792_at	0.805494	1.27038	0.667711	1.14271	1.08584	1.17955	0.300085	0.630033	0.898136	0.468746	0.304586	0.643941	0.54037	0.778731	0.524395	0.496482
1563796_s_at	0.747541	1.15332	0.880235	1.21986	0.879581	1.22809	0.83247	0.947763	1.12738	0.866441	0.811014	0.846356	0.880586	1.04106	0.436408	0.98425
1563797_at	1.87548	1.08489	2.36143	0.808614	0.168221	1.53004	1.22688	0.13482	0.80552	0.773733	1.80104	0.952199	0.766183	1.23131	0.427696	1.07892
1563800_at	0.864619	1.08779	1.13081	1.10102	0.853159	1.00096	0.72263	0.941623	1.7253	0.888819	0.914873	1.30955	1.42951	0.788001	1.37482	1.45299
1563573_at	0.892139	1.40562	0.959126	0.988631	0.997527	0.843071	1.92221	2.70522	1.55229	0.994487	1.74432	1.56677	1.14301	2.11716	1.30951	1.96788
1563595_at	2.52869	1.34086	0.55217	0.625252	0.732975	1.16548	0.269095	0.645982	0.363697	0.891638	0.153692	0.248292	0.10769	0.440392	0.238948	0.144683
1563596_at	1.26727	1.59757	1.48478	0.661375	0.676734	0.743264	0.603793	0.638383	1.05732	0.847446	1.89149	0.697689	0.579648	1.14348	1.3333	0.878937
1569106_s_at	1.2292	0.788188	0.742128	0.778074	1.2117	1.4752	1.13653	0.990726	1.38435	0.708909	1.10945	1.10796	0.929755	0.971006	1.24006	1.28719
1563611_at	0.326399	1.60156	1.86222	0.53798	1.19127	1.60287	1.10957	1.14532	1.30243	1.93474	2.57504	1.76388	1.20462	1.55983	1.31937	1.6152
1563621_at	1.63564	1.12823	1.08701	0.994747	1.01581	0.493349	0.885717	0.860148	0.861483	1.19201	1.19905	0.995197	1.01292	1.13116	1.04899	1.00113
1563635_at	0.865628	0.937362	1.42775	0.624627	1.06222	1.30099	0.409552	0.264482	0.441122	0.779818	0.785211	0.392135	0.488458	0.461585	0.443299	0.743632
1563649_at	0.991404	0.526755	1.43013	0.80177	1.3378	1.24832	0.771804	0.929306	1.54378	1.1924	1.31899	1.06665	0.586939	0.434559	1.05144	1.91834
1563657_at	0.703069	1.53313	1.07047	0.800435	1.35711	0.797821	0.86789	0.985128	1.65792	1.02665	1.26769	0.903799	0.863725	0.764839	0.797311	0.274115
1563473_at	0.869677	1.19839	0.694035	1.2045	1.05025	1.09286	5.98931	4.23203	4.08056	1.88508	2.92082	2.77741	2.72963	3.2142	2.67288	3.02363
1563474_at	1.49113	0.804244	1.29167	1.41515	0.549465	0.830242	1.47277	1.12958	0.78773	1.29322	0.903057	1.00269	0.717009	1.28755	0.951537	1.14182
1563475_s_at	1.25049	1.21064	0.78422	0.935413	1.10207	0.817064	0.621974	1.29933	1.79391	1.32331	0.669001	1.00269	0.76287	0.832555	0.678632	0.705129
1563478_at	1.35396	1.45012	0.468337	1.32013	0.997693	0.825688	1.87319	1.3436	1.747	1.3108	1.84879	0.162868	1.04481	1.40248	0.0889949	1.49949
1563482_at	1.22287	1.01696	0.928301	1.10065	0.865764	0.909036	1.32685	1.44559	0.869416	1.32685	2.12272	1.33023	0.957911	1.86155	1.16182	1.28955
1563483_at	1.24176	1.03681	1.12292	1.06208	0.563375	1.156	1.15274	0.796004	1.23047	1.2778	0.856441	1.06896	1.28317	1.37402	1.30777	0.964278
1563496_at	1.59658	0.752376	1.14027	0.839932	1.33579	0.650701	0.0929657	1.93515	1.27345	1.93958	1.96082	0.665656	0.885738	1.29314	0.507457	2.18138
1563497_at	1.42552	1.57798	0.979154	0.794719	0.721942	0.791332	1.62278	2.20968	1.29745	1.28806	1.09421	0.941468	1.06858	1.50042	1.02873	1.60902
1563498_s_at	1.39357	2.07193	0.245433	1.40856	0.581307	1.72339	3.45726	2.36123	2.55419	1.8248	1.02262	2.14045	2.04146	1.20813	2.39565	2.21656
1563502_at	1.12322	1.18153	0.94233	0.911102	0.784944	1.1181	0.903761	0.936614	0.609002	1.17681	0.569325	0.183664	0.497082	0.980601	0.791354	0.412834
1563509_at	0.488964	1.07374	1.13421	1.06741	1.47431	1.06712	6.329	10.526	5.79155	2.34231	3.43504	2.39333	4.05655	3.69043	3.62308	4.56138
1563512_at	0.899305	1.02171	1.49521	1.00357	0.953633	0.760557	0.525963	0.658483	0.631115	1.33305	1.2974	1.38406	0.783226	0.428732	0.952807	0.963636
1563521_at	0.957943	1.02803	1.488	1.02915	0.970145	0.683494	1.7309	1.73733	1.00692	1.46176	1.10686	1.46402	0.900174	1.564	1.14892	1.14927
1563524_a_at	2.11003	1.36932	1.08015	0.97375	0.700723	0.469601	1.29733	0.571218	0.563024	0.741044	1.09439	2.06442	1.47329	0.660281	1.22445	1.82904
1563529_at	0.839205	1.08254	1.79338	0.73374	1.05165	0.795431	0.690257	0.13588	0.814294	0.821441	0.659151	0.422254	0.637309	1.13645	0.596003	1.40185
1563536_at	0.761626	0.667854	2.30505	0.541398	1.95885	0.804229	1.43091	0.845368	1.42556	0.275355	1.89875	0.68103	0.880293	0.628707	1.19422	0.650373
1563348_at	0.829471	0.991682	1.58318	1.22475	0.596122	1.05176	1.77295	1.91047	1.18875	1.31737	1.0341	1.08566	0.880586	1.86683	1.08744	1.38559
1563357_at	0.606753	0.573488	1.36311	1.29184	1.03151	1.58217	2.09588	2.68769	5.39911	1.59038	1.94617	2.60262	3.06843	3.03308	3.75526	2.21103
1563364_at	1.42409	0.848019	1.0607	0.840493	0.899596	1.03248	2.40162	2.11245	1.19411	1.41926	1.02125	1.53831	1.21937	2.13132	0.740317	1.54748
1563386_at	1.44996	0.638999	1.72105	1.29723	0.558886	0.86499	1.17956	1.21149	0.721372	1.47276	0.71108	0.822575	0.907858	1.59799	0.589384	0.57271
1563398_at	0.958902	1.39466	0.869735	0.784062	1.0322	1.06233	0.722992	1.61664	1.00995	0.845048	1.10576	0.96675	0.706687	1.71814	0.178856	1.16431
1563426_a_at	0.749162	1.34288	1.56299	0.887719	0.911063	0.786336	1.02409	1.23555	0.742351	1.31364	1.02091	1.35168	0.872842	1.17517	0.755776	1.14602
1563431_x_at	0.976807	0.888827	0.938881	1.12101	0.986285	1.10956	0.934394	0.99985	0.859332	1.22035	0.813044	0.72592	0.847328	1.04471	0.814911	0.744252
1563445_x_at	0.721348	0.975291	0.905532	1.11412	1.09092	1.29149	0.577513	0.428992	0.978469	1.30079	0.454237	1.43551	1.29844	1.28734	1.27018	0.753112
1563452_at	1.33603	0.826392	1.41921	0.779891	0.775969	1.05457	2.01841	0.734927	1.43414	1.61011	1.48914	1.36459	0.769126	1.56974	1.13825	1.08414
1563453_at	1.57334	1.7174	0.393608	0.347462	1.47087	1.83975	1.48707	1.76565	1.67878	1.90562	2.03948	2.57115	1.4134	1.26038	2.12972	1.34621
1563455_at	1.04606	0.956617	1.28458	0.999733	1.18257	0.658008	1.73958	1.49235	1.64526	1.74131	1.53193	1.35959	1.52933	1.5438	1.43164	1.42636
1563458_at	0.818212	1.17114	1.04474	1.18301	0.808175	1.04477	0.499562	0.432005	0.797107	0.420198	0.633094	0.41875	0.769639	1.4128	0.370892	0.865419
1563460_at	1.6659	0.927726	0.99081	0.729837	0.863314	1.03644	1.22627	2.43923	1.64088	0.831912	2.27019	1.46304	0.945696	1.81045	0.842954	3.13133
1563462_at	2.25662	1.03612	1.57187	0.658077	0.869813	0.47535	1.04131	1.5437	0.631115	1.193	0.857584	0.696295	0.807079	0.746826	0.73687	0.95883
1563466_at	1.14897	0.0645368	4.15897	2.58459	1.25423	1.0003	1.03923	0.932564	1.30048	1.23797	2.39975	1.33645	2.14828	4.35392	2.63968	1.80933
1563467_at	0.835716	0.90769	1.34977	1.21438	0.806695	0.996967	1.89107	1.83464	0.786156	0.751366	0.869384	0.589008	0.759825	1.3658	0.280922	0.724426
1563468_at	1.47261	1.06785	1.11565	1.22352	0.678881	0.686233	1.1092	1.21939	0.970349	0.816799	1.15434	1.25883	1.11833	1.53456	1.07769	1.76849
1563469_at	1.1675	1.03198	1.24268	0.729472	1.10575	0.828031	1.66608	1.5939	1.97335	1.03507	1.68264	1.20444	1.00971	1.69397	1.2382	1.82935
1563471_at	1.22328	1.8873	1.15135	0.318935	0.957136	1.2324	1.62603	2.10192	1.73221	1.27397	1.64219	1.43862	1.54393	1.60921	1.30385	2.54371
1563253_s_at	0.829471	1.24191	0.650141	0.825086	1.5963	1.13367	0.685671	0.494776	0.683793	0.705138	0.386946	0.649329	0.165934	0.135775	0.4799	0.351033
1563259_at	1.45237	1.15121	1.13496	1.01501	1.06487	0.487546	1.26467	1.57226	0.825362	0.907379	0.98876	1.36254	1.20322	1.55645	1.5068	1.8838
1563272_at	1.12942	0.732212	1.42632	0.837277	1.28706	0.786729	0.929888	0.694208	0.814294	0.804371	1.87235	1.66504	1.51664	1.75753	1.39026	1.61412
1563273_at	0.803482	0.853691	1.08611	1.46506	0.841017	1.0894	0.629902	0.790979	1.3219	0.539455	0.852738	0.475852	0.844508	0.629651	0.89493	1.23651
1563283_at	1.13773	1.00466	0.897119	0.999733	0.966272	1.00951	1.38354	0.801997	1.49317	1.48979	1.35193	1.334	1.23594	1.52081	1.31498	0.706894
1563296_at	0.916249	0.946625	1.72105	0.827152	0.965789	0.838586	0.60844	1.52326	1.49691	0.0415083	0.855585	1.0711	1.60694	0.977012	0.998325	1.72396
1563302_at	1.45965	0.971236	0.310553	1.37424	1.72436	0.958514	0.270309	1.21716	1.70586	1.6484	1.82704	0.422043	1.69893	0.189647	1.87197	0.807584
1563303_at	0.803884	1.04845	1.20454	1.63951	0.651392	0.922313	0.991347	1.06079	1.31202	0.60128	0.879147	1.28383	1.00753	1.21156	0.852561	0.788827
1563315_s_at	1.49486	0.76924	0.678707	0.807133	1.08621	1.4615	0.718667	1.47013	0.750437	1.14986	0.957461	0.797068	1.10057	1.03484	1.29411	1.00514
1563318_s_at	1.39892	1.00332	0.866841	1.02572	0.679333	1.17955	0.703498	0.453399	0.619754	0.688187	0.552223	0.497506	0.98659	1.07563	0.585956	0.790406
1563320_at	1.32163	1.5519	0.819769	0.670029	0.712143	1.24645	1.07624	1.66227	1.18974	0.729403	0.98547	1.07467	0.852711	0.82785	0.720116	0.804092
1563321_s_at	1.0933	1.24336	0.834936	0.858043	1.07235	0.957556	0.625508	0.766835	0.473817	1.0282	1.01379	0.693747	0.554327	0.72138	0.731974	0.695094
1563339_at	2.11073	1.98506	1.13137	0.179556	0.651609	1.80302	1.89391	0.868793	0.286763	2.11623	0.0841234	0.451213	0.326552	0.451691	0.276878	0.896842
1563129_at	1.25487	0.944261	1.512	1.15112	0.666104	0.727939	1.28485	0.725677	1.59026	1.65142	1.02688	0.836261	0.526151	0.73216	0.656931	0.657786
1563130_a_at	0.937099	1.50328	1.11788	0.700285	0.960492	0.944086	1.25815	1.58463	0.672939	1.52446	0.825744	0.611515	0.998833	0.701344	0.968335	0.611479
1563147_at	1.32406	0.827219	1.32194	0.944027	0.877531	0.833709	1.02052	1.18059	1.50767	1.6263	0.54183	0.623661	0.613546	1.17929	1.36546	1.17679
1563166_at	0.993554	0.75514	1.54023	0.931679	1.0204	0.910248	0.941899	0.395284	1.0024	0.878217	1.58412	0.464722	1.03596	0.681638	0.582354	1.06144
1563173_at	2.23081	1.42188	0.743614	1.06403	0.500586	0.795962	1.64539	1.44438	1.64746	1.54956	0.226245	0.947923	1.81333	1.78886	1.09544	1.08813
1563182_at	1.55665	0.805854	0.798463	1.4729	0.695023	0.975273	0.801831	0.435113	1.05274	1.03576	0.465348	0.632348	0.989389	0.495962	1.25398	0.838303
1563189_at	1.91624	1.06288	1.04161	0.380628	0.85387	1.45034	1.47547	0.647707	0.0875306	1.01204	1.6551	1.04344	0.163028	0.0699886	0.764263	0.999458
1563209_a_at	0.869677	1.15486	0.952912	1.41067	0.616944	1.20057	0.540628	0.344274	0.508258	0.690024	0.3217	0.516086	0.263729	0.436738	0.258763	0.263016
1563217_at	2.15732	1.13596	1.70109	0.964222	0.476887	0.521678	0.884685	2.42585	0.576796	0.955492	0.539217	0.686615	1.12487	1.09645	0.532409	0.596878
1563224_at	1.55354	1.2855	0.458376	1.55618	1.17022	0.599873	0.975449	1.40193	0.335679	0.674447	0.812231	0.767732	1.07932	0.758619	0.46409	0.643795
1563226_at	2.30604	1.38147	0.126304	0.65001	3.37431	1.13311	1.23509	3.93476	1.54249	1.1254	0.734203	0.93771	1.24152	2.38153	1.87634	2.18721
1563228_x_at	2.01248	0.63001	2.20288	0.709685	1.11296	0.453299	1.28785	1.83067	2.11961	1.3979	1.48864	0.141355	1.04202	1.54585	1.23264	1.99463
1563075_s_at	0.973881	1.56698	1.56039	0.729229	0.650633	0.885115	4.12119	4.38789	1.96089	1.36908	1.59685	1.4589	1.97256	2.1038	1.68763	2.1568
1563076_x_at	1.17218	1.20259	1.30117	0.98962	0.581307	0.947712	1.66275	3.66997	1.92271	1.28463	2.2219	1.31524	2.19167	2.44997	2.15471	1.97775
1563077_at	1.14172	0.877347	1.03866	1.23027	0.866919	0.901191	0.918643	1.96374	1.90866	1.18428	1.24736	1.41155	1.37483	1.02813	1.55011	1.39462
1563080_at	1.65428	2.06057	0.934043	0.827841	0.609585	0.62238	1.08326	1.56781	0.919646	1.19599	1.14553	1.08711	0.962873	1.26564	0.987239	1.66605
1563088_a_at	1.16168	1.49254	0.622051	1.24554	1.27957	0.581756	1.09032	1.91973	0.950025	1.50001	0.440151	0.442647	1.41576	0.813896	0.501906	0.437341
1563090_at	1.58915	1.24336	1.1136	1.38805	0.282764	1.15792	1.0627	1.18	0.96567	1.17328	0.98876	0.718458	1.02122	0.591207	0.586836	0.801149
1563104_at	0.964833	1.12729	1.29641	0.472792	1.42598	1.05193	0.893874	1.01665	0.640226	1.2634	1.39891	0.703527	1.02737	1.05486	0.684539	1.18565
1563111_a_at	0.791652	1.04183	1.05103	1.33785	0.950301	0.907371	0.888675	1.09055	1.02146	1.09087	0.912893	0.951723	1.16435	1.097	0.934407	1.26296
1563112_at	0.62025	1.57299	1.15693	1.44205	1.16769	0.526131	1.01003	0.652257	0.357448	1.61926	0.65959	0.105665	1.55452	1.08175	1.19501	0.17455
1562999_x_at	0.841727	0.345872	3.54345	0.386896	1.71319	1.46247	0.101907	1.40919	1.0167	1.02665	0.204579	1.26346	1.12693	0.104029	0.909819	1.01795
1563012_x_at	0.594639	0.949153	1.54126	1.35649	1.00386	0.844196	0.939704	1.25422	1.00007	0.799959	0.43854	1.14379	0.800915	0.828126	1.67865	0.623312
1563014_at	0.886064	1.50328	1.69458	0.949075	1.8252	0.255754	1.68817	3.08129	2.27254	1.76763	1.42836	2.05481	1.72432	2.06111	2.16587	1.48605
1563030_at	1.29849	1.3071	0.834102	0.796044	0.727499	1.21973	0.889415	0.848332	2.41106	0.805578	0.708714	0.903347	0.47001	0.184042	0.137105	1.19398
1563051_at	1.15974	0.982961	1.38763	0.965508	0.647172	1.0117	1.27355	1.15087	1.30091	0.957724	1.10484	1.13695	0.97336	0.966002	1.07572	1.36655
1563052_at	1.80255	0.612513	0.670052	1.60946	0.641374	1.30948	1.0574	0.844945	0.931524	0.522989	1.41722	1.34494	0.727602	1.78856	0.677727	1.28955
1563063_at	1.15608	1.26068	1.36675	0.797505	0.710839	0.885558	1.04044	1.2603	1.19232	0.968156	0.987607	0.664437	1.29542	0.750695	0.665527	0.421104
1562921_at	1.28492	0.685446	0.942801	0.74632	1.53014	1.05457	0.792399	1.09858	0.770718	0.790812	0.652592	0.576288	0.323842	0.524091	0.646935	0.205521
1562938_at	1.25404	1.34042	0.922901	0.555474	1.23865	0.936876	0.506605	0.509504	0.45486	0.500059	0.527748	0.279856	0.464017	0.385805	0.301844	0.571471
1562940_at	0.867361	1.37206	0.917686	1.14385	1.20124	0.666396	0.614043	0.897642	0.860335	0.784511	1.01836	0.939743	1.18116	1.08536	1.07733	1.0323
1562948_at	1.00907	1.4271	0.942173	0.605763	0.879581	1.38329	0.856109	1.04535	0.788912	1.37113	1.17296	0.440513	0.82352	0.905964	0.716644	1.02442
1562955_at	1.21393	1.01256	0.747715	0.72656	1.33046	1.12558	1.45278	1.72148	1.70358	1.51357	2.12413	1.38821	1.1453	1.85721	1.04149	1.79851
1562966_at	1.41016	1.45399	0.460289	0.790096	1.25402	1.06943	0.640382	0.399323	1.0937	0.533287	0.251628	0.346751	0.498825	0.0974818	0.0466301	0.241181
1562979_at	1.08116	1.03422	1.17285	1.1981	0.728105	0.87412	1.40024	1.25778	1.50968	0.687728	1.03513	1.48912	1.14549	0.806738	0.75414	1.28034
1562984_at	2.70662	0.557839	2.37524	0.848232	1.57831	0.20828	1.59729	2.29106	3.44722	0.972685	2.83544	1.61907	1.0709	1.25221	2.78289	1.98138
1562836_at	1.3245	1.07428	0.637267	0.962456	1.32669	0.863693	0.911779	0.478715	0.20107	0.716511	0.69387	1.02859	0.418044	0.276441	0.750379	0.709727
1562848_at	1.50386	1.14185	0.722841	1.1957	0.724474	0.930031	1.00767	0.856715	0.480417	1.18606	0.716433	1.0153	0.728937	0.632069	1.04167	0.991164
1562849_at	1.34474	0.542165	0.897269	1.28904	0.954905	1.24188	0.838458	0.679442	1.458	0.869189	1.62693	1.08475	1.14568	0.971815	1.132	0.915112
1562861_at	0.577354	1.34489	1.31141	1.12569	0.899746	0.969601	0.9133	0.625638	1.56294	0.975607	1.21312	0.891234	0.849166	1.2311	0.918044	1.62384
1562863_at	1.24321	1.19043	1.31666	0.729351	0.93834	0.749858	1.54081	2.03199	0.995576	0.871364	0.800272	1.77509	1.596	3.01292	0.7397	2.08296
1562915_at	0.874619	1.32399	1.13705	1.3468	0.567616	0.993484	0.98181	1.572	1.2981	1.42852	0.898103	0.957131	1.41317	1.46118	0.790431	1.46833
1562755_at	1.3358	0.179631	1.97177	1.26268	1.38568	1.208	0.241265	1.28512	1.3531	0.54234	1.47703	1.17667	0.614057	1.20411	0.468754	1.56772
1562761_at	1.32339	0.947256	0.783958	0.590314	1.3309	1.29515	1.04897	1.13147	0.713243	0.959642	1.04154	0.570839	0.81873	0.773686	1.33909	0.894305
1562775_at	1.34923	1.49653	0.92861	0.937286	0.609077	0.934225	0.687387	0.787296	0.783801	0.85739	0.661021	0.57908	0.742548	1.07438	0.891654	0.775401
1562789_at	1.0405	0.770523	1.10418	0.810098	1.22796	1.13556	0.375052	0.205156	0.712174	0.83469	0.437445	0.351288	1.23429	0.380188	0.462314	0.483256
1562792_at	0.67359	1.46299	1.26778	1.08607	0.567522	1.29861	0.884685	1.77923	1.16851	1.49104	0.85587	1.13317	1.13277	0.166473	1.31345	0.813799
1562794_at	1.06808	1.71683	1.05894	0.852626	1.04136	0.580013	1.01967	0.965782	1.48845	0.806115	0.91701	1.06292	1.00267	1.27389	1.18608	0.925851
1562827_at	0.292936	5.00188	1.44138	0.243875	3.51787	0.55191	3.00059	1.06132	2.03006	3.20209	3.30586	3.13413	3.37029	3.16581	2.98915	3.47048
1562830_at	1.26812	0.813953	1.32172	0.941984	1.41085	0.551542	0.6867	0.905606	1.6346	0.972523	1.2399	1.08511	0.818184	0.829231	0.720596	0.885702
1562684_at	2.20531	1.22689	1.28694	0.378162	1.08929	0.697185	0.660655	0.525284	1.04157	1.36817	0.770561	0.908481	0.48659	1.10415	0.863861	0.719613
1562697_at	1.31263	1.43713	0.676674	0.781713	0.747284	1.34106	1.83243	1.60536	1.10285	0.995648	1.11352	1.22775	1.21389	1.21318	1.05109	1.2094
1562698_x_at	1.42813	1.33373	0.939664	0.946548	0.729806	0.808799	2.15756	1.40872	1.42366	1.177	0.559822	0.929153	0.690158	0.97295	1.01324	0.741899
1562719_at	1.22879	1.12372	0.630926	0.972129	1.29912	0.908884	0.816803	0.823946	1.21397	0.788706	1.91464	1.15279	1.54162	0.975548	0.877063	0.959949
1562723_at	1.00975	0.993337	1.40649	0.897089	1.27425	0.620102	1.40398	1.41767	1.5274	0.752996	1.27915	1.15241	1.38057	1.35109	1.04759	1.0048
1562731_s_at	1.16207	1.05318	1.25558	0.979121	0.871845	0.762334	2.23851	2.03708	1.2021	1.18745	1.45019	1.49534	1.16183	0.635343	1.16415	1.2844
1562733_at	1.19307	0.993171	1.06602	1.07061	0.992221	0.745248	0.566738	0.775575	0.819058	1.25626	0.397735	0.800663	0.969798	0.718021	0.832205	0.794236
1562741_at	1.11204	1.04688	2.05772	0.847808	0.795215	0.619173	0.719506	0.7229	0.382918	1.40889	0.881347	0.914253	0.927743	1.09353	0.884255	0.529031
1562742_at	2.61963	1.83244	3.47097	1.70188	0.725199	0.0486289	1.02392	3.5943	2.09363	2.12472	3.55562	0.735787	1.01901	2.74353	2.8686	3.66609
1562743_at	0.781297	1.16511	0.538806	1.07026	1.19227	1.5978	1.11495	0.674702	1.03259	1.14089	0.477446	0.67933	0.944593	0.584739	0.493116	0.591728
1562754_at	0.843412	0.963016	1.2338	0.851632	1.81549	0.645409	5.00936	1.92133	0.526537	0.840553	0.846366	3.02482	1.16591	0.456535	0.420837	0.375233
1562612_at	1.13055	1.5439	1.42918	1.00743	0.363258	1.09541	1.68087	2.37267	1.64801	1.13804	0.811555	0.955856	1.72202	1.64693	0.856835	1.74506
1562619_at	0.719907	2.46202	0.982915	0.74235	0.743805	1.03956	2.02582	2.37663	2.14735	1.78956	1.72093	0.503344	1.54831	1.97107	2.26632	1.64454
1562644_at	1.94488	0.177074	0.715052	2.01556	1.36869	1.47201	0.72456	2.74153	1.72472	2.14858	1.64328	0.506795	0.0627246	0.414538	2.03804	2.07569
1562648_at	1.76509	0.643917	1.89952	1.18994	0.789668	0.492938	1.632	3.52372	1.27133	0.816935	1.48097	1.4139	1.77003	2.05322	1.37987	2.04274
1562664_at	0.886654	1.19043	1.12536	0.682768	1.34361	0.917713	0.617121	1.60804	1.48226	0.886304	0.832932	1.42882	1.38334	1.17811	0.986581	1.11828
1562669_at	2.25699	1.11588	0.868866	0.645153	1.363	0.519682	0.509993	1.03185	0.484761	0.815167	0.0561084	0.300949	0.429915	0.388386	0.0867976	0.151091
1562673_at	1.54604	1.36932	1.32724	0.380374	0.869669	1.07587	0.934549	1.82215	0.93199	0.874857	1.19745	1.29933	1.2542	0.951144	0.870655	1.66494
1562674_at	1.40289	0.512809	0.863237	1.18914	0.83376	1.62411	1.08344	1.3389	0.823164	0.886156	1.06506	1.30955	1.09344	0.846829	0.734418	1.37386
1562681_at	1.29395	1.56567	0.643457	0.68894	1.21696	0.914964	1.1	0.948395	1.06032	1.1369	0.985306	1.06807	1.46009	1.32964	1.47623	1.15003
1562516_at	0.971449	1.50629	0.712079	1.36989	1.03323	0.678048	0.496408	0.627727	1.18046	1.40444	1.73417	0.789137	0.6682	0.961985	0.569397	0.837884
1562527_at	1.0933	0.764766	0.956572	0.835186	1.15126	1.30034	0.619284	0.547998	0.890535	1.36452	1.12041	1.36118	1.17234	1.36672	0.937058	1.17856
1562528_at	0.974043	0.828875	2.09824	1.47167	0.6246	0.64219	1.66914	3.93935	2.461	0.75375	1.38154	1.52783	2.17385	2.43979	1.52423	1.5431
1562529_s_at	0.878564	0.861696	1.30465	1.10543	0.893321	1.02528	2.58091	4.33555	3.59089	1.8854	1.79684	1.76771	1.80278	2.54656	1.96074	1.95937
1562546_at	1.88866	1.39582	0.740275	0.874211	0.539843	1.08578	1.03301	1.041	1.16036	0.792527	2.21968	1.30999	1.85831	1.711	0.921877	1.78061
1562572_at	1.04328	0.796109	1.40462	0.874648	1.04188	0.940631	0.846179	0.311824	0.915975	0.92309	0.611319	0.598408	0.722647	0.487033	0.843797	0.784631
1562583_s_at	0.668557	1.24481	1.49446	1.23006	1.08007	0.605195	1.2068	0.924671	0.603043	0.748991	0.634996	0.640516	1.25378	0.514056	0.691534	0.61046
1562587_at	0.246277	1.25146	0.245637	2.82187	2.21523	2.11304	13.8919	12.936	10.887	2.65994	2.57589	7.06994	7.64842	4.42783	4.57904	3.2537
1562598_at	2.86061	1.16142	0.279552	0.8579	1.7589	0.713525	0.47599	1.80282	2.24095	1.23447	1.28986	1.9159	1.70205	0.100786	1.21631	0.709017
1562600_at	0.963548	1.2417	1.45975	0.570961	0.958413	1.04634	1.68788	1.61153	1.53224	1.12016	1.80104	1.37028	0.925581	1.69228	0.286693	2.00162
1562608_at	1.62071	1.43689	0.187546	1.10801	1.66117	1.24395	1.98273	1.6408	0.965348	1.61522	1.23289	2.06064	1.55064	1.97996	1.92641	1.05861
1562440_at	1.31592	1.04723	1.31119	0.821382	0.674482	0.998963	0.926948	0.851164	1.11784	1.11086	0.904865	0.387006	0.738106	1.62701	0.967851	0.437633
1562442_a_at	0.747042	1.31651	1.12611	0.950342	0.902148	1.05316	1.0876	1.43001	0.843018	0.758033	0.709541	0.714994	0.87561	1.1338	0.544524	0.776047
1562453_at	1.69221	1.65475	0.965059	0.763176	0.894662	0.541974	0.300485	0.472532	0.729716	0.664738	0.390835	0.19853	0.0794071	1.16212	0.334815	0.415665
1562454_at	1.57623	1.117	1.24786	0.680269	0.896453	0.746367	1.10037	1.09565	1.02829	0.882178	0.667998	0.453022	0.54001	1.03174	0.443447	1.20217
1562456_at	0.415419	1.15737	1.84215	0.821382	1.09001	1.26107	0.855681	1.00889	1.59744	0.805847	0.775715	1.64491	0.801983	0.987819	0.888983	0.873388
1562458_at	0.676628	1.4608	1.38509	0.834491	1.46671	0.596781	1.35659	1.20284	1.62781	1.39371	1.39915	1.53038	0.945696	0.850932	1.19143	1.49102
1562460_at	0.977947	1.18331	0.978338	0.989455	1.09785	0.813124	1.00331	1.49036	1.04453	0.508803	1.16439	1.13185	1.16009	1.13078	1.23552	1.77321
1562463_at	0.849195	1.0567	1.62244	1.00023	0.726287	0.945503	0.588689	1.14666	0.157143	1.05352	0.974364	0.275459	1.43381	0.681638	0.807609	1.22094
1562467_at	1.99511	0.881011	0.856501	0.573154	1.3039	0.888811	1.29863	2.49931	1.53352	1.36112	1.17845	1.68178	2.16517	2.00955	1.73237	2.18757
1562474_at	1.02143	1.13067	0.980787	0.848657	1.04483	0.995638	0.687158	0.685584	0.668357	1.06482	0.751035	1.01852	0.729059	0.501782	1.05865	0.964922
1562481_at	1.12116	1.15602	0.840101	0.959893	1.10852	0.863118	1.07786	1.4017	1.06955	1.12072	0.542191	0.675379	1.12656	0.834083	1.12205	1.47323
1562497_at	0.986624	1.25627	1.30074	0.82385	0.711194	1.05862	0.797832	0.918374	0.421641	1.02136	1.04501	0.739845	0.677282	0.918277	0.553952	0.687031
1562505_at	1.11892	0.974317	0.755608	0.795381	1.22755	1.24333	1.37709	1.25443	1.01942	1.3593	1.53859	1.08602	0.744655	1.31203	0.697786	0.890883
1562511_at	0.949677	0.896713	1.69684	0.999067	1.09859	0.630524	1.83487	2.91446	1.50717	1.20559	1.32163	1.13601	1.17488	1.85258	1.39816	0.149189
1562338_at	0.59197	2.25312	1.06833	2.9488	0.18093	1.31538	3.11525	5.36564	2.86213	0.219875	2.04868	1.73126	4.36012	1.85876	2.15005	3.86821
1562364_at	0.84285	1.81784	0.907042	1.13511	0.845937	0.749359	3.25972	6.21739	1.33496	3.36234	2.13514	2.40412	2.71783	2.39706	2.61646	2.93036
1562368_at	0.881644	1.58035	1.04439	0.77626	0.788747	1.12239	4.2361	1.90284	2.97695	1.76586	0.94415	2.04866	0.969313	1.1738	1.52626	1.47274
1562373_at	1.03204	1.62117	0.346779	0.725592	1.62448	1.46223	1.28421	1.0951	1.3985	2.55522	1.58254	1.36027	0.718444	1.25075	0.8819	0.880403
1562378_s_at	1.30174	0.874865	0.593392	0.733007	1.52708	1.32198	0.834693	0.522054	0.272414	1.04739	0.0527705	0.377891	0.36513	0.327886	0.116775	0.0742581
1562391_at	1.25676	1.29712	1.1606	0.852342	0.781289	0.79371	1.17838	1.04901	0.754575	0.798627	1.42337	0.789532	0.875756	1.4187	0.720596	0.7398
1562406_at	0.764806	0.660658	2.21725	0.521819	1.36005	1.25771	0.81585	0.695714	1.05204	1.04026	1.50737	1.4391	0.876925	1.67712	1.38633	1.08108
1562408_at	1.45917	0.560168	1.61489	0.912622	0.875048	0.94866	0.703615	0.737996	1.04575	0.748616	1.22674	0.894061	1.02088	0.62007	2.05373	0.841944
1562412_at	1.51771	1.197	0.837445	0.655013	1.23227	0.814345	1.72083	1.5091	1.81315	1.1535	1.53679	1.44246	1.80218	1.99653	1.14338	2.56585
1562416_at	1.63074	0.788713	1.24911	0.602139	1.13393	0.911615	0.759301	0.814932	0.694822	1.52293	0.952686	0.853154	0.694775	1.17615	0.64715	0.881725
1562428_at	1.19168	1.01916	0.860507	0.941827	0.989084	1.02716	0.375302	0.641904	0.797107	0.891341	0.498009	0.367335	0.521611	0.831584	0.456191	0.834818
1562434_at	1.11855	0.857827	0.860221	1.08083	1.53525	0.730126	0.738335	1.57515	0.714552	1.14756	1.72898	0.706936	1.33487	1.30505	1.01291	1.99796
1562275_at	1.12135	1.16666	1.64367	0.704148	0.815617	0.809744	1.22893	0.784938	1.30265	1.52522	5.41423	3.63891	1.96272	3.45818	1.33686	2.26965
1562280_at	1.40781	1.24315	1.20615	0.757852	0.836683	0.747114	1.03629	1.92389	1.19471	0.963328	1.10465	0.708351	1.20543	1.71128	1.00283	1.31144
1562281_at	1.54991	0.882333	0.275436	1.4447	0.852874	2.15465	1.79465	2.73059	2.06693	1.66497	1.15685	1.67423	1.89838	1.84487	2.24339	2.90459
1562282_at	0.660913	0.875886	1.01133	0.755456	1.46451	1.54388	0.93939	1.22652	0.0468283	1.46444	0.564036	0.798531	0.337789	0.404169	0.914532	0.875428
1562283_at	1.85744	0.952004	0.433701	1.34165	1.06914	0.909036	1.8145	1.61691	1.02231	1.82724	0.876952	1.26283	1.12975	1.44833	1.7896	1.48037
1562289_at	0.893925	0.785434	1.24392	1.36693	0.895407	0.935472	2.81363	2.5836	1.55696	1.6845	1.32229	1.11965	1.7571	3.00139	1.44724	1.55731
1562296_at	0.0842781	1.36476	3.03669	1.31662	1.31525	1.65334	0.274989	2.13333	1.2352	2.33257	1.9172	1.74808	0.692232	1.73946	0.913161	1.6298
1562300_at	1.13906	1.15006	1.16719	0.668245	1.05639	0.926472	1.29022	1.1247	0.497115	1.40889	0.529775	0.942096	1.44773	0.795655	1.05653	1.26149
1562307_at	0.789939	0.962534	1.68304	1.21034	0.92114	0.700913	0.629902	0.953626	0.372718	0.890301	1.37809	1.10225	1.03148	1.01553	1.75065	1.31428
1562314_at	0.67968	1.12017	1.88564	1.23314	1.14285	0.494255	0.904363	0.630768	0.506989	0.656043	1.036	0.836958	0.374436	0.78042	0.757794	0.856379
1562321_at	1.57334	1.05318	0.470763	1.64033	0.480397	1.62682	0.245566	0.49387	0.797771	0.52719	0.872578	0.374318	0.289674	1.80834	0.431275	0.557826
1562330_s_at	0.894819	0.853407	1.24516	1.01976	0.793361	1.29991	0.141632	0.719775	1.36852	0.600178	1.12903	1.15029	0.567035	1.31532	0.596698	0.736356
1562337_at	0.160847	0.599484	2.03013	1.85596	1.49684	1.83883	7.43582	2.17933	1.63815	0.457172	0.842987	7.27069	1.47477	1.10397	1.85056	1.33081
1562194_at	1.27405	0.913762	1.13496	0.921179	1.21757	0.674778	3.11369	4.02094	1.93106	1.52929	3.01831	2.0883	2.56254	3.83209	2.14682	3.51589
1562226_at	0.130794	0.410853	1.77761	3.22382	4.06545	0.798752	2.27385	1.7828	1.29788	1.69295	1.08694	2.32105	0.865598	1.03157	1.04671	2.41321
1562230_at	0.838506	1.60397	1.59244	1.48671	0.474034	0.66252	0.811781	1.66227	0.770846	1.60395	0.944937	0.986116	1.15104	0.838683	2.15687	0.879817
1562235_s_at	1.28086	1.19261	1.13989	0.735822	0.832927	0.937032	0.433069	0.784154	0.275381	0.865142	1.22266	0.854435	0.53437	1.18619	0.684767	0.716501
1562236_at	1.83284	0.930048	1.14828	0.717894	1.48665	0.478689	1.49253	0.281164	0.891128	0.972847	0.443687	1.1457	0.745773	1.27389	1.55062	1.19956
1562238_at	1.37305	1.08182	0.900715	0.570486	1.44729	0.905256	1.31343	1.82276	1.00894	0.592525	1.04868	1.07701	1.62553	0.882712	0.74589	1.13556
1562249_at	1.20828	1.03543	1.56925	0.743713	0.774806	0.883936	0.592034	0.487491	0.524173	1.62711	0.584906	0.397465	0.847046	0.655348	1.12974	0.959149
1562250_at	1.23743	0.737601	1.23175	0.799901	1.30825	0.849984	1.33729	3.37485	2.86309	1.31211	1.06134	1.70435	1.94806	2.1154	1.15699	2.23474
1562255_at	1.27023	1.16278	1.05295	1.09079	0.743681	0.792652	1.21873	1.03512	0.596347	0.870058	0.698861	0.663884	0.647912	1.1519	0.793732	1.2552
1562256_at	0.825197	0.842384	1.06106	0.758484	1.41556	1.26275	0.712822	0.968684	1.06687	0.592426	0.646853	0.739352	0.565337	0.415645	0.64575	0.99796
1562257_x_at	0.928084	0.644024	1.04474	0.996074	1.19844	1.34151	0.910261	1.42573	0.85064	1.08978	0.752664	0.710006	0.982324	1.19911	0.732096	0.842365
1562259_at	0.894074	1.44145	1.13477	1.24949	1.61881	0.338058	1.053	0.0304506	0.764831	1.63663	0.0830369	1.18552	0.900174	0.561717	1.08961	0.926005
1562267_s_at	0.888281	0.867749	1.87749	0.695053	0.727014	1.36747	1.22402	1.20424	1.38874	0.759677	1.219	1.32271	1.26406	1.27092	1.00233	1.8178
1562270_at	1.57518	1.786	0.680292	0.791414	0.602314	1.09614	1.03975	0.677519	0.867824	0.678393	0.664223	0.464645	0.72627	1.09153	0.354927	0.54143
1562271_x_at	1.2457	1.32355	0.874678	0.909736	0.663887	1.14812	1.03801	1.09419	1.03001	1.00834	0.595828	0.818609	0.812613	0.858053	0.417066	0.769351
1562095_at	0.420995	1.19301	1.56091	1.10248	1.16244	0.995307	1.29237	0.676504	0.993753	1.8598	2.47778	0.624389	0.163763	1.39386	0.664751	1.80031
1562102_at	0.881791	0.799167	0.556327	2.67487	0.397268	2.40038	0.808002	0.430209	0.371973	1.05633	0.460104	0.769012	0.690043	1.28712	0.51633	0.438801
1562103_at	1.0245	0.919261	1.51983	0.753444	0.867497	1.0689	0.888526	0.819154	1.48597	1.08524	1.31613	1.02773	0.868489	0.668586	1.1996	0.794765
1562110_at	1.78015	1.13464	0.479554	1.29745	0.969822	0.820476	1.46567	1.47258	0.707914	0.876608	0.750659	1.42028	0.96899	1.63707	1.33976	1.18506
1562111_at	1.10061	1.22199	2.42848	0.624731	0.792568	0.618348	1.16123	0.515397	1.39338	0.626549	0.0583301	0.996026	0.260974	0.860774	0.829159	0.100656
1562130_at	1.25529	1.35254	3.6465	0.363879	0.919453	0.482775	1.87569	1.25067	2.70265	2.17705	0.485228	2.24009	1.90249	2.14594	1.79348	1.61358
1562161_at	1.22491	1.06661	1.22663	0.719331	1.30411	0.665175	1.05599	1.06203	0.593768	0.86543	0.376576	0.643404	0.739831	0.732038	0.627919	0.910245
1562168_at	1.14572	1.46031	0.366203	1.5632	1.02193	1.02169	1.67137	1.09785	1.14328	1.92252	0.896309	1.11984	1.21632	1.06529	0.567124	0.36064
1562169_at	0.774684	0.941119	1.0203	1.69791	0.796408	0.994146	0.318641	0.640194	0.962296	0.936416	0.0301731	0.334156	0.860277	0.180669	0.356825	0.489579
1562189_at	1.36939	0.826943	0.686442	0.99309	1.13886	1.13746	1.30993	1.81972	1.58286	1.47546	4.10359	1.03927	1.85181	3.12857	3.30408	2.73316
1562012_at	1.18238	0.583417	0.894879	0.762032	1.20706	1.76114	0.637719	0.628669	0.588252	0.512804	1.8683	0.487573	0.546803	0.59675	0.680671	0.52185
1562013_a_at	0.841306	1.05108	1.03417	0.885059	1.14896	1.07533	0.745134	0.728707	0.569536	0.952948	0.97599	0.512913	0.557663	0.863648	0.927734	1.17151
1562028_at	1.35554	1.52778	0.377419	1.07885	1.35779	0.873392	2.76436	2.0432	3.1458	1.83273	0.43854	2.99323	1.69554	1.08157	1.42332	0.551723
1562031_at	1.39241	1.22464	0.959286	0.580847	1.01683	1.03506	3.05764	3.5943	2.43732	1.18015	0.62346	1.54216	1.57276	3.03813	1.21631	1.32594
1562033_at	1.2105	1.00667	1.1123	0.492005	1.07647	1.393	1.40445	1.24901	0.864936	1.36293	1.243	1.00018	0.905591	1.38714	1.26975	1.28419
1562036_at	0.987775	0.733678	2.17298	0.92626	1.06647	0.642833	1.2653	1.0315	1.44422	1.82815	1.27404	0.503008	0.590078	1.75578	1.04968	1.24831
1562055_at	0.734083	1.53033	0.974595	0.538249	1.25926	1.34756	1.51206	0.721216	1.86962	1.00851	1.34093	1.14113	1.27082	0.287101	0.614871	1.57926
1562058_at	0.822862	1.49578	0.938412	0.804715	0.899146	1.19657	1.66636	0.360721	0.687221	0.188744	0.374011	1.23885	1.11944	1.07277	0.84436	0.215914
1562059_at	0.587546	0.701043	2.56665	1.32167	0.741453	0.965247	0.73551	0.999516	0.0438959	0.800759	2.12272	0.825597	0.796124	2.21314	0.765665	0.39388
1562062_at	1.1675	1.05917	0.995278	0.751688	1.20626	0.896099	1.12803	1.5812	0.87874	0.93097	1.01548	0.744545	0.863006	1.26627	0.759311	0.877181
1562063_x_at	1.25049	0.958053	0.965541	0.744705	1.33401	0.870195	1.25125	1.35101	0.769049	1.00014	1.09749	0.824222	0.840576	1.42439	0.956307	0.92277
1567107_s_at	0.820671	0.783473	0.688505	0.642792	1.80945	1.94215	0.8676	0.720135	0.706264	0.649191	2.88886	1.81035	1.0813	1.28348	1.31148	1.2529
1561905_at	1.44441	1.51333	1.17715	0.855046	1.27043	0.357768	1.05476	1.86082	1.76045	1.12222	1.04519	1.1501	2.1223	1.26101	1.42403	2.21177
1561908_a_at	1.30326	1.02992	0.668491	1.01467	1.05498	1.04112	1.13369	1.49958	1.00474	1.30405	0.856726	1.10188	1.20041	0.496624	1.45304	1.1252
1561909_at	1.27405	0.708089	1.60898	0.862344	0.841859	0.948977	0.698241	1.45429	0.663695	1.07337	0.275187	0.384178	0.774916	0.92627	0.289092	0.945815
1561915_at	0.892585	0.771808	0.756364	1.17242	1.56992	1.04268	0.669634	1.57567	1.15054	0.661643	1.64192	1.19306	1.07591	1.24058	1.07805	1.96101
1561937_x_at	0.538231	0.96865	0.646575	4.86581	1.23145	0.495079	1.24875	3.45855	2.31729	2.0816	12.6927	2.58231	6.83005	5.63357	12.7346	13.179
1561938_at	1.56054	1.14757	0.939351	1.65323	0.527656	0.681446	0.617326	0.971756	1.72789	0.858678	1.57228	0.316063	1.05742	2.16462	0.552017	0.491214
1561939_at	1.67425	1.01307	1.15346	0.968571	0.853016	0.618657	0.606516	0.320999	0.419888	0.806518	0.571131	0.654109	0.716173	0.527597	0.754392	0.54143
1563629_a_at	1.31219	1.18805	1.17128	0.639799	0.939279	0.911311	1.89707	1.44487	1.05292	1.1033	1.25885	1.67005	1.02583	1.04593	0.694537	1.70539
1561956_at	1.0182	1.07966	1.22316	0.70239	1.00772	1.05071	0.766932	1.05691	0.713124	0.608741	1.62017	0.997189	1.05531	1.51929	0.871816	1.36087
1561965_at	1.95398	1.88793	1.88564	0.631641	0.727984	0.31264	1.22811	0.163357	1.3468	1.02991	1.26917	1.26746	1.51538	2.69953	1.42997	2.13819
1561973_at	1.46673	1.19799	1.00143	0.451009	1.11148	1.13367	1.43712	1.91047	0.91842	1.42852	1.41133	0.769653	1.28767	1.51626	0.961581	1.26002
1569887_a_at	0.494537	1.6711	2.28935	0.933855	0.865475	0.653963	1.15659	1.39959	1.55229	2.10322	1.01244	2.10859	1.87136	0.510726	1.59465	0.869322
1561786_at	2.69402	1.39745	0.293005	0.733251	1.44584	0.855099	0.983776	0.915165	2.05423	1.35478	2.4413	1.46402	1.34022	2.35901	1.30973	1.80602
1561829_at	0.146539	1.85363	0.967474	1.40809	2.38021	1.13537	0.268513	2.75619	1.14156	1.87975	3.05882	1.49434	1.68764	3.95802	2.01844	2.24033
1561868_at	0.767999	0.858686	1.04753	0.898286	1.49136	1.08054	0.977891	0.983487	0.844424	1.47202	1.16711	1.26894	1.36047	1.11543	0.715212	1.0998
1561882_at	1.02638	1.38909	1.67772	0.598537	0.933971	0.747861	1.32663	1.62962	1.23232	0.779298	0.912589	0.796271	1.23224	1.33943	1.00483	1.26887
1561883_at	1.04223	1.03147	1.6649	1.08879	0.86851	0.590843	0.45157	1.10593	1.08029	0.949302	1.17805	1.06026	1.3746	0.837426	0.718318	1.11344
1561884_at	1.51417	1.34512	1.02662	0.641187	1.12134	0.665175	2.52559	2.64107	1.14423	0.887339	0.947776	1.29825	0.838338	1.5236	1.01375	1.69886
1561894_at	1.03427	0.946783	1.26757	0.9994	0.709182	1.1367	1.91039	1.63725	0.856044	1.48335	1.30369	1.14551	1.44412	1.48277	0.581287	1.16858
1561896_at	0.961462	1.36658	0.926909	0.616559	1.44825	0.91955	1.31168	1.47848	1.29637	0.823086	0.649987	1.36732	0.798116	1.08644	1.17997	1.13065
1561690_at	1.29115	1.5576	1.38532	0.808344	0.77817	0.570617	1.23756	1.07988	0.817422	1.1142	1.219	1.02602	1.01342	1.19571	0.815726	0.94613
1561720_at	1.06719	1.13049	1.49247	0.906407	0.397202	1.54259	1.44288	1.52097	2.01355	1.22585	0.366605	1.14704	1.00384	1.67572	1.40049	1.26128
1561739_at	1.80014	0.290684	0.568512	1.84701	1.89747	0.959153	2.37376	1.98612	2.49361	1.63145	1.46135	1.92903	2.56169	1.86839	1.55684	2.46196
1561749_at	0.834185	0.768215	1.13894	0.819058	1.10557	1.51305	0.673888	0.593936	0.706499	1.02358	0.673813	0.565442	0.642428	0.604055	0.588893	0.741405
1561759_at	2.05587	0.126099	2.0342	1.36397	0.909697	1.52826	1.60049	4.05932	2.83649	1.6069	1.46404	1.0585	2.97576	3.31319	2.36432	2.60593
1561760_s_at	1.35103	1.34512	1.30248	0.501359	0.967078	0.871356	1.68957	1.78994	2.22272	0.350453	1.79744	1.59045	1.56936	0.649909	0.921877	1.01507
1561763_at	0.684568	0.951846	1.21827	0.713005	1.21615	1.45276	1.17427	0.84396	0.46762	1.816	1.39449	0.807498	0.560365	1.46557	0.401248	1.16082
1561611_at	1.6804	1.27973	1.39157	0.503956	0.575619	1.15196	0.617944	0.75832	0.777945	1.29517	0.478801	0.769653	0.736263	0.84556	0.91835	0.212912
1561631_at	1.14229	1.06572	1.19774	1.20651	0.725199	0.78385	1.07105	1.1751	0.518871	1.15562	1.04449	0.903197	0.573402	0.818112	0.874436	0.848
1561640_at	1.23084	0.867894	1.08015	0.569156	1.37349	1.10863	1.16569	1.60483	1.16715	1.19042	0.733591	0.759459	1.21228	2.09784	0.919882	1.30838
1561654_at	1.2555	1.41079	0.19358	1.51321	1.64903	1.16878	1.39674	1.97161	1.35581	1.45083	1.96802	1.65646	2.27126	1.96157	1.09343	2.02714
1561669_at	0.961142	1.85147	0.187077	1.42913	0.975333	2.15501	1.26235	1.50033	2.0818	0.953107	1.34026	0.882072	0.882643	1.09371	1.51007	1.79941
1561683_at	0.568569	2.0421	1.4503	0.382153	1.33246	1.16625	1.0876	0.545356	1.28433	1.25479	1.0438	0.535004	1.04725	1.53354	1.30494	1.54722
1561726_s_at	0.95253	1.03975	1.16622	1.23994	0.617562	1.13065	1.0294	0.763901	0.888903	0.708909	0.797609	1.19544	0.906799	1.50468	0.774263	1.19896
1561560_at	1.25948	1.21569	1.73516	0.461349	0.835568	0.976412	0.897905	0.525196	0.464203	1.11105	0.715479	1.80012	0.965122	1.01198	1.08273	0.548149
1561571_at	0.515578	0.879983	1.8869	1.54842	1.10538	0.682469	1.39117	1.02516	1.61511	1.1725	1.16769	0.958568	1.51943	0.925653	1.49082	0.883932
1561574_at	2.14835	0.21274	1.89857	1.31311	0.685475	1.28034	1.31037	1.02841	0.391632	1.57823	1.64905	0.845228	1.07519	4.19507	1.88984	1.34823
1561589_a_at	1.11427	1.01696	1.19196	0.605258	1.24839	0.979835	0.375991	0.454988	0.458895	0.473693	0.514632	0.681371	0.687289	0.786164	0.551006	0.8456
1561596_at	1.16478	1.39117	1.19714	0.753695	0.854012	0.800885	0.991182	0.57456	0.80284	1.26382	0.810609	0.602712	1.08473	0.558637	1.07071	0.93391
1561597_x_at	1.61613	1.21124	0.6869	1.11152	0.639346	1.04651	1.17779	0.723503	0.683793	1.47055	0.904412	1.12433	0.846904	1.28691	0.616821	0.77812
1561604_at	0.764424	1.01104	1.07656	1.09753	1.16302	0.941572	1.16297	0.888414	1.2792	0.739317	0.544909	1.31721	0.780489	1.08608	1.09873	0.708545
1561467_at	0.75455	1.27377	1.61247	1.1654	0.816297	0.678274	0.414773	0.428563	0.838814	0.44307	0.362715	0.461404	0.947589	0.567552	1.32864	0.522808
1561486_at	1.28879	0.91148	1.41072	0.608596	1.06009	0.935316	0.992339	1.54036	2.01691	1.23776	1.49361	1.12508	1.6315	0.997913	0.9955	1.44599
1561499_at	0.975017	1.18568	1.54821	1.27176	0.500753	0.877331	0.66585	1.65536	1.01163	1.19042	0.56113	0.467597	1.26554	1.50668	0.885582	0.152864
1561511_at	0.634258	0.712706	1.79338	0.695169	1.88204	0.942828	1.02563	0.355588	0.733129	2.08612	0.738744	1.75392	0.299243	0.378292	0.590663	0.92108
1561518_at	1.16284	1.50152	0.704172	0.76764	0.946981	1.11884	1.27313	1.49958	1.49591	1.24293	0.751536	1.28148	1.32269	0.54285	0.810306	1.24602
1561526_at	1.11279	1.45861	0.77823	0.868113	1.62178	0.562309	0.982628	1.15164	0.410957	1.02477	0.686852	1.25109	1.09272	0.664365	0.584298	0.409409
1561418_at	1.59021	1.76912	0.924287	0.792602	0.706469	0.686805	0.521251	0.0753345	0.223294	0.777611	0.235832	0.489201	0.48659	0.408231	0.407651	0.153502
1561430_s_at	0.834881	1.0102	1.87936	0.576507	0.886202	1.23487	0.405004	0.903797	1.12569	1.2525	0.683198	0.966267	0.745524	0.665474	0.671879	0.702314
1561433_at	0.871273	1.38516	0.872494	1.2385	0.722424	1.06144	1.10165	1.01971	1.12083	1.70712	2.72018	1.12339	2.59088	1.77964	1.08436	1.18565
1561442_at	0.971935	1.34198	2.19445	0.844706	0.411556	1.00497	0.201522	1.01801	0.46552	0.514859	1.13886	0.700252	0.406705	1.49742	1.32886	0.209428
1561310_at	1.48122	0.538203	1.91031	0.613587	0.893618	1.19757	1.3384	2.59915	2.33902	1.32906	1.44392	0.882513	1.36706	0.950352	1.93994	3.65084
1561353_at	1.09148	0.519519	3.4971	0.868692	0.941002	0.616907	0.549439	0.57456	1.97862	0.866007	0.701194	2.16557	1.15874	0.856196	1.25649	0.728786
1569453_a_at	1.07936	2.60122	0.288162	0.796177	1.08331	1.43304	1.065	1.35619	1.76868	1.26994	0.397271	0.767604	0.397391	0.308997	1.09216	1.08813
1561360_at	1.13413	0.574923	0.997271	0.753193	1.6348	1.24894	0.746377	0.582855	0.751814	0.541437	1.23536	0.662999	0.384684	0.523655	1.0301	0.577503
1561365_at	1.11874	1.85487	1.7711	0.139303	1.43743	1.35884	0.860544	1.86175	2.56271	3.04897	2.66365	1.85216	1.82759	3.61615	3.72844	2.79349
1561369_at	1.38546	1.28357	1.96096	0.631746	0.228479	1.98667	1.9791	1.85586	2.05423	1.76057	1.30804	2.19062	1.95782	1.57656	2.12511	2.80142
1561390_at	1.1759	1.79257	1.43826	1.1732	0.996696	0.282088	1.16258	1.66254	1.86619	1.81782	1.93002	1.817	2.6296	2.45529	1.63693	2.31666
1561255_at	0.476097	2.01472	0.0885903	1.82315	2.42668	2.65992	3.64544	1.91206	1.59478	1.10901	2.03066	1.48441	0.266779	1.40646	1.30038	1.9738
1561272_at	1.03272	1.53084	0.639288	0.746693	0.89213	1.48532	1.46787	1.97292	0.84795	1.64675	1.47801	0.874023	1.99571	1.4154	0.734908	1.45106
1561286_a_at	2.13479	1.3716	1.1604	1.38828	0.136972	1.54774	1.29301	1.8179	2.1711	1.69041	2.31605	0.989573	1.74049	1.58975	2.60168	1.27183
1561292_at	0.809801	0.789502	2.15639	0.799901	1.55067	0.584769	0.869917	1.4367	0.740004	0.825834	0.427641	0.556652	0.633074	0.61094	0.149991	0.345807
1561179_s_at	1.09093	1.32399	0.510397	1.22352	1.025	1.08162	0.932061	1.26156	1.30983	0.922782	0.532342	1.63099	0.996838	0.801111	0.544887	1.60821
1561180_at	1.06028	0.827081	0.816224	1.23027	1.18435	0.958834	0.596392	0.357668	0.372842	1.17133	0.426147	0.777	0.727117	0.838403	1.53468	0.650265
1561181_at	1.05253	1.33618	0.765367	1.05643	1.0089	0.871647	3.39332	2.65254	2.56271	0.971227	2.76129	2.09458	1.83308	2.34999	1.1411	1.38029
1561190_at	1.05887	1.12504	0.842485	0.739264	1.28384	1.04983	1.82542	1.0806	0.844565	1.14317	1.41439	0.843961	1.12524	1.78142	1.06822	1.49077
1561195_at	1.5463	1.24419	1.25642	0.65545	0.985628	0.640373	3.48503	2.71063	1.5246	1.43544	1.85403	1.79144	1.6664	2.34921	1.84717	1.36746
1561206_at	1.45674	1.52931	1.01369	0.714551	0.816161	0.75929	0.746626	1.20384	0.711818	0.980007	0.571036	0.780634	0.796124	1.99254	0.588599	1.24519
1561226_at	0.334439	0.90875	0.978338	1.25659	1.41674	1.88915	1.89328	4.35801	2.49569	0.729282	0.974527	1.27233	1.39724	1.93849	1.11571	2.05812
1561238_at	1.00706	1.19919	1.53332	0.728136	1.06257	0.697999	1.37664	1.72349	0.930438	0.782421	0.798141	1.08566	0.809638	0.782895	0.601591	0.79702
1561121_at	0.555641	1.20199	1.17676	1.00107	1.0471	1.21385	0.74006	1.11147	0.584636	0.838594	2.18117	0.87155	0.803455	1.08067	0.400579	1.15888
1561128_at	1.92136	1.39745	0.39433	2.85689	1.62205	0.203816	3.49958	2.40933	2.33707	2.16115	2.00678	1.401	2.27012	1.38992	1.3282	3.9123
1561130_at	0.823274	1.63746	1.26736	0.813209	0.81725	0.8807	0.516925	1.50659	0.766746	0.634536	0.872869	0.770809	0.511879	2.44916	0.738838	1.18368
1561135_at	1.25049	1.06518	1.03039	0.780542	0.731389	1.2763	1.37183	1.08312	1.19889	1.33528	1.67872	1.09164	1.2666	1.53686	1.25022	1.41854
1561139_at	1.06666	1.89866	0.387877	1.15631	1.15973	0.949293	2.55523	1.57909	1.4041	1.2727	1.5327	0.706583	1.13921	1.57892	1.46276	1.88631
1561144_at	1.20005	0.371198	1.07333	0.885207	1.74024	1.3577	0.189944	1.74837	0.67925	1.68703	1.86799	0.923595	1.99804	0.772269	2.15148	1.23301
1561153_at	1.06187	0.860405	1.06549	0.900084	1.158	0.985567	1.27589	2.11986	2.52162	1.48831	2.13087	1.42359	2.15509	1.77224	0.753387	1.31538
1561155_at	0.884883	1.18568	0.724047	0.769818	1.53014	1.11754	1.12447	1.94064	0.952721	1.11105	0.66047	0.554245	0.815054	0.850365	0.468832	0.723099
1561166_a_at	1.4991	1.52117	1.05471	0.609307	0.695255	0.981469	1.3668	2.51477	1.2041	1.50151	1.67425	0.913948	1.03631	1.25493	0.776201	1.43758
1561167_at	1.84203	1.16356	1.14713	0.628491	0.844951	0.765899	2.57404	2.46005	1.7207	1.33706	1.81007	1.28148	1.43716	2.44263	1.27718	1.85143
1561030_at	1.72179	2.14252	0.208413	1.0081	0.863314	1.49451	0.0772256	0.60816	0.477703	0.974307	0.65368	0.384242	0.542898	0.0806672	0.112495	0.186646
1561048_at	1.44008	1.5439	0.502631	0.727166	1.34361	0.915879	0.982465	1.49933	1.78884	1.29603	0.832932	1.91526	0.797319	1.11172	1.00551	1.39486
1561056_a_at	1.74665	0.981488	0.723323	0.924409	1.27425	0.684634	1.07177	2.04831	1.13834	0.810831	1.2107	1.3605	0.921732	0.914764	0.578388	1.32021
1561058_at	1.24425	1.00215	0.899365	1.05046	1.13677	0.74674	0.51796	1.21756	1.43965	0.972523	0.690755	0.830012	0.548445	0.643871	0.680671	0.769222
1561061_at	0.985473	1.43905	0.678933	1.33385	0.845374	0.921084	0.691409	1.30041	1.61	0.796102	0.533585	1.44415	1.54677	0.720058	0.507711	1.13594
1561067_at	1.10742	1.71369	0.840661	0.942455	0.694676	0.957396	0.624154	1.76182	0.402484	1.05299	1.5016	1.07378	0.319446	1.4641	1.08418	0.871207
1561079_at	1.1714	1.16278	1.06567	0.921179	0.821895	0.909945	1.52015	3.09107	1.79691	1.10938	1.98515	1.19047	1.8908	2.36413	2.18582	2.01032
1561089_at	1.60619	0.770652	1.95671	1.25554	0.689715	0.476778	0.917113	1.80612	0.233572	1.57849	1.19168	1.67033	1.0971	2.24583	0.862135	1.5219
1560962_at	0.979578	1.88133	1.32415	0.570676	0.563281	1.27481	0.221347	0.0325064	0.619547	0.576933	1.20185	0.0656458	0.630757	0.911719	0.850574	0.0546644
1560981_a_at	0.891693	1.33908	0.770101	0.812261	1.69727	0.78883	0.901203	0.592552	1.31816	0.766417	0.817801	1.58331	0.835409	1.3081	0.956147	1.22686
1560982_at	0.882968	1.24377	1.03866	0.723419	1.02962	1.17699	0.834554	1.16865	0.942141	1.09214	1.08766	0.564218	0.807617	0.745831	0.88455	0.977873
1560986_a_at	1.13792	0.861409	0.926446	0.999899	1.13185	0.973	0.852834	1.20384	0.752817	1.24708	1.02398	1.0464	1.74543	1.57682	1.30212	1.40817
1560999_a_at	1.21313	1.05423	2.47094	0.277454	0.98202	1.1614	2.18761	3.12213	2.56015	1.12953	0.67213	1.41107	0.921271	2.39507	2.13612	0.958191
1561002_at	1.52151	1.41668	0.882585	0.388058	1.5894	0.852254	2.47022	1.97391	1.83412	1.56409	3.67002	2.07063	3.20432	3.80346	3.30187	3.73516
1561017_at	1.44706	0.930668	0.748214	1.60357	1.39961	0.44218	0.831223	1.22	1.79033	0.740921	0.229244	1.18256	1.09454	0.908231	0.707034	1.02084
1560869_a_at	0.642878	1.5156	1.08611	0.807267	1.12846	1.03731	2.10604	1.97885	1.05345	0.981969	2.92325	0.89168	1.58724	1.50593	1.10627	1.75118
1560874_at	0.595631	0.643059	1.2818	1.40997	1.56913	0.920623	0.672654	1.07163	2.05183	0.819936	1.18692	0.606542	0.775433	0.195553	0.848451	0.8344
1560879_a_at	0.746669	1.06661	1.15982	0.880352	1.37372	0.895203	1.12691	1.41508	0.555845	1.80845	2.87302	1.73155	1.44436	1.36353	2.89405	1.33905
1560903_at	1.15512	0.794386	2.18715	1.17692	0.903804	0.468429	1.0574	1.38198	1.15843	1.01898	1.12266	0.76136	2.01375	0.841483	0.0452746	1.0033
1560906_at	1.75921	1.31191	2.04269	0.238727	1.72034	0.516487	0.719266	0.171904	1.45315	0.400305	0.755303	0.675041	0.493944	0.870295	0.673449	0.468583
1560916_a_at	1.09093	1.12823	1.15423	1.05204	0.885759	0.755377	0.931129	0.42162	0.873629	0.902703	0.948883	1.46548	1.12169	1.18797	1.16745	1.25248
1560922_s_at	0.600916	1.46421	0.60236	0.929043	1.20726	1.68224	1.99633	1.968	1.05082	1.75823	1.55146	1.33223	1.64296	2.12529	1.64459	1.39346
1560926_at	0.928548	1.28722	1.11769	0.776131	1.04658	0.921544	1.17407	1.60992	0.899185	1.3986	1.36802	1.30085	0.899124	2.05254	1.143	1.32175
1560774_at	1.18238	1.71798	0.680406	0.852342	1.39402	0.608939	0.791475	1.0099	0.669918	0.654514	0.428712	0.520839	0.730762	0.608806	0.58352	0.512541
1560775_at	1.19487	1.38493	0.936537	1.60277	0.401596	1.00247	1.08942	0.477758	0.764067	0.957565	0.589506	0.512315	1.07663	1.01333	0.493528	1.10974
1560776_at	1.98814	1.16627	0.702296	0.760256	1.02517	0.78791	0.675575	1.30671	1.26499	1.08742	0.689835	0.650087	0.62688	1.09462	0.82365	1.46125
1560792_at	0.946359	0.780735	1.20595	1.5977	0.890051	0.789225	1.95908	1.26261	0.605157	1.64127	0.936471	0.983162	1.0219	0.523131	1.84533	1.30599
1560798_at	1.40032	0.91972	1.04613	0.835604	0.995368	0.892373	0.953428	1.35665	0.47169	1.18923	1.34877	0.981034	0.873278	1.60305	0.892695	1.27735
1560803_at	1.8137	0.873699	0.213476	1.70756	1.15376	1.5005	0.555424	0.0407086	1.04837	1.16996	0.149548	1.76212	0.720483	0.833249	0.130179	0.606202
1560812_at	0.69341	1.15313	2.00024	1.10469	0.69248	0.817337	1.27951	1.13562	1.44301	0.600178	0.867937	1.23001	1.2494	0.518963	0.715093	1.76466
1560813_at	1.38338	0.869487	1.26104	1.30504	0.704118	0.71746	1.02649	1.35236	0.732274	0.465864	1.72811	1.05726	1.08908	1.28884	0.839728	1.06356
1560817_at	0.829886	0.761967	1.63548	1.08788	1.24507	0.713882	1.00214	0.926677	1.52409	0.921399	1.45649	1.16963	1.10775	1.03639	1.28444	1.35205
1560818_at	0.375824	1.45351	0.889378	1.84978	1.36892	0.812854	1.76646	1.82336	2.41388	1.45641	1.831	2.09283	2.95402	2.7887	2.35645	3.62719
1560821_at	1.03911	1.04915	1.94598	0.761905	0.914867	0.676242	1.27631	1.336	1.98027	0.871945	1.23969	1.71004	1.28167	1.39038	1.39956	1.99662
1560826_at	1.10269	0.150327	2.01406	1.02168	1.97864	1.48169	2.24872	2.9626	2.74455	1.02261	1.29337	2.22978	1.03723	2.15968	1.12024	2.32064
1560827_at	1.35509	1.16589	0.590531	1.15208	0.753914	1.23404	0.763743	0.469157	0.492497	0.591834	1.30782	0.76263	0.743539	0.641515	0.826675	0.76871
1560853_x_at	1.06933	0.743525	1.9337	1.00374	0.821758	0.788567	0.0670473	0.772093	0.570581	0.839153	1.16594	0.5645	1.32027	0.922419	0.908304	0.540168
1560863_a_at	1.70807	1.78422	1.04369	0.271733	1.51138	0.765517	1.57141	1.42573	0.17243	1.85702	0.0689663	0.244026	0.50367	0.713607	0.442709	0.641118
1560698_a_at	1.49935	0.425985	1.45417	0.564245	1.21615	1.56904	0.863849	0.505782	0.796045	0.882178	0.83321	1.05252	0.843524	0.915069	1.54778	1.02955
1560703_at	1.18002	1.19261	0.812966	0.813209	1.13677	0.945503	0.661095	0.94729	0.687564	1.02034	0.879	0.507979	0.69304	0.678917	0.642315	0.612397
1560706_at	0.674601	1.48139	0.946265	0.731298	1.56365	0.924775	7.22087	7.16124	4.18804	1.19002	3.89956	5.33089	2.94811	5.55433	2.88682	5.35729
1560720_at	1.38824	1.29518	0.6234	1.02812	0.972087	0.892671	1.67639	2.4728	0.991933	1.61872	0.783903	1.18197	0.920197	1.48326	1.15815	1.16897
1560728_at	1.83345	0.611289	1.05401	0.568872	1.4577	1.02084	0.569959	0.750899	0.543387	1.07983	0.264133	0.367274	0.643392	0.43232	0.140295	0.293256
1560738_at	1.73533	1.27228	0.461442	0.630589	1.44753	1.07533	0.971231	1.23679	0.912166	0.409346	0.505957	0.0555958	0.68045	0.251682	0.8445	1.31297
1560739_a_at	2.44538	2.18543	2.17624	0.493565	0.190112	0.916337	0.829285	1.77627	0.946548	0.427332	0.444723	0.408751	0.713195	0.411235	0.688658	1.26149
1560741_at	1.6684	1.24046	0.807564	0.696677	0.986614	0.870485	0.865434	1.35823	0.977979	1.18113	0.689605	0.68319	0.915455	0.897697	0.909061	0.925851
1560745_at	1.93196	0.562788	1.15365	0.586978	1.45527	0.933291	0.355632	0.334824	0.0100458	0.276689	0.220475	0.292785	0.171415	0.267067	0.358912	0.180798
1560747_at	1.40382	0.928499	2.84226	0.356971	1.23104	0.614239	1.04165	0.377765	1.55592	1.355	1.12715	1.36254	1.85521	0.760644	0.947423	1.19517
1560754_at	0.929012	1.21407	0.827594	0.900384	1.21534	0.979019	1.50528	1.48837	1.0868	1.00197	0.708124	0.882072	0.722647	0.899944	1.22159	0.894454
1560755_at	1.34093	1.61281	1.35089	0.681176	2.04219	0.246054	1.43043	1.33734	1.50717	1.62413	0.692023	1.29501	1.09984	1.33453	1.09435	0.632837
1560758_at	0.985966	0.93471	1.28694	0.649577	0.990568	1.31035	0.531781	0.426213	0.764704	0.803701	0.61469	0.298501	0.555807	1.1186	0.418808	0.365298
1560762_at	1.38523	1.74976	1.34214	0.623483	0.727256	0.677935	5.68298	10.8719	5.15895	2.1825	1.97459	2.35848	3.29256	4.74968	1.75533	1.65195
1560763_at	1.22328	1.47425	1.00394	0.74025	0.841298	0.886887	0.775802	0.827662	0.644294	0.836221	1.22511	0.654218	0.694428	1.484	0.530107	0.731707
1560596_at	1.00187	0.954546	1.33545	0.970995	1.37372	0.587015	0.849146	1.17725	0.995742	0.637291	1.4125	0.690747	1.40729	0.787476	0.608144	1.03661
1560609_at	0.667889	1.20923	2.10595	0.885207	0.811414	0.818563	0.847873	1.05938	0.612769	0.702557	0.33921	0.914405	1.09984	1.13949	1.1974	0.210443
1560622_at	1.12998	1.34153	0.81026	0.699702	1.04902	1.10919	1.47966	1.51364	0.89679	1.13747	1.26706	0.898842	0.846199	1.35041	0.711052	1.07712
1560625_s_at	1.11112	1.1286	0.610039	0.9744	1.05551	1.27099	0.597486	1.22836	0.984357	1.0294	1.18514	0.964176	1.326	1.00962	1.3313	1.62817
1560631_at	0.698165	0.753757	1.50697	1.27558	1.23659	0.799418	1.24522	1.7507	1.95535	0.786081	1.27277	1.37968	2.89649	0.980111	1.92416	1.53233
1560633_a_at	1.16867	1.19182	1.35157	0.787073	0.765308	0.881876	2.25799	1.60831	1.95372	1.87287	1.19287	1.47258	1.17195	1.35131	1.24068	0.711741
1560637_at	1.20989	1.70599	0.968442	0.743217	0.855722	0.786598	1.03473	1.36868	0.455391	1.00918	0.799339	1.14189	0.557849	1.05521	0.889873	1.09925
1560638_a_at	2.60743	1.1653	1.97145	0.0533472	1.65371	1.8923	1.87757	2.31332	1.53915	1.65694	1.04484	1.29501	1.6639	1.47341	1.42783	1.5706
1560647_at	1.03462	1.0107	1.16118	0.751062	1.25068	0.876746	0.590162	0.59058	0.50253	0.538288	0.374011	1.09219	1.31237	0.531657	0.825987	1.2425
1560648_s_at	1.14343	0.956617	0.807699	1.07975	0.850178	1.23301	0.974961	0.431861	0.687908	0.960442	0.653463	0.585192	0.61868	0.550044	0.460622	0.681216
1560659_at	2.58493	1.13011	0.805011	0.9994	1.39146	0.305786	1.85393	2.50181	1.59292	1.12446	0.57075	0.873586	1.45136	2.88323	1.66777	1.40606
1560661_x_at	1.73939	1.19739	0.858073	0.936349	0.98826	0.604691	1.92349	1.33489	1.72702	1.17133	0.995042	1.15452	1.09126	1.22353	1.17977	1.20156
1560662_s_at	1.97691	1.27781	0.463446	1.14366	1.04518	0.714596	0.706906	0.825183	0.609205	0.827901	0.864184	0.891977	1.19762	0.612469	0.894333	0.862108
1560665_at	1.20889	0.96978	0.956093	0.845692	1.37349	0.768073	1.19161	1.43766	0.8892	1.10551	0.412383	0.661564	0.81914	1.37014	0.431922	0.136121
1560680_at	1.23434	1.37458	1.06389	0.803509	1.01632	0.678387	1.02957	1.13185	0.798836	1.05352	1.71606	0.830842	0.712007	1.66154	0.668528	0.954684
1560689_s_at	1.30674	1.11868	0.493582	0.910495	1.21919	1.24852	1.00014	0.918374	0.728622	1.41785	1.20205	0.819292	0.615902	1.252	1.72862	0.824173
1560692_at	0.996539	1.16433	0.49112	0.972615	1.63753	1.10182	0.421112	0.271675	0.024982	0.666402	0.352759	0.38239	0.194433	0.242863	0.412848	0.0440965
1560500_at	1.10927	1.45254	1.07369	0.934634	0.739602	0.836214	1.194	1.66532	1.41845	1.85949	0.638392	0.731141	1.16591	1.27114	0.693149	1.13632
1560512_at	1.83529	2.03972	0.436748	0.502027	1.0984	1.10919	0.795177	0.640514	0.861627	1.07337	0.437664	0.49676	0.595115	0.623386	0.650503	0.405876
1560514_at	0.698049	0.826255	2.71267	1.00827	1.00923	0.628111	1.10976	0.809652	0.868837	0.747619	0.542824	0.835843	1.10113	0.614924	0.994339	1.0894
1560520_at	0.971611	0.874428	1.25936	1.06492	1.13525	0.773081	0.81124	1.26556	1.69396	0.582635	0.787964	1.09456	0.677056	0.783026	0.444854	1.38859
1560525_at	1.32494	1.23242	1.14198	0.768793	0.919453	0.758658	0.552653	0.508995	0.353184	0.848718	0.284467	0.220362	0.121016	0.340472	0.139898	0.0997048
1560526_at	1.59286	0.776583	1.50823	0.762032	1.11092	0.633156	0.633271	0.524059	0.446373	0.552191	2.44252	1.24818	1.19762	1.29919	0.969789	1.82508
1560553_at	1.99578	1.40445	0.762185	0.722334	0.793494	0.816656	1.51383	1.02465	1.27622	1.38353	1.28086	2.29604	1.78395	0.778991	1.33619	1.24002
1560556_a_at	0.802278	0.692335	2.02001	0.697955	1.01955	1.25248	1.07391	1.59363	1.48226	0.488364	0.875637	0.904703	1.3291	1.59506	1.62822	1.5727
1560562_a_at	1.03083	1.27377	0.640675	1.00307	1.07253	1.10495	0.267664	0.611209	0.584051	0.931435	0.547093	0.282386	0.613341	0.602045	0.601191	0.511943
1560570_a_at	1.37076	0.645959	1.41166	0.938067	0.796143	1.07122	0.28851	0.948079	1.65903	1.46957	1.21393	0.262506	1.12656	0.0775042	0.612722	0.87237
1560573_at	0.534566	0.877494	1.75787	1.06865	1.27936	0.887035	2.09868	1.74023	2.57943	0.697889	0.984321	0.131974	0.519701	1.54947	1.57537	1.3577
1560587_s_at	1.22654	1.33618	0.704407	0.87713	0.992882	0.994643	0.552561	0.486517	0.387929	0.921092	0.398	0.453551	0.452033	0.440172	0.473307	0.437925
1560422_at	1.70694	0.865294	0.749087	0.673949	1.23906	1.08234	0.686128	1.58252	1.02078	0.807595	1.45237	1.27361	0.995509	1.20914	0.939404	1.39625
1560425_s_at	2.10581	0.81817	0.607198	1.12232	1.11668	0.762715	1.34758	0.700484	0.872465	1.84468	0.422822	0.985951	0.530731	1.34166	1.52271	0.528766
1560433_at	1.41345	0.831643	0.620291	1.01993	0.830847	1.61844	0.829977	1.09128	0.670924	0.583704	1.12472	0.629509	1.1628	1.0717	0.746637	0.635797
1560434_x_at	1.19506	1.18272	0.664049	0.981081	0.872718	1.24437	0.54162	1.03615	0.453875	1.14775	0.737637	0.737383	0.678412	0.476833	0.818723	0.613418
1560443_at	1.18851	1.26657	0.971514	0.868836	1.10336	0.713287	2.96628	3.04048	1.41279	1.28185	1.03169	1.29156	1.1859	1.59028	1.23059	1.72943
1560445_x_at	1.33669	0.824329	1.2682	0.686533	0.917463	1.13613	1.74161	1.76918	1.86091	1.03128	1.43146	1.18217	1.46521	1.86341	1.96795	1.51936
1560446_at	1.26053	1.52371	0.947369	0.279496	1.32338	1.48581	0.430479	0.796801	0.643007	0.821304	0.515834	0.561404	0.86531	0.462432	0.46735	0.399566
1560458_s_at	2.0283	0.332144	0.486071	1.27749	2.1167	1.12933	1.91901	2.38337	2.27065	1.64675	1.731	2.06546	2.70202	2.70043	2.5421	1.30121
1560469_at	1.83896	1.0574	1.24932	0.511146	1.19346	0.674778	1.50352	2.88786	1.07151	2.39362	3.51028	3.51258	2.19899	2.81063	1.90026	2.18866
1560474_at	0.740226	1.05529	1.5882	1.0019	0.833482	0.965247	0.808002	1.14857	0.667021	1.04269	0.811961	0.890788	0.752766	0.705683	0.904828	0.90239
1560476_at	1.18298	0.703032	1.36129	1.48994	0.625434	0.94787	1.25188	1.61664	1.82194	1.18488	2.10335	1.49509	0.717367	1.6068	0.764008	1.68056
1560486_at	0.930717	1.22485	1.43994	0.945444	0.92114	0.699513	1.17329	1.28726	1.33919	1.54621	1.44585	1.74604	1.20201	1.54869	1.85149	1.59089
1560492_at	0.750287	1.25397	0.902218	1.22067	0.961132	1.00414	1.61012	1.63071	1.55826	1.1033	1.69757	1.38937	0.759951	1.45486	0.862854	1.8604
1560316_s_at	0.933825	1.06306	0.633138	0.73951	1.71633	1.25353	0.923248	0.865757	1.30918	0.78203	1.26495	0.781676	1.12449	1.35628	0.823101	1.89198
1560327_at	0.808453	0.942689	1.0983	0.74235	0.961773	1.6733	0.624362	0.883983	1.55462	0.966544	1.35238	1.11686	1.06947	1.31334	0.803448	1.01761
1560332_at	1.94132	1.28144	0.184108	1.1689	1.99376	0.936876	3.95894	6.90802	3.71075	1.27376	3.88399	3.20758	3.24841	5.58775	3.6809	6.28684
1560339_s_at	1.10447	1.08761	1.02508	1.11412	0.887829	0.821023	1.09087	0.669438	0.944815	0.896705	0.605236	0.804542	0.821327	0.717901	0.766559	0.814206
1560342_at	1.3318	1.41361	1.07137	0.690205	0.975495	0.736359	1.67388	1.67339	1.44109	0.917721	1.36074	1.22591	1.13807	2.01122	0.781393	2.08887
1560346_at	1.4248	1.00165	1.34505	0.770075	0.995699	0.679405	1.69155	1.59098	0.706735	0.3748	0.983665	1.04413	1.25211	1.14367	1.05319	1.39393
1560349_at	1.38246	1.37917	0.996274	0.635442	0.939435	0.881876	0.941271	1.88926	1.07222	0.749365	1.41958	1.13657	1.14301	1.13778	0.703039	1.79312
1560353_at	1.62802	0.901208	1.52009	0.485812	1.64876	0.559784	1.27504	1.83801	1.79721	1.65694	1.6272	0.725799	1.72835	1.5474	0.737976	0.39711
1560359_at	0.753168	0.765786	2.5959	1.4308	0.623872	0.748235	0.627597	0.450611	0.497779	0.46169	1.71778	0.826699	0.849874	0.943408	0.873125	0.95373
1560371_at	1.29093	1.39652	0.324252	0.733495	0.988095	2.36032	1.2226	0.0859219	1.11542	1.13198	2.8487	1.42978	1.43357	1.46752	1.05988	1.79043
1560373_a_at	0.778178	1.27356	1.38209	1.33897	0.965467	0.564751	0.803168	1.32912	1.20691	1.45035	1.12266	0.324767	0.819549	0.681411	0.936121	1.168
1560386_at	1.04276	1.18944	1.7062	0.715743	0.901697	0.732198	1.32907	1.47577	1.26837	1.46737	0.923452	0.86331	1.10259	0.746826	1.13503	1.13992
1560391_at	1.15454	1.75473	0.322743	1.08915	0.822306	1.70767	1.09561	1.98579	0.766874	1.65749	1.28428	1.04797	1.32247	1.96386	2.12228	1.21627
1560396_at	0.535369	1.28893	1.27201	1.6785	1.02825	0.660095	7.95507	11.8997	8.47454	2.37217	3.99361	3.96439	7.34485	7.63246	4.82104	6.6213
1560402_at	1.26664	1.03975	1.08412	1.23129	0.813039	0.699629	0.928649	0.91914	1.09992	1.03663	0.92299	1.39169	0.920504	0.698777	1.70942	1.03921
1560405_at	0.609998	0.970751	1.26251	1.14614	1.04222	1.11978	0.988377	1.2461	3.54865	1.08145	0.514375	1.34158	2.3338	1.05328	1.37093	1.75908
1560204_at	1.07326	0.90875	1.61785	1.30656	1.01853	0.476222	0.656593	1.19484	1.0414	1.05581	0.521627	0.85972	1.26554	0.415992	0.116541	0.835932
1560207_at	3.73607	0.760825	1.02679	2.54653	0.157818	0.852538	1.21245	1.66421	0.210536	2.30168	2.34323	0.210385	1.554	1.77047	0.0371728	1.48605
1560222_at	1.97296	1.11756	1.20555	0.895147	0.803475	0.523071	1.5161	2.34164	0.484518	1.18192	0.712504	1.14418	0.74627	1.06263	0.639111	0.338451
1560225_at	0.986459	1.02941	1.93241	0.563869	1.12865	0.800752	2.35602	2.02523	2.49736	0.721063	2.10615	2.47569	1.50556	1.28863	2.16659	3.10949
1560237_at	1.06169	0.963176	0.937318	0.823301	1.46305	0.866144	1.10349	0.737258	0.660164	1.05387	0.750784	0.459332	0.789517	0.66503	0.450074	1.24229
1564736_a_at	1.29309	0.937675	0.875845	0.561431	1.16846	1.43543	0.643163	0.202371	0.859762	1.50477	1.04763	0.769653	0.796787	0.677222	1.36865	1.04198
1560250_s_at	1.02569	1.60156	0.985868	0.390263	1.29178	1.22482	1.27887	1.17314	0.809963	0.972361	1.7417	1.84139	0.709047	1.18007	0.865158	1.36269
1560257_at	2.0748	1.6331	2.31236	0.179886	0.554618	1.27928	1.33039	0.929771	0.0646177	2.45339	1.02262	0.485303	1.41434	1.48747	0.642529	0.535239
1560258_a_at	0.9687	1.16627	0.532912	1.64691	1.32559	0.76081	1.31891	0.757688	1.50692	0.878802	0.301706	0.941154	1.5952	1.0676	0.955988	0.507272
1560259_at	0.923147	1.18845	0.994449	1.03121	1.37121	0.648212	1.54133	3.1593	2.74533	1.56774	2.46337	1.56078	2.52397	1.59719	1.77327	2.48215
1560263_at	4.35881	0.847736	2.76378	0.401278	0.335497	0.727333	3.82979	0.6247	0.395766	3.4584	5.43955	3.10605	0.959828	0.156048	2.48927	5.21371
1560264_at	1.29395	1.1564	0.697049	0.727166	1.09347	1.20578	0.472985	0.379089	0.6707	0.927099	0.719785	0.250537	0.224361	0.618728	0.324487	0.760934
1560265_at	0.837668	1.24419	0.818131	1.42271	1.13148	0.728546	1.82481	0.608464	1.6205	1.67778	0.816575	0.86677	0.974984	1.35131	0.59909	0.995966
1560271_at	0.993885	1.01763	1.3077	0.824949	1.00554	0.911463	1.42116	1.57489	0.685733	1.2171	1.67257	1.20444	1.03011	1.48896	1.02087	1.23981
1560274_at	1.07254	1.66971	1.08376	0.676199	1.06151	0.717819	1.9341	2.56088	1.23232	1.79434	0.90713	1.65398	1.01393	2.19294	1.42166	1.64563
1560275_at	1.31855	1.15505	0.662943	1.1448	0.892428	0.969439	0.808271	0.758699	1.24782	0.850559	1.28535	1.37669	1.17156	1.21015	1.62633	1.43566
1560282_at	0.73924	0.519692	1.32348	0.839093	1.48813	1.57506	2.13289	2.36123	1.44157	0.491876	1.2987	1.49933	0.716531	2.14058	1.92448	0.51683
1560290_at	1.29784	1.10331	0.568417	0.668579	1.22306	1.5025	1.31299	1.18889	0.840773	1.39557	2.07549	0.936928	0.577238	1.96189	1.32776	1.46491
1560296_at	0.997038	0.863853	0.865398	0.923793	0.954746	1.52114	0.766932	0.346577	0.49753	0.751742	2.43399	0.443608	0.599195	1.00626	0.637516	1.08994
1560297_at	1.27788	1.24834	0.928301	0.738525	1.18989	0.768457	1.98736	2.306	2.1235	1.08959	0.969181	1.30912	1.4579	2.5713	1.34177	3.09656
1560116_a_at	1.00404	1.0732	0.829804	1.16501	0.92283	1.04025	1.53517	1.53933	1.00793	1.17191	1.11911	1.18434	1.37552	1.17028	1.26849	1.16547
1560118_at	1.29654	0.889865	1.22153	1.21094	1.38591	0.422794	1.1022	2.24345	1.55514	1.24272	1.5391	1.23968	0.783879	1.67349	1.92801	1.26718
1560128_x_at	1.35058	1.15275	1.09849	0.902337	0.903201	0.71746	2.21697	2.37702	1.44687	1.32862	1.19247	1.2198	2.09244	2.5187	1.32223	1.89387
1560129_at	1.07344	0.798102	1.38856	1.0259	1.2681	0.646162	0.81912	1.37738	1.19451	0.918027	0.654662	0.793754	1.92642	1.38691	0.928353	1.84773
1560131_at	1.26664	0.974317	1.01793	0.800968	0.953156	1.04268	0.955974	1.05938	0.85064	0.695567	1.52785	0.459562	0.873861	0.624114	0.938152	0.569759
1560133_at	1.02262	1.10847	1.25454	1.27515	0.926838	0.594994	0.980175	1.50936	0.856615	0.841114	1.19945	1.23803	0.818048	1.95928	1.13787	1.01051
1560135_at	0.136064	2.39164	0.638117	2.31652	0.956976	2.17232	2.27272	1.50785	3.02295	1.39093	2.01146	2.61828	1.8723	2.35038	2.14718	3.66731
1560141_at	0.989093	0.925564	0.507851	1.14882	1.66978	1.12127	0.870787	1.04326	0.902939	1.39464	1.33847	1.21311	1.24338	1.10544	1.05319	1.33392
1560144_at	1.14916	1.30689	1.90681	0.944342	0.859581	0.430186	1.25062	0.362167	0.126679	1.43855	1.05604	0.730654	1.10609	0.41199	0.540005	0.803422
1560145_at	1.29654	0.970751	0.887897	1.02265	1.02773	0.851402	1.28957	1.42763	1.23191	1.10994	1.0032	0.867493	1.02071	1.67852	0.894482	1.13859
1560156_at	1.13262	0.963818	0.660296	0.765851	1.25758	1.44046	0.99615	1.77864	0.816605	1.45229	0.457504	0.637427	1.21693	0.476992	1.13465	0.903594
1560171_at	1.19168	1.35389	1.30443	0.915821	0.726166	0.714477	1.32973	1.59789	1.28433	0.962686	0.905619	0.904402	0.606631	1.35877	0.575312	1.03196
1560172_at	0.930562	0.837485	1.52872	1.40177	0.733953	0.815839	1.57876	1.13468	1.1959	0.322271	0.822448	0.802667	0.392128	1.11098	0.25816	0.86513
1560177_at	1.38962	1.19321	0.930935	1.03638	1.20646	0.518126	1.10367	1.37074	0.864071	0.611181	2.21561	1.5192	1.1432	0.243715	2.52395	2.21472
1560199_x_at	1.37603	1.35502	1.09812	0.768665	0.760984	0.83496	1.98538	2.16521	1.46531	1.42733	3.76481	1.37486	1.41907	2.38074	1.40775	1.9257
1560201_at	0.611423	1.24564	0.9885	0.850214	1.14992	1.35861	0.673439	0.0632506	0.594461	1.3863	1.85064	1.13449	0.630547	0.419473	1.19342	1.25499
1560025_at	0.60232	0.678852	0.564076	2.55418	1.21737	1.3944	0.806253	1.47455	0.462967	1.31474	2.13087	1.90825	1.95196	1.06422	1.33619	1.15966
1560026_at	1.24052	1.37458	1.13989	0.951451	0.737264	0.733419	2.00801	2.18114	0.979611	1.46102	2.04629	1.19684	1.03389	2.16787	1.63939	1.09158
1560028_at	0.662236	0.97969	0.775899	1.50918	0.84749	1.55317	1.02069	0.767346	0.717296	1.13029	1.02262	1.63398	1.15219	0.789052	0.887503	0.574048
1560029_a_at	1.19806	0.902411	1.06513	0.681404	1.23535	1.03162	0.999309	1.045	0.477862	1.15871	1.06098	0.928534	0.612932	1.20914	1.19661	0.582627
1560031_at	1.02194	0.818988	1.12423	0.71348	1.21453	1.22646	0.868758	1.10519	0.887423	1.40117	1.28685	0.710953	0.766822	1.10839	0.819132	0.926623
1560034_a_at	1.47482	1.40656	2.39153	0.0615585	2.24609	1.45785	1.53748	3.7767	3.49523	2.08995	3.8383	2.33891	3.2102	3.13223	3.44293	3.08523
1560048_at	1.4248	0.694646	1.44836	1.25826	0.717983	0.77218	0.891939	1.61341	1.10065	1.33327	1.10908	1.87046	2.15509	1.90836	2.00737	2.83807
1560049_at	0.818895	0.840141	1.19435	1.17927	0.983003	1.04983	0.819393	0.787034	0.585123	0.87617	3.09472	1.04535	0.761092	1.79932	0.695579	0.68749
1560058_at	2.32263	0.273984	1.83694	0.451762	1.88016	1.00715	1.08579	2.61435	1.53506	1.73205	1.60833	2.21855	1.55348	1.18757	1.98276	2.2587
1560060_s_at	1.13432	1.15795	0.818267	1.09388	0.784813	1.08379	0.874277	0.728585	0.710277	0.932057	0.931956	0.740215	0.799981	0.763566	0.84605	0.608429
1560069_at	1.42006	1.03078	1.2663	0.625878	0.854155	1.00917	1.35163	1.72119	1.35198	1.11662	1.1076	0.798398	1.22568	1.28135	0.925418	1.0809
1560070_at	1.47138	1.05108	0.696701	1.13644	0.728955	1.12034	0.170641	0.369545	1.34053	0.848576	1.19805	0.964015	0.816278	1.59267	0.706798	0.707719
1560071_a_at	1.24924	1.24377	1.27626	0.611545	0.856578	0.962677	0.641557	1.45477	1.56424	0.978375	0.278046	1.33868	0.815734	0.913697	0.567976	0.937653
1560081_at	1.08676	0.947256	0.977849	0.952085	0.99189	1.05193	0.887638	1.72895	1.14118	1.03542	0.757825	0.801197	0.771051	1.11674	0.426983	0.73513
1560082_at	1.17747	1.28144	1.13402	0.915821	0.737878	0.864846	1.26361	1.81064	0.965831	1.05968	1.22613	1.23062	1.06627	1.89189	0.983298	1.08922
1560089_at	1.57229	1.17017	0.708882	0.78367	0.748406	1.3073	0.943784	0.784154	0.843159	0.703377	0.332216	0.639342	0.524312	0.686426	0.491803	0.490969
1560094_at	1.24861	1.15217	0.451326	1.08083	1.54294	0.923543	1.9015	2.03267	1.9443	1.82146	0.843268	1.34876	1.77506	1.53303	1.4061	0.800215
1560095_s_at	1.14668	0.861122	0.864388	0.636078	1.44127	1.278	1.69974	2.52738	1.3809	0.969933	0.752287	1.04709	0.500407	1.48005	1.15911	1.05123
1560101_at	1.72007	0.897611	0.961527	0.668356	0.890496	1.13178	0.333863	0.365197	0.623899	1.26108	0.739237	1.37784	0.556641	0.56303	0.644782	0.579528
1560104_at	0.226208	1.44097	2.09824	1.3504	1.53014	0.707604	0.897008	1.31919	0.810233	0.351799	1.26516	1.03962	1.72892	0.716706	1.26553	1.22482
1560105_at	1.80495	0.867749	1.22132	0.620167	0.995202	0.847014	1.15852	1.91334	1.50291	1.38977	2.23229	1.63507	1.22181	1.39619	1.68763	1.64646
1560112_at	1.26495	1.12597	0.856787	0.486136	1.05516	1.59754	1.81965	2.53793	1.71412	1.20881	0.922683	1.8261	1.06805	1.16212	1.51259	1.51456
1559942_at	1.11594	1.60852	0.675096	0.656652	0.851596	1.47569	1.25647	2.17497	1.75166	1.23036	1.35961	1.78935	1.36684	1.74702	1.79587	2.0643
1559946_s_at	1.21535	1.07213	0.924441	0.988796	0.794287	1.05703	0.94237	0.881923	0.713837	1.02392	0.839902	0.987267	0.963515	0.755212	0.952965	0.881725
1559949_at	0.550938	0.915286	1.85942	1.43271	0.84242	0.883641	1.14623	1.09437	0.819331	1.58641	0.945883	1.32713	0.516162	1.0503	1.66805	1.43184
1559950_at	2.42185	1.49354	1.21523	1.79721	0.193436	0.654399	0.325349	2.34632	0.666577	1.67387	1.22511	0.862159	1.0308	1.30701	1.38171	0.363355
1559952_x_at	1.16149	1.13919	1.1458	0.766745	0.653349	1.3167	1.10883	1.35936	0.100015	1.52547	0.899602	0.832645	0.740447	0.27718	0.856835	0.572806
1559954_s_at	0.970154	1.18568	0.651225	1.13021	1.2961	0.911311	0.667851	0.584509	0.625357	0.665182	0.827122	0.597412	0.600795	0.447048	0.566369	0.67018
1569867_at	1.21636	1.03819	1.31425	0.443333	1.55819	0.872228	1.33974	1.16321	1.4102	1.10348	0.734448	0.542818	0.969152	0.971491	0.896423	0.638878
1569868_s_at	1.62884	1.58801	0.473439	0.584246	1.31854	1.06003	1.72198	1.65895	0.988797	0.870638	0.867069	0.747529	1.38773	1.97009	0.685681	1.28526
1559964_at	1.02518	0.891795	0.960085	0.76764	1.36414	1.08795	1.1057	1.68908	1.00575	1.32773	1.11	0.766453	0.823383	1.18777	0.922799	1.10734
1559971_at	1.44248	1.6972	1.07656	0.51072	0.612641	1.21263	0.732696	1.35619	0.36285	0.85468	0.867503	0.590089	0.66045	0.867254	0.770402	1.43973
1560779_a_at	0.924841	1.03819	1.12893	1.0414	1.16477	0.760557	0.758415	0.953308	0.540497	0.864565	0.617771	0.734929	1.01173	0.660391	0.633596	0.32173
1559975_at	1.02757	1.11719	1.6284	0.598637	1.0853	0.823352	0.596193	0.714277	1.17359	0.751868	1.65152	1.87452	0.988071	0.835613	1.28145	1.28055
1559977_a_at	0.749787	0.882186	1.40135	1.09061	1.06257	0.930961	0.547519	1.17745	1.17574	1.22954	0.860303	1.18909	1.3769	0.995255	1.13522	1.06836
1559979_at	0.977947	1.57509	0.583974	0.546293	1.92583	1.05668	1.48782	1.84415	1.23191	1.27291	1.3719	1.02005	1.34649	1.42748	1.63148	1.27353
1559982_s_at	1.93938	0.938926	1.08846	0.910343	0.458417	1.209	0.978217	1.6515	0.508258	0.630004	1.48567	0.634142	0.818048	1.28092	0.860843	0.798084
1559987_at	1.27087	1.66249	0.398161	0.728622	1.51188	1.0791	0.993331	0.979235	0.919033	0.665847	0.855727	0.53679	0.581874	0.667584	0.952648	1.00581
1559993_at	1.06595	1.0784	1.04005	0.884764	0.900796	1.04948	1.26551	1.33534	1.06581	1.33706	0.893475	0.808171	0.995675	1.18066	1.01883	1.02527
1560001_at	1.42196	1.19321	1.45562	0.55863	1.61881	0.447742	1.16724	1.23288	0.880646	1.13048	1.15665	1.42359	1.27104	0.501698	1.3006	0.877327
1560013_at	1.15878	1.55268	0.867419	0.89679	0.861589	0.829274	0.969452	1.43718	1.29464	1.19958	0.863176	0.531803	1.03372	1.35877	0.618262	1.23548
1560014_s_at	1.5391	1.00282	1.05823	0.614405	1.04588	0.95278	1.12166	2.3014	1.1654	1.1284	0.723754	0.869664	1.15373	1.69623	0.521519	1.34621
1560020_at	1.36666	1.02735	1.85108	0.59456	0.817932	0.7912	1.13766	0.62231	0.971643	0.694177	0.765568	0.899891	0.592838	0.728023	1.15738	0.815021
1560021_at	1.14286	1.08345	0.803268	1.12776	1.04205	0.855527	0.597586	0.89391	0.702858	1.27524	0.343362	0.919142	0.442787	0.59675	1.27803	0.993645
1560023_x_at	1.17062	0.728438	0.881556	1.31815	0.842982	1.19717	0.437422	0.361986	0.453119	1.58746	0.763402	0.911818	0.910586	0.451917	1.41245	1.43136
1559835_at	1.16672	1.38932	0.509462	0.723178	1.14209	1.46613	2.35799	2.19573	2.26611	0.622386	0.529245	1.63289	1.09746	1.42249	1.4948	0.751482
1559839_at	1.36894	0.800633	0.557905	1.02709	1.08079	1.47324	1.16026	0.0729012	1.01704	0.500393	1.39449	0.70906	0.346052	0.743969	0.586738	0.882607
1559848_at	1.32097	0.698361	1.20776	1.03569	1.07146	0.808799	0.931439	1.02294	1.4351	1.34712	0.775586	0.600206	1.00417	1.41139	0.902268	1.44985
1559862_at	0.789412	1.64567	0.360932	1.03173	1.35688	1.52343	1.33128	1.10059	1.46141	0.986234	1.53423	2.1376	0.963033	1.6483	1.70118	2.37649
1559867_at	1.46258	0.664855	0.919064	0.974237	0.854582	1.34397	0.838458	0.638596	0.971481	0.922014	0.528716	0.591763	0.534726	0.556221	0.850433	0.56569
1559876_at	1.15743	0.844352	1.08611	0.82936	1.39774	0.812718	0.968322	1.57699	1.11301	1.00081	0.687081	0.778296	0.916676	0.932777	0.606525	0.969758
1559881_s_at	1.21333	0.871954	0.888489	1.02231	1.1052	0.941572	0.875444	0.907268	0.731421	0.910257	0.752664	0.721458	0.802652	0.543665	0.794658	0.649507
1559882_at	0.852172	0.53347	0.997437	1.06901	1.10926	1.85979	2.71459	2.98127	1.09516	1.02494	2.17174	0.830427	0.649101	2.7628	1.15815	1.15734
1559883_s_at	0.813589	0.669191	1.08992	1.3985	1.28192	0.940004	3.27825	2.02793	2.57685	1.19042	1.32471	2.32763	2.00672	2.02569	2.20227	1.63524
1559895_x_at	1.56028	0.92819	1.59722	1.07957	0.693866	0.57712	1.43401	1.76153	0.835048	1.0838	1.62477	1.36073	0.43634	1.0326	1.1305	1.44334
1559901_s_at	0.956189	0.456035	1.78711	1.09735	1.02517	1.14068	0.803972	1.05076	0.792999	1.21507	0.78325	1.33957	1.48142	2.0389	1.26363	1.44671
1559902_at	1.24467	1.46445	1.26905	0.689055	0.717146	0.874849	0.73969	1.52987	0.999733	0.821578	1.42813	1.50383	0.475526	1.21906	0.704446	1.77706
1559910_at	1.05113	0.900758	1.04526	1.27452	1.01058	0.784503	1.40843	1.55922	0.818512	1.39302	0.788489	0.536879	0.816822	1.86652	0.972055	0.932355
1559911_at	1.39519	1.41999	1.9279	0.483711	0.749529	0.722139	0.920943	0.827248	1.20792	0.659442	0.848343	1.35281	0.987906	1.25388	0.912856	0.538012
1559916_a_at	0.737517	0.97156	0.836887	1.11654	1.553	0.961714	1.90055	2.97383	1.89156	1.11867	2.06893	1.28619	1.67085	2.05185	1.51941	1.87691
1559921_at	0.970316	0.792535	1.19514	0.855188	1.20024	1.06003	1.48212	1.5686	1.77488	0.940326	1.57832	1.42763	1.72748	0.993101	1.81422	2.57013
1559922_at	0.882379	1.15083	0.986361	1.04557	1.20385	0.793181	0.608643	1.28683	1.06581	0.667959	0.511383	0.861585	0.896431	1.32323	1.5184	0.979178
1559926_at	2.24349	0.438081	1.08919	1.46336	1.29783	0.491872	0.689797	0.603113	0.500524	0.976909	0.885618	0.567329	0.33616	1.70957	0.752634	0.460301
1559731_x_at	1.43457	1.22444	0.378427	0.918114	1.50159	1.09122	0.766804	0.41032	0.94718	1.16704	0.821489	0.958887	0.723732	0.455699	0.628548	0.33319
1559739_at	0.918696	1.17329	0.870751	0.854618	0.792833	1.57244	1.06057	1.22693	0.585123	0.744386	0.593746	0.503763	0.622507	0.568593	0.461621	0.523767
1559747_at	1.153	1.01408	1.13402	0.6894	1.03357	1.05844	0.924018	1.74662	0.757474	0.703964	1.24342	1.04031	1.5116	0.942308	0.848875	1.33437
1559754_at	0.690873	1.04793	1.36561	1.09516	0.965467	0.956599	1.82907	2.12658	2.43286	1.04687	1.05306	1.3369	2.01778	1.74091	3.13613	1.85575
1559762_at	0.701781	1.23304	1.05471	0.844143	1.35869	0.955324	0.522817	1.42787	1.30962	1.78153	1.48641	0.818746	0.869068	1.08121	0.845909	0.921233
1559765_a_at	1.24259	0.733311	1.38902	1.02829	1.07021	0.717939	1.01899	0.560748	0.78354	0.738455	0.753291	0.820658	0.811395	1.14501	0.66298	0.294726
1559766_at	0.861598	1.03009	0.986525	0.903692	1.06363	1.18823	0.361188	0.58999	0.460197	0.650924	0.545818	0.2085	0.575701	0.329639	0.530903	0.439607
1559776_at	1.45044	0.897162	0.664492	1.13606	1.11798	0.910552	1.38746	1.13109	0.724505	1.30405	0.6475	0.737874	0.931151	0.503625	0.668751	0.824447
1559780_at	0.79841	1.53954	1.13913	0.829084	1.06879	0.805974	0.951682	0.782065	0.966314	0.815032	1.17276	1.00805	0.628554	1.60172	1.18253	0.91298
1559789_a_at	1.46599	0.562225	0.69138	1.24512	1.36096	1.03558	1.07159	0.559255	0.438849	0.681226	1.2905	0.633614	0.839736	0.572206	1.25775	0.750981
1559814_at	1.26116	1.21853	1.67102	0.663473	0.727377	0.806914	0.876904	0.843116	0.904747	0.503404	1.66617	0.838773	0.629287	1.54071	0.881459	1.68224
1559820_at	1.31044	1.31125	1.24579	0.446224	0.961773	1.08849	1.39791	1.09383	1.16676	1.38815	1.4827	0.685586	0.949486	1.30941	1.49804	1.11679
1559822_s_at	0.957784	1.12241	1.00428	1.09042	0.794155	1.06961	0.816667	1.31677	1.21135	1.26424	1.27426	0.732727	0.964318	1.07152	1.05935	1.24478
1559826_a_at	0.768639	0.686933	0.438352	1.42985	2.43397	1.24147	2.08856	0.402598	1.93041	1.73581	0.806028	3.33348	0.605117	1.71957	1.67809	0.894901
1559827_at	0.86534	1.00902	0.0647493	2.11926	3.16776	2.63477	4.28867	0.327484	1.65903	2.75377	0.139997	5.09632	0.421121	2.66866	2.00002	0.844896
1559648_at	0.438834	2.60904	1.10491	0.823712	2.05859	0.46617	2.83481	5.19493	2.97199	3.08013	1.22736	1.42978	2.82403	2.4463	0.685338	1.3317
1559654_s_at	0.868374	0.639852	1.77051	0.625982	1.95135	0.832182	0.362575	1.43359	2.0766	1.19898	0.812502	1.56991	2.5286	1.58896	0.934874	0.272793
1559656_a_at	2.44212	2.33376	1.4997	0.477862	0.212147	1.15407	1.52879	1.06097	0.869126	2.03699	1.90477	1.10298	2.47605	1.58578	2.50091	1.4077
1559658_at	2.68998	2.03226	0.3423	0.984356	1.58279	0.342996	1.82238	1.80011	2.30574	2.44278	1.63727	1.55688	1.19881	1.68328	1.12786	1.936
1559663_at	2.40416	1.13181	2.07218	0.10958	2.1768	0.743511	3.57802	4.57459	2.47952	3.43084	11.4581	7.88019	3.69138	8.6228	4.72086	7.42083
1559681_a_at	1.83284	1.29885	0.386844	0.915364	1.35192	0.877477	0.996482	1.11203	0.45101	1.23797	0.574281	0.79933	0.900024	0.535303	0.840849	0.922155
1559682_at	0.971287	0.974804	1.00629	0.921794	0.967078	1.17738	0.834832	0.706228	0.970187	1.03714	1.00538	1.36073	1.43572	0.729116	0.895527	1.16644
1559691_at	1.86737	0.738708	0.765622	0.743961	1.10317	1.15369	1.11087	1.60617	1.26922	1.03991	1.38546	1.12714	1.10554	1.23213	1.38033	1.36701
1559696_at	1.12154	0.116521	2.90113	1.84855	0.960172	1.48606	1.31037	3.76978	0.368825	1.39977	2.23937	2.25207	0.932859	2.97996	1.23552	3.13865
1559697_a_at	1.53041	0.438738	1.83296	0.920565	0.718342	1.22871	1.29582	1.52326	0.897987	0.844626	2.13193	1.32801	0.632758	1.65656	0.624579	2.26511
1559706_at	1.55431	1.86199	0.706405	0.473186	0.878702	1.1764	0.450969	1.00738	0.701103	1.23077	0.650854	0.42664	0.309385	0.479622	0.391341	0.31922
1559716_at	1.16556	0.924793	0.549691	1.58709	1.20184	0.88482	0.897456	1.06345	1.03672	1.10054	1.24695	1.12902	0.870227	0.994426	0.841971	1.31691
1559722_at	1.57938	0.934866	1.64944	1.34546	0.461022	0.661968	1.24937	1.48194	1.06173	0.66807	1.55664	1.31809	0.991866	1.53303	0.669532	1.40091
1559723_s_at	1.09677	1.30471	1.56638	1.16075	0.696299	0.552002	1.42045	1.83067	1.39268	1.49178	1.81823	1.07092	0.605419	2.08252	0.991196	1.74448
1559573_at	0.958742	0.388478	1.76344	1.54584	1.2681	0.776697	1.30275	1.1379	1.27091	1.42828	1.3735	0.926833	0.982815	1.4712	0.532409	1.99164
1559576_at	1.04624	1.15582	1.20635	0.953038	1.01294	0.710085	0.836783	0.50891	0.646015	0.75262	1.16264	0.518068	0.720362	0.607994	0.579256	1.05158
1559582_at	0.918849	1.02427	1.16389	1.21661	0.85387	0.878794	1.5098	1.68992	1.45824	1.19599	1.06701	1.4926	1.21308	1.35334	1.20582	1.51204
1559583_at	1.66757	0.69906	1.69854	0.671035	0.598711	1.25709	1.0811	0.228478	1.53608	1.0682	1.38246	1.66116	0.901375	0.998578	0.719036	1.20257
1559584_a_at	1.44609	0.88646	0.620188	1.32786	1.26684	0.747737	2.24448	2.95998	2.76968	1.90117	1.18218	2.12765	2.96141	1.96615	3.22733	3.31003
1559593_a_at	1.39892	1.09342	0.435222	0.749311	1.47751	1.3568	2.17344	2.7677	1.13834	1.35297	0.976478	1.05956	1.43979	0.71599	1.87665	2.33449
1559597_at	0.938036	1.00566	1.72191	0.654249	0.963378	0.976737	0.553575	1.00838	0.655013	0.514087	0.429355	0.9141	0.10751	0.837146	0.657588	1.2575
1559598_at	1.48939	1.04392	0.901015	0.838673	0.960812	0.885853	1.09087	1.44583	1.49965	1.09305	0.563191	0.778426	0.819686	1.25807	1.28809	1.19418
1559600_at	0.815218	1.0195	1.60496	0.789307	0.940218	1.01018	0.871368	1.05234	0.547478	1.39139	1.26389	0.279669	0.533925	1.02625	1.27953	1.83637
1559605_a_at	1.30892	0.436405	0.949899	1.42746	0.956817	1.34936	0.602185	0.198794	0.462119	0.914667	1.0007	0.811681	1.00702	0.876701	1.61122	0.554489
1559616_x_at	1.13963	1.3817	1.05876	0.54194	1.06754	1.03679	0.722028	0.592157	0.560776	1.21812	0.490268	0.344677	0.486509	0.643335	0.409626	0.45831
1559623_at	1.18101	0.490653	1.39343	1.46238	0.635098	1.33348	1.05125	0.757057	1.36647	0.661643	0.661572	1.23803	1.42927	0.699477	1.35277	0.973807
1559631_at	1.03825	0.740928	1.07997	0.874794	1.09548	1.25604	1.02239	1.7627	1.87648	1.17838	0.699094	0.867348	0.986426	1.96549	1.17272	1.7051
1559633_a_at	0.613464	0.737847	1.14084	1.62428	1.37303	0.868312	0.653754	0.0614632	0.646122	0.808942	0.19986	0.652149	0.49816	1.36149	1.10093	0.10587
1559634_at	0.764296	0.958692	2.16106	0.728986	0.637537	1.35884	0.143246	1.5076	1.49641	0.728917	1.17315	0.608567	0.0785515	0.223669	0.721077	0.727087
1559640_at	1.29525	0.998316	0.985211	1.42105	0.680693	0.8115	0.526402	0.293176	0.284952	1.30383	0.231355	0.267363	0.125368	0.220669	0.257301	0.266813
1559490_at	1.55276	1.2569	0.869735	0.685733	1.15222	0.745621	1.60905	1.74255	1.13304	1.20881	1.38892	1.26135	1.21876	1.63271	1.21753	1.45227
1559491_at	0.79562	1.27123	1.4287	0.917655	0.808984	0.932203	0.839437	0.851874	1.00726	0.753498	1.68854	0.785463	0.818867	1.94756	0.53481	1.00849
1559494_at	1.09512	0.674004	1.22663	0.863783	0.945089	1.35296	1.41549	1.74052	1.06262	1.10348	2.61003	1.45356	1.46034	1.52513	1.72747	2.68038
1559496_at	1.15627	1.11607	0.998601	1.06812	0.810468	0.896398	1.06696	1.15317	0.859046	1.11941	0.936783	0.988419	0.871098	1.40272	0.763372	0.886292
1559500_at	1.76715	1.36476	0.748089	0.723298	1.33913	0.572236	0.664963	1.7327	1.01535	0.961723	0.332493	0.842416	1.19861	1.2468	0.997161	1.03402
1559514_at	1.32295	1.09799	0.897867	0.948917	0.918993	0.879234	0.238706	0.439632	0.932145	0.927253	0.650745	0.792961	0.648344	0.354544	0.626039	0.643366
1559517_a_at	0.956189	1.05846	1.0498	0.859761	1.31503	0.832459	0.689223	0.382708	0.651855	0.396454	0.950941	0.654654	0.50611	0.554001	0.537939	0.974619
1559522_at	1.17277	1.08544	1.18266	0.779632	0.837799	1.01694	1.00599	1.18138	1.16676	0.924014	1.14782	0.959367	1.03166	0.973923	0.515384	1.92602
1559523_at	0.940541	1.47449	1.58582	0.744829	0.93366	0.653854	1.36248	2.04627	1.40715	1.19878	1.00521	0.784155	1.36411	1.01097	1.35052	1.65003
1559524_at	1.10392	0.875011	1.22051	0.785501	0.879434	1.22789	0.50534	0.734315	0.21029	1.10238	0.722067	0.829459	0.679543	1.08229	1.39188	0.786595
1559526_at	1.53782	2.05029	0.274657	0.853053	1.00303	1.34958	1.06181	0.503427	0.908676	1.13085	0.603423	0.55517	0.779709	0.88389	0.11374	0.365846
1559528_at	1.02467	1.22873	1.22847	0.738648	1.0513	0.832598	0.937045	1.83801	1.64088	0.818707	0.830991	1.52275	1.21066	1.22333	0.910425	1.16703
1559529_at	1.36279	1.53748	0.871912	0.551691	0.919606	1.07892	0.844629	0.967393	0.499274	0.70127	0.655754	0.617353	0.512904	0.786426	0.317373	0.374795
1559530_at	1.01278	0.65594	1.05876	1.00541	0.893469	1.58269	0.510844	0.865902	1.36147	0.804371	1.19506	1.02824	0.772208	0.723185	0.584201	0.583793
1559534_at	1.25948	1.60531	0.952277	0.692394	0.701424	1.06943	0.289474	0.908479	0.374399	1.37205	0.64804	1.46499	0.616621	0.925807	0.652131	0.821019
1559535_s_at	2.23305	1.27888	0.878769	0.785108	0.533671	0.951035	0.471883	0.865613	0.654577	1.28014	0.542734	1.16826	0.969636	1.05293	0.442266	0.709254
1559566_at	1.16149	0.700693	2.18387	1.33696	1.41532	0.297342	1.0495	0.832782	1.44277	1.10551	1.10982	1.38244	1.26807	1.85505	1.0207	1.32948
1559397_s_at	0.800809	0.747875	0.720555	0.754701	2.25584	1.3611	1.03611	0.960005	0.735454	0.46	1.91432	0.653782	0.721564	0.786688	0.895527	0.675001
1559399_s_at	0.785475	1.21428	0.904777	1.00023	1.06843	1.08433	2.12366	1.84384	0.907919	0.853114	1.18179	1.40451	1.5301	1.03743	1.36933	1.30294
1559400_s_at	1.41604	1.38747	1.42514	0.507411	0.517122	1.3611	1.5457	1.82428	0.426447	4.02479	11.8979	3.09571	2.53873	2.86933	1.89393	2.11057
1559401_a_at	1.04886	1.31038	1.1344	1.1623	0.773644	0.713287	1.17976	1.75421	0.854334	1.08905	1.1528	0.959687	0.850866	1.19951	0.794128	0.838443
1559404_a_at	1.41321	0.351509	1.96849	1.53046	0.79495	0.840545	1.16006	0.609073	0.998734	0.803701	0.722067	0.655746	0.738352	0.562748	1.0363	0.394932
1559406_at	1.52862	2.02583	0.334796	1.09973	2.03607	0.43076	1.21043	1.61233	1.05047	1.09305	1.20185	0.901692	0.893299	1.12815	1.70942	0.989514
1559409_a_at	1.3087	0.511017	1.22438	0.881379	1.21615	1.13935	0.654844	0.434895	0.754198	0.985741	1.29115	0.416106	0.657594	0.627033	1.21875	0.774239
1559410_at	1.33291	1.4333	0.549233	0.876399	0.939905	1.15696	0.74006	1.38914	0.41571	0.821167	1.37007	0.587146	0.715457	0.714321	0.697088	0.700093
1559413_at	1.22532	1.33218	1.11472	0.695517	0.981039	0.805436	1.24211	1.14972	1.05767	0.688531	1.18851	0.623349	0.570067	1.00342	1.11292	0.735865
1559419_at	1.4298	1.61955	1.03866	0.477702	0.671118	1.29688	0.489751	0.594431	0.475399	0.777352	0.821215	0.519278	0.85328	1.43583	0.562324	0.540979
1559420_x_at	1.11075	1.60263	1.18345	0.730324	0.555265	1.17054	0.35227	0.823122	0.538429	0.524997	0.753919	0.725557	1.05742	1.2217	0.692687	0.797818
1559421_at	0.943681	0.988712	0.85422	0.668802	1.40171	1.33838	0.98476	1.2935	0.798436	0.724436	2.42669	1.5561	1.06485	1.4568	1.11274	1.73694
1559425_at	1.30826	1.38308	0.82539	0.644938	0.932727	1.11308	2.60207	3.33015	2.10342	1.27037	2.55026	1.16865	1.69638	2.2209	1.74105	2.24071
1559426_at	1.04449	0.678513	1.25224	0.866956	1.26136	1.03042	1.79166	1.20304	1.52105	1.31146	1.5373	1.40872	1.08582	1.28498	1.59891	0.909032
1559436_x_at	1.39729	1.16084	1.02525	0.810773	1.0032	0.73931	1.70087	2.03776	1.02984	1.4278	1.19725	1.07754	1.61338	2.08286	1.5255	2.05366
1559437_at	1.57308	0.893729	1.31447	0.695401	1.55533	0.500305	1.12259	1.96472	0.772518	1.56618	1.22818	1.12208	1.31499	1.2217	1.46495	1.77735
1559449_a_at	2.14763	1.60317	1.04265	0.699119	0.76876	0.518298	1.09634	0.743552	0.394251	1.25229	0.554252	0.829874	0.574742	0.778471	1.01223	0.536579
1559450_at	1.93647	2.05337	1.12442	0.552427	0.561875	0.720576	0.643699	0.553321	0.286428	0.849142	0.158399	0.231082	0.306869	0.375716	0.279056	0.206173
1559452_a_at	1.30152	1.35818	1.02218	0.494718	0.937246	1.19359	1.36772	2.45923	2.07176	1.11643	0.975339	0.891085	1.63613	1.20894	0.384552	1.44864
1559455_at	1.00037	1.86448	0.696817	0.726197	0.996031	1.06374	1.68873	1.00269	0.465443	0.831081	0.965473	0.946976	1.21187	1.04768	0.484885	0.874116
1559462_at	0.584324	0.661209	1.75787	1.11004	1.51946	0.872955	1.36931	0.975326	0.676087	1.91996	1.94682	0.994865	0.636672	2.97996	0.263551	3.27328
1559467_at	0.993058	1.19202	0.966991	1.02607	1.0047	0.847438	1.30557	1.77775	1.11282	1.13842	1.00857	1.36368	1.26091	1.43943	1.44893	1.32197
1559469_s_at	0.608272	1.37366	1.07925	0.969055	1.09475	1.04529	0.640488	0.545628	0.857043	0.704316	1.16226	0.924981	0.23899	0.700527	1.35752	0.45066
1559477_s_at	1.03565	0.844211	1.00645	1.32145	0.945246	0.909793	0.588983	0.478715	0.772518	0.909953	0.938502	0.761234	0.773239	0.970682	1.2496	0.982284
1559479_at	1.11056	1.61847	1.45538	0.929198	0.527569	0.77981	1.12465	1.48614	0.977002	1.45859	0.173316	1.28533	1.08727	1.29833	0.437647	0.685202
1559481_at	1.21839	0.978385	1.18168	1.61484	0.660466	0.665619	0.752121	0.352343	0.962136	1.16199	1.0492	0.9321	0.84479	0.725963	1.11552	0.99166
1559485_at	0.676515	1.36454	0.551342	1.12401	1.36733	1.27843	1.42591	1.48812	0.964705	1.19938	1.43146	0.682053	0.849591	1.17399	1.97781	1.18328
1559293_x_at	1.24073	1.6005	1.2252	1.8265	0.782984	0.287403	1.34086	1.47848	2.31074	0.815711	0.686737	0.412653	0.950753	0.135323	1.0382	1.19338
1559296_at	1.33625	1.06981	1.0526	0.984685	0.904406	0.746243	0.821581	0.580528	0.368149	0.694524	0.911525	0.787429	1.00367	0.957985	0.609971	0.758781
1559297_at	1.5715	0.840001	1.63139	0.503452	0.73322	1.25792	1.29388	0.991387	0.970349	1.21002	1.5016	0.265586	0.590865	1.18678	0.84436	0.854811
1559304_at	0.816578	0.19128	1.13175	1.52359	1.76125	2.10812	2.51929	2.49848	3.29114	2.95049	1.05113	1.92807	2.33536	1.45002	1.96434	2.03289
1559307_s_at	1.07308	1.10313	1.07137	0.727772	1.34473	0.805705	1.16084	0.653018	2.06143	1.43927	0.895861	0.787167	1.39561	1.19931	1.02257	0.829962
1559310_at	1.35825	1.178	1.19674	0.624315	1.34832	0.620412	0.0919794	0.564123	0.116259	1.10165	0.364837	0.319931	0.285076	0.559009	0.95886	0.474873
1559315_s_at	1.22675	0.802504	1.13288	1.12757	0.831124	0.956758	0.737106	1.27085	1.32609	0.555421	1.78758	1.64628	1.79529	1.2148	1.02856	1.79581
1559331_x_at	1.53654	1.01933	1.09629	0.698537	0.816433	1.02118	1.26256	1.59815	0.32641	1.63909	0.839482	0.924673	0.513417	0.936827	0.998325	0.69255
1559332_at	1.66646	1.46421	0.792233	0.707088	0.894363	0.818018	1.97449	1.95818	1.35333	0.783727	1.09878	1.07021	1.09035	1.4739	0.982642	0.876158
1559343_at	1.34833	1.01459	0.846426	0.990611	0.746413	1.168	0.886456	0.735785	1.22352	1.13482	0.847354	0.918529	0.73467	1.08989	0.83833	0.928633
1559347_at	1.16867	1.09361	0.886271	0.705793	1.25173	0.999296	0.917113	1.31151	0.982882	1.18468	0.688915	0.839472	1.15565	1.27008	0.992684	1.47102
1559350_at	0.697235	0.83442	1.49895	1.28411	0.685247	1.30316	0.502066	0.779333	1.84455	0.624984	0.868371	0.105243	1.37736	0.583668	0.0412608	0.957393
1559353_at	0.567338	1.23839	1.20274	1.34299	1.59657	0.55191	0.921096	0.973864	0.407004	1.06482	1.07971	0.528006	0.730518	1.09025	0.812199	0.751482
1559360_at	1.35148	1.54159	1.16836	0.574589	0.841017	0.850126	0.888526	0.428492	0.620064	0.869189	0.391683	0.463176	0.335544	0.384201	0.24268	0.342423
1559361_at	1.05026	1.6432	0.786183	0.791942	1.05516	0.882022	0.787133	0.427137	0.670924	0.976909	0.127012	0.678538	0.495015	0.375403	0.303256	0.57357
1559362_at	1.05026	1.53211	0.855075	1.04157	0.99371	0.7022	2.091	1.63616	1.87555	1.30687	1.82491	2.32841	1.8512	2.23501	1.35232	2.77632
1559369_at	0.238084	1.9069	1.48478	1.49118	0.738986	1.34621	1.2318	2.21263	1.68832	1.58165	1.85033	1.40497	2.08062	2.37757	2.31557	2.99205
1559374_at	0.759597	1.14413	2.29202	1.81981	1.80163	0.153119	0.597287	2.68411	1.47388	2.13964	2.96101	0.846356	0.849449	1.94886	0.105486	2.46483
1559376_at	0.617362	0.553947	1.8114	1.06759	1.41957	1.06516	0.911475	1.23864	1.26943	0.346561	0.920532	1.50058	0.744903	1.42748	1.17409	0.224202
1559382_at	1.02058	1.35118	0.672177	1.14233	0.878995	1.07444	0.75501	1.21736	0.837138	1.09633	1.07666	1.27445	1.38565	1.04141	0.964791	1.16353
1559391_s_at	1.24239	1.59145	1.20736	0.808749	0.459181	1.12802	1.8306	1.84292	1.42035	1.44866	1.28728	1.23267	1.03028	2.11752	0.651045	1.28933
1562738_a_at	0.87229	1.47843	1.30835	1.31794	0.47808	0.940631	1.07463	1.50183	1.28947	1.00901	0.936003	0.573796	1.29715	0.816749	0.65715	1.11011
1559201_a_at	0.980395	1.19819	0.747965	0.899334	1.37281	0.921852	1.42591	2.05755	1.35943	1.17328	0.792706	0.833894	0.918512	1.15305	1.17467	1.10328
1559204_x_at	0.845382	1.04149	0.673299	1.1082	1.13848	1.33705	0.952793	0.957289	0.658955	1.55681	1.69474	1.5812	0.940666	1.06103	1.67502	1.39114
1559214_at	1.35599	1.59544	0.607705	0.754449	0.860011	1.17229	0.899553	0.870968	0.714909	1.6506	0.294944	0.552493	0.839736	0.888468	0.460853	0.597874
1559220_at	1.53526	1.06323	0.435657	1.18578	1.08911	1.08886	1.38723	2.61959	0.625357	1.10883	1.55301	0.736277	0.849166	1.23727	1.26174	1.28247
1559227_s_at	1.31132	1.08182	1.12348	1.09279	0.969175	0.592421	1.08507	1.16224	1.3283	1.17309	1.00857	1.16671	1.59653	0.828817	1.39769	1.33927
1559232_a_at	1.45722	1.15853	0.713148	1.05257	0.827944	0.953098	1.62441	1.88863	1.67598	1.29971	1.06399	1.28106	1.52704	1.8162	1.59094	2.01501
1559240_at	1.77039	0.451046	1.25307	1.43893	1.19227	0.582532	0.71735	0.636683	0.348913	1.51862	0.570465	0.565159	0.657704	0.771368	0.828606	0.438363
1559249_at	1.19686	0.910569	1.05982	1.17633	1.06861	0.688754	0.389578	1.11853	1.58815	0.696495	0.638392	0.541101	1.17527	1.12627	0.434087	0.831762
1559255_a_at	1.27447	1.03164	1.06602	0.666465	0.765819	1.39789	1.18192	1.01801	1.01045	1.11086	1.84233	0.955696	0.508308	1.02198	0.939247	0.846729
1559256_at	1.35419	1.10055	0.176683	1.9346	1.83833	1.06783	0.746626	0.161947	0.837836	1.67666	1.43433	0.942096	0.839456	0.686198	1.3512	1.12108
1559259_at	1.17453	0.885574	1.60684	0.805386	1.08385	0.685433	0.0688019	2.13867	1.58365	2.17596	0.67595	0.690747	0.550827	0.985188	0.709395	1.00497
1559263_s_at	1.08008	1.25063	0.116186	1.93621	2.26753	1.4513	20.5045	17.5552	11.1106	6.9354	4.83814	11.0032	10.442	8.09498	14.2795	8.3991
1559266_s_at	1.51165	1.01087	0.811071	0.930437	0.920219	0.942357	0.536767	0.596615	0.204347	0.951995	0.665442	0.564594	0.647912	0.45494	0.483352	0.497227
1559277_at	0.756565	0.243813	0.440623	0.50446	4.13584	5.89711	0.422588	3.31796	0.248304	9.80251	0.440225	0.344103	3.59244	0.407891	5.58354	0.374608
1559282_at	1.35396	0.806257	1.31316	0.742103	1.17785	0.798087	1.36158	1.12339	0.764831	1.56931	1.00655	0.765815	0.652354	1.53917	1.29023	1.31933
1559287_at	1.09421	1.32796	0.762185	0.664801	1.21251	1.12015	0.768467	1.39843	1.6718	1.85084	0.63225	0.640302	0.944436	1.89694	1.11051	1.28162
1559101_at	0.718948	0.768471	1.04544	1.34815	1.35214	0.949768	3.29248	3.63769	1.02521	1.79973	3.12843	1.34606	1.78039	3.21312	2.24976	2.66479
1559102_at	0.881497	1.22934	0.973621	1.06563	0.868944	1.02357	1.19779	0.74318	0.67891	1.35726	0.64556	0.754287	0.437213	0.743845	0.861273	1.25603
1559103_s_at	1.37442	1.09051	1.54718	1.38228	0.394826	0.790146	1.32133	1.34494	0.848657	0.907228	0.409233	0.848899	0.789648	1.15286	0.356944	0.462146
1559116_s_at	1.74113	1.17603	0.410629	0.9505	1.18316	1.05756	1.27525	1.30063	1.57996	1.84806	1.06612	0.751026	1.44243	1.77135	1.16454	1.36701
1559117_at	1.14001	1.25439	0.974758	0.809558	0.988754	0.896248	0.947093	1.38037	0.70321	0.754001	1.54115	0.641584	0.881467	1.25514	0.355164	0.803422
1559119_at	0.863035	1.23283	0.840381	1.13928	0.917922	1.06943	0.843082	1.968	0.917197	0.445439	0.938189	0.645876	0.956475	0.905662	0.617232	0.671522
1559121_s_at	1.45237	1.30319	0.704407	1.09297	0.751155	0.913592	1.24211	1.83403	1.70586	1.22361	1.29395	1.13582	1.46082	1.73223	1.45498	1.83362
1559125_at	1.83773	1.40235	0.718158	0.970671	0.352816	1.57769	2.20592	2.98873	2.87888	1.76145	1.86271	0.902745	1.65092	1.98525	1.63284	0.879523
1559126_at	1.16304	1.13049	0.680065	1.34277	1.13393	0.73452	1.71025	1.89525	2.0277	1.0446	1.13602	1.751	1.43309	0.545116	1.65504	1.69067
1559128_at	1.55017	1.03767	1.2199	0.781192	0.767224	0.850267	0.83776	0.554706	0.47532	1.21771	0.65959	0.627833	0.676492	0.947032	0.473386	0.704306
1559132_at	0.640205	1.49728	1.00344	0.947179	1.26325	0.868891	1.01475	1.29091	1.03241	0.942366	1.27958	1.26388	0.999833	1.01232	0.583228	1.04721
1559139_at	2.32806	1.08616	0.642386	0.686419	1.45745	0.615366	1.12597	1.40263	0.896641	1.00465	0.679451	0.879137	0.841838	0.952413	0.651045	1.32197
1559140_at	0.728598	1.35254	1.32018	0.64215	1.09639	1.09176	0.858109	1.23082	0.991272	0.522553	0.929474	1.84323	1.89301	1.30028	1.02445	1.24665
1559148_at	1.52582	0.752878	1.12068	0.482503	1.2601	1.27757	1.09543	1.14895	0.779112	0.917721	1.1712	0.875189	0.543532	0.807949	0.741799	1.06569
1559151_at	2.45764	0.752627	0.702296	1.33096	1.16632	0.495905	0.552561	1.31064	1.51447	1.26973	1.65483	1.03288	0.65902	1.92979	1.09089	1.26149
1559154_at	1.03583	0.881451	1.08719	1.08101	1.07235	0.869036	1.21995	1.48961	1.76309	1.43592	1.2457	1.20244	0.733446	1.38876	1.22384	1.24395
1559156_at	1.06152	1.30645	1.16894	1.12008	0.741083	0.74314	1.77058	1.42051	1.74817	1.54698	1.63427	0.927606	0.831519	1.68356	1.15892	1.55705
1559159_at	1.23825	1.29087	0.856501	0.863639	1.55637	0.543421	0.916044	1.39936	0.606268	1.47448	1.31022	1.04901	1.2517	1.20191	0.857692	1.30446
1559161_at	1.0182	1.00667	0.647545	1.41303	1.21858	0.874994	0.966226	0.86619	0.982063	0.803031	0.861164	0.724832	0.992858	0.879188	0.906489	1.2575
1559170_at	2.61178	1.69325	0.614734	0.388576	0.823403	1.14966	0.383906	1.05269	0.756464	0.650274	0.133525	0.294695	1.01698	1.03691	0.507542	1.38006
1559171_at	1.21474	0.884394	1.13875	1.23027	0.663113	1.00196	1.44072	1.08747	0.572582	0.915887	0.998032	1.01175	1.42238	0.720899	1.11664	1.2506
1559180_at	0.900054	1.24025	1.09101	1.035	0.67527	1.17484	0.827215	1.1549	0.895446	1.73378	0.461717	0.788874	1.15431	1.25096	1.22078	0.989843
1559190_s_at	0.765954	1.7454	1.04057	1.04296	0.796143	0.865711	0.855538	1.10482	0.986328	1.10625	0.546	0.67201	0.560552	0.85691	0.678519	0.590054
1559020_a_at	1.679	1.41597	0.857787	0.699702	0.645233	1.08614	2.20077	3.11901	1.29961	1.54621	0.740594	1.07503	1.27507	1.8765	0.99103	1.28697
1559022_at	1.14916	1.14642	0.7456	0.770846	1.55378	0.849984	1.61873	2.09457	1.45485	1.26698	0.721466	1.28812	1.01698	1.48475	0.670872	1.52367
1559023_a_at	1.59101	1.39373	0.788807	0.743837	1.03668	0.741408	1.40071	1.95167	1.33674	1.37709	0.885913	0.815885	0.728452	1.52436	0.983298	1.38052
1559025_at	1.36985	1.18924	0.82539	0.677327	1.49684	0.733542	2.684	2.72377	1.56294	1.6198	1.0143	1.5587	1.41128	1.53866	1.21591	1.23219
1559026_at	0.905773	1.07106	1.35044	0.827565	0.824227	1.11903	0.867311	0.558416	0.781844	1.00767	0.681492	0.558883	0.832629	0.566796	0.591451	0.458922
1559037_a_at	0.737885	0.973992	1.36675	0.950025	1.41863	0.755377	2.03937	3.05674	1.14442	1.69832	5.09128	2.07962	1.32423	3.14635	1.8109	2.39199
1559038_at	1.28535	1.19799	0.917075	0.809558	1.10704	0.790146	1.30819	1.48046	0.808075	1.25689	1.4184	0.918682	0.821053	1.10323	1.03751	1.20217
1559039_at	1.54785	0.962213	0.745476	0.917196	1.35327	0.725638	1.36954	2.61479	1.48399	1.41548	1.06861	1.0131	1.19801	1.43344	0.71295	1.88317
1559042_at	0.992561	1.80606	1.1263	0.74545	0.910456	0.729761	1.57168	1.24963	2.14341	1.01221	1.24362	1.2582	0.747017	1.40599	0.484966	2.08887
1559044_at	1.349	0.978222	1.53383	0.724022	1.27893	0.533549	1.5265	1.22468	1.19989	1.08434	0.68172	1.09037	1.14244	1.40576	1.2791	1.64125
1559045_at	0.817667	1.11886	0.869445	1.10561	1.20485	0.943772	0.95725	0.737135	0.810233	1.02768	0.621386	0.770167	0.762235	1.07349	0.67536	1.61574
1559048_at	0.932891	1.42925	0.767155	0.790755	1.1087	1.11512	1.17133	1.4606	1.53173	1.43783	1.43624	1.30302	1.03804	1.51701	0.963988	1.45154
1559049_a_at	0.430145	1.2056	1.25454	0.915821	1.75247	0.957716	1.27376	1.12714	0.94387	1.52955	1.40898	1.73762	2.02621	1.74644	0.177845	0.924463
1559051_s_at	1.2331	0.806661	1.19475	1.38435	0.878262	0.692091	1.59543	1.73473	3.55161	0.881737	1.54965	1.85834	1.38588	3.22439	1.47598	1.61063
1559052_s_at	1.19268	1.02308	0.817586	0.991932	1.13639	0.889255	0.969291	1.15317	0.907617	1.42733	1.07971	0.982506	0.958869	0.85079	0.916668	1.27035
1559053_at	0.849336	0.967843	1.52516	0.966958	1.02671	0.803425	1.21205	2.11069	0.798969	0.764376	0.434829	0.611312	0.72506	1.37014	1.01561	0.50097
1559054_a_at	1.19347	1.2417	0.84389	0.790228	0.91624	1.10439	1.555	1.50559	1.19093	1.14279	0.819848	1.01716	1.25316	1.16892	1.50781	1.15946
1559057_at	1.16129	1.50253	0.917533	1.62455	0.654548	0.587407	2.82679	2.50641	2.733	3.00458	1.4874	1.27978	1.97651	1.63517	1.96074	1.21486
1559059_s_at	0.762388	1.69947	1.05138	0.916127	0.879288	0.911311	0.629587	0.751275	0.573824	0.701387	0.711199	0.866625	0.794136	0.587964	0.93659	0.537295
1559060_a_at	1.23928	0.818033	1.30334	1.02966	0.816433	0.900291	0.404195	1.61907	0.867968	1.08887	1.30347	1.36027	1.25902	1.01485	0.919729	1.18131
1559063_at	0.9091	1.10884	1.05243	0.783801	1.51946	0.791464	0.804374	0.949344	0.717176	1.03905	1.34743	0.525635	0.568644	0.792875	0.427197	0.671522
1559066_at	1.11557	1.3021	0.803938	0.957017	0.771841	1.15928	0.687273	0.723744	1.01332	0.409414	0.540027	0.584218	0.638372	0.476436	0.842954	0.351501
1559067_a_at	1.25466	1.27951	0.749212	0.990611	0.776098	1.08144	0.872385	0.7852	0.432027	0.668627	0.48064	0.388687	0.420911	0.426594	0.317479	0.453372
1559069_at	1.24011	0.776324	0.909919	1.10285	0.855437	1.21001	0.527719	0.28809	0.598737	1.10828	0.976966	0.947765	0.585083	0.904304	0.525182	0.342423
1559077_at	0.840885	1.09671	2.75413	1.14614	0.646202	0.531596	1.47301	0.667655	1.40434	1.11439	0.683996	2.22521	0.858558	1.84027	1.14167	0.457395
1559078_at	2.05245	1.43139	0.775253	0.555844	1.06151	0.744131	4.76188	3.17513	1.54635	1.77294	0.728717	2.08378	1.52475	0.991282	1.26595	0.692204
1559093_at	0.806703	0.919261	0.86988	1.21519	1.14094	1.1181	1.14546	1.01057	1.09863	0.711631	1.14076	1.15298	0.860707	0.702163	1.75591	1.06215
1559094_at	0.961623	1.18114	0.950532	0.98962	1.07737	0.868746	0.744141	1.38706	0.914602	0.913448	0.915178	0.825322	0.56308	0.955116	0.780092	1.10512
1559096_x_at	1.10724	1.29367	0.985375	0.818376	1.15664	0.748485	1.43976	1.98017	0.907314	0.880268	1.00538	1.34315	0.869068	1.54972	0.807879	1.18526
1559097_at	1.34362	1.2523	0.962489	0.760382	0.898547	0.903748	1.97778	3.15404	1.11877	2.25234	0.796015	1.36005	1.12994	1.34525	1.54058	1.36952
1558920_at	1.18594	0.71903	1.31381	1.95079	1.57647	0.290243	1.90245	1.56338	1.92014	1.6163	0.788226	1.03013	0.892555	1.5384	0.430557	1.25561
1558922_at	1.81007	1.08435	0.910071	0.781192	1.00604	0.712337	1.98571	2.53117	1.37745	1.59038	1.30848	1.64135	1.53444	2.07836	1.29196	1.53182
1558924_s_at	1.04102	1.11273	1.35744	1.20792	0.782592	0.672757	1.02103	0.605631	0.864215	1.1116	0.711554	0.833061	0.653116	1.08265	1.23737	1.11884
1558934_a_at	1.01599	0.760698	1.91605	0.76764	0.714283	1.23158	0.763743	0.798662	0.26021	1.03094	0.556195	0.629404	0.46751	0.596353	0.762355	0.908426
1558937_s_at	1.23949	1.37756	0.871186	0.838115	1.10778	0.724067	1.30644	0.781935	1.0331	1.00834	1.26389	1.115	0.461395	0.920269	0.715689	0.862251
1558938_at	1.22348	1.10884	0.934354	0.786942	1.23042	0.814752	1.86509	2.44249	1.3412	0.727825	0.887095	0.85287	0.980688	1.6338	0.755398	1.13859
1558942_at	1.52277	0.953275	0.699027	0.647415	0.963859	1.57927	0.840417	1.50659	0.825637	1.46982	1.08549	1.09164	1.01952	0.966324	1.03803	1.12933
1558943_x_at	1.32892	0.992013	0.779398	0.762667	1.04188	1.22482	0.854683	1.0797	0.805923	0.946458	0.756436	1.03099	1.0296	1.02079	1.08889	1.06339
1558948_a_at	1.00521	0.872681	1.26062	1.47094	1.02928	0.597279	1.4089	1.55662	1.58101	0.94064	0.982845	1.12789	0.894938	1.12458	0.679084	1.3156
1558949_at	0.996041	1.33329	1.25915	0.941513	1.01989	0.622795	1.29906	1.27935	0.842737	0.278215	0.852595	0.844665	0.720242	1.24513	1.14548	1.13669
1558953_s_at	0.922224	1.03215	1.03814	1.04784	0.78168	1.23548	1.19919	1.36663	0.629959	1.14986	1.62829	0.990233	1.15585	1.2414	1.17213	1.05035
1558956_s_at	1.1281	1.40656	0.800062	1.07276	0.759717	0.966535	0.925096	1.04378	0.699353	1.33528	0.777268	0.96917	0.920657	1.16503	1.06644	0.948973
1558957_s_at	0.992396	1.813	0.321991	0.941827	1.32316	1.38513	1.3165	1.65812	0.843018	1.1445	1.01193	0.994533	0.827924	0.696684	0.707623	0.546325
1558959_at	1.00823	0.885869	1.0498	1.4447	1.17922	0.626021	0.899253	1.17412	0.826188	1.00482	0.491987	0.730046	1.1096	0.67261	0.864149	0.984414
1558964_at	1.2188	1.49254	0.918758	0.617279	0.834872	1.16102	0.341119	0.145175	0.0282329	0.976746	0.271271	0.222243	0.24553	0.433908	0.0724873	0.05819
1558965_at	1.45383	0.979037	1.14522	0.810503	0.983003	0.769995	1.19221	1.67116	1.1469	1.22239	0.683654	0.887232	1.13088	1.26038	1.02941	1.00631
1558967_s_at	0.878564	1.3393	1.16292	0.814023	1.00621	0.892224	1.67723	0.733337	1.20129	1.13899	1.22144	1.13053	1.08256	0.851925	1.18214	1.66967
1558969_a_at	1.13262	0.755895	0.967474	1.10875	1.21919	0.893117	1.0368	1.28127	0.952562	1.10643	0.939911	0.719416	1.15181	0.959583	1.25273	0.934844
1558971_at	0.71215	1.49952	0.790518	1.08571	1.17962	0.92493	2.65685	3.96636	1.73395	2.44034	1.53423	1.332	2.00237	0.773944	2.00837	3.23046
1558972_s_at	0.625336	1.66887	1.19117	0.856615	0.805083	1.16645	3.43887	4.05054	2.54314	2.27536	1.58254	0.943353	3.04753	1.36171	2.38053	3.31555
1558982_at	1.03617	1.36226	0.641423	2.03854	0.682625	0.79371	0.801831	1.43025	1.18341	0.623216	0.6597	1.17667	1.14149	1.20532	1.11441	1.24436
1558983_at	1.23825	1.17741	2.10034	0.756086	0.491328	0.879087	0.945831	0.556002	0.927342	1.01137	1.36233	0.82189	1.99471	1.41186	1.19541	0.649074
1558987_at	1.73244	1.56228	1.18998	0.453043	0.802671	0.853818	0.568441	1.1262	0.473502	1.02239	0.60898	0.690517	0.623961	0.708747	1.14491	0.25224
1558996_at	1.26558	1.26636	0.861512	0.795514	0.965789	0.942671	1.82785	1.4916	0.940259	1.12878	2.43764	1.29652	1.23532	1.66154	1.38725	1.13954
1558999_x_at	0.677644	1.2885	3.53696	2.20024	1.91654	0.0767882	2.52559	1.36914	0.660164	0.787786	0.44725	0.737137	0.965283	0.901295	0.901817	1.28013
1559002_at	0.877832	1.35977	1.65384	0.830605	0.952521	0.640266	0.720586	1.38682	0.930128	1.13804	0.78757	1.07988	1.13712	0.81376	1.41127	0.922001
1559003_a_at	0.9091	1.93928	1.04196	0.435788	1.1553	1.08126	0.809215	1.80221	1.27835	1.4309	0.46496	0.582662	1.72547	1.09736	0.709276	1.44743
1559005_s_at	2.67656	0.396194	1.37566	0.484437	1.08458	1.30469	1.81329	2.87442	1.7253	1.19858	1.49785	2.67697	2.66268	3.08251	2.98716	1.85823
1559006_at	0.95031	0.980834	0.945004	1.02812	0.886646	1.24541	0.829147	0.417843	0.658296	0.82336	0.832377	0.818882	0.532503	0.979458	0.843516	0.797818
1559007_s_at	0.772235	1.27909	0.751964	1.42509	0.859152	1.09962	0.699872	0.862301	1.18578	0.69083	0.908491	0.715113	1.22059	0.698195	1.25901	1.20036
1559009_at	1.20166	1.04322	0.868576	0.753067	1.13016	1.0791	0.449918	0.177465	1.08499	0.56119	1.07379	0.302659	0.667978	0.350958	1.29757	0.400433
1559018_at	0.880763	1.10257	1.67604	0.671483	1.25444	0.729397	1.55682	1.3859	1.05855	0.65288	1.39728	1.65398	1.27613	1.14139	2.05613	2.26398
1558826_at	0.22147	0.73797	1.45199	0.936349	1.9371	2.32324	4.5912	2.34632	1.61511	1.48162	2.04425	2.00508	1.20965	1.45607	3.87414	2.05572
1558827_a_at	0.766082	1.35954	1.13534	1.17731	0.507728	1.41476	4.14599	3.83377	2.7031	1.80424	1.51745	2.32492	2.48515	1.81983	3.51952	2.29017
1558828_s_at	0.748413	0.509571	3.32876	1.34972	0.954905	0.611176	0.351625	0.692475	0.717535	0.755636	4.14	0.765942	1.46814	3.67448	0.919422	1.14946
1558830_at	2.23119	1.55605	2.9386	0.823026	0.0984891	1.2092	1.97613	0.773252	1.37768	1.95451	1.02227	0.207357	1.20001	0.876993	1.31564	1.4157
1558831_x_at	2.17682	0.890013	0.770487	0.972939	1.2847	0.535955	1.09251	0.822163	1.28112	1.08271	0.613462	0.902143	1.24691	1.874	0.705151	1.42043
1558841_at	0.941482	1.35163	1.33523	0.44149	1.3463	0.990178	0.905117	1.10298	1.52282	0.996312	0.658492	0.830981	0.90348	1.02728	0.80613	1.13859
1558842_at	1.67593	1.474	1.47369	1.30352	0.398528	0.528769	1.13766	1.35619	0.612157	2.13822	0.749659	1.57227	0.755909	0.341836	1.04202	0.83315
1558847_at	1.33603	1.73553	1.48751	0.324782	1.15877	0.77038	1.0707	1.41767	0.38696	0.972685	1.81884	1.20304	0.937535	0.849515	2.23779	1.60286
1558852_at	1.43601	2.90804	1.0083	2.3645	0.111083	0.9042	3.25267	3.13674	0.207574	1.56592	2.06755	0.718218	1.50631	0.576418	2.35999	2.61159
1558854_a_at	1.03255	1.02701	1.0881	0.798303	0.790326	1.37364	0.932061	1.20484	0.655013	0.959482	1.20386	0.808306	0.656937	1.34211	1.13295	0.898638
1558877_at	0.7826	1.33975	1.08358	1.12588	1.22204	0.639733	1.14623	1.30628	0.822615	1.03404	1.35712	1.13544	0.917288	1.45365	0.611192	1.21162
1558881_at	0.714052	1.24959	1.26314	1.20069	0.908334	0.813531	1.31102	0.888266	2.44261	0.245565	0.97599	1.74604	0.712482	2.16281	4.11233	1.35702
1558882_at	0.906528	0.350807	1.91222	2.41709	0.730902	0.930806	0.371382	1.1232	0.0259842	0.449541	0.194245	0.480474	0.820096	0.444448	0.639964	0.477571
1558887_at	1.46404	1.5602	0.566998	0.572295	1.12059	1.20398	0.549805	0.5334	0.320801	0.810426	0.0519069	0.243741	0.276927	0.113314	0.172043	0.0355538
1558888_x_at	1.33603	1.48634	0.735724	0.504796	1.15184	1.17719	0.397846	0.0254769	0.342517	0.775928	0.288286	0.257394	0.283512	0.306331	0.0480021	0.197265
1558896_at	1.19228	0.996487	0.7425	1.09479	1.07307	0.964926	1.17055	0.826284	0.685733	1.04548	0.750034	1.07038	1.05619	1.00008	1.24316	1.06818
1558906_a_at	0.884441	1.20782	0.447804	1.49915	1.10944	1.25688	0.347083	0.73972	0.825362	1.01491	0.295731	0.552309	0.381746	0.5795	0.582742	0.473924
1558914_at	0.969831	0.689341	1.20414	1.19371	1.08223	0.961554	0.890454	1.17197	0.936349	0.771801	0.556473	0.719296	1.28681	0.833249	1.05882	0.858523
1558747_at	1.07451	1.48361	1.20957	1.38205	0.954587	0.393095	1.66775	1.5437	1.03121	1.60556	0.432299	0.968524	0.863869	1.10636	0.94616	0.99796
1558748_at	1.1899	0.952639	1.08249	0.636078	1.44849	0.884525	0.695917	0.774284	0.791151	0.94504	0.674599	0.653128	0.674803	0.773428	0.696043	0.864122
1558754_at	1.34071	1.16744	0.515613	1.10727	1.0984	1.0188	0.849429	1.37234	0.438703	1.49153	0.743562	0.628985	0.859847	1.11339	0.648554	0.75676
1558755_x_at	1.09622	1.27696	0.937318	0.839932	0.913496	0.993318	1.11458	1.38014	1.01281	1.08597	0.425863	0.76263	1.06361	1.07797	1.10922	0.748981
1558759_s_at	1.11706	1.17976	1.05348	0.801235	0.993379	0.904954	1.15409	1.49185	1.0331	1.31693	1.22409	0.866625	1.10241	1.34839	0.795718	1.15811
1558761_a_at	1.04154	0.929893	0.562199	0.653377	1.84293	1.52521	0.984432	1.53421	0.773807	0.979518	0.880026	0.660903	0.826545	0.603452	0.644352	1.0354
1558766_at	1.22002	1.59757	0.701361	0.972939	1.39031	0.540801	0.33604	1.07378	0.858759	0.675347	1.16691	1.16302	0.871679	1.06938	0.368489	1.03765
1558770_a_at	0.694567	0.740928	0.992959	1.05679	1.80433	1.0263	1.7094	2.16593	0.697258	0.787524	1.36074	1.2198	1.33554	1.21015	1.07716	1.18605
1558775_s_at	0.954596	0.930668	1.06602	1.04105	0.92514	1.09632	1.12766	0.686499	0.759876	0.660432	1.14916	1.17549	0.81329	1.29013	1.05161	1.12257
1558779_at	0.944153	0.785958	1.90968	1.06102	0.502676	1.32308	0.687387	1.07772	0.377343	1.22647	1.16769	0.538852	0.833045	0.777823	1.15526	0.273795
1558783_at	1.28879	0.992344	0.855645	0.813345	1.07182	1.04826	1.57824	1.9271	1.38343	1.20479	0.981372	1.22857	1.16241	1.74877	1.22936	1.4431
1558785_a_at	1.02552	0.616199	1.23195	1.33763	0.900196	1.06676	0.754884	1.02687	0.537443	0.851978	0.64063	0.889898	0.758812	0.697963	0.690727	0.979504
1558786_at	4.02235	2.42658	5.7619	0.145376	0.331053	0.369463	8.65793	4.40695	13.9955	0.862838	2.34284	6.09225	1.99305	3.74746	0.468911	4.12868
1558787_a_at	0.840325	0.735391	1.4397	0.75861	1.63671	0.905256	2.01303	2.1866	2.33474	1.3643	2.30604	1.88737	2.09349	2.18856	1.90184	2.17086
1558794_at	1.41652	0.915591	1.0519	0.589724	0.898397	1.38352	0.540538	0.74865	0.640226	1.08633	0.603323	0.530652	0.740818	0.67261	0.449774	0.697182
1558795_at	0.979578	0.644669	1.14656	0.752064	0.980222	1.87348	1.4506	0.166407	0.90324	1.34443	0.896608	0.747156	1.0483	2.08669	1.10314	1.02271
1558797_at	0.885621	1.2855	1.63384	0.689515	0.617047	1.2636	0.796238	1.47233	1.26541	1.56383	1.80585	1.97128	1.3302	1.01384	1.41811	1.4228
1558801_at	0.956667	1.05265	1.18424	0.963098	0.759843	1.14583	0.561193	0.611412	0.454102	1.01847	0.743934	0.52406	0.503838	0.749694	0.600189	0.616185
1558802_at	0.950627	0.716757	1.24703	0.957975	1.15838	1.06056	2.1085	2.02523	1.10432	1.62088	1.14553	0.954582	1.16668	1.69821	1.23387	0.999458
1558807_at	1.11297	1.87883	0.989489	1.43438	0.659476	0.510922	2.27651	1.2403	0.679703	1.13501	1.1113	1.15279	1.29931	0.628288	0.64715	1.14125
1558809_s_at	1.3287	1.17095	0.875991	0.940729	1.08205	0.720816	0.991843	0.88207	0.743094	0.607019	0.593153	0.823124	0.866753	0.828126	0.578677	0.677254
1558815_at	1.49636	1.06892	0.98357	0.891128	0.899146	0.793313	0.886603	0.94587	0.859762	0.667403	1.90128	0.855717	0.825994	0.539153	0.60703	0.657786
1558816_at	1.03272	0.967359	1.4072	0.875377	1.0995	0.739064	0.89298	1.2405	0.76649	0.6452	1.24321	0.764412	0.59452	0.995421	0.675697	1.06961
1558820_a_at	0.784821	1.1144	0.679159	1.31706	1.74082	0.734275	1.34086	1.71603	1.37378	1.90848	3.82362	2.18552	2.70067	1.40342	2.69525	1.11716
1558822_at	1.18042	1.26425	1.08792	0.712173	0.901697	0.959153	1.48806	1.59549	0.899185	1.10569	1.19049	0.961768	0.870808	1.34055	0.87604	1.08758
1558662_s_at	1.34811	1.4068	0.527873	0.947811	1.11	0.949451	7.58604	3.41104	2.5082	1.95093	1.13111	5.22185	2.66312	1.17693	2.05956	1.36997
1558673_s_at	0.979415	0.833447	0.88391	0.777944	1.76096	1.0117	0.301438	1.00855	0.850498	0.485685	0.482727	0.992381	1.21896	0.420383	0.504085	1.14716
1558675_s_at	1.32273	1.11663	0.949424	1.02265	0.927147	0.752111	1.19999	1.18651	1.08933	1.08905	1.05886	1.19107	1.21957	1.28777	1.16823	1.13178
1558678_s_at	1.00975	1.04322	1.11082	0.9337	1.22551	0.746865	0.831361	1.17823	0.726561	1.34354	0.945725	0.647169	0.702928	1.39363	0.801308	1.02613
1558679_at	1.04833	1.51258	1.25684	0.640119	1.03754	0.755503	1.07984	1.04448	0.971481	1.19938	0.654225	0.803604	0.755783	0.997414	0.472362	1.08903
1558680_s_at	0.886211	0.687849	0.837445	2.47416	1.02825	0.769995	0.881447	0.897193	0.996074	1.41879	2.74751	2.1114	2.12974	2.74124	2.72915	2.8103
1558682_at	1.02364	1.80576	0.387425	1.22761	1.47702	0.770124	1.90404	4.01358	1.93331	1.79853	1.25843	1.21109	1.60989	1.31861	1.19621	0.24671
1558685_a_at	1.10834	1.19063	0.81405	0.909888	1.04448	0.979508	1.2885	1.13109	1.08625	0.869768	0.915178	0.641477	0.922808	0.826196	0.840849	0.902089
1558686_at	1.53143	0.877055	1.09374	1.10506	0.640733	0.961394	0.622388	0.737504	1.05345	0.884976	0.486605	0.454459	0.421051	0.500779	0.384039	0.331307
1558687_a_at	1.90193	1.33841	0.360331	0.49637	1.28727	1.70625	0.712822	0.167828	0.239484	0.833161	0.270188	0.626892	0.373314	0.210573	0.0610939	0.037702
1558688_at	1.33536	0.748873	0.672065	0.822752	1.31503	1.37524	0.885865	0.759205	0.972453	1.45762	1.08404	2.0531	1.2263	1.71328	2.50927	2.83004
1558691_a_at	1.11019	0.768087	1.49023	0.859188	1.00923	0.907522	1.2277	1.32293	0.936505	1.36225	3.16461	2.29489	1.09563	1.78201	1.16337	2.33643
1558692_at	1.1677	0.864718	0.678028	1.1093	1.0541	1.24915	0.756269	0.573699	0.560963	0.88306	0.824095	0.771966	0.690619	0.87044	0.795188	0.683263
1558693_s_at	0.902608	1.23509	0.624961	0.931679	1.09548	1.4063	0.871223	1.00687	1.19292	1.14241	1.45358	1.22224	1.05267	1.09389	1.44531	0.868164
1558695_at	0.958422	1.29194	1.16525	0.944814	0.836265	0.877185	0.429189	0.506541	0.374337	0.941895	0.644056	0.545357	0.502245	0.696104	0.368735	0.475031
1558697_a_at	0.979415	1.18272	0.821684	0.966474	1.34159	0.810284	1.1512	0.532334	1.01417	0.742157	0.773134	1.14953	0.87634	0.691709	0.743037	1.05685
1558699_a_at	0.984816	0.985422	0.653835	1.53327	0.915172	1.12314	1.4252	1.42051	1.28604	1.2691	0.58228	1.22244	1.152	1.09956	1.0289	1.69688
1558700_s_at	1.30369	1.01696	0.641851	1.37012	0.785729	1.09158	1.00986	0.87242	0.850498	1.18745	0.693292	1.10556	1.12187	0.888172	1.1411	1.01034
1564333_a_at	1.34138	0.889865	0.663717	1.4013	0.914257	0.985239	1.22545	1.49633	0.925489	0.650707	1.82066	0.595622	1.53342	1.28906	1.98276	1.56329
1558702_at	1.82431	1.1409	0.812695	0.924871	0.997859	0.640587	0.990851	1.76388	0.418979	1.06163	0.455526	1.00336	0.906648	1.08049	1.28273	0.776694
1558703_at	1.0729	0.913	0.704524	1.14233	0.969498	1.30839	0.729771	0.50747	0.37615	0.920325	0.607662	0.409638	0.818867	0.890989	0.575312	0.682808
1558705_at	1.04484	1.01256	1.04422	0.91171	0.945089	1.05053	0.605607	0.7852	0.656872	1.28463	1.31569	0.707525	0.104211	0.907626	0.86559	0.793706
1558706_a_at	1.50662	0.854261	0.848969	1.16017	0.724353	1.08904	0.603793	0.591664	0.372594	1.28592	0.543548	0.310994	0.478866	0.459819	0.403595	0.238344
1558710_at	1.53782	1.27504	1.30443	0.658406	1.03979	0.571092	1.19719	1.61395	1.32609	1.44191	1.57124	1.02585	1.19502	1.54122	1.23264	1.67106
1558714_at	0.962745	1.38078	1.057	0.728136	1.33334	0.733053	1.68985	1.61019	1.27112	1.22096	1.97492	1.36641	1.42452	1.31554	1.3229	1.55601
1558719_s_at	1.20828	1.17682	0.612382	0.975212	1.3309	0.88482	1.45326	1.9848	1.08553	1.24459	1.04571	0.828078	1.06609	1.39432	1.11404	1.2181
1558722_at	1.30935	0.90769	0.590925	1.06102	1.38153	0.97138	0.857394	0.959685	1.00441	0.961884	0.852169	1.19445	1.06858	1.49592	0.975625	0.896394
1558732_at	1.12753	1.44578	1.27818	0.645799	0.794287	0.935628	2.41004	1.72521	0.920259	1.71539	2.12236	1.55299	1.14893	1.69087	1.67	1.85174
1558733_at	0.674152	1.12223	1.05559	1.34501	1.30912	0.711151	1.12897	1.00503	1.07097	0.83469	1.53449	1.08638	1.18471	0.979131	1.20381	2.0955
1558738_at	1.0286	0.90196	1.05506	0.84358	1.29674	0.933914	0.957729	1.01665	1.2313	0.877047	1.27341	0.503763	0.809773	1.56582	0.888687	1.0205
1558739_at	0.951261	1.03629	0.679386	1.23953	1.08295	1.11234	1.117	3.2199	1.37149	1.41007	1.05816	1.62448	1.83461	1.6774	1.57905	1.93117
1558740_s_at	0.965638	1.00667	0.766772	1.31486	0.991725	1.02887	1.60744	1.66587	1.59824	1.51685	1.61531	1.16554	1.50055	1.22048	1.49007	1.64234
1558742_at	1.14096	1.20741	1.13119	0.552427	1.23803	0.938282	1.29885	1.66726	1.73452	1.88603	0.998365	0.926833	0.991701	1.94853	0.650286	1.28912
1558745_at	1.74752	0.767831	0.360091	1.36738	1.22245	1.23816	1.20059	1.86548	0.9744	1.09944	1.62531	1.57515	1.47256	1.48648	1.20441	1.18921
1558556_at	1.36848	1.21569	0.913109	0.526976	0.979568	1.27523	1.18567	1.01513	1.3252	1.21083	1.48468	1.24839	1.05496	1.07671	1.20381	1.21263
1558561_at	0.945098	0.797836	1.03762	0.946706	1.08241	1.24728	1.11421	1.92293	2.28279	1.62602	1.29957	1.14189	1.99239	2.65314	2.24863	3.03322
1562953_s_at	0.802813	0.655722	0.944374	1.28283	1.20325	1.30316	0.784253	0.386232	0.510295	0.593316	0.710962	0.525985	0.688779	0.691825	0.727717	0.670627
1558568_a_at	1.08893	0.800767	0.927373	1.38251	0.835151	1.07104	1.13634	0.834032	1.32719	1.00081	0.889315	1.31963	1.52044	0.834778	1.34043	0.905101
1558569_at	1.75248	1.4647	0.743366	0.808749	0.861302	0.752362	1.93991	2.3475	1.14557	1.16025	0.870689	1.41508	0.923885	1.68918	1.22854	1.61143
1558578_a_at	0.888281	1.20099	2.04405	0.560029	0.845515	0.96847	0.809889	0.490588	0.269119	0.760437	0.693524	0.669439	1.45839	0.391701	1.02155	0.75023
1558586_at	1.21191	1.28379	0.76155	0.951134	0.953951	0.930186	0.696149	0.794944	0.587468	0.711631	0.650962	0.738859	0.67977	0.596552	0.502073	0.461299
1558588_at	1.43314	1.35457	1.07172	1.0937	0.91441	0.480607	3.28865	1.63916	1.75196	1.25542	0.810068	1.29178	0.949961	1.06938	1.107	1.61117
1558592_at	1.31789	1.79077	0.92075	1.24824	0.535096	0.688984	0.64445	1.35033	0.502028	1.06998	0.830714	0.600006	0.674241	1.62133	0.893886	1.03782
1558599_at	0.719068	1.67166	0.504393	0.787336	1.62394	1.28998	1.23468	1.7411	1.65048	1.14546	2.28804	0.992381	1.54342	1.51651	0.95886	2.00029
1558600_a_at	1.40312	1.53928	0.338951	1.4027	0.686161	1.41925	1.91039	3.07104	1.32123	0.976583	1.09768	1.03443	1.27954	1.86062	1.79228	1.1443
1558604_a_at	0.512238	0.706556	1.54255	1.3175	1.15222	1.17994	0.586632	0.557301	0.276623	0.820073	0.73457	0.351054	0.553127	0.657865	0.971245	0.351736
1558605_at	0.840325	1.01577	0.960245	1.13739	1.052	1.01965	0.621041	0.630873	0.275794	1.2076	0.56413	0.314801	0.681017	0.530065	0.576271	0.565596
1558606_s_at	1.20748	0.792271	1.67185	1.14252	0.49223	1.11178	1.21792	0.094595	0.890832	1.30622	0.622526	0.559163	0.901525	0.642585	1.00032	0.570424
1558613_at	1.36757	0.52134	1.10676	0.738402	1.28491	1.33571	0.587806	0.89884	0.755708	1.12596	1.29373	0.859147	0.970283	1.2882	1.02309	0.849697
1558620_at	0.966282	1.24896	0.850527	0.838115	1.00136	1.16082	1.18449	0.845368	0.841614	1.04635	1.22409	0.973217	0.851717	1.12852	0.786227	0.877035
1558622_a_at	1.33247	0.921869	0.98357	1.19451	1.13053	0.61291	1.15563	0.891678	1.0201	0.752494	0.759215	0.791508	1.02925	0.948611	1.00283	0.89774
1558624_at	1.02638	1.35886	0.712079	1.08734	1.12377	0.824039	1.50628	1.17863	1.02624	1.15447	1.80494	1.23021	1.51867	1.41092	1.06271	1.68561
1558626_at	1.2946	0.696153	1.05295	1.52944	0.879727	0.783197	0.762471	0.834866	0.638947	0.973171	0.38508	0.509335	0.583331	0.502787	0.655072	0.528502
1558631_at	0.947306	0.96607	0.863525	1.01874	1.25298	0.991333	0.916197	0.675152	0.521907	0.81259	0.606145	0.463948	0.826683	0.794595	0.733929	0.73562
1558636_s_at	1.09658	1.3921	0.835772	0.825224	0.977123	0.972028	0.651036	0.107154	0.75659	0.616193	1.16964	1.07181	0.509156	1.06653	0.399313	0.479645
1558641_at	0.907133	0.577612	1.17696	1.27155	1.12997	1.12858	1.47571	1.50208	1.79391	1.01932	1.43194	1.36436	1.38449	1.40318	1.37757	1.71708
1558643_s_at	0.856729	0.968488	1.00077	0.966635	1.47554	0.844336	0.642092	0.351229	0.477703	0.974307	0.68995	1.06665	0.513845	0.521825	0.597594	0.549612
1558647_at	1.21393	1.10239	0.849818	1.01062	0.819159	1.06215	0.663302	0.721216	0.745823	0.684868	0.828916	0.938961	1.15797	0.775752	1.22098	0.608328
1558648_at	1.00354	0.696385	1.27498	1.06315	1.14018	0.925855	0.729163	1.53396	1.52257	1.17838	1.43624	1.16729	1.42666	1.04995	1.00333	1.47495
1558448_a_at	1.21474	1.26131	0.745227	0.699236	0.941944	1.32971	0.747622	1.22734	1.28711	1.05247	1.15607	0.488061	0.600695	1.1374	0.85498	1.22217
1558452_at	1.15704	1.11793	1.50421	0.971967	0.929158	0.569097	0.700106	0.692936	0.705205	1.12016	0.0446172	0.305752	0.632969	0.15306	0.696043	0.127959
1558458_at	1.63973	0.775031	0.843609	0.771231	1.17256	1.03145	1.05353	1.85865	0.581235	2.32597	0.685251	1.26451	0.989389	1.36308	1.84103	0.969112
1558459_s_at	1.5114	0.930203	0.84911	0.842596	1.29653	0.766794	1.27589	1.70805	1.55877	1.64319	0.890947	1.29847	1.19343	1.44664	1.72776	1.21425
1558460_at	1.2798	0.95248	0.971514	0.611647	1.10446	1.24998	0.351801	0.432582	0.408839	0.639099	0.303977	0.290792	0.485051	0.389423	0.273485	0.398835
1558466_at	1.82005	1.41408	0.866119	0.930127	0.528625	0.912375	0.81585	0.837096	1.10598	0.770644	1.25529	1.15375	0.884853	1.6889	0.988721	1.05333
1558467_a_at	1.30434	1.24149	0.585728	0.956379	1.05165	1.04826	0.967838	1.36072	1.08825	1.37205	1.45965	1.03133	0.888251	1.26606	0.733806	1.01795
1558469_at	0.524942	1.71283	1.65191	1.05679	0.673808	0.945503	0.832054	0.914708	0.662589	1.02751	0.891393	1.02602	1.28317	1.49443	0.799574	0.829962
1558474_at	1.44465	0.908901	1.13232	1.18006	0.829878	0.686805	1.06234	0.422394	0.906407	1.38746	1.14038	1.13999	0.880439	1.60332	1.26954	0.874553
1558481_s_at	1.43649	0.174438	3.09442	1.33763	1.39774	0.689788	1.82542	1.4689	1.0545	1.52319	1.6832	1.28834	1.22998	0.7185	2.39167	2.1155
1558483_at	1.06808	1.18825	0.999267	0.680836	1.22082	0.94866	0.882034	0.91136	0.3481	1.07731	1.21211	0.615708	0.519788	0.706153	0.751005	0.761822
1558486_at	1.09677	1.284	1.19574	0.913992	0.711787	0.912831	1.00599	1.36163	0.848092	1.38954	1.01295	0.75015	0.79546	0.993598	0.833732	0.982611
1558487_a_at	1.01633	0.769368	0.892794	1.0019	1.27744	1.11922	0.739197	0.462789	0.599336	0.829282	0.662123	0.769012	0.54662	0.508856	0.734173	0.507272
1558501_at	0.917778	1.09288	0.86988	1.02726	1.05112	1.06144	0.736983	1.09255	0.728379	1.08199	1.64822	1.36937	0.842821	1.16347	1.40493	1.07712
1558504_at	1.40195	1.40001	1.54847	0.776131	0.661347	0.641014	1.20019	1.16205	1.30048	1.193	0.213603	1.07575	0.826683	0.950352	0.833315	0.660313
1558508_a_at	1.26601	0.611085	0.592898	1.1955	1.24051	1.47005	1.38607	0.836259	0.635549	1.19539	0.693755	0.813034	0.853565	0.984203	0.717959	0.76871
1558511_s_at	1.01143	1.05758	0.658867	1.40645	1.0513	0.959633	1.2226	0.901841	1.2023	1.25479	1.59021	1.45575	1.04098	1.44135	1.37734	1.02681
1558512_at	1.17708	0.688423	1.01251	1.48547	0.81521	1.00648	0.468435	0.504266	0.63948	0.928336	0.658711	0.46125	0.652354	0.60972	0.651696	0.761949
1558515_at	1.13678	1.26089	0.935757	0.886831	0.852022	0.986718	0.872676	1.14742	0.589823	1.05107	1.37671	0.828906	0.733446	0.996417	0.817904	1.02664
1558517_s_at	0.807106	1.03284	0.730592	1.31311	1.19884	1.04303	2.30092	3.14564	1.66457	1.57036	2.97784	2.18333	2.36434	2.64828	3.50255	2.44194
1558522_at	2.77838	0.211926	0.349681	2.36686	1.37923	1.4878	0.852549	1.99209	0.739141	0.422939	1.92584	1.03564	1.13617	1.30614	2.29712	2.29552
1558527_at	0.768768	1.10257	1.14046	1.60919	0.813581	0.790146	1.50027	0.930856	0.962617	1.07749	0.973877	0.827112	0.870082	1.37059	0.931297	0.723341
1558529_s_at	1.0594	1.08363	0.859074	0.892614	1.16924	0.971542	0.859254	1.16885	0.814294	0.761325	0.80348	0.63626	1.57224	0.836031	0.747135	0.935936
1558533_at	1.67649	1.37343	0.359911	0.809288	1.35304	1.102	0.661867	0.653127	0.49094	1.11662	0.854872	0.789663	0.931927	0.702514	1.03924	1.24457
1558540_s_at	1.11836	0.861984	0.507767	1.12814	1.22326	1.48038	2.25348	1.05462	1.03224	1.72888	1.12903	1.01108	0.66012	0.861636	1.61875	1.19478
1558340_at	0.625336	1.0802	1.34035	0.651312	1.35012	1.25604	0.52212	1.70038	1.14042	0.868609	0.559915	2.0091	1.06751	0.957666	1.51638	1.80151
1558342_x_at	0.968862	0.894922	1.66824	1.23253	0.797737	0.703136	0.871078	0.125266	1.76515	1.007	1.90573	0.740461	1.74223	1.62511	1.34737	1.64618
1558345_a_at	1.09312	1.33329	0.916158	1.12045	0.758578	0.881141	1.43712	0.974676	0.759496	0.803031	1.19426	0.789137	0.461088	0.691594	0.733317	1.00313
1558346_at	1.10025	1.4465	0.759522	1.57496	0.688108	0.763351	2.06296	1.56808	1.20009	1.37319	1.41062	1.58992	1.20121	1.07869	1.48784	1.53055
1558348_at	0.900205	1.8524	0.770487	0.854333	1.13829	0.800351	0.8663	1.04936	0.73988	0.708554	0.69793	0.526249	0.574455	0.62007	0.748007	0.732683
1558354_s_at	0.808453	1.26995	0.97997	1.14233	0.655749	1.32683	1.78957	1.42004	1.22169	0.374176	0.936939	0.949821	1.55296	1.10029	1.22649	1.03093
1558356_at	0.953483	0.813818	1.51402	1.00911	0.86851	0.971218	0.754255	1.29264	0.521646	1.28656	1.57124	1.44126	1.10425	1.55671	1.12317	1.14049
1558365_at	0.772235	1.01831	0.64335	1.29853	1.62286	0.93797	1.02751	1.52326	0.761397	0.891489	0.932422	0.967234	0.434453	1.02813	0.707741	1.23568
1558369_at	0.988105	1.36841	1.25412	1.0917	0.631719	0.855099	3.51009	3.17196	2.84881	1.93603	1.73244	1.97622	2.48639	3.29776	2.50634	2.86373
1558371_a_at	1.30826	2.4359	0.236952	1.01959	0.902449	1.43926	0.255715	2.00374	1.30678	1.86508	2.29606	0.8024	1.3291	1.82926	2.03295	2.0705
1558381_a_at	0.777012	0.989371	1.20454	0.986492	0.996363	1.0987	0.750744	1.15375	1.12701	0.455803	1.20466	1.12846	0.990544	0.7905	0.874144	1.18151
1558385_at	0.998701	1.05582	1.00311	0.883733	1.10446	0.968631	1.69267	2.22558	1.24678	0.981479	1.60351	1.22367	1.13145	1.98757	0.738961	1.13973
1558388_a_at	1.31526	0.954706	1.2833	0.98682	0.655531	0.959313	1.31081	0.48256	0.222885	0.762341	2.07618	3.18733	3.16399	0.424537	0.839309	0.933443
1558392_at	1.7452	1.58167	1.97243	1.21114	0.563563	0.269091	1.72888	1.92357	2.44179	1.8598	0.331331	1.61772	1.66807	1.48747	0.823375	1.16411
1558397_at	1.05008	1.01155	0.753721	1.37104	1.2196	0.746989	2.71414	3.09313	3.13533	2.5947	9.66357	8.34797	5.82795	7.86228	14.4639	6.48154
1558401_at	1.06844	0.913762	1.09046	1.10396	0.998857	0.851828	0.99881	1.13373	1.11971	0.932212	0.998697	0.933655	0.970445	1.23913	0.918503	1.17034
1558404_at	0.795753	1.25627	0.921211	1.21559	0.959052	0.931427	0.645418	0.510609	0.842316	0.864277	1.17707	1.86206	0.914235	1.07545	0.928043	1.31735
1558407_at	0.537425	0.818442	1.62163	1.18855	1.35079	0.873246	1.85455	0.991387	0.977165	0.680885	1.3931	1.61314	0.546529	0.572492	0.912856	0.690821
1558409_at	1.25153	1.09964	1.06053	1.09863	0.765691	0.814481	1.67863	1.3961	1.22904	1.20318	1.1887	0.94037	0.872115	1.43129	0.727717	0.918015
1558410_s_at	1.52659	1.12148	1.05383	0.684363	0.884874	0.915269	1.65805	1.74953	0.903843	1.18251	1.71349	1.06629	1.14778	1.46264	0.821046	1.05985
1558411_at	1.96869	1.10736	0.596168	1.02641	0.900346	0.832598	0.912083	0.367763	0.345153	1.13425	0.491086	0.260675	0.475288	0.646991	0.20072	0.318052
1558418_at	1.08658	1.29777	1.12461	0.70874	0.979895	0.907976	1.62847	1.19166	1.02112	0.856105	0.641805	0.542366	0.715218	2.21942	1.2954	1.01321
1558426_x_at	1.07201	1.0567	0.863237	0.94955	0.967723	1.11289	1.48311	1.45477	1.41822	1.30753	1.26368	1.2785	1.65422	1.30049	1.23408	1.59939
1558430_at	0.637437	0.972694	1.19256	1.36124	1.20968	0.821297	1.64594	0.683189	1.27962	1.1369	1.0012	1.24465	0.898974	1.81106	0.930056	0.805567
1558438_a_at	0.550295	0.637191	1.44788	1.00441	1.69614	1.15619	1.50427	2.70206	2.54866	1.8245	2.45763	1.70208	3.09411	2.25897	5.19393	1.98932
1558444_at	1.2397	0.165875	2.61239	1.08498	1.60404	1.06961	1.66608	0.686042	0.701688	0.963167	1.98053	0.99802	0.93863	1.32588	1.08075	1.10292
1558445_at	1.23208	0.838882	1.16195	0.814158	0.863602	1.18427	0.80357	0.655089	0.39636	0.85411	0.906827	0.57284	0.574359	0.615027	0.868915	0.705952
1558447_at	1.39125	0.466645	0.811071	0.976188	1.39077	1.39882	0.704554	1.42264	0.424462	1.0766	1.6172	0.428421	1.0141	1.78856	1.43906	1.0432
1558217_at	0.659263	0.600484	0.656237	0.89321	2.61699	1.64674	0.977239	1.58833	2.11538	1.62088	2.93839	1.08168	0.609063	1.90709	1.22159	1.2554
1558220_at	1.32582	1.22709	0.525941	0.806326	1.25193	1.15773	0.867311	1.08475	1.45194	0.768464	0.576102	0.669104	0.683747	1.65242	0.59919	0.713284
1558230_at	1.07756	0.897012	2.33521	0.797239	0.73078	0.76043	0.76438	0.703292	2.00685	1.05792	1.42789	0.573413	1.45136	0.833527	1.50906	1.49151
1558233_s_at	1.08224	1.204	0.764475	1.37538	0.806292	0.905256	0.927412	1.12002	1.0821	1.18015	0.639883	1.15394	0.965444	0.868701	0.998824	1.102
1558236_at	1.15955	1.28486	1.08051	1.12382	0.714402	0.773726	1.24563	1.19405	1.15708	1.39046	0.975827	1.06949	1.00183	0.937296	1.2151	1.24126
1558237_x_at	1.03704	1.29302	1.00478	1.15381	1.02023	0.630524	1.58879	1.10151	1.16793	1.07248	1.24591	1.17412	0.913169	0.739765	1.22895	1.45275
1558249_s_at	1.26432	1.02547	0.969411	0.773548	1.3089	0.785812	1.30101	1.24216	1.26162	1.00817	0.897654	1.10372	0.918818	1.37815	1.09125	1.00967
1558250_s_at	1.22757	1.33863	0.723564	1.04994	0.814395	0.983598	0.991677	1.36663	1.34434	0.998639	1.00555	0.885312	1.38935	1.09335	1.37688	1.63906
1558251_a_at	0.992561	0.994165	1.30334	1.03586	0.801068	0.937032	0.557743	0.782587	0.365825	0.996146	0.87988	0.933033	0.251914	0.662817	0.738838	0.655488
1558253_x_at	1.00254	0.950419	0.970381	1.07276	0.983331	1.02528	0.926948	0.699667	0.338714	1.12203	1.12753	0.757058	0.769767	0.77317	0.550088	0.918168
1558254_s_at	1.16439	1.01594	0.888341	1.20069	0.912887	0.868167	0.925713	1.0806	0.885207	1.12615	0.562534	1.02056	1.02429	0.932777	0.94364	0.882754
1558256_at	1.39101	1.15563	0.700776	0.905501	0.910911	1.07623	0.478376	0.525897	0.391762	0.977886	0.691792	0.361745	0.43467	0.346194	0.547618	0.520547
1558277_at	0.915334	0.859975	1.26989	1.17496	1.00923	0.843633	0.734285	0.43642	1.0848	0.675122	0.604732	0.676844	0.642321	0.702397	0.586445	1.05826
1558279_a_at	1.14419	0.853265	0.7781	1.16463	1.02671	1.1009	0.720586	0.47332	0.794189	1.01644	1.0835	0.816157	0.802117	0.724633	0.899865	0.751106
1558280_s_at	1.04973	1.26636	1.83847	0.716937	1.41226	0.404122	1.19023	2.44208	1.69283	0.914057	4.55867	4.18993	4.11786	4.19018	5.22954	8.11427
1558289_at	1.08224	0.928345	0.928146	1.06901	1.16031	0.864557	1.01577	1.57043	0.924872	0.410918	1.06772	1.20104	1.1628	0.579983	1.48412	0.784369
1558290_a_at	1.11967	0.879543	0.80367	0.991767	0.87607	1.45421	2.7861	4.37694	2.86882	2.01101	1.84141	1.87046	1.93447	1.86497	1.75914	1.44358
1558292_s_at	1.68798	0.690146	1.01403	0.836301	0.864322	1.17112	0.901354	1.36458	1.3383	1.02341	1.14572	1.47062	1.01039	0.977012	1.2218	1.33994
1558293_at	1.12584	1.4494	0.82278	1.07383	0.784421	0.88423	0.615785	0.554798	0.58884	1.00014	0.449342	0.591961	0.401854	0.382412	0.46735	0.34288
1558304_s_at	0.745177	1.12691	0.847272	0.673388	1.39031	1.50125	1.83763	1.97819	1.63188	0.982624	1.47752	1.35259	1.3808	1.56687	1.37528	1.32307
1558305_at	1.1759	1.17427	0.835633	1.11264	0.824227	0.945031	1.35614	0.90154	0.8244	0.850134	1.00857	1.14819	1.21876	1.11321	1.8291	2.58087
1558306_at	1.61801	0.732578	0.7871	0.775614	1.39495	0.990673	1.18983	1.65618	1.34591	1.26973	1.13735	0.878404	1.27507	1.10231	0.841971	1.93149
1558310_s_at	0.783122	0.57819	2.33715	1.52536	0.810738	0.764114	1.29841	1.68177	1.32366	0.622593	1.96409	1.56939	1.07716	1.41022	1.12336	1.86755
1558315_s_at	1.05026	0.70233	1.77258	1.22475	0.788747	0.791728	0.214734	1.01141	0.585611	0.599678	1.10355	1.46402	1.47084	0.854912	1.72776	1.44936
1558327_at	0.795223	0.666631	1.17382	1.49715	1.22817	0.873974	1.14967	1.69924	1.90548	1.07516	0.908794	1.21655	1.01782	1.1186	1.07321	1.08
1558331_at	1.06081	0.723719	1.12348	0.886684	1.22837	1.06445	0.92834	1.0267	1.18756	1.25312	1.91464	1.01835	0.571113	1.78647	1.13977	0.989184
1558105_a_at	0.88843	2.18653	0.904928	0.654031	0.747035	1.16431	3.29468	2.1128	2.0556	1.89327	0.319562	1.56965	1.39166	1.19233	0.747882	0.521415
1564307_a_at	1.13963	1.75298	0.481957	1.47609	0.480637	1.46394	1.14718	0.635728	1.0218	0.342428	0.284278	0.382071	0.573785	0.058071	0.650177	0.0901565
1558107_at	0.511555	1.29475	0.686671	2.14556	1.08584	0.943772	0.612816	0.0756995	0.593669	0.516492	0.567904	0.766325	0.726512	2.1531	0.890912	0.320392
1558111_at	0.898855	1.23984	1.24205	1.06085	0.935217	0.728182	3.75833	4.4224	2.23722	1.55266	2.02559	1.92422	1.95652	2.50322	1.56699	2.08644
1558115_at	0.977784	1.17603	1.0941	1.27409	0.796276	0.783458	1.30101	1.56182	1.17046	0.711869	1.45795	1.15452	1.2666	2.0704	1.40119	1.40302
1558116_x_at	0.71787	0.747626	1.28909	1.07921	1.50259	0.891333	1.09543	0.989901	1.31838	1.51307	1.26495	1.65978	1.38865	1.77135	1.05266	1.668
1558117_s_at	0.767871	1.26678	0.73732	0.906256	0.728712	2.11128	0.317739	0.186968	0.153775	0.863701	0.260374	0.316959	0.152387	0.191681	0.240186	0.20453
1558120_at	0.463569	1.10718	1.6219	1.00391	1.31898	0.907219	0.892088	0.727251	0.787467	1.22483	1.16614	1.08042	1.30735	0.686198	1.04811	2.07361
1558122_s_at	0.833212	0.617021	1.56039	1.34613	0.932571	0.992987	0.697078	0.505023	0.399876	0.740921	0.734203	0.649654	0.799581	0.706624	1.79378	0.811902
1558135_at	1.72179	1.49778	0.327511	1.47413	1.88141	0.4269	2.41325	3.19211	2.30766	1.55733	1.57281	1.49111	0.992196	2.56146	1.58274	0.765258
1558136_s_at	1.14286	1.23016	0.836887	0.97749	1.01328	0.858097	1.39535	1.35914	1.05169	1.26888	0.97339	1.16729	1.10223	1.17087	1.35842	1.03213
1558142_at	0.902458	0.982142	0.896522	0.948443	1.07576	1.23343	0.893129	0.913641	0.724867	1.06287	1.07129	0.804542	0.673118	0.884774	0.704798	0.882901
1558143_a_at	0.857444	1.14776	0.687702	1.05538	1.22858	1.13954	1.7644	1.62664	1.458	1.02717	1.1419	1.60376	1.68203	1.66098	1.83857	2.14747
1558148_x_at	0.582088	0.901659	1.37887	1.30417	0.764543	1.38582	0.537125	0.813982	0.710869	1.17877	0.95348	1.02431	0.464714	0.598144	1.01781	0.75954
1558152_at	0.817667	0.707028	1.28287	1.25282	0.872281	1.23384	1.01137	0.677068	0.839093	1.20599	1.47875	1.16166	0.836523	1.09956	1.08707	1.13859
1558154_at	0.922224	1.34265	0.790123	0.80552	1.46183	0.868022	0.721547	0.603717	1.18637	0.92186	0.316805	0.487329	0.822697	0.837146	0.810441	0.36609
1558164_s_at	1.01769	1.4846	0.833546	0.927032	0.941002	0.910248	0.673776	0.379026	0.29594	0.887043	0.472381	0.41176	0.188121	0.138726	0.481102	0.503397
1558166_at	1.10061	0.927262	0.777452	1.38898	0.937558	0.967825	0.822403	0.860005	1.10488	0.680772	0.892582	0.878111	0.725906	0.612674	0.873416	1.00799
1558167_a_at	0.989093	0.917271	1.24662	0.968248	0.910001	1.00347	0.970099	0.980541	0.729716	1.0829	0.968051	0.649329	0.537854	0.838822	0.751881	0.651893
1558173_a_at	1.19129	1.02393	0.831465	1.12382	1.23453	0.710677	1.0107	0.911512	0.343661	1.5367	0.703653	0.898692	1.14092	0.743225	1.05109	0.928788
1558184_s_at	1.16168	0.907085	1.00528	0.919032	1.05921	0.969762	1.34646	0.974513	0.816061	0.925401	0.449043	0.925907	0.912713	0.626928	0.963345	0.54824
1558186_s_at	0.634998	1.9069	0.341048	4.63004	0.698042	0.749234	22.0978	11.2479	11.962	0.54907	6.08218	10.6549	11.2759	0.615745	10.524	4.03077
1558199_at	1.1019	0.872535	2.31969	1.03327	0.816025	0.531773	0.402783	0.621481	1.35243	1.36566	1.75335	0.913187	1.20061	1.49967	1.74861	1.56851
1558201_s_at	1.22144	1.07106	0.74411	1.15458	0.860441	1.03403	1.30297	0.986442	0.998901	1.2173	1.00354	1.16787	1.05215	1.01131	1.19223	1.1153
1558202_at	1.05887	1.15814	0.593096	1.47241	0.963538	0.969116	1.00885	0.530209	1.15035	0.900149	0.916399	1.31043	1.5008	1.51651	0.814639	1.26528
1558208_at	0.933669	0.778008	1.53998	1.27261	0.878116	0.799951	0.895812	1.25318	1.25136	1.19599	1.42599	0.907119	1.18432	0.791027	1.08129	1.21952
1558214_s_at	1.153	1.2473	0.673523	0.998068	0.876362	1.18033	0.75501	0.347387	0.424533	0.633162	1.07666	1.10023	0.777374	0.448242	0.644782	0.735988
1558215_s_at	0.856586	0.790424	0.783958	0.858902	1.64684	1.33193	0.974149	1.02277	0.483389	0.863989	1.24445	0.911514	0.736386	0.463203	0.938934	0.722738
1557953_at	1.20889	1.09671	0.71398	0.868836	1.10557	1.0998	0.837201	0.841993	0.54203	1.12222	0.740223	0.575712	0.719283	0.743721	0.779182	0.629891
1557954_at	0.946201	0.898808	0.986197	1.04019	1.0485	1.09322	0.954382	0.902142	0.816741	0.853256	0.790726	0.940684	0.853422	0.661603	0.820772	0.66484
1557961_s_at	0.960661	0.690376	2.11757	1.58022	0.535542	0.841386	0.456337	0.528445	0.483228	0.770644	1.11	0.590384	0.830827	1.16541	0.790299	0.633154
1557965_at	0.967893	0.936113	0.682336	1.23006	1.13318	1.16044	1.68535	1.2125	1.22291	1.17818	0.76175	1.22816	1.23265	0.840782	1.40798	1.16469
1557966_x_at	1.23454	1.259	0.640889	1.20611	0.956339	0.87034	1.18686	1.02738	1.30156	1.31036	0.724116	1.42882	1.33043	0.781071	1.27825	1.29796
1557970_s_at	0.802679	0.848584	0.726585	1.10838	1.59977	1.13954	0.546516	0.687644	0.550497	0.828453	1.72927	1.07181	0.682495	0.560689	0.825299	0.513396
1557984_s_at	1.10871	1.18627	0.629771	1.50968	0.949193	0.842509	1.15582	0.487979	1.03672	0.874419	0.64063	0.894359	0.894938	0.858482	0.789773	0.756004
1557985_s_at	1.12266	0.972694	0.958966	0.878446	0.956339	1.1367	0.915128	1.06398	0.761524	1.1727	0.796281	1.03754	1.10351	1.10618	1.07949	0.87967
1557986_s_at	0.997038	0.817624	0.860221	1.14652	1.34809	0.92262	0.870787	0.802799	0.862345	0.627908	0.980718	1.00822	0.717367	0.581726	0.968335	0.83454
1557987_at	1.0143	1.15121	1.12705	0.837696	0.911063	0.995638	1.13407	1.37371	1.0545	1.20298	1.08621	1.1111	1.33776	1.16347	1.13427	1.1066
1557993_at	1.49163	1.50905	0.300974	0.617897	4.14757	0.575967	5.75159	4.25112	4.15675	0.40352	4.66629	4.19133	4.36085	2.51451	0.471732	7.9483
1557996_at	1.09823	1.0495	1.08665	1.10451	0.817387	0.884378	2.00032	1.26746	1.16366	1.49228	1.30891	0.947292	0.819959	0.883301	0.913465	1.28119
1557998_at	0.805762	1.34803	0.890861	1.06155	1.02602	0.948819	0.784776	0.551755	0.355902	0.883944	0.0267969	0.425787	0.488621	0.198542	0.443891	0.247864
1558002_at	1.21333	1.1841	0.927527	1.43342	0.710365	0.736973	1.58404	1.77479	1.4788	1.59038	0.75568	1.11129	1.06734	1.61378	1.07805	1.36132
1558011_at	1.1281	1.67389	1.42181	0.749187	0.765053	0.649834	2.00801	1.22122	1.68438	1.45374	1.52353	1.69162	0.964961	2.28815	2.19531	1.5819
1558014_s_at	1.28086	1.99601	0.586216	0.897837	0.847207	0.877185	0.8107	0.780243	0.744829	1.08669	0.716792	1.0384	0.945854	0.693325	0.60855	1.1908
1558015_s_at	1.03496	1.13426	0.931245	1.14004	1.23494	0.649726	1.69042	1.03529	1.14595	0.83025	0.541649	1.47775	1.32998	0.782374	1.0759	0.859382
1558017_s_at	1.15358	0.870647	1.0505	1.06032	0.774547	1.15407	0.887343	1.12096	1.00978	1.4014	0.655317	0.607756	0.904535	1.0295	0.741305	0.713165
1558019_at	1.08549	1.12823	0.85422	1.41444	1.23453	0.547421	0.565323	0.574848	0.747441	0.545877	1.36006	1.03168	0.511623	0.368337	0.620533	0.864266
1558027_s_at	0.921917	1.13124	1.0142	1.0612	0.916088	0.972514	0.600681	0.544992	0.543115	0.954378	0.749159	0.718817	0.627821	0.800844	0.722159	0.783324
1558028_x_at	0.749787	1.18726	0.939351	1.31355	0.97306	0.935628	0.835807	0.355706	0.388252	1.10367	0.629097	0.746907	0.442123	0.43398	0.711645	0.490233
1558034_s_at	1.24342	3.8362	0.203166	3.42317	0.312086	0.965891	7.87329	8.78621	15.0103	1.48212	2.19759	3.24468	8.31171	4.51803	2.7038	3.41767
1558041_a_at	0.932114	0.963016	1.16079	0.682085	1.34361	1.04721	0.749244	0.868503	0.159704	0.880122	2.60439	0.904703	1.20744	2.20982	1.11683	1.01693
1558044_s_at	0.779996	1.0173	0.899365	1.4095	0.753663	1.31912	1.61308	1.85493	0.838115	1.29581	0.785865	0.964336	1.66252	1.31883	1.80097	1.36428
1558048_x_at	5.25861	0.333031	0.713386	0.57959	0.840737	1.64263	0.598383	0.985292	4.11951	0.733793	0.509341	0.0731691	1.37392	0.460279	0.90997	2.21214
1558075_at	1.35058	1.05881	1.41049	0.727772	0.986285	0.690708	0.83372	1.35236	0.677328	0.803433	0.691446	0.770809	0.75377	0.82098	0.834705	0.722979
1558076_at	1.3662	1.90151	0.462288	0.950975	1.03426	0.846591	1.81057	1.47307	1.2839	2.15037	0.99554	0.925135	0.405284	1.07063	1.18155	1.38975
1558078_at	1.20266	0.851418	0.655035	1.38851	1.20465	0.891333	1.39814	1.62231	1.02163	1.29711	1.19606	1.10703	0.81329	1.42439	1.06218	1.08288
1558080_s_at	0.999367	1.27888	0.773188	0.979284	0.625642	1.65168	0.890454	0.795872	1.05573	1.065	1.39078	1.2123	0.96191	1.37242	1.26891	1.52876
1558088_a_at	1.23578	0.944891	0.573556	1.06332	1.16341	1.20699	1.09233	1.08982	1.27962	0.987385	1.05253	1.00486	0.912561	1.2152	0.783872	1.47815
1558093_s_at	1.27172	1.26869	0.906438	0.97635	0.951252	0.736236	1.1388	0.60816	0.527943	0.960762	0.528804	1.03409	0.680564	0.579017	0.797843	0.658006
1558094_s_at	1.1383	1.03888	0.874532	1.08897	0.79389	1.11847	0.736492	0.881482	0.704265	0.832883	0.546091	0.601508	0.749261	0.761659	1.14605	0.835792
1558097_at	1.02689	1.46396	0.632506	1.02864	0.834594	1.22503	1.17485	0.957767	0.838115	1.22035	0.716075	0.934901	1.04742	0.980928	0.9611	0.92277
1558101_at	0.704829	0.95582	0.736092	1.89819	1.03134	1.03007	0.868324	0.476407	0.380247	0.894764	0.844253	0.78848	0.494108	0.397488	0.766431	0.546234
1558102_at	1.20306	0.940335	0.931711	1.06563	0.738986	1.20478	0.494344	0.382198	0.37334	1.08597	1.13016	0.690057	0.686373	0.74907	0.900015	0.769479
1558103_a_at	1.28685	0.913762	0.804608	1.03241	0.961613	1.06463	0.332808	0.857715	0.39458	0.985905	0.725929	0.607959	0.640183	0.860201	0.976276	0.732927
1557852_at	1.07219	1.26657	0.6558	0.524872	1.59418	1.34196	1.08905	1.68542	1.08499	1.19758	1.19267	1.27999	0.616005	1.38806	0.699416	1.2396
1557878_at	1.60485	1.18964	1.88407	0.28443	1.1249	0.868891	0.79425	0.70776	1.27877	0.713651	0.858585	0.474348	1.1072	1.09663	0.92758	1.17131
1557895_at	0.683656	1.00232	0.967636	1.31049	1.4526	0.792256	1.22423	1.38405	0.908979	1.35704	1.07272	1.0417	0.999499	1.50518	1.43117	1.69349
1557905_s_at	1.10006	0.726862	0.713743	1.08011	1.33646	1.21385	1.45205	1.32934	1.31684	0.866729	1.6272	1.62502	1.06734	0.953684	1.32731	1.71165
1557910_at	1.21393	1.12579	0.720555	0.942298	1.02278	1.05369	0.626552	0.319878	0.495957	0.730133	0.516522	0.538492	0.467978	0.274467	0.554691	0.423568
1557915_s_at	0.91001	1.20721	0.856501	1.09352	0.935529	1.03887	1.16103	0.840311	0.798969	0.826384	0.831268	1.32426	0.873278	0.955912	1.20501	0.852819
1557938_s_at	0.85573	0.380532	1.22214	1.62401	1.27489	1.21365	0.660214	0.772222	0.956061	0.779428	2.57461	1.32227	1.32445	1.04332	1.61444	1.26654
1557943_at	1.16362	0.982306	0.751964	0.766618	1.15973	1.30861	0.711872	0.0958328	1.099	0.556626	1.37167	1.26578	1.22671	0.993763	1.10112	0.760807
1557944_s_at	0.979741	1.1539	0.591516	0.960053	1.41367	1.10182	0.529481	0.456964	0.488899	0.978375	0.88076	0.511547	0.469228	0.501448	0.413674	0.437195
1557945_at	1.43888	1.05917	0.852371	0.836579	0.948877	0.969762	1.24667	1.57331	1.03534	1.08923	1.43672	0.991058	0.819276	1.15844	0.95376	0.967498
1557948_at	0.89691	1.10497	0.645068	0.704617	1.32426	1.67637	0.778652	0.598407	0.444443	0.715199	0.689835	0.390765	0.56496	0.536553	0.344724	0.386081
1557950_at	1.20506	0.984273	0.964576	1.30113	0.946665	0.709611	1.20821	1.06593	0.971805	1.24003	0.803346	1.19564	0.906044	0.810377	1.08907	0.807046
1557782_s_at	1.00321	1.25334	0.847555	0.945444	0.964502	1.02904	0.859684	0.860292	1.09644	1.05845	0.495443	0.889009	0.70328	0.687571	0.966562	1.29731
1557786_s_at	0.809127	1.18035	0.60811	1.44904	1.40475	0.845886	1.04687	1.66949	1.06191	1.09068	1.2557	0.977606	1.34044	1.32898	0.799307	1.15985
1557797_a_at	1.11632	0.856114	0.776028	1.29918	1.1885	0.873246	3.44059	3.3513	1.93653	1.32795	2.07411	2.13867	2.50386	3.11193	1.90947	2.34932
1557798_at	0.490351	1.7006	1.88658	1.17711	0.596321	0.905558	1.89265	1.96537	1.5797	1.47546	0.685822	1.77805	0.152463	1.18836	1.24254	0.960269
1557799_at	1.19646	1.40211	0.833407	0.898585	0.89496	0.889403	1.01205	0.980868	0.750687	1.28914	0.472775	0.585387	0.712601	0.528653	0.709749	0.90979
1557801_x_at	1.11297	1.4271	0.896223	1.18736	0.846784	0.698697	0.926485	1.19047	0.669583	1.09816	0.571512	0.789137	0.78571	0.946716	0.969304	0.73943
1557804_at	1.48097	1.01543	1.14122	0.958294	0.71345	0.852254	1.81904	2.54217	1.72731	1.20841	0.968697	1.34427	1.80309	2.03584	1.28723	2.0955
1557805_at	1.48147	1.47351	1.00645	0.989785	0.745791	0.616598	0.856966	0.855858	0.714552	0.835803	0.533941	0.933499	0.841838	0.71838	0.816134	0.643473
1557810_at	1.83988	0.940178	1.2338	0.580654	1.02876	0.784373	1.65253	1.69218	1.15785	1.63445	1.05253	1.39076	0.906195	1.7073	1.24295	1.73463
1557811_a_at	0.821492	1.13995	1.34147	0.668356	0.781159	1.5247	3.61097	4.01759	2.27558	1.38815	1.37007	2.21781	2.72145	1.22089	1.82605	2.36188
1557813_at	0.957784	1.16822	1.3077	0.973912	0.993544	0.706308	1.14394	1.20705	0.90913	1.08597	1.01143	0.757311	0.791889	1.57629	0.747259	0.743756
1557817_a_at	1.0116	0.761205	1.22377	1.43653	0.77817	0.949293	1.40094	1.35914	1.44976	0.891489	1.31394	1.80162	1.00635	1.11711	1.1472	1.67301
1557818_x_at	0.54355	1.57457	1.05418	0.936193	1.1806	1.0028	0.812187	0.558603	0.980427	0.868465	0.50503	0.699435	0.565054	0.78394	1.15854	0.350799
1557820_at	1.2749	1.27951	0.900565	1.0086	0.636687	1.06003	0.747871	0.489771	0.56087	0.951678	0.388044	0.472375	0.45963	0.454334	0.42984	0.293452
1557828_a_at	1.30957	1.12447	1.12648	0.77136	0.850745	0.918631	1.40398	1.80221	1.05503	1.39418	1.22531	1.15934	1.32247	1.54947	1.31454	1.52012
1557830_at	1.32472	1.30449	1.08285	0.953992	0.702477	0.797422	1.20419	1.20625	0.924102	0.723109	0.852738	0.673917	0.836105	1.08373	0.456115	0.849839
1557835_at	1.32892	1.15717	0.915548	0.683223	1.20204	0.864846	0.823638	1.20645	0.940102	1.43186	1.04903	0.657387	0.79546	1.13607	0.900466	0.769864
1557701_s_at	0.560944	1.49404	2.16467	1.68466	2.15874	0.151571	3.07245	1.7353	2.05389	2.24672	1.85589	1.47849	1.34402	1.04402	1.47352	1.57139
1557706_at	0.874328	1.09233	1.07691	0.982553	0.957296	1.03368	2.28259	1.44054	1.58181	1.48632	1.67397	1.65674	0.836523	1.59187	0.80452	1.13518
1557707_at	1.37947	1.36795	1.66379	0.529617	0.560098	1.07372	2.2486	1.81487	0.821656	1.27291	0.899602	0.945399	1.12243	1.44471	1.1337	1.36997
1557710_at	1.09988	1.2163	1.02081	0.593273	1.51567	0.814345	1.37824	0.940368	0.609612	1.5917	1.13962	0.598309	0.529405	0.307712	0.835262	0.942982
1557712_x_at	1.12472	1.57326	0.763329	0.963901	0.830432	0.92493	1.16433	0.835145	0.780672	0.904058	1.02535	1.01175	0.823108	1.00375	0.595903	0.569854
1557718_at	1.29979	1.27994	1.04875	0.950183	0.801602	0.752487	3.70547	3.33515	2.32581	1.85857	1.31613	1.39285	1.65202	2.27826	1.66195	2.33565
1557719_at	1.02279	1.07267	0.824427	1.00928	1.11315	0.98409	1.96431	1.52783	1.24907	1.84806	1.26875	1.6631	1.84104	1.5155	1.6625	2.02511
1557729_at	1.20687	0.743525	1.36129	0.891128	0.901848	1.01863	1.33729	1.45259	1.70728	1.07105	3.98497	4.76923	3.46888	2.81017	2.61646	2.9687
1557733_a_at	0.379538	1.72256	0.794216	2.19	0.5615	1.56616	3.52123	9.95939	4.96825	2.19417	1.63509	3.82803	5.19657	3.09074	6.35976	2.29628
1557736_at	1.06808	1.35051	0.86959	0.875961	1.24673	0.730005	1.68957	1.17255	1.15573	0.778389	0.919765	0.849607	0.771565	1.4464	1.38217	1.09085
1557737_s_at	0.971449	1.24439	0.979644	0.968248	0.875194	0.996469	1.39325	1.74429	1.05327	1.38908	1.36825	1.10427	1.03648	1.54843	0.914684	1.2363
1557738_at	1.35825	1.76088	0.700193	0.827703	0.760223	0.948977	1.71054	1.70321	1.40504	1.06802	1.53219	1.11667	1.10738	1.91059	0.922184	1.37891
1557744_at	1.58571	0.829981	0.99147	0.602741	1.29653	0.980652	0.917266	0.739597	0.907465	0.905415	0.832377	0.802667	0.792021	0.973599	0.684425	0.78909
1557746_at	0.688459	1.66249	1.17951	0.959253	0.769016	1.00414	0.0550402	0.10646	0.650227	0.954378	0.0930328	0.637534	0.521784	0.0785445	0.377	0.310923
1557749_at	0.928393	0.915133	0.791441	0.795646	1.94908	0.958993	1.23406	1.55429	1.11023	0.894317	1.71292	0.640089	0.758433	1.24721	0.601993	1.09614
1557751_at	0.960501	1.29216	1.12648	0.929972	0.730049	1.05351	1.5641	1.77006	0.913535	1.2279	1.03582	1.14437	1.43835	1.31641	1.22445	1.42446
1557754_at	0.725689	0.984109	1.37131	0.754324	1.10078	1.22973	0.356285	0.971108	0.709094	0.549345	1.15012	1.06771	1.23019	1.05083	1.00417	1.46149
1557755_at	1.26137	0.36125	1.37245	1.41751	1.24964	0.902695	0.331811	1.7745	1.67041	0.9463	0.772361	1.45259	1.66363	2.46554	2.84053	1.81537
1557756_a_at	0.793105	1.34019	1.06035	1.66846	1.00688	0.528152	0.437713	1.33311	0.849648	1.24334	0.800672	1.26535	1.09966	1.5721	1.08871	2.51002
1557769_at	1.09293	0.652125	1.1437	0.996572	1.04553	1.17738	0.234682	0.772737	0.976025	1.04443	1.13469	1.14685	1.03424	0.477628	1.56464	0.492608
1557772_at	1.17551	1.41809	1.45951	1.00341	0.556191	0.736482	1.57194	1.09858	1.61215	1.40819	0.990245	0.926679	0.666643	1.48574	0.503833	1.505
1557624_at	1.16614	0.76362	0.970543	1.2884	0.866197	1.03679	1.78124	1.50383	0.817558	1.4195	0.801073	0.985951	1.64954	0.851216	0.684197	0.694052
1557626_at	1.19506	0.948204	0.767667	0.713124	1.41461	1.13954	1.33084	1.04762	0.856472	1.01898	2.0974	0.927142	0.756539	1.21581	0.85898	0.999292
1557630_s_at	1.10871	0.71235	1.10473	1.07133	0.904708	1.1825	1.09069	1.32117	0.70544	1.29409	1.2113	0.797201	0.981179	1.21946	0.933317	0.562306
1557632_at	0.585494	1.51333	0.592799	1.27558	1.14152	1.30752	6.31109	9.40288	5.01066	2.97816	2.77374	3.64681	3.04804	5.27464	2.8849	3.65023
1557637_at	0.949361	1.00265	1.2718	0.940572	1.1885	0.738941	2.09519	1.29998	2.00151	0.815983	1.5001	2.15369	1.25337	1.3261	1.00886	2.32129
1557651_x_at	1.28793	0.840841	0.606187	1.00274	1.19565	1.27057	0.596094	0.814932	1.10949	1.3413	0.666663	0.280884	0.568265	0.969712	0.878819	1.14354
1557659_a_at	1.27639	0.239704	2.41677	1.20893	1.42717	0.78385	1.38354	1.12451	0.881527	1.61226	1.78699	1.22775	0.226238	1.70786	1.16979	1.18427
1557661_at	1.73331	0.79664	1.53639	0.430733	1.0478	1.04442	1.04565	1.15298	1.1983	1.0229	1.55664	0.811545	1.06805	0.681297	0.944427	0.15094
1557666_s_at	0.952054	0.747875	1.04631	1.28861	0.941316	1.1066	0.790157	1.31941	1.47364	0.825696	1.5736	1.70407	1.17312	1.71957	1.00769	0.808931
1557667_at	1.0763	1.08345	0.84699	1.00625	0.850603	1.18289	1.09324	0.838492	0.835604	0.872963	1.11743	0.549737	0.905138	0.768545	0.486423	1.1719
1557674_s_at	2.63847	1.75912	0.270523	2.10412	2.18334	0.173362	2.07884	2.98177	1.93299	1.26214	0.372208	1.41957	0.849591	0.857624	1.29433	0.494747
1557675_at	1.21718	0.939082	0.781089	1.06741	1.21433	0.864125	1.35818	1.48268	0.986492	1.01322	1.30608	0.754036	0.989389	1.16154	0.866168	1.32661
1557684_at	0.938036	1.08074	1.06336	1.1227	0.990733	0.833987	0.960446	0.766707	0.731177	0.945197	1.03721	1.04936	0.738475	0.940112	0.829297	0.775789
1557685_at	0.854733	0.907236	0.762947	1.00173	1.05727	1.59594	1.83243	2.34046	1.1594	1.25438	2.61831	1.31283	1.43452	1.89315	1.50204	1.90622
1557688_at	1.34474	1.45181	1.1327	0.63948	0.818614	0.863837	1.3469	1.65288	0.846256	0.830942	1.41156	1.07826	1.09856	1.2268	0.874581	1.65581
1557689_at	2.03575	1.09909	0.972648	0.575547	0.857721	0.930806	0.421252	0.356003	0.343604	1.00952	0.376952	0.428707	0.434598	0.457983	0.207974	0.388663
1557690_x_at	1.91114	1.34489	0.981278	0.637245	0.874902	0.711151	0.525875	0.423169	0.34389	1.04217	0.539667	0.463871	0.293904	0.479463	0.566369	0.415111
1557697_at	1.10282	0.748624	1.39831	1.60732	1.40147	0.384541	0.658676	0.88797	1.86029	1.08271	0.940224	1.95623	0.77311	1.71271	1.42284	1.40629
1557698_at	1.7238	0.811515	0.817858	1.35558	1.41934	0.454282	1.13558	1.2298	0.584733	0.550537	0.937096	0.845933	1.06751	0.915526	0.605515	0.820062
1557699_x_at	0.960181	1.52803	0.880528	1.02641	1.29956	0.580303	0.923094	1.16379	0.577084	0.51632	0.840182	0.686958	0.72337	0.578439	0.706916	1.38328
1557700_at	1.26981	1.0156	0.931711	0.895446	0.874173	1.06321	0.85768	0.657824	1.11933	0.743394	1.03186	0.925907	1.01072	0.348568	0.860413	0.891329
1557542_at	0.689147	0.550083	2.35396	0.848232	1.43959	0.917713	0.475832	0.0839122	0.859475	1.17975	0.66047	0.0992465	0.8282	0.595657	1.00551	0.317522
1557543_at	1.03981	1.34669	1.31447	0.856186	1.08512	0.584769	1.55682	2.14545	1.50817	1.50176	0.874179	0.941939	1.12956	2.02839	1.07554	1.38006
1557545_s_at	1.28836	0.572914	0.730349	1.47118	1.09639	1.15004	1.13994	1.48095	0.268537	1.35252	0.631197	0.830704	0.800248	1.56295	1.04724	0.410023
1562415_a_at	2.28196	1.26573	0.760662	0.503452	0.519801	1.73926	0.883948	2.02051	0.538968	0.361909	0.806969	0.430067	0.722406	1.19035	0.569397	0.357409
1557551_at	1.06951	1.29151	0.532379	1.11505	1.43599	0.849276	4.08699	4.05324	3.22866	2.13146	3.4858	2.25545	2.87197	3.38858	2.00169	4.15907
1557553_at	1.0738	1.05213	1.89952	1.35243	0.677637	0.508459	0.980992	1.19903	1.03259	1.3295	1.83803	0.709178	0.638266	1.39154	0.778793	0.757518
1557555_at	0.934447	1.31103	0.96522	0.91842	1.25214	0.735378	1.5743	1.64792	0.798569	1.1535	1.06577	0.661895	1.01005	0.961184	0.980189	0.95532
1557557_at	1.25529	0.578094	0.950057	0.992098	1.09968	1.32949	2.15756	2.60305	1.86495	1.02119	1.5006	1.83587	1.38981	0.457754	0.872107	1.39161
1557558_s_at	1.29805	1.24294	0.859218	0.956539	0.881195	0.855812	1.34377	1.58436	0.907314	1.13482	0.559542	1.08114	0.92929	1.08445	0.829159	1.04494
1557562_at	1.28214	0.926953	0.927682	0.764321	1.18909	0.997964	1.5843	1.95004	1.3832	1.03369	1.43481	1.52148	0.749261	1.8162	1.39003	1.97314
1557570_a_at	1.6302	0.567403	0.601157	1.98854	1.08584	0.832876	0.200952	0.922209	2.46592	1.63118	2.74889	0.798398	1.84135	2.06042	0.580126	1.41311
1557578_at	2.01987	0.941433	1.40415	0.568208	0.787959	0.836493	0.757784	0.751525	0.738525	1.14641	2.60525	0.574753	0.586157	2.11117	0.807206	1.00715
1557580_at	1.2366	0.973343	0.931245	1.05979	0.72762	1.15696	1.28015	1.44872	1.27027	1.47842	0.87447	1.06239	0.706923	1.66959	0.899566	1.34778
1557581_x_at	1.29438	1.14528	1.23545	0.373339	1.43575	1.01863	0.972041	0.915165	0.871012	0.791867	0.890057	0.771194	0.867476	1.73888	1.61095	1.18072
1557582_at	0.73225	1.43044	0.973134	1.11412	0.55434	1.58851	0.992008	2.28572	1.66568	1.50076	3.0798	1.49559	1.21551	1.75695	1.35007	1.73231
1557584_at	0.351469	0.774127	1.35767	1.35265	1.61288	1.24085	1.19241	1.57883	0.75596	1.86819	1.38108	1.38752	1.67224	0.880361	1.80788	0.849981
1557585_at	1.00672	1.09342	0.646036	1.19889	1.31568	0.891481	1.76175	2.02996	1.39594	1.24646	1.29978	1.30715	1.35595	1.27495	0.830681	1.16625
1557586_s_at	1.20446	1.29259	0.826491	0.833379	1.03426	0.901642	1.31474	1.88203	1.302	1.05299	1.04763	0.924211	1.41034	1.28434	0.828468	1.08668
1557590_at	1.24487	0.987724	1.3171	0.69055	0.795878	1.12352	1.37664	0.611005	0.784978	0.831635	0.92453	0.898692	0.560925	1.07384	1.22731	0.900437
1557593_at	1.52786	0.952639	1.42942	0.707206	1.31327	0.517521	0.496325	1.28812	0.782496	1.17406	1.17982	0.960807	1.44292	0.818794	0.592536	0.900287
1557598_at	1.25299	3.34728	1.59191	0.157274	0.894214	1.06499	0.014569	0.202675	0.0467192	0.175019	0.0480281	0.299897	0.0476121	0.405653	0.0411029	0.300179
1557599_a_at	1.63291	1.50528	1.08955	0.407411	0.666326	1.37547	0.0627232	0.00962572	0.147376	0.38673	0.0112528	0.00804679	0.307945	0.0150343	0.0157985	0.11366
1557616_at	1.37374	1.03267	1.39366	0.986327	1.13563	0.451564	1.11309	1.21513	1.1965	0.845471	0.971446	0.810329	1.29996	1.14653	1.02257	1.38213
1557455_s_at	0.954437	1.10294	0.982915	1.02129	1.10741	0.854529	0.969452	1.28619	1.19869	1.36885	0.688571	1.04867	1.01427	1.20995	1.15507	1.30925
1557458_s_at	1.30282	1.00717	0.787363	0.979447	0.81725	1.2092	0.546152	0.422253	0.453573	1.02341	0.67034	0.638065	0.196584	0.537269	0.476315	0.395986
1557459_at	1.04886	1.61174	0.802599	0.588252	0.975658	1.28419	1.22178	1.4106	1.49865	1.3315	2.2506	1.47381	1.84688	1.46215	0.973838	1.44021
1557477_at	0.948096	0.95248	0.973459	1.05064	0.923446	1.17249	1.54699	1.69896	0.737541	1.2502	1.91592	0.982998	1.33709	1.0283	1.3093	1.4359
1557487_at	1.02041	1.01899	0.894581	1.19232	1.02619	0.878648	1.13407	0.894506	0.905803	1.03645	0.793499	0.88369	0.688665	0.881977	1.10848	0.852392
1557501_a_at	1.08441	0.952798	1.45417	0.961494	0.783245	0.883788	0.749494	0.495766	0.0541444	1.43281	1.19069	0.941939	0.788071	1.33275	0.476077	1.06836
1557504_at	1.64439	1.56671	0.9266	0.842035	0.425293	1.16976	0.943627	1.87889	1.84086	0.826109	0.994876	1.04135	0.995178	1.50468	1.27399	2.08853
1557505_a_at	0.783253	1.31563	1.08665	0.757599	0.946823	1.24499	1.0793	2.02186	1.50015	1.2615	1.67062	0.85972	1.56127	1.91154	1.21226	2.05812
1557506_a_at	0.726294	0.50299	1.01066	1.23974	2.02356	1.07964	1.51257	1.26556	1.09863	1.90943	3.36927	1.33824	0.681131	2.65757	1.25859	1.97248
1557507_at	1.60593	1.40118	0.364985	0.798037	1.38176	1.10421	1.17153	0.847907	1.173	0.854965	0.918693	0.618073	0.674016	0.871892	0.974813	0.786464
1557512_at	1.21982	1.43665	1.01725	0.87494	0.970792	0.660425	1.29733	1.75421	1.40294	1.07284	0.805894	1.02722	1.02891	1.69369	0.979699	1.33749
1557513_a_at	1.06773	0.752878	0.744482	1.03173	1.60993	1.00598	0.766548	1.65343	0.710632	1.02341	0.598715	0.664105	1.35031	1.18027	0.958221	0.835792
1557518_a_at	0.596426	1.27228	0.981769	1.16637	1.21029	0.950877	1.00181	0.921748	1.71784	0.964452	1.1814	0.655965	0.718205	1.20854	0.880725	0.863546
1557521_a_at	1.22491	1.92992	0.843047	0.660054	1.13601	0.669179	0.879392	0.855716	0.815245	1.13937	0.474907	0.56103	0.504426	0.838683	0.482708	0.489661
1557522_x_at	0.834324	1.71512	1.13913	0.783148	0.908031	0.862686	0.929114	0.864316	0.845974	0.943151	0.782206	0.567802	0.662765	0.817158	0.408467	0.559315
1557527_at	2.05553	1.07804	0.82278	0.818103	0.797072	0.841106	0.959966	2.13368	1.38044	1.08887	0.826984	0.845933	0.951546	1.85659	0.967851	2.03526
1557538_at	1.54914	1.11106	0.935289	0.709922	1.18929	0.735745	2.01035	2.1128	2.10132	1.37755	1.49361	1.69021	2.37619	3.27694	2.05339	3.27983
1557539_at	1.1757	1.03715	0.894283	1.01467	1.05498	0.856668	1.40001	1.26009	0.945287	0.86543	1.06648	0.75278	0.696746	1.04297	0.728809	0.938904
1557366_at	1.40757	0.180953	0.415309	2.8507	1.46891	2.25758	1.205	3.07462	4.71964	4.53793	3.09059	4.55861	1.05197	2.82378	2.56936	7.16321
1557369_a_at	0.652703	1.73495	2.00124	0.949392	0.655749	0.708784	0.697659	0.760091	1.09882	0.63761	0.632461	0.499333	0.905893	1.00158	0.661105	0.792517
1557370_s_at	0.968216	0.959171	0.986197	1.09461	0.914257	1.09104	1.53466	1.39099	1.55203	1.19998	1.17374	1.10944	1.36002	1.21642	1.40986	1.18151
1557372_at	1.39775	1.18944	1.09885	0.33708	1.25048	1.29861	0.7973	1.47873	1.22965	1.19778	1.17394	1.14113	1.14415	1.15497	0.739084	1.47544
1557374_at	0.966443	0.632219	1.8117	1.24429	0.707883	1.02562	1.03611	0.764283	0.830052	1.08814	1.09238	1.23124	0.880439	1.31927	1.11813	1.53259
1557380_at	1.69588	0.899258	0.744234	0.956858	1.1017	0.835796	0.483748	0.674702	0.780412	0.774765	0.740594	0.259591	0.0570972	0.327067	0.285358	0.313578
1557382_x_at	1.10724	1.53033	0.836329	0.98962	1.03824	0.686805	0.626552	0.0974109	0.390524	0.880268	0.275646	0.0454119	0.163763	0.324677	0.0548944	0.40574
1557383_a_at	1.7557	1.02274	0.618949	1.36011	0.555728	1.19041	2.73321	3.47357	2.99437	1.29884	0.500756	1.56834	1.84904	2.08564	1.42427	3.15175
1557384_at	1.05429	1.34512	0.753721	0.766873	1.13374	1.07605	1.61846	1.93902	1.20893	1.3264	1.44392	1.29825	1.28745	1.38414	1.28102	1.53566
1557385_at	0.805762	0.993668	1.28844	1.72933	0.812768	0.689673	0.58429	0.322501	0.477066	0.901801	0.335723	0.271766	0.406908	0.558916	0.863141	0.396978
1557388_at	0.784559	0.721791	0.973134	1.40785	1.12302	1.14774	1.00801	0.937708	1.38297	0.711039	1.13413	0.980707	1.06201	1.14063	1.23758	1.38328
1557394_at	0.939288	0.748249	1.07548	0.746818	1.4305	1.23837	1.67193	1.62854	1.11654	1.03663	3.72797	1.69134	1.0163	1.57866	1.19262	1.65113
1557400_at	0.573326	1.79197	0.669717	1.26795	1.14839	0.998131	0.488366	0.310372	0.25273	0.432707	1.23392	0.533046	0.593629	0.298171	0.147267	0.922001
1557403_s_at	1.86054	0.847454	1.65246	0.508427	0.866341	0.871356	0.659335	0.794679	0.706617	0.831496	1.20969	0.965623	1.11479	1.10858	0.611192	0.803288
1557409_at	0.967732	1.12279	0.94233	0.893061	0.998857	1.09486	1.28764	1.41838	1.31925	1.17446	0.863032	0.978584	1.41623	1.43966	1.12074	0.973645
1557415_s_at	1.00723	1.38101	1.5428	0.781844	0.479437	1.24313	1.13067	1.14513	1.11412	1.33617	1.67984	1.52554	0.942706	1.57524	1.27251	2.21509
1557418_at	1.59579	1.17937	0.912805	1.05239	1.16535	0.474637	2.8038	5.27872	3.52977	2.21216	4.60832	8.28559	4.05182	6.16925	3.78542	8.3183
1557419_a_at	1.02296	0.949627	1.28287	1.099	1.25653	0.581078	1.88195	3.40422	2.06177	1.49228	4.50054	5.41868	2.67647	3.73187	2.64452	4.86853
1557432_at	0.779736	1.33351	0.58077	1.52181	0.885907	1.2283	1.47228	2.04116	1.44349	1.40608	3.2404	1.53013	0.867621	2.32196	1.19601	2.41885
1557433_at	1.30217	1.15217	0.982587	0.681631	1.02911	0.967018	1.0488	1.2403	1.07347	1.45738	1.13148	0.794681	0.843524	1.29595	0.712357	1.04302
1557437_a_at	1.40734	0.709152	1.26251	0.92164	0.957296	0.899541	1.1033	1.41626	1.19311	1.53159	1.84264	1.75216	2.98172	3.07379	2.12865	1.99529
1557452_at	0.925612	1.44819	1.28544	1.0319	0.732243	0.768073	0.518046	1.58093	1.01874	1.03905	1.7757	0.571696	1.22937	1.50367	0.766815	0.844333
1557270_at	1.21636	1.33307	0.725617	0.579011	1.28341	1.14373	0.841538	0.8523	0.540497	0.912535	0.505283	0.545539	0.671438	0.691479	0.47982	0.713879
1557275_a_at	1.08116	0.880423	0.685528	1.42865	1.01378	1.05809	0.723715	0.439705	1.11617	1.65308	0.310221	1.00419	0.734058	0.978479	0.664861	0.483417
1557276_at	0.625336	0.793063	1.95606	1.83351	1.09329	0.514254	0.582831	1.18988	2.18453	1.68394	1.7333	1.97326	0.848176	1.63027	1.50129	1.39602
1557278_s_at	0.825059	1.52092	1.2663	0.790887	1.09676	0.725517	0.774381	1.12077	0.731664	1.02768	0.661131	0.85972	0.594817	1.06813	0.721437	0.704541
1557283_a_at	0.649015	1.47155	1.91382	1.4702	1.10446	0.336933	0.495746	1.11853	0.522864	1.20599	0.294404	0.285604	1.03717	0.991943	0.989545	0.529295
1557286_at	1.41392	1.07249	0.405257	0.733495	1.78251	1.24458	0.894917	0.763901	0.854049	0.686583	3.96642	1.13034	1.12656	0.773815	0.81559	1.12463
1557289_s_at	1.04519	1.36454	1.14294	0.66292	1.0995	0.841667	0.656265	0.937551	0.7357	1.15235	0.991731	0.690287	0.809773	0.844011	0.759565	1.10771
1557292_a_at	0.711794	1.58035	0.992462	1.91886	0.775452	0.601976	0.418383	0.5894	0.542754	0.939543	0.619111	0.447171	0.346744	0.529535	0.558123	0.556619
1557293_at	1.11019	1.21792	0.750462	0.60546	1.6003	1.01711	0.801029	1.24963	1.98258	0.955174	0.490186	0.409297	0.790043	2.06214	0.60612	0.542604
1557300_s_at	1.32693	1.1729	1.0526	0.682882	1.01159	0.883641	0.931905	1.18434	0.703796	1.12803	0.746293	0.474743	0.64511	0.878163	0.672776	0.691396
1557302_at	1.19427	1.12204	1.03452	1.05679	0.794685	0.858956	1.18785	0.751901	0.921641	1.06198	0.737883	0.744297	0.979545	0.883154	0.718437	0.956595
1557303_at	0.72195	1.68846	0.467947	0.696212	1.98746	1.26697	1.14089	1.51667	1.30222	0.87617	1.56002	1.20605	1.02224	0.70993	0.95886	0.817333
1557305_at	1.25655	0.993006	0.989819	1.18657	0.808984	0.843492	1.02837	1.43574	1.06421	1.177	1.41321	1.03823	0.777374	1.10029	1.34603	1.19418
1557309_at	1.03359	1.18016	0.809316	1.26204	0.862164	0.930961	1.56462	0.805211	0.656324	0.760817	0.707888	0.085965	0.40407	0.586398	0.856264	0.78594
1557315_a_at	1.45893	1.22914	0.158199	1.50893	1.23412	1.89294	1.85393	1.45939	1.25178	1.82998	1.15165	1.05638	0.480225	0.525666	1.80127	2.18538
1557316_at	0.887246	1.01205	1.07979	0.949392	1.39658	0.777863	0.974312	1.45599	0.664469	0.801694	1.33892	0.682849	0.732835	1.31729	0.661105	1.04129
1557321_a_at	1.89686	1.12616	0.710064	0.87713	0.748905	1.00364	1.03232	0.686957	0.484841	0.534622	0.463799	0.563466	0.488214	0.67261	0.0643119	0.716263
1557322_at	1.36415	0.916812	0.575759	1.06954	1.00822	1.28783	0.972527	0.708114	0.775227	1.06411	0.796945	1.43145	1.20965	1.06369	1.15989	1.06356
1557326_at	0.958582	1.21935	1.70591	2.81623	0.108865	1.6358	1.31957	0.830287	1.31333	1.77235	1.84448	2.01345	1.30539	1.22987	2.0087	0.530886
1557331_at	1.20828	1.09288	0.798996	0.912013	1.10944	0.93672	0.494509	0.646952	0.762667	0.990847	0.879586	0.755294	0.886033	0.72138	0.586836	0.730732
1557346_a_at	0.564508	1.07768	1.84522	0.850356	0.9193	1.13954	1.04478	1.06345	0.826188	1.09506	0.860447	0.917917	0.642107	1.63299	1.06715	1.62302
1557347_at	0.625648	1.08833	1.23175	1.26331	0.901848	1.04651	1.33062	0.986442	1.62889	0.896406	1.19188	0.668436	0.65628	1.26648	1.31236	0.783585
1557350_at	0.989423	0.70397	1.15808	0.926878	0.983167	1.36042	0.814628	1.01276	1.69255	1.13652	1.73128	0.908026	1.18432	1.20391	1.05882	1.09687
1557352_at	1.01059	1.05143	1.78592	0.724142	1.13677	0.64016	1.04932	1.00889	0.594164	0.853968	0.862457	0.664769	0.410382	0.688489	0.156974	0.868164
1557353_at	1.08134	1.15582	0.945161	1.05222	0.855437	0.940474	1.71225	1.84691	1.27006	1.38515	1.43003	1.62312	1.45063	1.32632	1.66029	1.66578
1557357_at	1.35939	1.04566	0.626525	1.37401	1.13507	0.719976	1.23942	1.44535	1.85874	1.50326	1.37236	0.389919	1.66169	1.5361	0.742913	1.55913
1557360_at	1.58228	0.802905	0.968765	0.738279	0.966111	1.13917	1.16123	1.54525	1.08517	1.033	0.606751	0.86331	0.976936	1.39945	0.702336	0.884227
1557167_at	1.10945	0.625303	0.782131	1.27579	0.983659	1.46858	0.66463	0.506203	0.479857	0.925401	0.321218	0.544449	0.623545	0.661052	0.808687	0.60348
1557169_x_at	0.962906	0.651039	0.720075	1.34972	1.04483	1.57087	0.709503	0.735295	0.58337	1.17211	0.503937	0.582953	0.729788	0.738164	0.936121	0.447218
1557170_at	0.883115	1.5439	0.623193	0.990445	0.81331	1.46101	1.65916	1.38129	0.857758	0.784511	0.820531	0.834312	0.897178	0.973274	0.925418	0.729637
1557174_a_at	1.41039	1.1966	1.03073	1.53505	0.596023	0.628321	0.835668	0.594629	0.287002	1.57692	0.361087	0.750525	0.710111	0.644086	0.576175	0.658993
1557176_a_at	0.741831	1.18647	0.638756	0.842035	1.50384	1.40466	0.674338	0.554706	1.24263	1.45059	0.428212	0.923595	0.822971	0.723668	1.3691	1.11233
1557186_s_at	1.07004	1.04322	0.768819	0.717057	1.25653	1.29321	0.994325	1.08765	0.625357	0.719862	0.926072	1.2298	0.985604	0.678352	0.760705	0.922001
1557189_at	0.962906	1.10939	1.14179	0.788123	1.01802	1.02186	0.890305	1.21959	1.23994	0.983935	1.03842	1.04222	0.655078	0.813353	0.99899	0.43487
1557192_at	1.07469	0.950894	2.06769	0.958614	0.500419	0.986554	1.01272	1.56729	0.955902	0.799825	1.06028	0.89421	0.997835	0.880068	0.840989	0.527358
1557193_at	1.19387	0.814496	1.19435	0.805654	1.06168	1.00665	1.60771	2.2968	0.894104	1.48261	0.624813	1.14151	0.703983	1.53022	1.02736	1.19398
1557196_a_at	1.24404	1.13426	0.80716	1.03362	0.871991	0.974136	1.15025	1.62854	1.14595	0.87807	0.685137	0.730898	1.04411	1.0157	0.953283	1.13027
1557197_a_at	1.13281	1.58299	0.5799	1.02572	1.40686	0.666396	1.01239	0.781935	1.10801	1.25647	0.820531	0.732605	0.649534	1.46801	1.23923	1.12276
1557203_at	1.4177	1.09379	2.05738	0.777815	0.473166	0.851686	1.09488	0.405899	1.09626	0.704433	0.886504	0.724832	0.69408	0.829646	1.3006	0.772692
1557207_s_at	2.6779	1.0732	0.680746	0.600936	0.559725	1.51962	0.341176	0.320892	0.328868	0.528157	0.400328	0.565065	0.356234	0.334287	0.382443	0.477173
1557222_at	1.16168	0.954546	0.942959	1.04036	1.18356	0.776697	0.681456	0.719775	0.608191	0.866296	0.417431	0.393379	0.685687	0.817158	0.682943	0.590939
1557223_at	1.04781	0.583515	1.38555	1.23664	0.774418	1.2326	0.512892	0.529944	0.950817	0.724919	1.63591	0.777907	0.504847	1.37425	1.14969	0.820199
1557224_at	1.23516	1.21387	0.956572	0.694127	0.908334	1.10587	1.46787	2.28992	1.32322	0.674222	0.534564	1.36664	1.70916	1.20975	1.18411	1.60688
1557227_s_at	0.956826	1.39722	1.03693	1.42414	0.836544	0.605498	0.886456	0.59761	0.757852	0.969933	0.748535	0.996026	0.757044	0.715393	0.921877	1.07784
1557228_at	0.902307	0.945364	1.14294	0.636927	1.25591	1.28227	1.38654	1.59124	1.30091	0.858821	1.77127	0.904251	0.726148	1.26796	0.995003	0.891626
1557232_at	1.11539	1.37275	1.06673	0.679023	1.07128	0.841667	0.681001	1.03305	1.28797	1.07123	0.687768	0.800396	0.634447	1.03294	0.729782	1.08252
1557236_at	0.995212	1.40609	1.41425	1.77695	0.284181	1.00063	2.06847	2.22002	3.18059	2.2118	0.924684	1.8858	2.54467	3.15633	1.57458	3.83547
1557238_s_at	1.62234	1.18232	0.955297	0.717176	0.935685	0.81326	1.33173	1.41649	0.924718	1.1168	0.806834	0.788217	0.967215	1.18658	0.626665	1.18407
1557239_at	1.44802	1.34153	1.08719	0.750436	0.669554	0.942357	1.98339	2.13938	1.26626	1.29927	1.08839	1.27552	1.1853	1.46435	0.922184	1.27672
1557240_a_at	1.22675	1.45934	1.18621	0.865945	0.743805	0.7311	1.77354	2.0415	1.49965	1.39371	1.07129	1.09365	1.29326	1.55983	1.10977	1.62817
1557241_a_at	1.17296	1.50855	0.994946	0.692971	1.12771	0.726848	0.489751	0.584996	0.458131	0.558857	0.864184	0.877819	0.597699	0.598543	0.441015	0.429396
1557242_at	0.929942	1.57457	1.01589	1.40785	0.748281	0.638136	1.57614	1.26831	0.940102	0.95597	0.656957	0.798132	0.922347	0.922726	0.535881	0.716382
1557244_a_at	0.808857	0.875011	0.873949	1.35333	1.25423	0.952463	0.941271	1.04309	1.2445	1.23673	0.544092	0.532602	1.20643	0.783548	0.573302	0.554859
1557246_at	1.36552	1.17957	1.01302	1.05679	0.766585	0.756511	1.35005	1.66504	1.13134	1.20218	0.934288	0.800663	1.0869	1.33742	1.02873	1.31209
1557248_at	1.23043	0.993999	0.863093	0.886093	1.05657	1.01187	1.384	0.725919	1.03897	0.785034	1.06488	1.20746	0.667087	0.646344	0.827089	0.76679
1557252_at	1.36939	1.04079	0.884058	0.73203	1.08223	1.0018	0.981156	1.48688	1.46849	1.04391	1.00991	0.92637	1.11535	1.17889	1.15045	1.17522
1557257_at	1.07684	1.30689	1.12012	0.751062	0.923754	0.914354	0.898204	0.786903	1.402	1.27333	0.92453	0.840452	0.628658	0.874803	0.540545	0.707601
1557258_a_at	1.12942	1.11217	1.45368	0.647523	0.993379	0.851402	0.766676	1.2624	1.17888	0.769746	1.01938	0.713089	1.02788	0.937921	0.652131	1.38651
1557261_at	0.766465	1.12936	0.914328	1.01789	1.26325	0.982615	0.577321	1.44246	0.77639	1.16141	1.57543	0.866048	0.959668	0.94577	0.659564	1.11085
1557064_s_at	1.10208	1.01188	1.04248	0.82936	1.26853	0.817609	0.635597	1.15548	0.659724	0.884091	1.03738	1.00537	1.03355	1.18579	0.899416	1.06854
1557065_at	1.10945	1.26425	1.19395	0.812667	0.788615	0.931737	0.862842	1.13449	0.739141	1.31584	1.12004	0.718937	0.675478	0.76957	0.571013	0.663622
1557066_at	1.09622	1.33975	0.832158	0.862057	0.826565	1.14831	0.698008	0.99619	0.969217	0.710683	0.81821	0.87899	0.489518	0.787476	0.441162	0.628737
1557067_s_at	1.23434	0.919567	0.745973	1.00224	1.13223	1.04077	1.25752	1.14094	1.0848	1.11086	0.940851	1.1873	1.07609	1.24825	1.08472	1.33192
1560503_a_at	0.937567	1.12092	0.77023	0.911406	1.48764	0.911159	0.346505	0.536789	1.09024	1.00415	0.467213	0.352637	0.63593	0.788789	0.510851	0.705834
1557071_s_at	0.953324	0.80237	1.12143	1.06919	1.0585	1.03007	2.46159	1.72033	1.4135	1.18863	1.43146	1.28319	1.163	1.69623	1.05653	1.54696
1557073_s_at	1.01126	0.888531	0.970058	1.21276	1.13185	0.835796	0.839297	0.815883	0.747566	1.05002	0.815215	0.720616	0.999	1.00342	0.970436	0.819789
1557077_a_at	1.27937	0.985093	0.648409	1.23376	1.07576	0.922005	0.946462	0.869952	0.855759	0.903907	0.709541	0.929153	0.667755	1.13154	1.26511	0.857665
1557078_at	1.08026	1.15582	0.963291	1.12851	1.44753	0.508968	1.52777	1.32646	1.02333	1.08416	0.835852	1.12339	1.22018	0.814167	1.28017	1.44671
1557079_at	1.97625	1.19819	0.812695	0.796044	0.670224	0.973974	0.81043	0.258339	1.66207	1.05739	0.939598	0.867059	0.151677	1.27687	0.723967	1.08144
1557080_s_at	1.1507	0.662974	0.69891	1.62266	0.938966	1.23096	0.603491	0.748026	0.663805	0.991012	0.369303	0.41875	0.309798	0.666028	1.1493	0.634104
1557081_at	1.12829	1.18686	1.04613	1.13474	1.03599	0.607216	1.07177	1.48589	0.91171	1.36931	0.789936	0.660242	0.928207	1.42605	0.831512	1.18151
1557091_at	1.31088	1.03388	0.674422	0.897089	1.47603	0.826239	0.423716	0.701185	0.725834	0.960122	0.979412	0.931324	0.378893	1.00392	0.787801	0.6899
1557094_at	1.95398	1.9396	0.645498	0.957496	0.563	0.758279	0.707849	0.981359	0.360138	1.19419	0.0686567	0.495602	0.15072	0.340302	0.119751	0.293745
1557100_s_at	1.10539	1.23963	0.879502	1.00995	1.18989	0.690478	1.27993	0.992544	0.880792	1.30318	1.27341	0.952516	0.664314	0.569732	1.11292	0.995303
1557103_a_at	0.702132	1.21407	0.338499	1.58576	1.51896	1.43878	0.412704	2.09947	2.2847	1.8626	1.76626	0.815885	2.41854	1.31597	1.36364	1.40981
1557112_a_at	0.913809	1.23798	1.64916	0.717176	0.767608	0.973649	1.28721	1.01327	1.09388	0.732327	1.13469	0.655091	1.04882	1.02028	0.680217	1.32705
1557113_at	0.813453	1.30754	0.90297	1.32874	0.895109	0.875432	0.848015	0.527741	0.576027	1.08561	0.400529	0.471274	0.610994	1.02096	0.515985	0.650265
1557114_a_at	1.48493	0.995989	0.648409	0.938067	0.900346	1.23466	0.658346	0.824221	0.815653	0.740057	0.748161	0.863742	0.716173	0.910808	0.913161	0.727936
1557116_at	0.605036	1.55294	1.16408	0.947653	0.962896	1.00196	1.85362	2.14009	2.44098	1.26762	1.06081	1.21008	1.78485	1.54148	1.13351	1.9496
1557117_at	1.5409	1.59996	0.414272	0.875523	1.00906	1.10826	1.34848	2.34125	2.50988	1.4888	0.697581	1.06451	1.25253	1.64638	1.91201	2.18684
1557118_a_at	1.29309	1.59623	1.24288	0.656871	0.86389	0.68692	0.898204	1.43383	0.828532	1.12035	0.806969	0.842977	0.769382	1.39688	0.527199	1.15272
1557120_at	0.831271	0.713776	0.936693	1.28518	0.984971	1.42138	0.336489	0.992544	0.638947	0.728189	0.803882	0.67257	1.08004	0.739642	0.651153	0.0636912
1557121_s_at	1.24945	1.16686	0.859074	0.989455	0.739602	1.09104	0.893427	0.538491	0.454102	0.922475	0.59049	0.48232	0.901675	0.757229	0.667304	0.698927
1557126_a_at	1.04903	1.25418	1.09337	0.850072	1.17648	0.695097	1.44698	1.11872	0.117154	0.844063	1.2641	0.894061	0.719403	0.73277	0.42175	0.835235
1557132_at	0.749787	1.21975	1.29231	1.30308	1.33068	0.487952	0.770776	0.461788	0.715982	1.10146	1.05604	0.810734	0.598597	0.927042	0.786489	0.66706
1557135_at	1.50913	0.881745	1.256	0.53112	1.18553	0.950243	0.700572	0.593243	1.05274	1.55292	0.908491	1.02704	0.699306	0.599742	1.03595	0.52815
1557137_at	1.82127	0.979364	0.898466	0.729959	0.589896	1.44913	0.460309	0.703174	0.433181	0.981315	0.911221	0.766198	0.762108	0.75786	0.838051	0.545324
1557143_at	1.09093	1.04357	1.01352	0.997735	1.25319	0.69313	0.60329	0.888118	0.853764	0.58663	1.35734	0.931634	1.09399	0.758239	0.991857	0.875574
1557145_at	1.33269	1.5232	0.865542	0.796044	0.843544	0.847579	1.38931	1.72377	1.11635	1.381	0.92376	1.10888	0.831935	1.22803	0.888687	0.829686
1557158_s_at	0.981539	1.30863	0.910071	1.01214	1.20566	0.70103	1.43043	1.10593	0.780542	0.61568	1.02928	0.890046	0.70129	0.785509	1.18194	1.82295
1557164_a_at	0.929322	1.17036	0.969573	0.959253	0.91884	1.07587	1.0495	1.33378	0.93479	1.78658	1.26642	0.834312	0.879413	1.25597	1.09362	1.31889
1557166_at	0.73494	1.98704	1.85416	1.09827	0.584318	0.575488	3.25647	1.90475	0.936974	0.942366	1.03513	0.891531	0.492546	0.710521	0.32557	0.782802
1556983_a_at	1.0286	1.56802	0.658758	1.21276	0.862308	0.899991	2.03971	1.07736	0.806595	1.67331	1.84356	0.920675	0.807348	1.57998	1.24856	1.12895
1556984_at	1.00304	0.666742	1.1705	0.901886	1.24072	1.14164	0.550814	1.14379	1.02214	0.830804	0.852595	0.637746	0.894789	1.26648	0.76707	0.694978
1556988_s_at	0.957784	1.00248	1.0901	1.22822	0.965145	0.805974	1.89549	1.32073	0.857901	0.993493	1.53474	1.92325	1.47354	1.24244	1.05723	0.89759
1556989_at	1.54373	1.30972	1.35202	1.18875	0.469004	0.656147	2.09554	2.68724	1.57156	2.67997	20.3015	5.98557	3.32011	11.1497	4.13708	6.75506
1556997_a_at	0.546184	0.623638	1.49421	1.63542	0.509084	2.35992	0.14382	1.53498	1.46971	1.01796	2.29262	1.37761	2.4596	1.70133	1.87947	1.03592
1557012_a_at	1.24653	1.37848	1.43156	1.07796	0.245618	1.53541	0.930508	0.46148	1.41373	0.535246	0.631829	1.06558	1.14016	0.734605	0.31166	1.01761
1557036_at	1.39752	1.46274	0.724771	0.804447	0.889013	0.943772	2.36389	1.90411	1.37653	1.75471	1.30238	1.67506	1.27571	1.4476	1.45425	1.5727
1557038_s_at	1.25216	1.01155	0.968765	0.864647	1.00353	0.939221	0.450893	0.880014	0.575068	0.849142	0.472066	0.696295	0.599096	0.665696	0.531877	0.501555
1557044_at	1.24197	0.612206	1.05033	1.27176	1.43959	0.68395	0.691639	1.29825	1.40013	1.0453	0.528981	0.312501	0.0226295	0.476118	1.52728	1.04476
1557046_x_at	1.18042	1.06341	0.637798	1.00357	1.36141	0.914201	0.0846251	0.585191	1.0118	0.971875	0.4428	0.661674	0.808694	0.55437	0.942383	0.370448
1557047_at	0.778048	1.14757	0.922594	1.39897	0.885759	0.979672	0.852691	1.2603	0.755708	1.02392	1.09366	1.05568	1.26977	0.936359	1.07877	1.41075
1557049_at	0.72195	1.09616	1.19315	0.928578	1.18159	0.965247	0.802366	1.46158	1.20933	0.832606	2.09321	1.87639	1.09636	1.65932	1.53571	2.38284
1557050_at	0.866783	1.17662	0.828974	0.536726	1.71548	1.28462	0.454591	0.990396	0.447043	0.899999	0.694565	0.32116	0.363794	0.77977	0.484239	0.440487
1557051_s_at	0.743564	1.33952	0.971514	0.491841	1.96277	1.0705	0.34449	0.599306	0.733863	0.711276	0.532697	0.324929	0.337733	0.964554	0.348712	0.501973
1557053_s_at	1.06152	0.883658	0.95705	0.806057	1.03392	1.3366	1.29993	1.10408	0.835744	0.732937	1.33269	1.27233	0.971902	0.756472	0.823238	0.901939
1557055_s_at	1.14457	1.13729	0.63663	0.959573	1.10483	1.13822	0.710805	0.60553	0.534673	0.850984	1.01261	0.82794	0.739954	0.75295	0.84183	0.670404
1557059_at	1.13583	0.740064	0.950057	1.41916	1.12865	0.781762	0.540087	0.859575	0.835465	1.52192	0.57056	0.79019	1.41081	1.1848	1.06626	0.950714
1557062_at	0.754173	1.28464	3.6048	2.51071	0.949826	0.120067	3.05102	4.37621	4.14844	1.33172	2.77143	3.20598	3.3658	3.99513	6.10835	4.4815
1556907_at	0.672693	1.42497	1.62407	1.29723	0.774289	0.63952	0.892385	0.858001	1.81013	1.45519	0.832793	1.52148	1.27422	1.25075	1.29995	2.08262
1556911_at	1.76626	0.265134	0.502714	1.95534	1.48368	1.46418	1.24792	0.82711	0.890238	0.989527	0.911525	1.58569	1.12038	1.35267	1.3467	0.956914
1556919_at	0.65401	1.04079	1.62055	0.688711	1.03772	1.26845	0.683845	0.918221	1.3354	0.987056	2.78393	1.12246	0.943806	0.87597	0.408263	0.650807
1556923_at	1.40898	1.06981	0.76282	1.00458	0.870684	0.994312	0.529128	0.703409	0.709449	1.19539	0.64556	0.472375	0.464714	0.832832	0.76541	0.628109
1556925_at	0.914724	0.974804	0.871331	0.920872	1.13942	1.22666	1.50904	1.63425	2.18526	0.725765	1.181	1.1074	1.3056	1.06831	0.917279	1.61439
1556929_at	0.829195	1.38447	1.16311	0.762159	1.36938	0.71758	0.786871	0.513254	1.0635	0.889856	1.42361	1.20424	0.83736	0.936047	0.922646	1.26086
1556931_at	0.957305	1.9464	1.22356	0.840352	0.723267	0.721658	0.9408	1.20163	0.707678	1.33639	0.868371	0.570363	0.497662	0.741987	0.556636	0.785416
1556933_at	1.39706	0.554871	0.61126	2.53721	0.980222	0.848569	1.05546	2.94375	0.931679	1.11848	1.98747	1.48515	2.80995	0.479782	0.359571	1.07193
1556935_at	0.810882	0.426553	3.42043	1.48004	0.683877	0.8351	0.886013	1.73791	0.910495	1.19838	3.69087	1.70322	1.41647	3.32536	1.75796	2.23102
1556936_at	1.04432	0.289379	0.299622	3.3137	1.83864	1.81266	1.29431	1.43574	2.05286	1.30731	0.740717	1.81579	1.13447	2.08669	1.42926	2.53821
1556938_a_at	0.805091	1.01797	1.30944	1.19949	0.648468	1.19797	0.645848	0.548546	0.517921	0.829282	0.43679	0.398659	0.555992	0.691018	0.482869	0.491788
1556942_at	1.33848	1.24253	0.86583	0.827152	1.292	0.649834	1.93894	2.92078	2.58158	1.22402	2.05449	1.26198	1.72174	3.05184	1.20843	2.39798
1556950_s_at	0.565073	1.1946	0.893687	1.33763	0.945404	1.31079	1.26467	0.779203	1.02538	1.43162	1.52302	1.5286	0.701173	1.93172	1.26997	0.942982
1556951_at	1.19248	1.03629	1.43826	1.32013	1.01075	0.421668	0.84252	1.1189	1.01096	1.34937	1.12135	0.878258	0.936911	1.28305	1.25838	1.35138
1556976_s_at	0.809261	0.790556	1.93048	0.706852	1.33246	0.859672	0.787396	1.47062	0.701337	0.842798	1.82369	1.36141	1.33131	1.29898	1.42213	0.982611
1556982_at	1.44465	1.12917	0.595274	0.893656	0.969014	1.18922	0.930974	1.35011	0.829223	1.20861	0.929009	0.982179	0.760078	0.764967	0.636772	0.53257
1556814_a_at	0.885916	1.40001	1.34617	0.880352	0.622833	1.09231	1.50002	2.68635	1.99318	1.17995	1.25529	1.48293	2.40528	3.08045	2.67422	4.63186
1556818_at	1.17296	1.39955	1.06816	0.854903	0.731389	0.912071	1.70598	1.9994	0.625252	1.5654	1.59685	1.17549	0.960148	0.811999	0.821456	1.53668
1556820_a_at	1.25362	1.54288	0.952594	0.830052	0.845937	0.772952	2.2292	2.96344	1.76632	1.66635	1.44995	1.42644	1.98344	2.25521	1.61741	2.07327
1556821_x_at	1.27724	1.48782	1.06194	0.832268	0.722785	0.823764	2.03869	2.83493	1.73945	1.41808	1.35825	1.32956	1.65781	1.99553	1.54572	1.89988
1556827_at	1.14591	0.998815	1.46024	0.578047	0.952045	1.08723	0.985909	0.388103	0.599935	1.21507	1.05622	0.727859	0.586841	0.638528	0.984117	0.88099
1556828_at	1.85589	0.949311	0.891158	0.696328	1.39658	0.654945	0.868468	1.4017	1.0307	1.57771	1.19945	1.18	1.30234	1.61378	0.426628	1.35453
1556831_at	0.974692	0.898509	0.833407	0.566129	1.58887	1.52317	1.15486	2.21374	1.11654	1.1129	2.00945	1.27701	1.43357	0.622867	1.92544	0.947866
1556834_at	2.06411	2.652	0.105727	1.48201	1.25402	0.929721	0.448122	0.658373	0.266753	0.877485	0.0142385	0.0406747	0.318065	0.665585	0.175606	0.118931
1556835_s_at	0.748164	1.84316	0.999267	1.11468	0.603218	1.07928	0.714963	1.01125	1.16269	1.23797	0.785341	0.865038	0.910889	0.816341	0.577906	1.02835
1556839_s_at	1.22777	1.05318	0.538267	1.38944	1.57123	0.658118	4.30083	2.40011	2.16423	0.980007	1.75891	2.15837	1.39515	1.13022	1.0725	2.3757
1556849_at	1.37488	1.26488	1.33745	0.522603	0.995036	0.82679	0.41353	1.44294	1.38159	1.72456	1.05323	0.737505	1.46546	0.9348	1.27272	2.00864
1556865_at	1.28407	0.532937	2.17153	0.726681	1.15684	0.800485	1.33595	1.25904	1.89629	1.64319	1.61048	1.20947	0.258938	2.06937	0.750379	2.20588
1556879_at	1.78283	1.7521	1.04666	0.590314	0.601612	0.861249	0.361971	0.278459	0.130167	0.683728	0.0422013	0.0214797	0.224248	0.250176	0.19869	0.29092
1556891_at	0.960821	1.17545	0.965059	0.820971	1.27723	0.874994	1.08507	0.720615	1.22863	1.17897	0.949832	1.57804	0.713789	0.637146	0.907396	0.38486
1556898_at	0.962745	1.2913	1.88973	0.606369	1.02911	0.682128	1.12709	1.48639	0.892169	1.10809	0.878561	0.190936	1.10388	1.57341	1.70544	1.06943
1556742_at	1.21414	0.996653	0.897119	0.930282	1.31744	0.75161	0.944256	0.482077	0.645907	0.576741	0.0833697	1.06097	0.928516	0.797115	0.205527	0.585742
1556743_at	1.69588	1.5965	0.772287	0.398878	1.08856	1.10145	1.23591	0.988582	1.10857	1.96758	0.69468	0.819019	1.43907	1.30788	0.609565	1.47593
1556744_a_at	1.23331	1.0195	0.860794	0.923485	0.931794	1.07372	1.32884	1.13885	0.791019	0.925246	1.0022	0.869229	0.850866	0.935111	0.49534	0.651024
1556750_at	1.31132	0.85697	0.805279	0.829222	1.158	1.15081	2.22252	3.06286	1.74525	1.08181	1.71006	2.9778	1.83278	2.23724	3.37307	3.48729
1556761_at	1.77128	1.37894	0.753595	0.751563	0.566293	1.27651	1.1	1.3113	1.04244	1.10994	1.51013	0.519365	0.88914	1.40342	1.11794	1.29926
1556763_at	1.53962	1.14471	1.28651	0.716221	0.735055	0.837748	0.95709	1.02927	0.700052	1.2727	0.77494	0.691208	0.703514	0.730332	0.281485	0.590742
1556764_s_at	1.56575	1.29431	1.30443	0.829499	0.574086	0.794371	0.649843	0.906361	0.594065	0.990022	1.06488	0.542546	0.585181	1.07743	0.391471	0.880257
1556773_at	0.880176	0.668299	1.96554	0.836998	0.537419	1.92283	1.30993	1.40029	1.09882	1.16996	1.53859	2.10122	0.690158	0.875095	1.61633	1.62655
1556778_at	2.19541	1.1653	1.61408	0.12004	1.522	1.32551	4.44587	4.40475	0.234156	1.70569	3.62503	1.95916	2.69168	2.7582	3.16818	4.64345
1556783_a_at	0.735675	0.901809	1.40978	0.981899	1.32537	0.82157	1.57089	1.65756	0.885945	1.0229	1.65125	1.29977	0.936911	0.797115	0.822689	1.1042
1556784_at	0.981049	0.682141	0.873949	1.20752	1.11129	1.27417	0.121174	0.615194	0.854476	1.12353	0.754548	0.958887	0.315267	0.740875	0.928353	1.01507
1556787_s_at	0.79509	0.700693	1.88156	1.24782	1.21818	0.627588	0.702794	0.882511	0.887423	0.657247	0.897804	1.07665	1.07304	1.22496	1.41834	1.46344
1556793_a_at	1.42694	1.29712	1.18168	0.966797	0.359943	1.31385	0.476705	0.746656	0.490858	0.831219	0.0250728	0.041448	0.285171	0.0274811	0.0409798	0.261224
1556806_at	0.929167	1.12316	0.950216	0.746196	0.857435	1.57611	1.19979	0.93599	1.37906	1.38977	1.00303	0.96917	0.737369	1.04785	0.955351	0.92277
1556654_at	1.27235	1.53033	1.14484	0.603847	0.64373	1.15407	1.8561	2.56301	1.27091	1.26045	1.05481	1.68374	1.29261	1.01926	0.114711	0.124302
1556655_s_at	1.39125	0.807199	0.74647	0.821108	1.18989	1.22095	0.531426	1.3028	0.886093	1.10275	0.921914	1.76535	1.00501	1.46728	1.40775	1.06215
1556656_at	1.1364	1.02069	1.20836	1.17888	0.765308	0.790805	1.29237	1.38983	1.43008	1.12803	1.18218	0.712495	1.22957	1.56843	0.536685	0.903895
1556657_at	1.17983	1.11626	1.10491	1.0461	0.866774	0.7579	4.55842	4.98126	2.79612	1.68872	2.27473	2.2785	2.72418	3.10675	2.10046	2.87329
1556658_a_at	1.19905	1.11533	1.0273	0.984356	0.754417	0.980162	3.32391	3.88782	2.47787	1.69069	2.03202	2.38377	2.3241	2.87699	2.0245	2.69292
1556672_a_at	1.06418	1.26847	1.34797	0.744457	0.9193	0.803024	1.2066	1.52123	1.20571	1.23591	1.71377	0.801999	1.15142	1.02985	1.15257	1.50877
1556678_a_at	1.17121	0.841683	0.802867	1.26331	0.836683	1.19538	0.630427	0.745537	1.0029	1.33862	1.0424	0.981361	1.27486	1.22292	1.11163	1.06623
1556682_s_at	1.10484	0.872244	1.30879	2.561	2.39973	0.129009	2.68669	3.54315	1.82133	2.51508	4.12967	6.01257	2.63926	3.61796	2.27389	4.16115
1556685_at	1.34766	1.70742	1.1016	0.434337	0.952204	0.953892	0.263942	0.865613	0.0445668	0.767184	0.807238	0.0518458	0.0541047	0.0557754	0.29088	0.675338
1556690_s_at	1.24674	0.953275	0.984062	1.05046	0.705527	1.15369	0.97838	0.503511	0.804447	1.25877	0.842004	1.12602	0.897926	1.07009	0.898816	0.964278
1556695_a_at	0.798676	1.00483	1.17304	1.32565	0.640092	1.25186	0.714487	0.675377	0.522081	1.13293	0.606347	1.32227	1.07681	1.33031	1.37436	0.661855
1556696_s_at	0.954437	1.25355	1.03125	1.15727	0.896751	0.780981	0.937982	0.869083	0.776649	1.08434	0.919306	1.23062	0.836245	1.21116	0.964791	1.07086
1556697_at	2.6157	1.19261	3.15483	0.179826	0.669108	0.844477	4.33249	9.98266	4.35533	2.60945	1.24114	2.11845	3.46715	2.66644	2.90178	2.17412
1556698_a_at	0.843974	1.37298	0.789597	1.34995	0.974358	0.830934	2.17706	2.77509	3.10258	1.38954	1.00588	2.39293	2.7269	2.16751	2.26632	2.36661
1564277_a_at	1.08062	1.30102	1.07029	0.835465	0.943829	0.84279	0.733551	0.528797	0.39235	0.731351	1.34048	1.36572	0.867042	0.805529	0.688199	0.617315
1556706_at	1.26158	1.23489	0.526116	0.879032	1.4305	0.970247	0.621248	0.624804	1.10764	1.10293	0.875345	0.867203	1.14244	0.811864	2.15579	1.03402
1556717_at	0.911224	0.953751	0.79647	1.10709	0.99969	1.30534	0.627283	0.434026	1.03863	1.1092	1.6137	1.45672	0.807213	0.830476	0.716644	1.36223
1556722_a_at	0.895267	1.57299	0.960566	0.55381	1.16535	1.14545	0.930508	0.249495	0.872174	0.99598	1.41887	0.820795	1.04934	0.641836	0.694305	0.852534
1556725_a_at	0.795223	0.890904	2.54789	0.998567	0.819979	0.67658	1.05916	1.02141	0.463816	1.02068	1.60699	1.29049	1.30169	0.96375	1.00467	0.767941
1556727_at	0.534923	1.49329	0.69612	1.05134	1.71433	0.997798	1.14795	0.900039	0.9505	0.951202	0.596822	1.3015	0.512818	0.400748	1.22772	0.265659
1556728_at	1.20808	0.946152	1.01555	1.0552	0.820936	0.994478	2.8367	2.71923	1.58709	1.04984	1.11575	1.22163	1.52933	1.67237	0.867468	1.48605
1556730_at	1.07397	1.29561	0.401225	0.831991	1.46378	1.47078	0.858109	0.490997	1.2315	0.643374	1.06915	1.07199	0.965766	0.877724	0.617026	1.1314
1556732_at	1.03721	1.38009	1.08213	0.615841	1.25256	0.836911	1.80064	2.53413	1.50591	1.09761	1.30869	1.36709	0.996339	1.59161	1.2157	1.2481
1556568_a_at	1.21292	1.38216	0.970866	0.835047	0.715116	1.02887	1.43712	1.53779	1.99551	1.4794	1.24674	1.13109	1.00384	1.78112	1.01697	1.60179
1556579_s_at	1.4976	0.601386	0.714099	1.30026	1.63154	0.732931	1.32508	0.489282	0.842597	1.12916	0.129816	0.295531	0.939569	1.31927	0.992684	0.288794
1556580_a_at	1.52151	1.02666	1.17246	0.390003	1.04118	1.34464	0.578284	1.04709	0.612974	0.739563	1.0431	1.17804	1.26428	0.846124	1.37368	1.00079
1556581_at	1.00137	1.13199	0.838423	1.1949	0.959852	0.917407	0.541169	0.563089	0.904144	0.89045	1.13981	0.723625	1.09217	0.266755	1.04202	1.1717
1556583_a_at	0.786523	1.53954	0.967797	0.815924	0.832371	1.25646	1.28207	1.01835	0.616149	1.07409	0.708478	1.24859	1.02292	1.57945	0.96046	0.743756
1556588_at	0.95253	0.926799	0.49153	1.59212	1.50836	0.959633	1.79136	2.03335	1.35017	1.36475	1.46794	1.81216	2.40648	2.22238	1.80427	2.23772
1556589_at	1.34183	1.50629	0.966024	0.803107	0.826703	0.771408	0.811917	1.68598	1.1184	0.656153	1.61531	0.727737	1.25588	2.11329	0.463394	0.949447
1556590_s_at	1.3425	1.45958	1.16758	0.746196	0.740219	0.791332	1.09214	2.02962	0.842316	0.858248	1.96606	0.677521	0.908766	2.1038	0.670537	0.891923
1556595_at	0.938349	1.2982	1.52618	0.8729	0.766457	0.803961	1.07786	2.52359	0.969702	1.46371	1.96376	0.785463	1.16552	1.64967	1.0759	1.87472
1556597_a_at	1.64988	1.06323	0.963773	0.763685	1.45697	0.531596	1.69267	1.72982	1.26057	1.25396	0.636479	0.800797	1.02071	1.19951	1.19183	1.22482
1556601_a_at	1.31438	1.11626	0.671506	0.891425	1.51896	0.749608	5.0077	6.49922	5.65892	2.33257	3.26697	1.60243	3.31072	4.65796	1.95454	4.56975
1556602_at	1.28086	1.44217	0.81053	0.718372	0.901397	1.03145	0.629482	0.462018	0.461349	0.695683	0.370845	0.25479	0.158394	0.459206	0.343806	0.52815
1556606_at	1.24716	0.550175	1.71304	1.18124	1.26937	0.567392	1.17642	1.58436	0.770076	0.92911	0.943993	0.358444	1.14415	1.1736	1.19561	1.05755
1556607_at	0.800008	0.843227	1.04005	1.09261	1.05921	1.23158	1.52726	1.27021	0.885798	1.04652	0.52643	1.24113	0.519788	1.12871	0.475046	0.892221
1556613_s_at	1.02347	0.78491	1.07208	0.935101	0.983003	1.26318	0.836783	1.36004	0.567262	0.772444	0.428569	1.05059	0.96464	0.418705	1.2312	0.568526
1556620_at	0.913505	1.11868	2.06873	0.909585	0.975495	0.533105	1.11867	0.716662	1.28197	1.02751	0.55768	1.13392	1.28189	0.47036	0.919729	0.979831
1556629_a_at	0.808857	0.874136	4.38534	0.964222	3.83252	0.0872739	4.97525	12.3565	8.77348	4.51079	73.5793	60.7045	19.3301	18.8418	38.3462	49.8969
1564372_s_at	1.02194	1.32222	1.41496	0.861913	1.06968	0.567298	1.05687	0.363497	0.763049	0.94111	0.391879	0.561497	0.777633	0.201475	0.109645	0.799148
1556633_at	1.25927	1.31804	0.501543	0.854903	1.42788	0.98409	0.547246	0.573986	0.533872	0.683272	0.765696	0.691208	0.607339	0.598543	0.481102	0.577888
1556636_at	0.736166	1.547	0.807429	0.537084	1.69614	1.19379	0.942998	0.824495	0.732396	1.59888	1.26011	0.397266	1.16125	1.21885	1.58485	1.43303
1556643_at	0.774297	1.68172	0.88923	0.915669	0.792833	1.18961	2.04994	2.20674	1.56216	1.12165	1.34272	1.04222	1.04917	2.05117	0.912096	1.29084
1556646_at	0.929942	0.948362	0.996772	0.953197	0.968529	1.23219	1.0544	1.11816	0.633328	1.20439	1.31899	0.773769	0.835409	0.859484	0.906791	0.960269
1556474_a_at	1.44778	0.912696	1.45126	0.992759	0.710839	0.738941	1.34938	0.706346	0.909282	0.995648	0.359346	0.732117	0.610079	0.638422	0.409763	0.388728
1556493_a_at	1.04241	1.14585	1.23607	0.938223	0.880901	0.819519	2.31207	2.63228	1.52562	1.50552	1.34451	1.19087	0.646833	1.38922	1.31433	1.08505
1556498_at	1.04067	1.5519	0.578838	1.8268	0.375132	1.56095	4.97525	4.41577	2.64252	2.28982	3.4259	2.28649	2.69034	5.12473	2.13754	2.4108
1556499_s_at	1.3318	0.801835	0.97427	0.823026	1.00119	1.16645	0.93346	0.989901	0.783801	1.31408	1.08332	1.32536	1.26533	1.32279	1.68763	1.80512
1556518_at	0.998867	2.33843	0.611566	0.937598	0.959372	0.778252	1.19062	2.70522	2.40544	1.63636	2.41902	2.39892	0.724456	0.694945	0.558588	1.10512
1556527_a_at	0.840745	1.77739	0.780308	0.962937	0.911367	0.977226	1.195	0.85543	1.30656	1.14699	1.06187	1.363	1.07716	1.74847	1.01443	0.791856
1556542_a_at	1.49237	1.16181	0.901917	1.13663	0.924062	0.608837	1.1388	1.12264	0.902338	0.50106	0.616845	0.634142	0.724818	1.17536	0.452104	1.14163
1556543_at	1.54682	1.23468	0.88923	0.953992	0.641374	0.962356	2.45422	2.18697	1.21661	1.44601	1.0027	1.18335	1.25107	1.5456	1.26997	1.2242
1556551_s_at	1.23228	1.36955	0.72707	0.904445	1.01768	0.88541	0.775285	0.40059	0.556957	0.735262	0.284041	0.518414	0.420911	0.349615	0.371078	0.405335
1556555_at	0.926693	0.743402	1.63602	0.843299	1.2847	0.818973	0.648869	0.527389	0.591398	0.652771	1.05481	1.06932	0.650292	0.842887	0.871671	1.36473
1556402_at	0.660472	0.484235	2.4196	1.23479	1.13299	0.923697	0.70104	0.848332	0.89679	0.772444	0.670787	0.763648	0.967538	1.53789	0.95886	1.38998
1556412_at	1.02364	1.10736	1.37818	1.23006	0.930553	0.559224	1.13653	1.50333	1.16676	1.18409	1.02723	0.864606	0.987248	1.36968	1.54521	1.46149
1556413_a_at	0.662346	1.10257	2.68165	1.42723	0.725199	0.493349	1.22709	0.484494	0.462504	0.777741	1.10024	0.615811	1.39352	1.18204	0.631172	1.31406
1556414_at	1.07004	0.629591	1.65881	1.01146	1.0464	0.845463	1.42948	1.3113	0.736804	0.888967	1.13905	0.549279	1.20262	0.743721	0.381551	0.282463
1556416_s_at	1.0084	1.07894	1.28501	1.24616	1.07253	0.535152	1.45641	1.76241	1.2352	1.19599	0.754925	1.15895	0.991205	1.89947	1.35007	1.87097
1556420_s_at	1.0873	1.03698	1.15039	1.05908	0.768248	0.947554	1.69606	1.68374	1.72559	1.24646	1.33135	1.79293	0.937535	1.79842	0.667304	1.4316
1556421_at	0.703186	0.643059	2.22614	0.971967	0.776098	1.31692	0.238944	0.771964	0.713005	0.662637	0.472066	0.409843	0.529229	0.543936	0.130114	0.0180783
1556423_at	0.920075	1.04531	1.03056	0.600135	1.75832	0.956121	2.40683	2.47197	2.12244	2.06123	3.7479	1.92101	1.37369	2.76741	2.89936	1.93826
1556425_a_at	1.67593	0.982142	1.10934	0.671035	0.800134	1.01999	0.376053	0.45189	0.422838	1.0682	0.576294	0.479754	0.406231	0.802179	0.293804	0.386145
1556427_s_at	0.969346	0.63666	0.635252	1.45873	1.17295	1.49077	0.662639	0.244188	0.434193	1.3986	1.1553	0.979237	0.604512	1.31532	0.843375	1.04181
1556432_at	0.843271	1.4207	1.27754	1.01332	0.801068	0.8049	1.02854	1.05638	1.68944	0.923244	1.13092	0.865615	0.860994	1.46777	0.511874	0.901789
1556434_at	1.60834	1.27356	0.608718	0.430374	1.2249	1.5214	0.806388	1.54886	1.64061	1.34825	1.45164	0.954423	1.16067	1.24908	1.38956	1.25269
1556436_at	1.05043	0.893878	0.780829	1.26099	0.782592	1.38213	0.891196	1.19067	1.22271	0.756392	0.446059	0.806019	0.754273	0.852494	0.540095	0.668507
1556442_x_at	0.960982	0.812056	0.672065	1.24845	1.13525	1.34532	0.653645	1.01361	1.12757	0.935948	0.917316	0.962089	0.71177	1.15536	1.09635	0.768966
1556451_at	0.767615	0.410306	1.76285	1.10102	1.07701	1.51886	2.30054	3.20224	1.96678	1.40374	1.20446	2.59785	0.823108	0.734727	1.22058	1.26443
1556462_a_at	1.09093	1.6647	0.49979	1.44013	1.0541	0.725759	3.03631	3.71489	1.5371	1.59942	2.19796	1.59709	1.8475	0.670483	2.54931	2.00196
1556464_a_at	1.24716	0.873263	0.946738	0.981735	1.21352	0.814074	0.746377	1.32868	1.1272	1.26804	0.757572	1.26493	1.27847	1.314	1.08617	1.40208
1556471_at	0.725689	0.898509	0.614324	1.45509	1.57464	1.08958	4.91836	4.4224	4.5007	2.55479	1.85311	2.06374	2.94517	1.19552	3.23218	1.4455
1556472_s_at	0.0875861	1.9396	1.55779	1.47634	1.28341	1.9943	7.90484	8.41641	4.85852	3.59474	2.26679	1.87015	3.09153	1.57472	3.23703	2.98607
1556473_at	1.89528	1.06182	0.336474	1.29702	1.09311	1.04164	1.46079	1.38359	1.01738	1.02119	0.581504	1.60082	0.858272	1.36013	0.52265	0.95548
1556321_a_at	1.14782	1.48956	1.13913	0.863783	0.867208	0.685433	0.838179	1.26514	0.847668	1.02888	0.971769	0.572363	0.933015	0.851358	0.721557	0.937028
1556322_a_at	0.821766	1.45254	1.34058	0.68894	1.11111	0.816384	1.15524	0.885163	1.20873	1.1033	1.57648	0.949188	0.731615	1.24721	1.10571	1.07014
1556323_at	0.757575	1.46959	0.909161	1.06085	1.22143	0.762461	7.4706	5.78161	1.98622	2.92698	3.3363	3.67487	3.47699	3.41978	3.14293	3.50594
1556325_at	0.913962	0.534004	2.37841	1.96351	0.501421	0.874994	0.503406	0.378837	1.10065	0.754001	1.47776	0.731385	1.56179	1.40108	1.59173	0.956117
1556327_a_at	1.43553	1.31673	0.44261	0.555011	2.19721	0.980162	0.477659	1.41319	0.457673	0.68945	1.5373	0.773125	1.45548	1.74847	0.860126	1.39323
1556329_a_at	1.9723	1.01492	0.208378	2.13806	0.582665	1.92443	2.4988	0.662666	1.46385	0.838454	1.39891	1.12115	2.43269	3.07225	3.96296	0.020969
1556331_a_at	1.51392	1.12898	1.62922	0.762159	0.609179	0.773468	0.937357	1.18414	0.44289	0.985412	2.09635	0.85972	0.798116	2.20761	0.652783	1.01287
1556332_at	0.943996	0.918495	1.09392	1.06616	1.06825	0.925701	1.88132	1.90538	1.25136	1.63881	1.68854	1.17295	0.746146	0.807007	1.63748	1.18585
1556336_at	1.06755	1.42901	1.08846	1.00107	0.952204	0.631786	1.26741	1.41154	1.08462	1.6803	0.640737	0.830704	0.595214	1.22701	1.41929	0.97771
1556338_at	1.27916	1.34691	0.976872	0.575164	1.25968	0.820066	1.62387	1.89178	1.66207	1.02	0.776232	1.03391	1.163	1.62484	1.03768	1.55783
1556339_a_at	1.84818	1.35366	0.756994	0.558724	1.00086	0.944244	1.71911	2.02895	1.28797	1.3375	0.885765	1.21331	1.06929	2.18674	1.18174	1.49077
1556345_s_at	0.978436	1.26974	1.27839	0.871883	0.724594	0.996635	1.08851	1.38336	0.657091	1.08742	0.837526	0.578308	0.515303	0.95639	0.401314	0.607922
1556347_at	1.24197	1.13011	2.08152	0.559003	1.14609	0.534261	1.63119	1.73849	2.44383	1.69775	1.55612	1.43742	1.28338	3.27694	1.20501	2.21177
1556348_at	2.03779	0.757661	0.786051	0.792602	1.64136	0.633368	0.915281	0.607249	0.596148	1.09032	0.625229	0.703293	0.863869	0.21184	0.783219	0.785809
1556352_at	0.895565	0.935489	1.00713	0.962135	0.861877	1.42922	0.818984	1.68205	0.774581	0.838035	2.73244	0.885017	0.893597	1.40342	1.08599	1.38236
1556357_s_at	0.98203	0.933776	1.07817	1.06563	0.895407	1.06003	0.506351	1.1436	0.561993	1.21103	0.843971	0.437805	0.544257	0.993101	1.12711	1.23486
1556359_at	1.42742	1.29755	0.546767	1.32653	0.525988	1.41524	1.1057	2.04661	1.1838	0.984591	1.58148	1.00805	1.0219	1.58896	1.0332	1.18052
1556361_s_at	1.89402	1.08038	0.766516	1.01248	0.676622	0.930651	1.13804	1.71261	1.5274	1.15524	0.945725	0.846921	2.72781	1.20793	1.7656	0.337156
1556362_at	1.03272	1.37963	2.14814	0.610119	0.596221	0.898192	0.945359	0.373632	0.688023	1.22116	0.674824	0.727131	1.33242	0.191745	0.115902	0.81001
1556364_at	1.24176	1.00215	1.20434	1.05046	0.885317	0.71746	0.841257	0.710952	0.416612	0.985248	1.37717	0.811951	0.612218	0.916442	0.527463	0.568715
1556373_a_at	1.0165	1.41762	1.19335	0.698421	0.756558	1.10053	1.48138	2.23822	1.08897	1.50226	1.04275	0.771451	0.888843	1.20874	0.889725	0.765258
1556381_at	1.10374	1.16453	1.93499	0.456302	0.880167	1.00113	1.66082	1.98778	1.32653	1.38584	0.0754864	0.876211	0.436704	1.30071	0.765283	0.456025
1556385_at	1.7763	0.901358	1.16408	0.88447	0.906821	0.668956	1.52066	1.65012	1.71841	1.0112	3.13626	2.66895	2.32875	2.54656	1.73381	2.83949
1556388_a_at	1.19387	0.932221	1.11695	1.56189	2.59052	0.198817	1.33484	2.71969	2.78728	2.3698	0.69956	2.21079	0.251327	3.02954	2.20558	0.674551
1556389_at	1.09878	1.04583	1.0498	1.06386	0.623041	1.25061	2.18324	1.47774	0.765724	1.462	0.803078	1.05691	1.15951	0.946874	1.48734	0.87572
1556393_at	1.18831	1.38424	1.27881	1.05257	0.636475	0.709611	0.554961	0.527741	0.868837	0.977398	0.520498	0.916388	1.12	0.633018	1.03079	0.878644
1556235_at	1.29979	1.22362	0.93109	1.22128	0.695487	0.795033	0.520383	0.693861	0.317292	0.8435	0.302612	0.769782	0.539021	0.306484	0.874581	0.502727
1556236_at	0.85203	0.916201	0.793951	1.24803	0.824089	1.56878	0.659335	0.942879	0.768537	0.64241	0.718466	0.667656	0.678864	0.711114	0.547527	0.596878
1556239_a_at	0.232631	1.92767	0.979317	1.1336	1.97854	1.01524	1.1	2.21448	1.54739	1.09451	1.57333	0.534113	0.629078	1.65353	1.74803	0.74736
1556242_a_at	0.929942	1.18647	0.712316	1.03362	0.965628	1.27481	0.979195	1.14417	1.44229	0.778779	0.978106	1.03099	1.15739	0.760771	0.879991	0.974782
1556244_s_at	2.38938	1.30558	0.220564	1.15342	1.11037	1.13481	1.55837	0.933653	1.05012	1.24563	0.780774	1.27021	0.838478	1.18678	1.1733	1.0987
1556253_s_at	1.10834	1.10019	0.8845	0.975862	1.08169	0.878355	1.54107	1.5686	1.61242	1.07409	0.520151	1.0555	1.43285	1.976	0.815182	1.43614
1556277_a_at	1.1901	1.16142	1.00344	1.07008	0.808714	0.833153	0.913604	2.29183	1.27494	1.38491	1.072	0.484899	1.25211	1.9314	0.91377	1.2676
1556279_at	1.53962	1.52371	0.392167	0.800301	2.0081	0.676355	1.27143	1.28898	2.52288	0.676474	1.41062	1.79443	1.38034	1.79992	1.72	1.94376
1556285_s_at	1.13432	0.936737	0.84911	0.994747	0.910911	1.22319	0.671422	0.709886	0.742227	1.07105	0.6911	0.52162	0.737737	0.693672	0.689232	0.660423
[truncated: 29,580 more rows]
