# Supplementary material for: Gene expression profile of bladder tissue of patients with ulcerative interstitial cystitis
Source: BMC Genomics. 2009 Apr 28;10:199. doi: 10.1186/1471-2164-10-199 (PMC2686735; doi:10.1186/1471-2164-10-199)
Supplement: Additional file 2 — Matrix of the 3,618 significant probe sets and the corresponding calculated log2 ratios, p-values and FDRs of the t-test. Probe sets that are significant between the ni and the healthy groups were defined as having p-values < 0.01, the individual FDRs ranged from 3.5% to 8.7%. The table has been sorted starting with the probe set having the best (the lowest) p-value. [file 1471-2164-10-199-S2.xls]

## Sheet: Tabelle1
Identifier	Sequence Name(s)	Accession #	Sequence Description	log2Ratio	P-value	FDR
206472_s_at	TLE3,ESG,ESG3,GRG3,FLJ39460,HsT18976,KIAA1547	NM_005078	Transducin-like enhancer of split 3 (E(sp1) homolog, Drosophila)	1.107	5.276e-06	0.03517
244313_at	CR1,KN,C3BR,CD35	AI052659	Complement component (3b/4b) receptor 1 (Knops blood group)	2.061	5.519e-06	0.03517
240173_at	240173_at	AI732969	Transcribed locus	1.826	8.201e-06	0.03517
234278_at	EPS15,AF1P,AF-1P,MLLT5	AL110230	Homo sapiens genomic DNA; cDNA DKFZp564A0769 (from clone DKFZp564A0769).	1.191	8.203e-06	0.03517
202810_at	DRG1,NEDD3,DKFZp434N1827	NM_004147	Developmentally regulated GTP binding protein 1	-0.4122	8.205e-06	0.03517
230527_at	230527_at	BF224444	Transcribed locus	-1.753	1.058e-05	0.03517
212975_at	DENND3,KIAA0870	AB020677	DENN/MADD domain containing 3	1.182	1.071e-05	0.03517
40420_at	STK10,LOK,PRO2729	AB015718	Serine/threonine kinase 10	1.147	1.095e-05	0.03517
223604_at	GARNL3,FLJ38360,bA356B19.1,DKFZp434O131,DKFZp761J1523,RP11-356B19.1	AL136573	GTPase activating Rap/RanGAP domain-like 3	-1.113	1.467e-05	0.03517
242521_at	242521_at	BF512556	Homo sapiens, Similar to neuronal thread protein, clone IMAGE:4106635, mRNA	1.767	1.611e-05	0.03517
230917_at	230917_at	AW611685	CDNA FLJ45450 fis, clone BRSTN2002691	2.538	1.626e-05	0.03517
206003_at	CEP135,CEP4,KIAA0635	NM_014645	gb:NM_014645.1 /DB_XREF=gi:7662215 /GEN=KIAA0635 /FEA=FLmRNA /CNT=20 /TID=Hs.185091.0 /TIER=FL /STK=4 /UG=Hs.185091 /LL=9662 /DEF=Homo sapiens KIAA0635 gene product (KIAA0635), mRNA. /PROD=KIAA0635 gene product /FL=gb:AB014535.1 gb:NM_014645.1	0.8956	2.087e-05	0.03517
205681_at	BCL2A1,GRS,BFL1,ACC-1,ACC-2,HBPA1,BCL2L5	NM_004049	BCL2-related protein A1	2.899	2.092e-05	0.03517
203066_at	GALNAC4S-6ST,BRAG,KIAA0598,MGC34346,RP11-47G11.1,DKFZp781H1369	NM_014863	B cell RAG associated protein	1.805	2.508e-05	0.03517
224959_at	SLC26A2,DTD,EDM4,DTDST,MST153,D5S1708,MSTP157	AI718385	Solute carrier family 26 (sulfate transporter), member 2	-1.151	2.616e-05	0.03517
209515_s_at	RAB27A,GS2,RAM,RAB27,HsT18676,MGC117246	U38654	RAB27A, member RAS oncogene family	1.23	2.654e-05	0.03517
203259_s_at	HDDC2,C6orf74,CGI-130,NS5ATP2,MGC87330,dJ167O5.2	BC001671	HD domain containing 2	-0.6789	2.667e-05	0.03517
215051_x_at	AIF1,IBA1,AIF-1,IRT-1	BF213829	Allograft inflammatory factor 1	1.82	2.941e-05	0.03517
203343_at	UGDH,GDH,UGD,UDPGDH,UDP-GlcDH	NM_003359	UDP-glucose dehydrogenase	-0.9893	2.948e-05	0.03517
239205_s_at	CR1L,MGC129536	BE552138	Complement component (3b/4b) receptor 1-like	2.34	3.124e-05	0.03517
229686_at	P2RY8,P2Y8,MGC50878	AI436587	ti03d11.x1 NCI_CGAP_CLL1 Homo sapiens cDNA clone IMAGE:2129397 3' similar to contains Alu repetitive element;contains element MER22 repetitive element ; mRNA sequence.	2.37	3.323e-05	0.03517
200033_at	DDX5,p68,HLR1,G17P1,HUMP68,DKFZp686J01190	NM_004396	DEAD (Asp-Glu-Ala-Asp) box polypeptide 5	0.4823	3.911e-05	0.03517
205975_s_at	HOXD1,HOX4,HOX4G,Hox-4.7	NM_024501	Homeobox D1	-2.192	3.964e-05	0.03517
201859_at	PRG1,PPG,PRG,MGC9289,FLJ12930,SERGLYCIN	NM_002727	Proteoglycan 1, secretory granule	1.401	3.993e-05	0.03517
230666_at	HOXA11S,homeo box A11, opposite strand transcript	AA622837	homeo box A11, antisense	-1.302	4.072e-05	0.03517
204563_at	SELL,TQ1,LAM1,LNHR,LSEL,CD62L,LAM-1,LYAM1,Leu-8,PLNHR,hLHRc,LECAM1,Lyam-1	NM_000655	Selectin L (lymphocyte adhesion molecule 1)	2.748	4.178e-05	0.03517
201998_at	ST6GAL1,CD75,SIAT1,ST6GalI,MGC48859,ST6Gal I	AI743792	ST6 beta-galactosamide alpha-2,6-sialyltranferase 1	2.083	4.245e-05	0.03517
231513_at	KCNJ2,IRK1,LQT7,SQT3,HHIRK1,KIR2.1,HHBIRK1	BF111326	Transcribed locus	2.114	4.469e-05	0.03517
236165_at	MSL3L1,DKFZP586J1822	AA904502	Male-specific lethal 3-like 1 (Drosophila)	0.9907	4.509e-05	0.03517
244029_at	CPNE5,CPN5,COPN5,KIAA1599,DKFZp666C234	AW967768	Copine V	2.706	4.547e-05	0.03517
240232_at	C3orf1,FLJ22597	AA503803	Chromosome 3 open reading frame 1	2.866	4.643e-05	0.03517
204689_at	HHEX,HEX,PRH,HMPH,PRHX,HOX11L-PEN	NM_001529	Homo sapiens homeobox, hematopoietically expressed (HHEX), mRNA.	1.327	4.886e-05	0.03517
201664_at	SMC4,CAPC,SMC4L1,hCAP-C	AL136877	SMC4 structural maintenance of chromosomes 4-like 1 (yeast)	0.7537	4.903e-05	0.03517
205097_at	SLC26A2,DTD,EDM4,DTDST,MST153,D5S1708,MSTP157	AI025519	Solute carrier family 26 (sulfate transporter), member 2	-1.165	4.967e-05	0.03517
215641_at	SEC24D,FLJ43974,KIAA0755	AK000709	Homo sapiens cDNA FLJ20702 fis, clone KAIA2174.	1.175	5.215e-05	0.03517
218751_s_at	FBXW7,AGO,CDC4,FBW7,FBX30,FBXW6,SEL10,SEL-10,DKFZp686F23254	NM_018315	F-box and WD-40 domain protein 7 (archipelago homolog, Drosophila)	1.021	5.252e-05	0.03517
213953_at	KRT20,K20,CK20,KRT21,MGC35423	AI732381	Keratin 20	-4.3	5.397e-05	0.03517
207785_s_at	RBPSUH,csl,CBF1,KBF2,RBP-J,RBPJK,IGKJRB,IGKJRB1,MGC61669	NM_015874	Recombining binding protein suppressor of hairless (Drosophila)	-1.089	5.597e-05	0.03517
215630_at	RAFTLIN,MIG2,PIG9,PIB10,KIAA0084,MGC141678	AU147528	raft-linking protein	1.564	5.604e-05	0.03517
203944_x_at	BTN2A1,BTF1,BT2.1,DJ3E1.1,BK14H9.1,FLJ36567	NM_007049	Butyrophilin, subfamily 2, member A1	0.7967	5.624e-05	0.03517
242920_at	KIAA0999,L19,FLJ12240	AW590838	KIAA0999 protein	0.8758	5.694e-05	0.03517
227863_at	CTSD,CPSD,CLN10,MGC2311	AV706254	Cathepsin D (lysosomal aspartyl peptidase)	-1.102	5.699e-05	0.03517
227234_at	ZNF724P	AW274874	CDNA FLJ32177 fis, clone PLACE6001294	-1.802	5.741e-05	0.03517
232176_at	SLITRK6,MGC119595,MGC119596,MGC119597	R70320	SLIT and NTRK-like family, member 6	-3.364	5.771e-05	0.03517
219358_s_at	CENTA2,cent-b,HSA272195	NM_018404	Centaurin, alpha 2	1.125	5.92e-05	0.03517
227210_at	SFMBT2	T65020	yc75b10.s1 Soares infant brain 1NIB Homo sapiens cDNA clone IMAGE:21583 3', mRNA sequence.	1.422	5.952e-05	0.03517
219312_s_at	ZBTB10,RINZF,FLJ12752	NM_023929	Zinc finger and BTB domain containing 10	-1.358	6.116e-05	0.03517
239752_at	CECR2,KIAA1740	BE551781	Cat eye syndrome chromosome region, candidate 2	-3.076	6.121e-05	0.03517
235122_at	235122_at	AI800713	CDNA clone IMAGE:6254031	1.093	6.146e-05	0.03517
206253_at	DLG2,PSD-93,FLJ37266,MGC131811,DKFZp781D1854,DKFZp781E0954	NM_001364	Discs, large homolog 2, chapsyn-110 (Drosophila)	-1.697	6.288e-05	0.03517
204661_at	CD52,CDW52	NM_001803	CD52 molecule	2.891	6.346e-05	0.03517
204527_at	MYO5A,GS1,MYO5,MYH12,MYR12,MYOXIN,myosin V,myosin Va	NM_000259	Myosin VA (heavy polypeptide 12, myoxin)	1.373	6.565e-05	0.03517
244375_at	EVL,RNB6	AW873606	Enah/Vasp-like	1.814	6.578e-05	0.03517
234096_at	PACRG,Glup,FLJ32724,PARK2CRG,HAK005771,RP3-495O10.2	AU158657	PARK2 co-regulated	-1.521	6.668e-05	0.03517
205159_at	CSF2RB,CD131,IL3RB,IL5RB,CDw131	AV756141	Colony stimulating factor 2 receptor, beta, low-affinity (granulocyte-macrophage)	2.475	6.674e-05	0.03517
206707_x_at	C6orf32,PL48,DIFF40,DIFF48,FAM65B,KIAA0386	NM_015864	Chromosome 6 open reading frame 32	1.964	6.85e-05	0.03517
202833_s_at	SERPINA1,PI,A1A,AAT,PI1,A1AT,MGC9222,PRO2275,MGC23330	NM_000295	Serpin peptidase inhibitor, clade A (alpha-1 antiproteinase, antitrypsin), member 1	3.166	6.899e-05	0.03517
34210_at	CD52,CDW52	N90866	Transcribed locus	2.752	6.909e-05	0.03517
218212_s_at	MOCS2,MPTS,MCBPE,MOCO1,MOCS2A,MOCS2B	NM_004531	Molybdenum cofactor synthesis 2	-0.4435	6.948e-05	0.03517
223729_at	CECR2,KIAA1740	AF336133	Homo sapiens CECR2 protein (CECR2) mRNA, complete cds.	-0.9916	7.025e-05	0.03517
239186_at	MGC39372	AI347139	hypothetical protein MGC39372	1.354	7.17e-05	0.03517
214298_x_at	SEPT6,SEP2,KIAA0128,MGC16619,MGC20339,RP5-876A24.2	AL568374	Septin 6	1.754	7.39e-05	0.03517
203473_at	SLCO2B1,OATPB,OATP-B,OATP2B1,SLC21A9,KIAA0880,DKFZp686E0517	NM_007256	Solute carrier organic anion transporter family, member 2B1	1.679	7.536e-05	0.03517
230620_at	USP27X,USP27	BE550967	Ubiquitin specific peptidase 27, X-linked	-0.5725	7.556e-05	0.03517
41577_at	PPP1R16B,TIMAP,ANKRD4,KIAA0823	AB020630	Protein phosphatase 1, regulatory (inhibitor) subunit 16B	1.941	7.65e-05	0.03517
223553_s_at	DOK3,FLJ22570,FLJ39939	BC004564	Docking protein 3	2.144	7.963e-05	0.03517
228094_at	AMICA1,JAML,AMICA,Gm638,CREA7-1,CREA7-4,FLJ37080,MGC118814,MGC118815	AL048542	Adhesion molecule, interacts with CXADR antigen 1	1.579	8.099e-05	0.03517
202693_s_at	STK17A,DRAK1	AW194730	Serine/threonine kinase 17a (apoptosis-inducing)	1.629	8.131e-05	0.03517
215499_at	MAP2K3,MEK3,MKK3,MAPKK3,PRKMK3	AA780381	Mitogen-activated protein kinase kinase 3	0.5693	8.203e-05	0.03517
235976_at	SLITRK6,MGC119595,MGC119596,MGC119597	AI680986	SLIT and NTRK-like family, member 6	-3.497	8.4e-05	0.03517
242420_at	PPP1R9A,NRB1,NRBI,FLJ20068,KIAA1222,Neurabin-I	AI084326	Protein phosphatase 1, regulatory (inhibitor) subunit 9A	-2.929	8.46e-05	0.03517
204780_s_at	FAS,APT1,CD95,FAS1,APO-1,FASTM,ALPS1A,TNFRSF6	AA164751	Fas (TNF receptor superfamily, member 6)	0.9336	8.548e-05	0.03517
202411_at	IFI27,P27,ISG12,FAM14D	NM_005532	Interferon, alpha-inducible protein 27	1.937	8.69e-05	0.03517
227677_at	JAK3,JAKL,LJAK,JAK-3,L-JAK,JAK3_HUMAN	BF512748	Janus kinase 3 (a protein tyrosine kinase, leukocyte)	2.1	8.751e-05	0.03517
210547_x_at	ICA1,ICA69,ICAp69	L21181	Islet cell autoantigen 1, 69kDa	-1.45	8.849e-05	0.03517
235985_at	PITPNB	AI821477	nj45a06.x5 NCI_CGAP_Pr9 Homo sapiens cDNA clone IMAGE:995410 similar to contains Alu repetitive element;contains element TAR1 repetitive element ; mRNA sequence.	0.7885	9.439e-05	0.03517
224963_at	SLC26A2,DTD,EDM4,DTDST,MST153,D5S1708,MSTP157	AK025078	Solute carrier family 26 (sulfate transporter), member 2	-1.219	9.471e-05	0.03517
215209_at	SEC24D,FLJ43974,KIAA0755	AU143984	SEC24 related gene family, member D (S. cerevisiae)	1.228	9.635e-05	0.03517
220915_s_at	FLJ11871	NM_025117	hypothetical protein FLJ11871	-0.6842	9.636e-05	0.03517
230836_at	ST8SIA4,PST,PST1,SIAT8D,MGC34450,MGC61459,ST8SIA-IV	AI422986	ST8 alpha-N-acetyl-neuraminide alpha-2,8-sialyltransferase 4	1.404	9.667e-05	0.03517
202499_s_at	SLC2A3,GLUT3,FLJ90380	NM_006931	Solute carrier family 2 (facilitated glucose transporter), member 14	1.93	9.747e-05	0.03517
1553991_s_at	FLJ20674	BC034471	hypothetical protein FLJ20674	-0.9816	9.769e-05	0.03517
204236_at	FLI1,EWSR2,SIC-1	NM_002017	Friend leukemia virus integration 1	1.728	9.839e-05	0.03517
218404_at	SNX10,MGC33054	NM_013322	Sorting nexin 10	2.184	9.867e-05	0.03517
204438_at	MRC1,CD206,CLEC13D	NM_002438	Mannose receptor, C type 1	1.264	9.871e-05	0.03517
221698_s_at	CLEC7A,BGR,DECTIN1,CLECSF12	AF313468	C-type lectin domain family 7, member A	1.931	9.915e-05	0.03517
244413_at	DCAL1	AW237307	dendritic cell-associated lectin-1	2.951	0.0001003	0.03517
230866_at	CYSLTR1,HG55,CYSLT1,CYSLTR,CYSLT1R,HMTMF81,MGC46139	BE549540	Cysteinyl leukotriene receptor 1	1.662	0.0001023	0.03517
90610_at	LRCH4,LRN,LRRN1,LRRN4,SAP25,PP14183,FLJ40101,FLJ46315	AI654857	Leucine-rich repeats and calponin homology (CH) domain containing 4	1.187	0.0001032	0.03517
239331_at	FLJ43663	AW954199	hypothetical protein FLJ43663	0.9293	0.0001035	0.03517
204787_at	VSIG4,Z39IG	NM_007268	V-set and immunoglobulin domain containing 4	1.389	0.000104	0.03517
228869_at	SLIC1,MGC35578	AI081246	selectin ligand interactor cytoplasmic-1	2.049	0.0001063	0.03517
205158_at	RNASE4,RNS4,MGC9306	NM_002937	Ribonuclease, RNase A family, 4	-1.146	0.0001069	0.03517
226568_at	FAM102B,DKFZp779B126	AI478747	Family with sequence similarity 102, member B	-0.6905	0.0001072	0.03517
243006_at	FYN,SLK,SYN,MGC45350	BG222258	FYN oncogene related to SRC, FGR, YES	1.551	0.0001088	0.03517
239435_x_at	SHROOM1,APXL2,KIAA1960	AA588854	Apical protein 2	-2.602	0.0001089	0.03517
220085_at	HELLS,LSH,PASG,SMARCA6,FLJ10339,Nbla10143	NM_018063	Helicase, lymphoid-specific	0.9535	0.0001098	0.03517
1556332_at	1556332_at	CA313430	CDNA FLJ38412 fis, clone FEBRA2009385	0.7268	0.000113	0.03517
244511_at	PDE4DIP,MMGL,CMYA2,MGC75440,DKFZp781J054	AV700591	Phosphodiesterase 4D interacting protein (myomegalin)	1.132	0.0001144	0.03517
1556601_a_at	SPATA13,FLJ31208,FLJ35435,MGC129988,MGC129989,RP11-307N16.3	R69077	Transcribed locus	2.091	0.0001165	0.03517
222088_s_at	SLC2A14,GLUT14	AA778684	Solute carrier family 2 (facilitated glucose transporter), member 14	1.262	0.0001186	0.03517
1552316_a_at	GIMAP1,IMAP1,HIMAP1,IMAP38	NM_130759	Potassium voltage-gated channel, subfamily H (eag-related), member 2	0.9625	0.0001189	0.03517
218872_at	TESC,TSC,FLJ20607	NM_017899	Tescalcin	-2.168	0.0001194	0.03517
220330_s_at	SAMSN1,HACS1,NASH1	NM_022136	SAM domain, SH3 domain and nuclear localisation signals, 1	2.011	0.00012	0.03517
225646_at	CTSC,JP,HMS,JPD,PLS,CPPI,DPP1,DPPI,PALS	AI246687	Cathepsin C	1.022	0.0001221	0.03517
242673_at	UBE3C,KIAA10,KIAA0010	AA931284	Ubiquitin protein ligase E3C	0.7015	0.0001231	0.03517
216607_s_at	CYP51P2	U40053	cytochrome P450, subfamily 51 pseudogene 2	-0.546	0.0001234	0.03517
203879_at	PIK3CD,p110D	U86453	Phosphoinositide-3-kinase, catalytic, delta polypeptide	1.699	0.0001235	0.03517
225900_at	SEC15L2,SEC15B,KIAA0919	AW294630	SEC15-like 2 (S. cerevisiae)	-0.7922	0.0001248	0.03517
212656_at	TSFM,EF-TS,EF-Tsmt	AF110399	Ts translation elongation factor, mitochondrial	-0.5425	0.0001256	0.03517
233690_at	RUNX1,AML1,CBFA2,EVI-1,AMLCR1,PEBP2aB,AML1-EVI-1	AK026743	Runt-related transcription factor 1 (acute myeloid leukemia 1; aml1 oncogene)	2.458	0.0001257	0.03517
201721_s_at	LAPTM5,MGC125860,MGC125861	NM_006762	Lysosomal associated multispanning membrane protein 5	1.767	0.0001258	0.03517
203561_at	FCGR2A,CD32,FCG2,FcGR,CD32A,CDw32,FCGR2,IGFR2,FCGR2A1,MGC23887,MGC30032	NM_021642	Fc fragment of IgG, low affinity IIb, receptor (CD32)	1.515	0.000126	0.03517
239231_at	239231_at	BE464819	CDNA FLJ41910 fis, clone PEBLM2007834	1.27	0.000127	0.03517
225647_s_at	CTSC,JP,HMS,JPD,PLS,CPPI,DPP1,DPPI,PALS	AI246687	Cathepsin C	1.102	0.00013	0.03517
211429_s_at	SERPINA1,PI,A1A,AAT,PI1,A1AT,MGC9222,PRO2275,MGC23330	AF119873	Serpin peptidase inhibitor, clade A (alpha-1 antiproteinase, antitrypsin), member 1	2.907	0.0001326	0.03517
1558426_x_at	TMEM142B,ORAI2,CBCIP2,C7orf19,FLJ12474,FLJ14733	BC016797	Transmembrane protein 142B	0.4676	0.0001338	0.03517
210992_x_at	FCGR2C,CD32,FCGR2B,FcgammaRIIC	U90939	Fc fragment of IgG, low affinity IIc, receptor for (CD32)	1.277	0.000134	0.03517
201858_s_at	PRG1,PPG,PRG,MGC9289,FLJ12930,SERGLYCIN	J03223	Proteoglycan 1, secretory granule	1.896	0.000135	0.03517
211005_at	LAT,LAT1,pp36	AF036906	Linker for activation of T cells	1.227	0.0001352	0.03517
48117_at	CCDC101,FLJ32446	AA160496	Coiled-coil domain containing 101	-0.6976	0.0001357	0.03517
211974_x_at	RBPSUH,csl,CBF1,KBF2,RBP-J,RBPJK,IGKJRB,IGKJRB1,MGC61669	AL513759	Recombining binding protein suppressor of hairless (Drosophila)	-0.8316	0.0001377	0.03517
203708_at	PDE4B,DPDE4,PDEIVB,MGC126529,DKFZp686F2182	NM_002600	Phosphodiesterase 4B, cAMP-specific (phosphodiesterase E4 dunce homolog, Drosophila)	2.23	0.000139	0.03517
219099_at	C12orf5,TIGAR	NM_020375	Chromosome 12 open reading frame 5	1.488	0.0001394	0.03517
1563473_at	PPP1R16B,TIMAP,ANKRD4,KIAA0823	AL833255	Protein phosphatase 1, regulatory (inhibitor) subunit 16B	1.831	0.0001396	0.03517
1564077_at	GPRIN3,GRIN3,FLJ42625	AK074440	Hypothetical protein LOC285513	1.922	0.000141	0.03517
229428_at	PARG,PARG99	AI400463	Poly (ADP-ribose) glycohydrolase	-0.3924	0.0001444	0.03517
205733_at	BLM,BS,RECQ2,RECQL2,RECQL3,MGC126616,MGC131618,MGC131620	NM_000057	Bloom syndrome	1.212	0.0001454	0.03517
244081_at	LOC644347	BF223154	Hypothetical protein LOC644347	-1.976	0.0001459	0.03517
229437_at	BIC	BG231961	BIC transcript	2.798	0.0001466	0.03517
1559766_at	ALDH1L1,FTHFD,DKFZp781N0997	BC039521	Homo sapiens, clone IMAGE:5728468, mRNA	-0.9686	0.0001472	0.03517
210889_s_at	FCGR2B,CD32,FCG2,CD32B,FCGR2,IGFR2	M31933	Fc fragment of IgG, low affinity IIb, receptor (CD32)	1.613	0.0001478	0.03517
232066_x_at	MGC21675,MGC149426,MGC149427	AL390154	hypothetical protein MGC21675	-0.792	0.0001481	0.03517
203579_s_at	SLC7A6OS,FLJ13291	AI660619	Solute carrier family 7, member 6 opposite strand	1.083	0.0001519	0.03527
236558_at	MBNL1,EXP,MBNL,EXP35,EXP40,EXP42,KIAA0428,DKFZp686P06174	AA699809	Muscleblind-like (Drosophila)	1.226	0.0001525	0.03527
230413_s_at	AP1S2,DC22,SIGMA1B,MGC:1902	AA480858	Transcribed locus	1.312	0.0001531	0.03527
1561589_a_at	NBEAL1,ALS2CR17,A530083I02Rik	AB053319	Neurobeachin-like 1	-1.141	0.0001559	0.03527
230011_at	MEI1,MGC40042	AW195720	meiosis defective 1	2.324	0.0001561	0.03527
231955_s_at	HIBADH,NS5ATP1,MGC40361	AC007130	Homo sapiens BAC clone GS1-98E2 from 7, complete sequence.	-0.8165	0.0001563	0.03527
240118_at	TXNDC11,EFP1	AI401105	Thioredoxin domain containing 11	2.316	0.0001577	0.03527
201743_at	CD14	NM_000591	CD14 molecule	1.476	0.0001581	0.03527
219548_at	ZNF16,KOX9	NM_006958	Zinc finger protein 16	-0.473	0.0001587	0.03527
227761_at	MYO5A,GS1,MYO5,MYH12,MYR12,MYOXIN,myosin V,myosin Va	AW235548	Myosin VA (heavy polypeptide 12, myoxin)	0.8394	0.0001604	0.03527
1557551_at	PSCD1,B2-1,SEC7,D17S811E,FLJ34050,FLJ41900,CYTOHESIN-1	CA442689	Pleckstrin homology, Sec7 and coiled-coil domains 1(cytohesin 1)	1.727	0.0001618	0.03527
231747_at	CYSLTR1,HG55,CYSLT1,CYSLTR,CYSLT1R,HMTMF81,MGC46139	NM_006639	Cysteinyl leukotriene receptor 1	1.559	0.000162	0.03527
244592_at	FLI1,EWSR2,SIC-1	BE675040	Friend leukemia virus integration 1	1.896	0.0001635	0.03535
223593_at	AADAT,KAT2,KATII	AF097994	Homo sapiens L-kynurenine/alpha-aminoadipate aminotransferase mRNA, complete cds.	-1.169	0.0001646	0.03535
1557706_at	ZHX2,KIAA0854	BM677619	Zinc fingers and homeoboxes 2	0.7388	0.0001705	0.03537
208112_x_at	EHD1,PAST,PAST1,H-PAST,HPAST1,FLJ42622,FLJ44618	NM_006795	EH-domain containing 1	0.965	0.0001722	0.03537
201954_at	ARPC1B,ARC41,p40-ARC,p41-ARC	NM_005720	Actin related protein 2/3 complex, subunit 1B, 41kDa	1.379	0.0001739	0.03537
227769_at	GPR27,SREB1	AI703476	Transcribed locus, strongly similar to NP_061844.1 G protein-coupled receptor 27; super conserved receptor expressed in brain 1 [Homo sapiens]	-2.178	0.0001767	0.03537
218130_at	C17orf62,MGC4368,FLJ00406,FLJ90469	NM_024510	gb:NM_024510.1 /DB_XREF=gi:13375647 /GEN=MGC4368 /FEA=FLmRNA /CNT=129 /TID=Hs.9732.0 /TIER=FL /STK=0 /UG=Hs.9732 /LL=79415 /DEF=Homo sapiens hypothetical protein MGC4368 (MGC4368), mRNA. /PROD=hypothetical protein MGC4368 /FL=gb:NM_024510.1 gb:BC003595.1 gb:BC004171.1	1.059	0.0001777	0.03537
202498_s_at	SLC2A14,GLUT14	BE550486	Solute carrier family 2 (facilitated glucose transporter), member 14	1.415	0.0001789	0.03537
1552542_s_at	TAGAP,FKSG15,TAGAP1,FLJ32631,FLJ39771,MGC27381,MGC133247	NM_138810	T-cell activation GTPase activating protein	1.66	0.0001829	0.03537
224701_at	PARP14,BAL2,KIAA1268	AA056548	Poly (ADP-ribose) polymerase family, member 14	1.183	0.0001835	0.03537
227189_at	CPNE5,CPN5,COPN5,KIAA1599,DKFZp666C234	AB046819	Copine V	2.356	0.0001886	0.03537
200798_x_at	MCL1,TM,EAT,MCL1L,MCL1S,MGC1839,MGC104264	NM_021960	Myeloid cell leukemia sequence 1 (BCL2-related)	0.9622	0.00019	0.03537
206398_s_at	CD19,B4,MGC12802	NM_001770	CD19 molecule	3.617	0.0001906	0.03537
244868_at	ZHX2,KIAA0854	AA001941	Zinc fingers and homeoboxes 2	1.163	0.0001931	0.03537
1556658_a_at	MBNL1,EXP,MBNL,EXP35,EXP40,EXP42,KIAA0428,DKFZp686P06174	AA744622	Muscleblind-like (Drosophila)	1.356	0.0001932	0.03537
228785_at	ZNF281,ZBP-99,ZNP-99,FLJ12859,FLJ14378	AA121673	Zinc finger protein 281	0.4684	0.0001935	0.03537
202664_at	WASPIP,WIP,PRPL-2,MGC111041	AW058622	Wiskott-Aldrich syndrome protein interacting protein	1.273	0.0001947	0.03537
203939_at	NT5E,NT,eN,NT5,NTE,eNT,CD73,E5NT	NM_002526	5'-nucleotidase, ecto (CD73)	-1.063	0.0001948	0.03537
205484_at	SIT1,SIT,MGC125908,MGC125909,MGC125910,RP11-331F9.5	NM_014450	Signaling threshold regulating transmembrane adaptor 1	1.987	0.0001957	0.03537
1566079_at	ELOVL5,HELO1,dJ483K16.1,RP3-483K16.1	AL833001	ELOVL family member 5, elongation of long chain fatty acids (FEN1/Elo2, SUR4/Elo3-like, yeast)	1.515	0.0001971	0.03537
203474_at	IQGAP2	NM_006633	IQ motif containing GTPase activating protein 2	1.216	0.0002008	0.03537
220987_s_at	NUAK2,SNARK,FLJ90349,DKFZP434J037,DKFZp686F01113	NM_030952	NUAK family, SNF1-like kinase, 2	1.214	0.0002055	0.03537
1566825_at	ARHGAP24,p73,FLJ33877,RC-GAP72,p73RhoGAP,DKFZP564B1162	AK055572	Rho GTPase activating protein 24	2.875	0.0002062	0.03537
204613_at	PLCG2	NM_002661	Phospholipase C, gamma 2 (phosphatidylinositol-specific)	1.61	0.0002075	0.03537
211395_x_at	FCGR2C,CD32,FCGR2B,FcgammaRIIC	U90940	Fc fragment of IgG, low affinity IIc, receptor for (CD32)	1.279	0.0002077	0.03537
225727_at	PLEKHH1	AB033026	Pleckstrin homology domain containing, family H (with MyTH4 domain) member 1	-1.527	0.0002096	0.03537
230261_at	ST8SIA4,PST,PST1,SIAT8D,MGC34450,MGC61459,ST8SIA-IV	AA552969	ST8 alpha-N-acetyl-neuraminide alpha-2,8-sialyltransferase 4	1.356	0.0002102	0.03537
1558740_s_at	DUSP16,MKP7,MKP-7,KIAA1700,MGC129701,MGC129702	R30807	Dual specificity phosphatase 16	0.6781	0.0002104	0.03537
226991_at	NFATC2,NFAT1,NFATP,KIAA0611	AA489681	CDNA: FLJ22105 fis, clone HEP17660	1.251	0.0002107	0.03537
228658_at	C22orf35	R54042	Hypothetical protein LOC150271	2.119	0.0002112	0.03537
205861_at	SPIB,SPI-B	NM_003121	Spi-B transcription factor (Spi-1/PU.1 related)	2.435	0.0002115	0.03537
227996_at	FARP1,CDEP,PLEKHC2,MGC87400	BF725250	FERM, RhoGEF (ARHGEF) and pleckstrin domain protein 1 (chondrocyte-derived)	-1.467	0.0002117	0.03537
206471_s_at	PLXNC1,CD232,VESPR,PLXN-C1	NM_005761	Plexin C1	1.873	0.000212	0.03537
226372_at	CHST11,C4ST,C4ST1,C4ST-1,HSA269537	AI123348	Carbohydrate (chondroitin 4) sulfotransferase 11	1.432	0.0002138	0.03537
233813_at	PPP1R16B,TIMAP,ANKRD4,KIAA0823	AK026900	Homo sapiens cDNA: FLJ23247 fis, clone COL03425.	3.05	0.000216	0.03537
210113_s_at	NALP1,CARD7,DEFCAP,PP1044,KIAA0926,DEFCAP-L/S,DKFZp586O1822	AF310105	NACHT, leucine rich repeat and PYD (pyrin domain) containing 1	1.087	0.0002172	0.03537
213095_x_at	AIF1,IBA1,AIF-1,IRT-1	AF299327	Allograft inflammatory factor 1	1.673	0.0002204	0.03537
230264_s_at	AP1S2,DC22,SIGMA1B,MGC:1902	AA551090	Adaptor-related protein complex 1, sigma 2 subunit	1.196	0.0002222	0.03537
1565689_at	KPNA3	BG400570	602464219F1 NIH_MGC_75 Homo sapiens cDNA clone IMAGE:4592261 5', mRNA sequence.	0.9768	0.0002242	0.03537
205569_at	LAMP3,LAMP,CD208,DCLAMP,TSC403,DC-LAMP	NM_014398	Lysosomal-associated membrane protein 3	2.66	0.0002247	0.03537
242901_at	SETBP1,SEB,KIAA0437	AL037888	SET binding protein 1	0.8275	0.0002257	0.03537
205555_s_at	MSX2,FPP,MSH,PFM,CRS2,HOX8,PFM1	D31771	Msh homeobox homolog 2 (Drosophila)	-1.612	0.0002259	0.03537
232282_at	WNK3,PRKWNK3,KIAA1566	H06509	WNK lysine deficient protein kinase 3	-1.625	0.0002262	0.03537
214085_x_at	KRR1,HRB2,RIP-1	AI912583	KRR1, small subunit (SSU) processome component, homolog (yeast)	0.9738	0.0002269	0.03537
228562_at	ZBTB10,RINZF,FLJ12752	N29918	Transcribed locus	-1.175	0.0002272	0.03537
1560647_at	TSPYL1,SIDDT,TSPYL	AI625538	ty57c03.x1 NCI_CGAP_Ut2 Homo sapiens cDNA clone IMAGE:2283172 3', mRNA sequence.	-0.9651	0.0002274	0.03537
214048_at	RPL32P3	AI913365	Hypothetical protein LOC132241	0.9458	0.000228	0.03537
242206_at	LOC340246,LOC402524	AW590588	hg46e03.x1 NCI_CGAP_GC6 Homo sapiens cDNA clone IMAGE:2948668 3', mRNA sequence.	-1.88	0.0002287	0.03537
215164_at	TCF4,E2-2,ITF2,SEF2,SEF2-1,SEF2-1A,SEF2-1B	AL049279	Transcription factor 4	1.563	0.000229	0.03537
225593_at	STK40,SHIK,SgK495,MGC4796,RP11-268J15.4	AL542359	Serine/threonine kinase 40	0.8611	0.0002308	0.03537
241692_at	HNRPLL,SRRF	AA868729	Heterogeneous nuclear ribonucleoprotein L-like	1.031	0.0002315	0.03537
239979_at	EPSTI1,BRESI1,MGC29634	BE645480	Epithelial stromal interaction 1 (breast)	1.952	0.0002316	0.03537
216004_s_at	PKNOX1,PREP1,pkonx1c	AP001748	Homo sapiens genomic DNA, chromosome 21q, section 92/105.	-0.7487	0.0002325	0.03537
228234_at	TICAM2,TIRP,TRAM,TIRAP3,TICAM-2,MGC129876,MGC129877	AI423165	Toll-like receptor adaptor molecule 2	0.4922	0.0002326	0.03537
205590_at	RASGRP1,V,RASGRP,hRasGRP1,MGC129998,MGC129999,CALDAG-GEFI,CALDAG-GEFII	NM_005739	RAS guanyl releasing protein 1 (calcium and DAG-regulated)	2.193	0.000233	0.03537
209949_at	NCF2,NOXA2,p67phox,P67-PHOX	BC001606	Neutrophil cytosolic factor 2 (65kDa, chronic granulomatous disease, autosomal 2)	2.109	0.0002356	0.03537
227642_at	TFCP2L1,LBP9,CRTR1,LBP-9	AI928242	Transcription factor CP2-like 1	-3.7	0.0002377	0.03537
205291_at	IL2RB,CD122,P70-75	NM_000878	Interleukin 2 receptor, beta	2.134	0.0002379	0.03537
242008_at	AGTPBP1,NNA1,KIAA1035,DKFZp686M20191	BE350312	ht13b05.x1 NCI_CGAP_Kid13 Homo sapiens cDNA clone IMAGE:3146577 3' similar to contains MER28.b2 MER28 repetitive element ; mRNA sequence.	1.318	0.0002385	0.03537
212750_at	PPP1R16B,TIMAP,ANKRD4,KIAA0823	AB020630	Protein phosphatase 1, regulatory (inhibitor) subunit 16B	1.736	0.0002385	0.03537
212414_s_at	SEPT6,SEP2,KIAA0128,MGC16619,MGC20339,RP5-876A24.2	D50918	Septin 6	1.744	0.0002413	0.03537
219045_at	RHOF,RIF,ARHF,FLJ20247	NM_019034	Ras homolog gene family, member F (in filopodia)	1.417	0.0002416	0.03537
204781_s_at	FAS,APT1,CD95,FAS1,APO-1,FASTM,ALPS1A,TNFRSF6	NM_000043	Fas (TNF receptor superfamily, member 6)	1.112	0.0002427	0.03537
222863_at	ZBTB10,RINZF,FLJ12752	BG483802	602503453F1 NIH_MGC_77 Homo sapiens cDNA clone IMAGE:4616941 5', mRNA sequence.	-1.006	0.0002434	0.03537
205269_at	LCP2,SLP76,SLP-76	AI123251	Lymphocyte cytosolic protein 2 (SH2 domain containing leukocyte protein of 76kDa)	1.686	0.0002446	0.03537
203741_s_at	ADCY7,FLJ36387,KIAA0037	NM_001114	Adenylate cyclase 7	1.711	0.000245	0.03537
214617_at	PRF1,P1,PFP,FLH2,HPLH2,MGC65093	AI445650	Perforin 1 (pore forming protein)	1.188	0.000245	0.03537
226459_at	PIK3AP1,BCAP,RP11-34E5.3	AW575754	Phosphoinositide-3-kinase adaptor protein 1	2.359	0.0002468	0.03537
236921_at	EMB,MGC71745	BE504716	Embigin homolog (mouse)	1.81	0.0002468	0.03537
206584_at	LY96,MD-2	NM_015364	Lymphocyte antigen 96	1.646	0.0002491	0.03537
235571_at	235571_at	AW300953	Transcribed locus, moderately similar to NP_060312.1 hypothetical protein FLJ20489 [Homo sapiens]	0.463	0.0002496	0.03537
240260_at	PTPN1,PTP1B	AW007014	Protein tyrosine phosphatase, non-receptor type 1	0.7347	0.0002507	0.03537
229006_at	na	AA535917	CDNA FLJ36097 fis, clone TESTI2020956	-0.9721	0.0002509	0.03537
218454_at	FLJ22662	NM_024829	hypothetical protein FLJ22662	-1.38	0.0002521	0.03537
219892_at	TM6SF1	NM_023003	Transmembrane 6 superfamily member 1	0.9896	0.0002549	0.03537
210105_s_at	FYN,SLK,SYN,MGC45350	M14333	FYN oncogene related to SRC, FGR, YES	1.203	0.0002571	0.03537
243780_at	243780_at	AW575863	CDNA FLJ46553 fis, clone THYMU3038879	3.772	0.0002586	0.03537
203416_at	CD53,MOX44,TSPAN25	NM_000560	CD53 molecule	1.75	0.0002587	0.03537
204500_s_at	AGTPBP1,NNA1,KIAA1035,DKFZp686M20191	NM_015239	ATP/GTP binding protein 1	0.4879	0.0002592	0.03537
236075_s_at	ZNF232,ZSCAN11	AI693543	Zinc finger protein 232	1.218	0.0002608	0.03537
201487_at	CTSC,JP,HMS,JPD,PLS,CPPI,DPP1,DPPI,PALS	NM_001814	Cathepsin C	1.332	0.0002626	0.03537
228410_at	GAB3	AA495984	GRB2-associated binding protein 3	1.76	0.0002628	0.03537
228198_s_at	LOC653242	AI271418	Similar to fumarylacetoacetate hydrolase domain containing 2A	-1.143	0.0002636	0.03537
1569940_at	SLC6A16,NTT5	BC039336	Solute carrier family 6, member 16	0.8341	0.0002639	0.03537
204912_at	IL10RA,IL10R,CDW210A,HIL-10R,IL-10R1	NM_001558	Interleukin 10 receptor, alpha	1.837	0.0002653	0.03537
224812_at	HIBADH,NS5ATP1,MGC40361	AL577446	3-hydroxyisobutyrate dehydrogenase	-0.769	0.0002661	0.03537
224445_s_at	ZFYVE21,MGC2550	BC005999	Zinc finger, FYVE domain containing 21	-1.024	0.0002662	0.03537
242052_at	BICD1,BICD	AW979272	Bicaudal D homolog 1 (Drosophila)	0.8944	0.000267	0.03537
213992_at	COL4A6,MGC88184	AI889941	Collagen, type IV, alpha 6	-1.271	0.000268	0.03537
209699_x_at	AKR1C2,DD,DD2,BABP,DDH2,HBAB,HAKRD,MCDR2,AKR1C-pseudo	U05598	Aldo-keto reductase family 1, member C2 (dihydrodiol dehydrogenase 2; bile acid binding protein; 3-alpha hydroxysteroid dehydrogenase, type III)	-2.079	0.0002708	0.03537
242725_at	KDELR2,ELP-1,ERD2.2	BG026159	KDEL (Lys-Asp-Glu-Leu) endoplasmic reticulum protein retention receptor 2	0.8073	0.0002708	0.03537
205801_s_at	RASGRP3,GRP3,KIAA0846	NM_015376	gb:NM_015376.1 /DB_XREF=gi:7662333 /GEN=KIAA0846 /FEA=FLmRNA /CNT=29 /TID=Hs.24024.0 /TIER=FL /STK=5 /UG=Hs.24024 /LL=25780 /DEF=Homo sapiens KIAA0846 protein (KIAA0846), mRNA. /PROD=KIAA0846 protein /FL=gb:NM_015376.1 gb:AB020653.1	1.749	0.0002713	0.03537
244654_at	MYO1G,HA-2,MGC142104	BE646398	Myosin IG	2.009	0.0002714	0.03537
212636_at	QKI,QK,Hqk,QK3,DKFZp586I0923	AL031781	Human DNA sequence from clone RP1-51J12 on chromosome 6q26-27 Contains the 3' part of the alternatively spliced gene for the human orthologs of mouse QKI-7 and QKI-7B (KH Domain RNA Binding proteins) and zebrafish ZKQ-1 (Quaking protein homolog), complete sequence.	0.8964	0.0002723	0.03537
235775_at	TMTC2,DKFZp762A217	AI765006	Transmembrane and tetratricopeptide repeat containing 2	-1.063	0.000273	0.03537
232521_at	PCSK7,LPC,PC7,PC8,SPC7	AK027156	Proprotein convertase subtilisin/kexin type 7	1.276	0.0002739	0.03537
202638_s_at	ICAM1,BB2,CD54,P3.58	NM_000201	Intercellular adhesion molecule 1 (CD54), human rhinovirus receptor	1.546	0.0002743	0.03537
204829_s_at	FOLR2,FR-P3,FR-beta,FBP/PL-1,beta-hFR	NM_000803	Folate receptor 2 (fetal)	1.409	0.0002762	0.03537
231205_at	DDEF1,PAP,PAG2,AMAP1,ASAP1,ZG14P,KIAA1249	BF055351	Development and differentiation enhancing factor 1	1.188	0.0002769	0.03537
218401_s_at	ZNF281,ZBP-99,ZNP-99,FLJ12859,FLJ14378	NM_012482	Zinc finger protein 281	0.6198	0.0002769	0.03537
224451_x_at	ARHGAP9,10C,RGL1,MGC1295,FLJ16525	BC006107	Rho GTPase activating protein 9	2.06	0.0002782	0.03537
1558290_a_at	PVT1,MGC21751	BG200951	Pvt1 oncogene homolog, MYC activator (mouse)	1.403	0.0002784	0.03537
213241_at	PLXNC1,CD232,VESPR,PLXN-C1	AF035307	Plexin C1	1.705	0.0002799	0.03537
204294_at	AMT,GCE,NKH,GCST	NM_000481	Aminomethyltransferase	-0.7876	0.0002804	0.03537
242890_at	HELLS,LSH,PASG,SMARCA6,FLJ10339,Nbla10143	AI650364	Helicase, lymphoid-specific	0.9725	0.000281	0.03537
225065_x_at	C17orf45,FLJ25777,MGC40157	AI826279	Chromosome 17 open reading frame 45	-0.8705	0.0002814	0.03537
236280_at	236280_at	AI225238	Transcribed locus	2.449	0.0002828	0.03537
226474_at	NOD27,FLJ21709,FLJ39711	AA005023	nucleotide-binding oligomerization domains 27	2.014	0.0002951	0.03537
229029_at	229029_at	AI745230	Transcribed locus, strongly similar to NP_001735.1 calcium/calmodulin-dependent protein kinase IV; brain Ca(2+)-calmodulin-dependent protein kinase type IV; calcium/calmodulin-dependent protein kinase type IV catalytic chain; CAM kinase IV; CAM kinase- GR [Homo sapiens]	1.235	0.0002954	0.03537
203185_at	RASSF2,KIAA0168,DKFZp781O1747	NM_014737	Ras association (RalGDS/AF-6) domain family 2	1.377	0.0002956	0.03537
209901_x_at	AIF1,IBA1,AIF-1,IRT-1	U19713	Allograft inflammatory factor 1	1.708	0.0002977	0.03537
219607_s_at	MS4A4A,MS4A4,MS4A7,4SPAN1,CD20L1,CD20-L1,HDCME31P,MGC22311	NM_024021	Membrane-spanning 4-domains, subfamily A, member 4	1.107	0.0002989	0.03537
215300_s_at	FMO5	AK022172	Flavin containing monooxygenase 5	-1.085	0.000299	0.03537
64440_at	IL17RC,IL17-RL,MGC10763	AI560217	Interleukin 17 receptor C	-0.6155	0.000299	0.03537
241891_at	DOCK8,ZIR8,FLJ00026,FLJ00152,FLJ00346	T92908	Dedicator of cytokinesis 8	1.463	0.0002998	0.03537
213122_at	TSPYL5,KIAA1750	AI096375	TSPY-like 5	-0.8088	0.0002998	0.03537
216614_at	ITPR2,IP3R2	AL049988	Inositol 1,4,5-triphosphate receptor, type 2	1.28	0.000301	0.03537
205289_at	BMP2,BMP2A	AA583044	Bone morphogenetic protein 2	-2.381	0.0003015	0.03537
1562529_s_at	RORA,ROR1,ROR2,ROR3,RZRA,NR1F1,MGC119326,MGC119329	BC040965	RAR-related orphan receptor A	1.418	0.0003021	0.03537
1552302_at	TMEM106A,MGC20235	NM_145041	Transmembrane protein 106A	1.071	0.0003035	0.03537
224964_s_at	GNG2,G protein	AK026424	Guanine nucleotide binding protein (G protein), gamma 2	1.364	0.0003036	0.03537
223980_s_at	SP110,VODI,IFI41,IFI75,FLJ22835	AF280095	SP110 nuclear body protein	1.29	0.0003037	0.03537
1553901_x_at	ZNF486,KRBO2,MGC2396	NM_052852.1	gb:NM_052852.1 /DB_XREF=gi:16604249 /TID=Hs2.254099.1 /CNT=4 /FEA=FLmRNA /TIER=FL /STK=0 /LL=90649 /UG_GENE=MGC2396 /UG=Hs.254099 /UG_TITLE=hypothetical zinc finger protein MGC2396 /DEF=Homo sapiens hypothetical zinc finger protein MGC2396 (MGC2396), mRNA. /FL=gb:NM_052852.1 gb:BC008936.1	-1.258	0.0003045	0.03537
203130_s_at	KIF5C,KINN,NKHC,NKHC2,NKHC-2,FLJ44735,KIAA0531,MGC111478	NM_004522	gb:NM_004522.1 /DB_XREF=gi:4758649 /GEN=KIF5C /FEA=FLmRNA /CNT=142 /TID=Hs.6641.0 /TIER=FL+Stack /STK=38 /UG=Hs.6641 /LL=3800 /DEF=Homo sapiens kinesin family member 5C (KIF5C), mRNA. /PROD=kinesin family member 5C /FL=gb:NM_004522.1 gb:AB011103.1	-1.733	0.0003053	0.03537
214639_s_at	HOXA1,BSAS,HOX1,HOX1F,MGC45232	S79910	Homeobox A1	-1.785	0.0003058	0.03537
212274_at	LPIN1,KIAA0188,DKFZp781P1796	AV705559	Lipin 1	0.8767	0.0003094	0.03537
206255_at	BLK,MGC10442	NM_001715	B lymphoid tyrosine kinase	4.22	0.0003102	0.03537
233121_at	ZHX2,KIAA0854	AU147842	Zinc fingers and homeoboxes 2	0.9593	0.0003106	0.03537
212873_at	HMHA1,HA-1,HLA-HA1,KIAA0223	BE349017	Histocompatibility (minor) HA-1	2.065	0.0003126	0.03537
1556283_s_at	FGFR1OP2,HSPC123-like,DKFZp564O1863	W74643	FGFR1 oncogene partner 2	1.072	0.0003152	0.03537
227041_at	227041_at	BE466145	CDNA FLJ31513 fis, clone NT2RI1000127	-0.897	0.0003166	0.03537
202880_s_at	PSCD1,B2-1,SEC7,D17S811E,FLJ34050,FLJ41900,CYTOHESIN-1	NM_004762	Pleckstrin homology, Sec7 and coiled-coil domains 1(cytohesin 1)	1.24	0.0003173	0.03537
204949_at	ICAM3,CD50,CDW50,ICAM-R	NM_002162	Intercellular adhesion molecule 3	1.653	0.0003196	0.03537
205693_at	TNNT3,DA2B,FSSV,AMCD2B,DKFZp779M2348	NM_006757	Troponin T type 3 (skeletal, fast)	-1.459	0.0003196	0.03537
202345_s_at	FABP5,EFABP,E-FABP,PAFABP,PA-FABP	NM_001444	Fatty acid binding protein 5 (psoriasis-associated)	-2.104	0.0003202	0.03537
223082_at	SH3KBP1,CIN85,GIG10,MIG18	AF230904	SH3-domain kinase binding protein 1	0.9543	0.0003204	0.03537
211796_s_at	PRSS1,TRP1,TRY1,TRY4,TRYP1,MGC120175	AF043179	Protease, serine, 1 (trypsin 1)	1.965	0.0003211	0.03537
223562_at	PARVG	AF237772	Parvin, gamma	1.847	0.0003235	0.03537
1555852_at	PSMB9,LMP2,RING12,MGC70470	AI375915	Proteasome (prosome, macropain) subunit, beta type, 9 (large multifunctional peptidase 2)	1.788	0.0003236	0.03537
219403_s_at	HPSE,HPA,HPR1,HSE1,HPSE1	NM_006665	Heparanase	1.389	0.0003241	0.03537
239761_at	GCNT1,G6NT,C2GNT,C2GNT1,NACGT2,NAGCT2,C2GNT-L,MGC126335,MGC126336	AI088120	Transcribed locus	1.1	0.0003242	0.03537
238983_at	NSUN7,FLJ14001	AI538394	NOL1/NOP2/Sun domain family, member 7	-1.489	0.0003252	0.03537
212990_at	SYNJ1,INPP5G	AB020717	Synaptojanin 1	0.7788	0.0003293	0.03537
206510_at	SIX2	AF332197	Sine oculis homeobox homolog 2 (Drosophila)	-3.111	0.0003301	0.03537
1554569_a_at	CUGBP2,ETR-3,NAPOR,BRUNOL3	BC036391	CUG triplet repeat, RNA binding protein 2	1.261	0.0003307	0.03537
1555728_a_at	MS4A4A,MS4A4,MS4A7,4SPAN1,CD20L1,CD20-L1,HDCME31P,MGC22311	AF354928	Membrane-spanning 4-domains, subfamily A, member 4	1.392	0.0003326	0.03537
213888_s_at	TRAF3IP3,T3JAM,FLJ44151,MGC117354,DJ434O14.3	AL022398	Human DNA sequence from clone RP3-434O14 on chromosome 1q32.3-41 Contains the 3' end of the HSD11B1 gene for hydroxysteroid (11-beta) dehydrogenase 1, a adenosine A2b receptor (ADORA2B) pseudogene, the T3JAM gene for TRAF3-interacting Jun N-terminal kinase (JNK)-activating modulator, a novel gene (FLJ25078), the IRF6 gene for interferon regulatory factor 6, a novel gene, a novel gene (MGC29875) a…	2.206	0.0003328	0.03537
228825_at	LTB4DH,MGC34943	BE566894	Leukotriene B4 12-hydroxydehydrogenase	-1.656	0.0003329	0.03537
222154_s_at	DNAPTP6,DKFZp564A2416	AK002064	DNA polymerase-transactivated protein 6	-0.6937	0.0003329	0.03537
237400_at	ATP5S,ATPW,HSU79253	AI308101	ATP synthase, H+ transporting, mitochondrial F0 complex, subunit s (factor B)	-1.295	0.0003341	0.03537
232481_s_at	SLITRK6,MGC119595,MGC119596,MGC119597	AL137517	SLIT and NTRK-like family, member 6	-3.034	0.0003358	0.03537
205147_x_at	NCF4,NCF,MGC3810,P40PHOX,SH3PXD4	NM_000631	Neutrophil cytosolic factor 4, 40kDa	1.257	0.0003399	0.03537
223898_at	ZNF670,FLJ12606,MGC12466	BC005360	Zinc finger protein 670	-0.756	0.0003407	0.03537
209368_at	EPHX2,CEH,SEH	AF233336	Epoxide hydrolase 2, cytoplasmic	-1.115	0.0003425	0.03537
1563509_at	FYB,ADAP,PRO0823,SLAP-130	AL832727	FYN binding protein (FYB-120/130)	2.32	0.0003433	0.03537
228399_at	OSR1,ODD	AI569974	Odd-skipped related 1 (Drosophila)	-1.207	0.0003461	0.03537
209579_s_at	RPL32P3	AL556619	Hypothetical protein LOC132241	0.6667	0.0003463	0.03537
212733_at	KIAA0226	AI798908	KIAA0226	0.766	0.0003472	0.03537
210146_x_at	LILRB2,ILT4,LIR2,CD85D,LIR-2,MIR10,MIR-10	AF004231	Leukocyte immunoglobulin-like receptor, subfamily B (with TM and ITIM domains), member 2	2.272	0.0003476	0.03537
1554159_a_at	ZMYND11,BS69,BRAM1,MGC111056,RP11-486H9.1	BC034784	Zinc finger, MYND domain containing 11	-0.7494	0.000348	0.03537
226906_s_at	ARHGAP9,10C,RGL1,MGC1295,FLJ16525	AL548053	Rho GTPase activating protein 9	2.104	0.0003483	0.03537
1557632_at	1557632_at	BU681135	UI-CF-EC1-abu-i-15-0-UI.s1 UI-CF-EC1 Homo sapiens cDNA clone UI-CF-EC1-abu-i-15-0-UI 3', mRNA sequence.	2.252	0.0003532	0.03537
205692_s_at	CD38,T10	NM_001775	CD38 molecule	3.653	0.0003539	0.03537
236273_at	NBPF1,AD2,NBG,AB13,AB14,AB23,NBPF,FLJ20719,KIAA1693	AW269499	Neuroblastoma breakpoint family, member 1	-1.361	0.0003541	0.03537
209083_at	CORO1A,p57,TACO,CLABP,HCORO1,CLIPINA,FLJ41407,MGC117380	U34690	Coronin, actin binding protein, 1A	2.117	0.0003569	0.03537
214369_s_at	RASGRP2,CDC25L,CALDAG-GEFI	AI688812	RAS guanyl releasing protein 2 (calcium and DAG-regulated)	1.692	0.0003573	0.03537
210754_s_at	LYN,JTK8,FLJ26625	M79321	V-yes-1 Yamaguchi sarcoma viral related oncogene homolog	1.522	0.0003578	0.03537
238456_at	na	AI567893	CDNA FLJ36202 fis, clone TESTI2028296	1.074	0.00036	0.03537
242167_at	C10orf119,FLJ13081,FLJ36756	AA703310	Chromosome 10 open reading frame 119	0.6822	0.0003638	0.03537
233899_x_at	ZBTB10,RINZF,FLJ12752	AK024296	Zinc finger and BTB domain containing 10	-1.3	0.0003671	0.03537
230276_at	FAM49A,FLJ11080,FLJ33961,DKFZP566A1524	AI934342	Family with sequence similarity 49, member A	0.9819	0.0003674	0.03537
213672_at	MARS,METRS,MTRNS	AA621558	Methionine-tRNA synthetase	1.089	0.0003677	0.03537
219454_at	EGFL6,W80,MAEG,DKFZp564P2063	NM_015507	EGF-like-domain, multiple 6	1.141	0.0003691	0.03537
216594_x_at	AKR1C1,C9,DD1,DDH,DDH1,H-37,MBAB,HAKRC,MGC8954,2-ALPHA-HSD,20-ALPHA-HSD	S68290	Aldo-keto reductase family 1, member C2 (dihydrodiol dehydrogenase 2; bile acid binding protein; 3-alpha hydroxysteroid dehydrogenase, type III)	-1.814	0.0003709	0.03537
205237_at	FCN1,FCNM	NM_002003	Ficolin (collagen/fibrinogen domain containing) 1	2.866	0.0003718	0.03537
206292_s_at	SULT2A1,HST,ST2,STD,hSTa,ST2A3,DHEA-ST	NM_003167	Sulfotransferase family, cytosolic, 2A, dehydroepiandrosterone (DHEA)-preferring, member 1	-3.333	0.0003719	0.03537
202478_at	TRIB2,TRB2,GS3955	NM_021643	Tribbles homolog 2 (Drosophila)	1.044	0.0003721	0.03537
226033_at	USP31,KIAA1203	AB033029	Ubiquitin specific peptidase 31	-1.489	0.0003721	0.03537
203620_s_at	FCHSD2,NWK,SH3MD3,KIAA0769	NM_014824	FCH and double SH3 domains 2	0.8278	0.0003725	0.03537
239694_at	TRIM7,GNIP,RNF90	AA527412	Tripartite motif-containing 7	-1.189	0.0003735	0.03537
228167_at	KLHL6,FLJ00029	AW574798	Transcribed locus	2.117	0.0003756	0.03537
216048_s_at	RHOBTB3,KIAA0878	AK023621	Rho-related BTB domain containing 3	-1.223	0.0003757	0.03537
200966_x_at	ALDOA,ALDA,MGC10942,MGC17716,MGC17767	NM_000034	Aldolase A, fructose-bisphosphate	-0.3839	0.0003765	0.03537
1555638_a_at	SAMSN1,HACS1,NASH1	AF519621	SAM domain, SH3 domain and nuclear localisation signals, 1	1.945	0.0003772	0.03537
221204_s_at	CRTAC1,ASPIC1,CEP-68,FLJ10320	NM_018058	Cartilage acidic protein 1	-3.435	0.000379	0.03537
221087_s_at	APOL3,CG12-1,APOLIII	NM_014349	Apolipoprotein L, 3	1.296	0.0003792	0.03537
204151_x_at	AKR1C1,C9,DD1,DDH,DDH1,H-37,MBAB,HAKRC,MGC8954,2-ALPHA-HSD,20-ALPHA-HSD	NM_001353	Aldo-keto reductase family 1, member C2 (dihydrodiol dehydrogenase 2; bile acid binding protein; 3-alpha hydroxysteroid dehydrogenase, type III)	-1.676	0.00038	0.03537
213836_s_at	WIPI1,Atg18,WIPI49,FLJ10055	AW052084	WD repeat domain, phosphoinositide interacting 1	1.196	0.0003809	0.03537
1569986_x_at	TNNT3,DA2B,FSSV,AMCD2B,DKFZp779M2348	BF789882	Troponin T type 3 (skeletal, fast)	-1.854	0.0003809	0.03537
205139_s_at	UST,2OST	NM_005715	Uronyl-2-sulfotransferase	-1.785	0.0003814	0.03537
201761_at	MTHFD2,NMDMC	NM_006636	Methylenetetrahydrofolate dehydrogenase (NADP+ dependent) 2, methenyltetrahydrofolate cyclohydrolase	1.733	0.000382	0.03537
238327_at	LOC440836	AI962367	similar to MGC52679 protein	1.178	0.0003825	0.03537
226525_at	STK17B,DRAK2	N51102	Transcribed locus	1.597	0.000383	0.03537
242775_at	LTB4DH,MGC34943	BF477980	Leukotriene B4 12-hydroxydehydrogenase	-1.561	0.0003831	0.03537
225929_s_at	C17orf27,KIAA1554	AA233374	Chromosome 17 open reading frame 27	1.488	0.0003869	0.03537
202625_at	LYN,JTK8,FLJ26625	AI356412	V-yes-1 Yamaguchi sarcoma viral related oncogene homolog	1.481	0.0003906	0.03537
239629_at	CFLAR,CASH,FLIP,MRIT,CLARP,FLAME,Casper,c-FLIP,FLAME-1,I-FLICE,USURPIN,c-FLIPL,c-FLIPR,c-FLIPS,CASP8AP1	AI634046	CASP8 and FADD-like apoptosis regulator	0.941	0.0003933	0.03537
215633_x_at	LST1,B144,LST-1,D6S49E,MGC119006,MGC119007	AV713720	AV713720 DCB Homo sapiens cDNA clone DCBBJA12 5', mRNA sequence.	1.545	0.0003938	0.03537
235879_at	MBNL1,EXP,MBNL,EXP35,EXP40,EXP42,KIAA0428,DKFZp686P06174	AI697540	Transcribed locus	1.095	0.0003942	0.03537
209670_at	TRA@,TRA,TCRA,TCRD,TRDD3,FLJ22602,MGC22624,MGC23964,MGC71411,MGC117436	M12959	Human mRNA for T-cell receptor alpha chain (TCR-alpha).	2.11	0.0003953	0.03537
205125_at	PLCD1	NM_006225	Phospholipase C, delta 1	-1.314	0.0003959	0.03537
201720_s_at	LAPTM5,MGC125860,MGC125861	AI589086	Lysosomal associated multispanning membrane protein 5	1.435	0.0003965	0.03537
1556657_at	MBNL1,EXP,MBNL,EXP35,EXP40,EXP42,KIAA0428,DKFZp686P06174	AA744622	Muscleblind-like (Drosophila)	1.586	0.0003969	0.03537
220059_at	BRDG1,STAP1	NM_012108	BCR downstream signaling 1	2.931	0.0003979	0.03537
209295_at	TNFRSF10B,DR5,CD262,KILLER,TRICK2,TRICKB,ZTNFR9,TRAILR2,TRICK2A,TRICK2B,TRAIL-R2,KILLER/DR5	AF016266	Tumor necrosis factor receptor superfamily, member 10b	0.5774	0.000398	0.03537
238558_at	MBNL1,EXP,MBNL,EXP35,EXP40,EXP42,KIAA0428,DKFZp686P06174	AI445833	Muscleblind-like (Drosophila)	1.511	0.000398	0.03537
205442_at	MFAP3L,NYD-sp9	NM_021647	Microfibrillar-associated protein 3-like	-2.629	0.0003982	0.03537
1556323_at	CUGBP2,ETR-3,NAPOR,BRUNOL3	W79537	CUG triplet repeat, RNA binding protein 2	1.942	0.0003984	0.03537
214153_at	ELOVL5,HELO1,dJ483K16.1,RP3-483K16.1	BE467941	ELOVL family member 5, elongation of long chain fatty acids (FEN1/Elo2, SUR4/Elo3-like, yeast)	1.659	0.000399	0.03537
206181_at	SLAMF1,SLAM,CD150,CDw150	NM_003037	Signaling lymphocytic activation molecule family member 1	2.088	0.0004	0.03537
211302_s_at	PDE4B,DPDE4,PDEIVB,MGC126529,DKFZp686F2182	L20966	Phosphodiesterase 4B, cAMP-specific (phosphodiesterase E4 dunce homolog, Drosophila)	1.938	0.0004001	0.03537
218501_at	ARHGEF3,GEF3,STA3,XPLN,MGC118905,DKFZP434F2429	NM_019555	Rho guanine nucleotide exchange factor (GEF) 3	0.6317	0.0004021	0.03537
240265_at	TRAF3IP3,T3JAM,FLJ44151,MGC117354,DJ434O14.3	AI214464	TRAF3 interacting protein 3	2.112	0.0004046	0.03537
229295_at	LOC150166	BF939473	hypothetical protein LOC150166	0.9046	0.0004054	0.03537
241722_x_at	241722_x_at	BF724558	Transcribed locus	1.201	0.0004064	0.03537
215269_at	TMEM1,EHOC1,GT334,EHOC-1,MGC126777	AI922538	Transmembrane protein 1	1.192	0.0004073	0.03537
225005_at	PHF13,PHF5,SPOC1,MGC43399	AL039384	PHD finger protein 13	-0.6226	0.0004082	0.03537
1560396_at	KLHL6,FLJ00029	AK097976	Kelch-like 6 (Drosophila)	2.578	0.0004107	0.03537
223751_x_at	TLR10,MGC104967,MGC126398,MGC126399	AF296673	Toll-like receptor 10	2.767	0.0004118	0.03537
209457_at	DUSP5,DUSP,HVH3	U16996	Dual specificity phosphatase 5	1.828	0.0004143	0.03537
220722_s_at	SLC5A7,CHT,CHT1,hCHT,MGC126299,MGC126300	NM_021815	Solute carrier family 5 (choline transporter), member 7	-1.584	0.0004151	0.03537
212588_at	PTPRC,LCA,LY5,B220,CD45,T200,GP180	Y00062	Protein tyrosine phosphatase, receptor type, C	1.643	0.0004151	0.03537
244286_at	FNBP1,FBP17,KIAA0554,MGC126804	AI017983	Formin binding protein 1	0.9368	0.0004152	0.03537
226875_at	DOCK11,ZIZ2,FLJ32122,FLJ43653,bB128O4.1	AI742838	Dedicator of cytokinesis 11	1.452	0.0004177	0.03537
213411_at	ADAM22,MDC2	AW242701	MRNA; cDNA DKFZp434E0528 (from clone DKFZp434E0528)	-1.667	0.0004217	0.03537
205776_at	FMO5	NM_001461	Flavin containing monooxygenase 5	-1.609	0.0004218	0.03537
214057_at	MCL1,TM,EAT,MCL1L,MCL1S,MGC1839,MGC104264	H71805	Myeloid cell leukemia sequence 1 (BCL2-related)	0.9039	0.0004248	0.03537
237176_at	LCP1,CP64,PLS2,LC64P,FLJ25423,FLJ26114,FLJ39956,L-PLASTIN,DKFZp781A23186	AW205969	Lymphocyte cytosolic protein 1 (L-plastin)	1.249	0.0004248	0.03537
211423_s_at	SC5DL,ERG3,SC5D	D85181	Homo sapiens mRNA for fungal sterol-C5-desaturase homolog, complete cds.	-1.645	0.0004261	0.03537
225799_at	LOC541471	BF209337	hypothetical LOC541471	1.689	0.000427	0.03537
226743_at	SLFN11,SLFN8/9,FLJ34922	AW003459	Schlafen family member 11	1.085	0.0004274	0.03537
218812_s_at	TMEM142B,ORAI2,CBCIP2,C7orf19,FLJ12474,FLJ14733	NM_025156	Homo sapiens transmembrane protein 142B (TMEM142B), mRNA.	1.546	0.0004293	0.03537
222742_s_at	RABL5,FLJ13225,FLJ14117,DKFZp761N0823	AW026449	RAB, member RAS oncogene family-like 5	-0.7096	0.0004294	0.03537
230840_at	LOC388588	BE504634	hypothetical gene supported by BC035379; BC042129	-2.724	0.0004295	0.03537
213596_at	CASP4,TX,ICH-2,Mih1/TX,ICEREL-II,ICE(rel)II	AL050391	Caspase 4, apoptosis-related cysteine peptidase	0.9554	0.0004309	0.03537
238668_at	NCKAP1L,HEM1	AI130690	Transcribed locus, strongly similar to NP_848718.1 mitochondrial ribosomal protein L50 [Mus musculus]	1.718	0.0004316	0.03537
201623_s_at	DARS,MGC111579,DKFZp781B11202	BC000629	Aspartyl-tRNA synthetase	-0.5348	0.0004335	0.03537
205544_s_at	CR2,C3DR,CD21	NM_001877	Complement component (3d/Epstein Barr virus) receptor 2	5.562	0.0004342	0.03537
239946_at	KIAA0922,FLJ10592,TMEM131L,DKFZp586H1322	AA776723	KIAA0922	1.942	0.0004348	0.03537
215933_s_at	HHEX,HEX,PRH,HMPH,PRHX,HOX11L-PEN	Z21533	Homeobox, hematopoietically expressed	1.663	0.0004384	0.03537
212669_at	CAMK2G,CAMK,CAMKG,CAMK-II,FLJ16043,MGC26678	AI093569	Calcium/calmodulin-dependent protein kinase (CaM kinase) II gamma	-0.6768	0.0004392	0.03537
207120_at	ZNF667,FLJ14011,DKFZp686O111	NM_022103	Zinc finger protein 667	-1.331	0.0004401	0.03537
217549_at	NCKAP1L,HEM1	AW574933	Transcribed locus, strongly similar to NP_848718.1 mitochondrial ribosomal protein L50 [Mus musculus]	1.957	0.0004404	0.03537
228677_s_at	FLJ21438,FLJ00087,DKFZp667E013	AI028474	hypothetical protein FLJ21438	1.627	0.0004405	0.03537
213107_at	TNIK,AD 2	R59093	Transcribed locus	-1.205	0.0004407	0.03537
206914_at	CRTAM	NM_019604	Class-I MHC-restricted T cell associated molecule	1.704	0.0004414	0.03537
243771_at	243771_at	AA928810	on98h09.s1 Soares_NFL_T_GBC_S1 Homo sapiens cDNA clone IMAGE:1564769 3' similar to contains element MER32 MER32 repetitive element ; mRNA sequence.	2.007	0.0004447	0.03537
208527_x_at	HIST1H2BE,H2B.h,H2B/h,H2BFH,H2BFN,dJ221C16.8	NM_003523	Histone 1, H2be	0.8304	0.000445	0.03537
1557418_at	ACSL4,ACS4,FACL4,LACS4,MRX63,MRX68	W95007	Acyl-CoA synthetase long-chain family member 4	1.811	0.0004477	0.03537
217141_at	BTBD7,FUP1,MGC48310,DKFZp686N0544	AL049394	BTB (POZ) domain containing 7	0.6178	0.0004483	0.03537
236635_at	ZNF667,FLJ14011,DKFZp686O111	AI332774	qp98a05.x1 Soares_fetal_lung_NbHL19W Homo sapiens cDNA clone IMAGE:1931024 3' similar to contains Alu repetitive element;contains element LTR5 repetitive element ; mRNA sequence.	-1.01	0.0004496	0.03537
232531_at	EMX2OS,FLJ41539	AL137578	Empty spiracles homolog 2 (Drosophila) opposite strand	-1.255	0.0004506	0.03537
202815_s_at	HEXIM1,CLP1,EDG1,HIS1,MAQ1	NM_006460	Hexamethylene bis-acetamide inducible 1	-0.528	0.0004509	0.03537
210915_x_at	PRSS1,TRP1,TRY1,TRY4,TRYP1,MGC120175	M15564	Protease, serine, 1 (trypsin 1)	2.053	0.0004524	0.03537
214687_x_at	ALDOA,ALDA,MGC10942,MGC17716,MGC17767	AK026577	Aldolase A, fructose-bisphosphate	-0.4332	0.0004554	0.03537
210785_s_at	C1orf38,ICB-1	AB035482	Chromosome 1 open reading frame 38	1.848	0.0004557	0.03537
212855_at	DCUN1D4,KIAA0276	D87466	DCN1, defective in cullin neddylation 1, domain containing 4 (S. cerevisiae)	-0.8714	0.0004573	0.03537
225280_x_at	ARSD	N51673	Arylsulfatase D	-1.004	0.0004578	0.03537
208091_s_at	ECOP,FLJ20532,DKFZP564K0822	NM_030796	EGFR-coamplified and overexpressed protein	1.14	0.0004585	0.03537
202460_s_at	LPIN2,KIAA0249	NM_014646	Lipin 2	0.4141	0.0004585	0.03537
226391_at	NDUFB2,AGGG,CI-AGGG,MGC70788	AW271788	NADH dehydrogenase (ubiquinone) 1 beta subcomplex, 2, 8kDa	-0.7952	0.0004592	0.03537
1553387_at	ATM,AT1,ATA,ATC,ATD,ATE,ATDC,TEL1,TELO1,MGC74674,DKFZp781A0353	NM_138293	gb:NM_138293.1 /DB_XREF=gi:20336200 /GEN=ATM /TID=Hs2.194382.3 /CNT=3 /FEA=FLmRNA /TIER=FL /STK=1 /LL=472 /UG=Hs.194382 /DEF=Homo sapiens ataxia telangiectasia mutated (includes complementation groups A, C and D) (ATM), transcript variant 3, mRNA. /PROD=ataxia telangiectasia mutated protein isoform 3 /FL=gb:NM_138293.1	1.071	0.0004607	0.03537
222680_s_at	DTL,RAMP,L2DTL	AK001261	Denticleless homolog (Drosophila)	1.68	0.000462	0.03537
232656_at	232656_at	AU145501	Transcribed locus	-1.616	0.000462	0.03537
221479_s_at	BNIP3L,NIX,BNIP3a	AF060922	BCL2/adenovirus E1B 19kDa interacting protein 3-like	-0.4718	0.000464	0.03537
206119_at	BHMT	NM_001713	Betaine-homocysteine methyltransferase	-4.411	0.0004643	0.03537
205943_at	TDO2,TDO,TPH2,TRPO	NM_005651	Tryptophan 2,3-dioxygenase	4.141	0.0004667	0.03537
232687_at	GPRIN3,GRIN3,FLJ42625	AK026379	CDNA FLJ33091 fis, clone TRACH2000660	1.309	0.0004668	0.03537
219117_s_at	FKBP11,FKBP19,MGC54182	NM_016594	ADP-ribosylation factor 3	1.828	0.0004685	0.03537
235041_at	GOSR2,Bos1,GS27,MEMBRIN	AW005457	Golgi SNAP receptor complex member 2	0.5116	0.0004691	0.03537
240723_at	EVL,RNB6	AW183782	xj87h02.x1 Soares_NFL_T_GBC_S1 Homo sapiens cDNA clone IMAGE:2664243 3', mRNA sequence.	1.371	0.0004692	0.03537
224796_at	DDEF1,PAP,PAG2,AMAP1,ASAP1,ZG14P,KIAA1249	W03103	Development and differentiation enhancing factor 1	0.6688	0.0004698	0.03537
239966_at	MEF2C	AI243098	MADS box transcription enhancer factor 2, polypeptide C (myocyte enhancer factor 2C)	1.126	0.0004732	0.03537
228670_at	TEP1,TP1,TLP1,p240,TROVE1,VAULT2	BF197089	Telomerase-associated protein 1	0.7342	0.0004734	0.03537
205290_s_at	BMP2,BMP2A	NM_001200	Bone morphogenetic protein 2	-2.062	0.0004742	0.03537
209829_at	C6orf32,PL48,DIFF40,DIFF48,FAM65B,KIAA0386	AB002384	Chromosome 6 open reading frame 32	1.772	0.0004749	0.03537
206429_at	F2RL1,PAR2,GPR11	NM_005242	Coagulation factor II (thrombin) receptor-like 1	-2.135	0.0004773	0.03537
237104_at	CTSS,MGC3886	BE675415	Cathepsin S	1.589	0.0004774	0.03537
202708_s_at	HIST2H2BE,H2B,GL105,H2B.1,H2B/q,H2BFQ,MGC129733,MGC129734	NM_003528	Histone 2, H2be	0.7355	0.0004808	0.03537
211339_s_at	ITK,EMT,LYK,PSCTK2,MGC126257,MGC126258	D13720	IL2-inducible T-cell kinase	1.808	0.000481	0.03537
221059_s_at	CHST6,MCDC1	NM_021615	Carbohydrate (N-acetylglucosamine 6-O) sulfotransferase 6	1.761	0.0004819	0.03537
207238_s_at	PTPRC,LCA,LY5,B220,CD45,T200,GP180	NM_002838	Protein tyrosine phosphatase, receptor type, C	1.883	0.000482	0.03537
204510_at	CDC7,Hsk1,CDC7L1,HsCDC7,huCDC7,MGC117361,MGC126237,MGC126238	NM_003503	CDC7 cell division cycle 7 (S. cerevisiae)	1.075	0.0004848	0.03537
1558460_at	ABCC5,MRP5,SMRP,ABC33,MOATC,MOAT-C,pABC11,EST277145,DKFZp686C1782	AL707614	ATP-binding cassette, sub-family C (CFTR/MRP), member 5	-1.274	0.0004849	0.03537
206044_s_at	BRAF,BRAF1,RAFB1,B-raf 1,MGC126806,MGC138284	NM_004333	V-raf murine sarcoma viral oncogene homolog B1	-1.018	0.0004866	0.03537
223218_s_at	NFKBIZ,IKBZ,INAP,MAIL,FLJ30225,FLJ34463	AB037925	Nuclear factor of kappa light polypeptide gene enhancer in B-cells inhibitor, zeta	1.297	0.0004873	0.03537
215147_at	CUGBP2,ETR-3,NAPOR,BRUNOL3	AF007147	CUG triplet repeat, RNA binding protein 2	1.354	0.0004876	0.03537
226136_at	KRR1,HRB2,RIP-1	N32834	yw85h01.s1 Soares_placenta_8to9weeks_2NbHP8to9W Homo sapiens cDNA clone IMAGE:259057 3', mRNA sequence.	1.064	0.0004897	0.03537
229215_at	ASCL2,ASH2,HASH2,MASH2	AI393930	Achaete-scute complex-like 2 (Drosophila)	-1.178	0.0004897	0.03537
239409_at	RAP1A,RAP1,KREV1,KREV-1,SMGP21	AA828280	RAP1A, member of RAS oncogene family	0.9492	0.0004904	0.03537
218870_at	ARHGAP15,BM046	NM_018460	Rho GTPase activating protein 15	1.599	0.0004913	0.03537
230906_at	GALNT10,FLJ00205,FLJ11715,GalNAcT10,DKFZp586H0623,pp-GalNAc-T10	AK024931	Homo sapiens cDNA: FLJ21278 fis, clone COL01832.	1.328	0.0004916	0.03537
218421_at	CERK,LK4,hCERK,FLJ21430,FLJ23239,KIAA1646,MGC131878,dA59H18.2,dA59H18.3,DKFZp434E0211	NM_022766	Ceramide kinase	0.6841	0.0004919	0.03537
206206_at	CD180,LY64,Ly78,RP105,MGC126233,MGC126234	NM_005582	CD180 molecule	2.717	0.0004927	0.03537
227396_at	na	AI631833	Homo sapiens, clone IMAGE:4454331, mRNA	1.539	0.000493	0.03537
233313_at	PTPRA,LRP,HLPR,PTPA,HEPTP,HPTPA,RPTPA,PTPRL2,HPTPalpha,R-PTP-alpha	AU158316	Protein tyrosine phosphatase, receptor type, A	0.5035	0.0004939	0.03537
44790_s_at	C13orf18,FLJ21562	AI129310	Chromosome 13 open reading frame 18	2.381	0.0004961	0.03542
236201_at	236201_at	N30188	Transcribed locus	-1.243	0.0004988	0.03542
202626_s_at	LYN,JTK8,FLJ26625	NM_002350	V-yes-1 Yamaguchi sarcoma viral related oncogene homolog	1.693	0.0005	0.03542
229097_at	DIAPH3,DRF3,diap3,FLJ34705,DKFZP434C0931,DKFZp686A13178	AI813331	Diaphanous homolog 3 (Drosophila)	1.055	0.0005006	0.03542
221973_at	na	AI983904	CDNA clone IMAGE:5217021, with apparent retained intron	1.02	0.0005011	0.03542
239294_at	na	AA810265	Transcribed locus	1.74	0.0005031	0.03542
226368_at	CHST11,C4ST,C4ST1,C4ST-1,HSA269537	AI806905	Carbohydrate (chondroitin 4) sulfotransferase 11	1.07	0.0005032	0.03542
204994_at	MX2,MXB	NM_002463	Myxovirus (influenza virus) resistance 2 (mouse)	1.3	0.0005036	0.03542
232543_x_at	ARHGAP9,10C,RGL1,MGC1295,FLJ16525	BE675685	Rho GTPase activating protein 9	1.769	0.0005077	0.03563
230812_at	LOC284072	AW205343	hypothetical protein LOC284072	-0.9837	0.000509	0.03564
202497_x_at	SLC2A14,GLUT14	AI631159	Solute carrier family 2 (facilitated glucose transporter), member 14	1.204	0.000515	0.03593
213227_at	PGRMC2,DG6,PMBP	BE879873	Progesterone receptor membrane component 2	-0.8997	0.0005159	0.03593
236513_at	MGC21644	AW770245	hypothetical protein MGC21644	-1.129	0.0005166	0.03593
241368_at	na	AI190693	qd50d05.x1 Soares_fetal_heart_NbHH19W Homo sapiens cDNA clone IMAGE:1732905 3' similar to contains Alu repetitive element; mRNA sequence.	-2.467	0.0005213	0.03618
54970_at	DKFZp761I2123,KIAA1886	AA868332	hypothetical protein DKFZp761I2123	0.5967	0.0005245	0.0363
1553112_s_at	CDK8,K35,MGC126074,MGC126075	NM_001260	Cyclin-dependent kinase 8	-0.6994	0.0005253	0.0363
221280_s_at	PARD3,ASIP,PAR3,SE2-5T2,FLJ21015,SE2-5L16,SE2-5LT1,PAR3alpha	NM_019619	Par-3 partitioning defective 3 homolog (C. elegans)	-3.371	0.0005291	0.03641
209761_s_at	SP110,VODI,IFI41,IFI75,FLJ22835	AA969194	SP110 nuclear body protein	0.9762	0.0005297	0.03641
1554595_at	SYMPK,SPK,SYM,FLJ27092	BC030214	Symplekin	0.7066	0.0005308	0.03641
224404_s_at	FCRL5,CD307,FCRH5,IRTA2,BXMAS1,PRO820,FLJ00333,MGC119590,MGC119592,MGC119593,DKFZp667E2019,RP11-217A12.1	AF343662	Fc receptor-like 5	3.642	0.0005339	0.03641
223655_at	CD163L1,M160,CD163B	AF264014	CD163 molecule-like 1	1.136	0.000534	0.03641
204754_at	HLF,MGC33822	W60800	Hepatic leukemia factor	-1.342	0.0005343	0.03641
206037_at	CCBL1,GTK,KATI,MGC29624	NM_004059	Cysteine conjugate-beta lyase; cytoplasmic (glutamine transaminase K, kyneurenine aminotransferase)	-1.264	0.0005349	0.03641
1558397_at	1558397_at	BF976693	CDNA FLJ34100 fis, clone FCBBF3007597	1.873	0.0005373	0.03642
1558369_at	MPHOSPH9,MPP9,MPP-9,FLJ12954,DKFZp434J034	BC036600	M-phase phosphoprotein 9	1.347	0.0005381	0.03642
203093_s_at	TIMM44,TIM44,DKFZp686H05241	NM_006351	Translocase of inner mitochondrial membrane 44 homolog (yeast)	-0.6329	0.0005386	0.03642
1554343_a_at	BRDG1,STAP1	BC014958	BCR downstream signaling 1	2.28	0.0005423	0.03655
221080_s_at	DENND1C,FAM31C,FLJ22757	NM_024898	DENN/MADD domain containing 1C	1.449	0.0005428	0.03655
209221_s_at	OSBPL2,ORP2,ORP-2,MGC4307,MGC8342,FLJ20223,KIAA0772	AI753638	Oxysterol binding protein-like 2	-0.6545	0.0005444	0.03658
239122_at	FAIM3,TOSO	AI638155	Transcribed locus	1.456	0.0005479	0.03669
213040_s_at	NPTXR,NPR	AL008583	Human DNA sequence from clone RP3-327J16 on chromosome 22q12.3-13.2, complete sequence.	-1.762	0.0005483	0.03669
208438_s_at	FGR,SRC2,c-fgr,c-src2,FLJ43153,MGC75096,p55c-fgr,p58c-fgr	NM_005248	Gardner-Rasheed feline sarcoma viral (v-fgr) oncogene homolog	1.34	0.0005528	0.03677
217626_at	AKR1C2,DD,DD2,BABP,DDH2,HBAB,HAKRD,MCDR2,AKR1C-pseudo	BF508244	Aldo-keto reductase family 1, member C2 (dihydrodiol dehydrogenase 2; bile acid binding protein; 3-alpha hydroxysteroid dehydrogenase, type III)	-3.051	0.0005535	0.03677
235661_at	235661_at	T99553	ye65a03.r1 Soares fetal liver spleen 1NFLS Homo sapiens cDNA clone IMAGE:122572 5', mRNA sequence.	1.86	0.0005549	0.03677
210358_x_at	GATA2,NFE1B,MGC2306	BC002557	GATA binding protein 2	-1.023	0.0005568	0.03677
226120_at	TTC8,BBS8	AW293939	Tetratricopeptide repeat domain 8	-0.6976	0.0005569	0.03677
201959_s_at	MYCBP2,PAM,FLJ10106,FLJ13826,FLJ21597,FLJ21646,KIAA0916,DKFZp686M08244	AA488899	MYC binding protein 2	0.5942	0.0005607	0.03677
201422_at	IFI30,GILT,IP30,IFI-30,MGC32056	NM_006332	Interferon, gamma-inducible protein 30	2.879	0.0005614	0.03677
206941_x_at	SEMA3E,SEMAH,coll-5,M-SEMAH,M-SemaK,KIAA0331,M-sema H	NM_012431	Sema domain, immunoglobulin domain (Ig), short basic domain, secreted, (semaphorin) 3E	-1.872	0.0005642	0.03677
201421_s_at	WDR77,MEP50,MGC2722,HKMT1069,Nbla10071,RP11-552M11.3	NM_024102	WD repeat domain 77	-0.6995	0.0005645	0.03677
1569830_at	PTPRC,LCA,LY5,B220,CD45,T200,GP180	BC031525	Protein tyrosine phosphatase, receptor type, C	1.44	0.0005654	0.03677
201088_at	KPNA2,QIP2,RCH1,IPOA1,SRP1alpha	NM_002266	Karyopherin alpha 2 (RAG cohort 1, importin alpha 1)	0.8489	0.0005659	0.03677
203052_at	C2,CO2,DKFZp779M0311	NM_000063	Complement component 2	1.831	0.0005661	0.03677
235670_at	STX11,FHL4,HLH4,HPLH4	AI916948	Syntaxin 11	1.247	0.0005669	0.03677
210735_s_at	CA12,CAXII,FLJ20151,HsT18816	BC000278	Carbonic anhydrase XII	-1.745	0.0005686	0.03677
243501_at	ATP5F1,MGC24431	BF002823	ATP synthase, H+ transporting, mitochondrial F0 complex, subunit B1	-1.206	0.0005696	0.03677
219040_at	CORO7,CRN7,FLJ22021,0610011B16Rik	NM_024535	Mitochondria-associated protein involved in granulocyte-macrophage colony-stimulating factor signal transduction	0.7674	0.0005717	0.03677
220035_at	NUP210,GP210,POM210,FLJ22389,KIAA0906	NM_024923	Nucleoporin 210kDa	1.54	0.0005719	0.03677
213060_s_at	CHI3L2,YKL39,YKL-39	U58515	Chitinase 3-like 2	2.149	0.0005725	0.03677
213005_s_at	ANKRD15,KANK,KIAA0172,MGC43128,DKFZp451G231	D79994	Ankyrin repeat domain 15	-1.435	0.0005727	0.03677
232599_at	EXOC6,SEC15L,Sec15p,FLJ1125,SEC15L1,FLJ11251,MGC33397,DKFZp761I2124	AF220217	Exocyst complex component 6	1.335	0.0005734	0.03677
235190_at	CALM2,PHKD,CAMII,PHKD2	BF591288	Calmodulin 2 (phosphorylase kinase, delta)	1.087	0.0005754	0.03677
204893_s_at	ZFYVE9,NSP,SARA,MADHIP,SMADIP	NM_004799	Zinc finger, FYVE domain containing 9	-1.088	0.0005777	0.03677
1568943_at	INPP5D,SHIP,SHIP1,hp51CN,SIP-145,MGC104855,MGC142140,MGC142142	BC027960	Inositol polyphosphate-5-phosphatase, 145kDa	1.805	0.0005785	0.03677
208770_s_at	EIF4EBP2,4EBP2	BC005057	Eukaryotic translation initiation factor 4E binding protein 2	-0.5401	0.0005787	0.03677
221002_s_at	TSPAN14,TM4SF14,DC-TM4F2,MGC11352	NM_030927	Nucleoporin like 1	-0.7913	0.0005788	0.03677
242943_at	ST8SIA4,PST,PST1,SIAT8D,MGC34450,MGC61459,ST8SIA-IV	AA352113	ST8 alpha-N-acetyl-neuraminide alpha-2,8-sialyltransferase 4	1.441	0.00058	0.03677
227030_at	na	BG231773	Full length insert cDNA clone YY82H04	2.148	0.0005825	0.03677
229560_at	TLR8,MGC119599,MGC119600	AW872374	Toll-like receptor 8	2.122	0.0005833	0.03677
1557353_at	SPCS3,SPC3,PRO3567,YLR066W,FLJ22649,SPC22/23,DKFZp564J1864	BM985423	CDNA FLJ38904 fis, clone NT2NE2001524	0.5984	0.0005833	0.03677
205207_at	IL6,HGF,HSF,BSF2,IL-6,IFNB2	NM_000600	Interleukin 6 (interferon, beta 2)	1.284	0.0005862	0.03684
225286_at	ARSD	AI741110	Arylsulfatase D	-1.265	0.0005868	0.03684
228381_at	ATF7IP2,MCAF2,FLJ12668	AV716964	Activating transcription factor 7 interacting protein 2	-1.039	0.0005905	0.037
202018_s_at	LTF,HLF2,GIG12	NM_002343	Lactotransferrin	5.472	0.0005956	0.03713
236351_at	LOC389023	AI499651	hypothetical gene supported by BC032913; BC048425	-4.51	0.0005962	0.03713
228824_s_at	LTB4DH,MGC34943	BE566894	Leukotriene B4 12-hydroxydehydrogenase	-1.736	0.0005974	0.03713
227862_at	LOC388610	AA037766	hypothetical LOC388610	-1.621	0.0005981	0.03713
234980_at	TMEM56,FLJ31842,MGC102912	AI004375	Transmembrane protein 56	-1.42	0.0005996	0.03713
204923_at	CXorf9,SLY,753P9	AL023653	Human DNA sequence from clone RP4-753P9 on chromosome Xq25-26.1 Contains the XPNPEP2 gene for X-prolyl aminopeptidase (aminopeptidase P) 2, membrane-bound and the CXorf9 gene for chromosome X open reading frame 9, complete sequence.	1.827	0.0006011	0.03713
239285_at	JMJD2C,GASC1,JHDM3C,FLJ25949,KIAA0780,bA146B14.1	AI341227	Jumonji domain containing 2C	1.288	0.0006018	0.03713
239798_at	PDK1	AI825068	Pyruvate dehydrogenase kinase, isozyme 1	1.855	0.000602	0.03713
1554168_a_at	SH3KBP1,CIN85,GIG10,MIG18	AF542051	SH3-domain kinase binding protein 1	0.9496	0.0006057	0.03726
222730_s_at	ZDHHC2,ZNF372	AI814257	Zinc finger, DHHC-type containing 2	-1.016	0.0006065	0.03726
204891_s_at	LCK,YT16,p56lck,pp58lck	NM_005356	Lymphocyte-specific protein tyrosine kinase	2.056	0.0006086	0.03726
237442_at	APBB1IP,RIAM,INAG1,PREL1,RARP1	AV699911	Amyloid beta (A4) precursor protein-binding, family B, member 1 interacting protein	1.281	0.0006088	0.03726
205267_at	POU2AF1,BOB1,OBF1,OCAB,OBF-1	NM_006235	POU domain, class 2, associating factor 1	2.787	0.000615	0.03742
218611_at	IER5,SBBI48,MGC102760	NM_016545	Immediate early response 5	0.8868	0.0006207	0.03742
207469_s_at	PIR	NM_003662	Pirin (iron-binding nuclear protein)	-1.817	0.0006208	0.03742
218627_at	DRAM,FLJ11259	NM_018370	damage-regulated autophagy modulator	0.5136	0.0006209	0.03742
230735_at	IFNAR2,IFN-R,IFNABR,IFNARB,IFN-alpha-REC	AI653318	Interferon (alpha, beta and omega) receptor 2	0.9602	0.000624	0.03742
235472_at	FUT10,MGC11141	AI147738	Fucosyltransferase 10 (alpha (1,3) fucosyltransferase)	-0.5701	0.0006244	0.03742
241956_at	PCGF5,RNF159,MGC16202	AI521883	Polycomb group ring finger 5	0.8946	0.0006255	0.03742
205297_s_at	CD79B,B29,IGB	NM_000626	CD79b molecule, immunoglobulin-associated beta	1.909	0.0006272	0.03742
226879_at	HVCN1,HV1,MGC15619	AW406569	Hydrogen voltage-gated channel 1	1.271	0.000628	0.03742
215275_at	TRAF3IP3,T3JAM,FLJ44151,MGC117354,DJ434O14.3	AW963138	TRAF3 interacting protein 3	1.554	0.0006318	0.03742
235875_at	SLC1A4,SATT,ASCT1	BF510711	Solute carrier family 1 (glutamate/neutral amino acid transporter), member 4	1.747	0.0006326	0.03742
244061_at	ARHGAP15,BM046	AI510829	Rho GTPase activating protein 15	1.946	0.0006331	0.03742
204174_at	ALOX5AP,FLAP	NM_001629	Arachidonate 5-lipoxygenase-activating protein	1.488	0.0006333	0.03742
235278_at	C20orf133,dJ631M13.5,RP11-189J1.1	BF032500	Chromosome 20 open reading frame 133	-1.351	0.000634	0.03742
208018_s_at	HCK,JTK9	NM_002110	Hemopoietic cell kinase	1.816	0.0006357	0.03742
229749_at	TMEM16D,FLJ34221,FLJ34272,FLJ35277,MGC130026	AI949760	Transmembrane protein 16D	-2.846	0.0006367	0.03742
211795_s_at	FYB,ADAP,PRO0823,SLAP-130	AF198052	FYN binding protein (FYB-120/130)	1.799	0.0006367	0.03742
203911_at	RAP1GAP,RAP1GA1,KIAA0474,rap1GAPII	NM_002885	RAP1 GTPase activating protein	-1.47	0.0006368	0.03742
219929_s_at	ZFYVE21,MGC2550	NM_024071	Zinc finger, FYVE domain containing 21	-1.163	0.0006387	0.03742
240154_at	WASPIP,WIP,PRPL-2,MGC111041	BF511336	Wiskott-Aldrich syndrome protein interacting protein	1.46	0.0006387	0.03742
212413_at	SEPT6,SEP2,KIAA0128,MGC16619,MGC20339,RP5-876A24.2	D50918	Septin 6	1.196	0.0006387	0.03742
210951_x_at	RAB27A,GS2,RAM,RAB27,HsT18676,MGC117246	AF125393	RAB27A, member RAS oncogene family	1.289	0.0006402	0.03742
235680_at	STAT3,APRF,FLJ20882,MGC16063	AI914925	Signal transducer and activator of transcription 3 (acute-phase response factor)	1.172	0.0006406	0.03742
202082_s_at	SEC14L1,SEC14L,DKFZp686C06176	AV748469	SEC14-like 1 (S. cerevisiae)	0.9119	0.000641	0.03742
205270_s_at	LCP2,SLP76,SLP-76	NM_005565	Lymphocyte cytosolic protein 2 (SH2 domain containing leukocyte protein of 76kDa)	1.662	0.0006433	0.03742
224831_at	CPEB4,KIAA1673	BE620832	Cytoplasmic polyadenylation element binding protein 4	0.7784	0.0006445	0.03742
235198_at	OSTM1,GL,GIPN,HSPC019	AV713913	Osteopetrosis associated transmembrane protein 1	0.7125	0.0006454	0.03742
227344_at	IKZF1,IK1,LYF1,hIk-1,IKAROS,PRO0758,ZNFN1A1,Hs.54452	AI439886	Zinc finger protein, subfamily 1A, 1 (Ikaros)	1.764	0.0006459	0.03742
233139_at	A2BP1,FOX1,HRNBP1	AF131795	ataxin 2-binding protein 1	-2.97	0.0006468	0.03742
205745_x_at	ADAM17,TACE,cSVP,CD156b,MGC71942	NM_003183	ADAM metallopeptidase domain 17 (tumor necrosis factor, alpha, converting enzyme)	0.4483	0.000647	0.03742
228630_at	ZNF84,HPF2	W92744	zd92g07.s1 Soares_fetal_heart_NbHH19W Homo sapiens cDNA clone IMAGE:356988 3', mRNA sequence.	-0.7086	0.0006484	0.03743
228051_at	LOC202451	AI979261	hypothetical protein LOC202451	-1.998	0.0006548	0.03773
208206_s_at	RASGRP2,CDC25L,CALDAG-GEFI	NM_005825	RAS guanyl releasing protein 2 (calcium and DAG-regulated)	1.479	0.0006563	0.03775
205214_at	STK17B,DRAK2	NM_004226	Serine/threonine kinase 17b (apoptosis-inducing)	1.548	0.0006579	0.03776
202957_at	HCLS1,HS1	NM_005335	Hematopoietic cell-specific Lyn substrate 1	1.453	0.0006588	0.03776
221822_at	CCDC101,FLJ32446	BE544663	Coiled-coil domain containing 101	-0.522	0.0006609	0.03779
208885_at	LCP1,CP64,PLS2,LC64P,FLJ25423,FLJ26114,FLJ39956,L-PLASTIN,DKFZp781A23186	J02923	Lymphocyte cytosolic protein 1 (L-plastin)	1.775	0.0006636	0.03779
207571_x_at	C1orf38,ICB-1	NM_004848	Chromosome 1 open reading frame 38	2.054	0.0006645	0.03779
205081_at	CRIP1,CRHP,CRIP,CRP1	NM_001311	Cysteine-rich protein 1 (intestinal)	1.556	0.0006645	0.03779
210895_s_at	CD86,B70,B7-2,LAB72,CD28LG2,MGC34413	L25259	CD86 molecule	1.906	0.0006673	0.03779
201675_at	AKAP1,AKAP,PRKA1,AKAP84,AKAP121,AKAP149,D-AKAP1,MGC1807,SAKAP84	NM_003488	A kinase (PRKA) anchor protein 1	-0.7725	0.0006698	0.03779
243388_at	SLC25A32,MFTC,FLJ23872	AI308176	Solute carrier family 25, member 32	0.5871	0.0006702	0.03779
232024_at	KCNH2,ERG1,HERG,LQT2,SQT1,HERG1,Kv11.1	AI431931	Potassium voltage-gated channel, subfamily H (eag-related), member 2	0.9079	0.0006705	0.03779
215719_x_at	FAS,APT1,CD95,FAS1,APO-1,FASTM,ALPS1A,TNFRSF6	X83493	Fas (TNF receptor superfamily, member 6)	0.9652	0.0006713	0.03779
205504_at	BTK,AT,ATK,BPK,XLA,IMD1,AGMX1,PSCTK1,MGC126261,MGC126262	NM_000061	Bruton agammaglobulinemia tyrosine kinase	1.919	0.0006725	0.03779
1556471_at	SCML4,FLJ36252,dJ47M23.1	CA448477	Sex comb on midleg-like 4 (Drosophila)	1.771	0.0006727	0.03779
233833_at	BRD4,CAP,MCAP,HUNKI	AW136901	Transcribed locus	1.007	0.0006742	0.03779
225262_at	FOSL2,FRA2,FLJ23306	AI670862	FOS-like antigen 2	-0.9463	0.0006749	0.03779
205831_at	CD2,T11,SRBC	NM_001767	CD2 molecule	1.881	0.0006787	0.03783
209933_s_at	CD300A,IRC1,IRC2,IRp60,IGSF12,CMRF35H,CMRF-35H,CMRF35H9,CMRF-35-H9	AF020314	CD300a molecule	1.301	0.0006797	0.03783
226035_at	USP31,KIAA1203	AA102581	Ubiquitin specific peptidase 31	-1.511	0.0006808	0.03783
227346_at	IKZF1,IK1,LYF1,hIk-1,IKAROS,PRO0758,ZNFN1A1,Hs.54452	AI741188	Zinc finger protein, subfamily 1A, 1 (Ikaros)	1.952	0.0006813	0.03783
235982_at	FCRL1,FCRH1,IFGP1,IRTA5,RP11-367J7.7,DKFZp667O1421	AA677057	Transcribed locus	3.967	0.0006817	0.03783
219481_at	TTC13,FLJ22584	NM_024525	Tetratricopeptide repeat domain 13	1.031	0.0006832	0.03785
223565_at	PACAP,FLJ32987,MGC29506	AF151024	proapoptotic caspase adaptor protein	3.505	0.0006851	0.03789
200905_x_at	HLA-E,MHC,EA1.2,EA2.1,HLA-6.2,DKFZp686P19218	NM_005516	Major histocompatibility complex, class I, E	0.77	0.0006863	0.03789
232175_at	ARF1	AI972094	ADP-ribosylation factor 1	1.203	0.000688	0.03792
239449_at	ANKH,ANK,CMDJ,HANK,MANK,CCAL2,CPPDD,FLJ27166	AV693734	Ankylosis, progressive homolog (mouse)	0.5877	0.0006907	0.038
219402_s_at	DERL1,DER1,DER-1,MGC3067,PRO2577,FLJ13784,FLJ42092	NM_024295	Der1-like domain family, member 1	0.9532	0.0006946	0.03807
204959_at	MNDA,PYHIN3	NM_002432	Myeloid cell nuclear differentiation antigen	2.017	0.0006967	0.03807
239156_at	BCAR3,NSP2,SH2D3B,KIAA0554	AW615179	Breast cancer anti-estrogen resistance 3	-2.078	0.0006972	0.03807
204698_at	ISG20,CD25,HEM45	NM_002201	Interferon stimulated exonuclease gene 20kDa	3.422	0.0006975	0.03807
237158_s_at	MPHOSPH9,MPP9,MPP-9,FLJ12954,DKFZp434J034	AW449069	M-phase phosphoprotein 9	0.6166	0.0006985	0.03807
204786_s_at	IFNAR2,IFN-R,IFNABR,IFNARB,IFN-alpha-REC	L41944	Interferon (alpha, beta and omega) receptor 2	0.7565	0.0006993	0.03807
211662_s_at	VDAC2,FLJ23841	L08666	Voltage-dependent anion channel 2	-0.4725	0.0007004	0.03807
209644_x_at	CDKN2A,ARF,MLM,p14,p16,p19,CMM2,INK4,MTS1,TP16,CDK4I,CDKN2,INK4a,p14ARF,p16INK4,p16INK4a	U38945	Cyclin-dependent kinase inhibitor 2A (melanoma, p16, inhibits CDK4)	1.155	0.0007026	0.03807
232330_at	C7orf44,FLJ10803	AK024861	Hypothetical protein FLJ10803	1.467	0.0007029	0.03807
210116_at	SH2D1A,LYP,SAP,XLP,DSHP,EBVS,IMD5,XLPD,MTCP1	AF072930	SH2 domain protein 1A, Duncan's disease (lymphoproliferative syndrome)	2.33	0.0007049	0.03812
204447_at	ProSAPiP1,KIAA0552	NM_014731	ProSAPiP1 protein	-1.054	0.0007113	0.03836
219014_at	PLAC8,C15,onzin	NM_016619	Placenta-specific 8	2.589	0.0007119	0.03836
219441_s_at	LRRK1,Roco1,FLJ23119,FLJ27465,KIAA1790	NM_024652	Leucine-rich repeat kinase 1	1.139	0.0007141	0.03842
214615_at	P2RY10,P2Y10	NM_014499	Purinergic receptor P2Y, G-protein coupled, 10	2.004	0.0007171	0.03851
235821_at	WISP1,CCN4,WISP1c,WISP1i,WISP1tc	AI917494	Transcribed locus	0.8319	0.0007194	0.03857
236571_at	SLC2A14,GLUT14	AW197431	Solute carrier family 2 (facilitated glucose transporter), member 14	1.08	0.000725	0.0388
205645_at	REPS2,POB1	NM_004726	RALBP1 associated Eps domain containing 2	-1.544	0.0007287	0.03888
1556423_at	VASH1,KIAA1036	BE220445	Vasohibin 1	1.322	0.0007288	0.03888
206293_at	SULT2A1,HST,ST2,STD,hSTa,ST2A3,DHEA-ST	U08024	Sulfotransferase family, cytosolic, 2A, dehydroepiandrosterone (DHEA)-preferring, member 1	-4.792	0.0007316	0.03891
201867_s_at	TBL1X,EBI,TBL1	AW968555	Transducin (beta)-like 1X-linked	-0.8437	0.0007337	0.03891
202803_s_at	ITGB2,LAD,CD18,MF17,MFI7,LCAMB,LFA-1,MAC-1	NM_000211	Integrin, beta 2 (complement component 3 receptor 3 and 4 subunit)	1.847	0.0007341	0.03891
217497_at	ECGF1,TP,MNGIE,PDECGF,hPD-ECGF	AW613387	hh71e04.x1 NCI_CGAP_GU1 Homo sapiens cDNA clone IMAGE:2968254 3' similar to contains Alu repetitive element; mRNA sequence.	1.87	0.0007347	0.03891
241731_x_at	ZNF440,FLJ37933	AA883653	Zinc finger protein 440	-1.552	0.0007356	0.03891
239237_at	AMPH,AMPH1	AI798822	(clone HGP09/HGP32) T cell receptor gamma-2 chain processed pseudogene mRNA, VC region	1.837	0.0007388	0.03897
207100_s_at	VAMP1,SYB1,VAMP-1,DKFZp686H12131	NM_016830	Vesicle-associated membrane protein 1 (synaptobrevin 1)	1.308	0.0007392	0.03897
218837_s_at	UBE2D4,HBUCE1	NM_015983	Ubiquitin-conjugating enzyme E2D 4 (putative)	-0.4875	0.0007423	0.03907
201697_s_at	DNMT1,DNMT,MCMT,CXXC9,FLJ16293,MGC104992	NM_001379	DNA (cytosine-5-)-methyltransferase 1	0.548	0.0007445	0.03909
203535_at	S100A9,MIF,NIF,P14,CAGB,CFAG,CGLB,L1AG,LIAG,MRP14,60B8AG,MAC387	NM_002965	S100 calcium binding protein A9 (calgranulin B)	2.752	0.000747	0.03909
236097_at	236097_at	AA442776	CDNA FLJ25731 fis, clone TST05584	0.6594	0.0007509	0.03909
203998_s_at	SYT1,P65,SYT,SVP65,DKFZp781D2042	AV723167	Synaptotagmin I	-1.916	0.0007511	0.03909
202975_s_at	RHOBTB3,KIAA0878	N21138	Rho-related BTB domain containing 3	-1.278	0.0007518	0.03909
226616_s_at	NDUFV3,CI-9KD	NM_021075	NADH dehydrogenase (ubiquinone) flavoprotein 3, 10kDa	-0.5292	0.000753	0.03909
210279_at	GPR18	AF261135	G protein-coupled receptor 18	2.354	0.0007534	0.03909
207375_s_at	IL15RA,MGC104179	NM_002189	Interleukin 15 receptor, alpha	1.079	0.0007541	0.03909
218077_s_at	ZDHHC3,GODZ,ZNF373	BE542551	601063935F1 NIH_MGC_10 Homo sapiens cDNA clone IMAGE:3450249 5', mRNA sequence.	-0.8202	0.0007566	0.03909
242268_at	CUGBP2,ETR-3,NAPOR,BRUNOL3	BE157991	CUG triplet repeat, RNA binding protein 2	1.789	0.0007572	0.03909
204513_s_at	ELMO1,CED12,CED-12,ELMO-1,KIAA0281,MGC126406	NM_014800	Engulfment and cell motility 1	1.297	0.00076	0.03909
216288_at	CYSLTR1,HG55,CYSLT1,CYSLTR,CYSLT1R,HMTMF81,MGC46139	AU159276	Cysteinyl leukotriene receptor 1	1.332	0.0007619	0.03909
230332_at	ZCCHC7,AIR1,HSPC086,FLJ22611,RP11-397D12.1	AA872187	Zinc finger, CCHC domain containing 7	0.9701	0.0007639	0.03909
236293_at	RHOH,TTF,ARHH	BE676335	Ras homolog gene family, member H	2.295	0.0007641	0.03909
226867_at	DENND4C,C9orf55,C9orf55B,FLJ20686,bA513M16.3,DKFZp686I09113	AI758191	DENN/MADD domain containing 4C	-0.745	0.0007645	0.03909
212741_at	MAOA	AA923354	Monoamine oxidase A	-2.057	0.0007646	0.03909
64064_at	GIMAP5,IAN4,IAN5,IMAP3,hIAN5,HIMAP3,IAN4L1,FLJ11296	AI435089	th95b11.x1 Soares_NSF_F8_9W_OT_PA_P_S1 Homo sapiens cDNA clone IMAGE:2126397 3', mRNA sequence.	1.179	0.000765	0.03909
219118_at	FKBP11,FKBP19,MGC54182	NM_016594	ADP-ribosylation factor 3	2.077	0.000765	0.03909
209227_at	TUSC3,N33,OST3A,D8S1992,MGC13453	AU158251	Transcribed locus	-1.439	0.0007679	0.03917
1555878_at	RPS24,DKFZp686N1586	AK094613	Ribosomal protein S24	1.063	0.0007702	0.03919
1570200_at	HELB	BC037946	Homo sapiens helicase (DNA) B, mRNA (cDNA clone IMAGE:5285837), partial cds.	1.273	0.0007707	0.03919
242935_at	SBF2,CMT4B2,MTMR13,FLJ22918,FLJ41627,KIAA1766,DKFZp779B2327	BE778113	SET binding factor 2	-0.9586	0.0007725	0.03922
224356_x_at	MS4A6A,CDA01,MS4A6,4SPAN3,CD20L3,MST090,MSTP090,4SPAN3.2,MGC22650,MGC131944	AF237908	Membrane-spanning 4-domains, subfamily A, member 6A	1.194	0.0007737	0.03922
226423_at	PAQR8,MPRB,LMPB1,C6orf33,FLJ32521,FLJ46206	AW006774	Progestin and adipoQ receptor family member VIII	-0.9269	0.0007769	0.03932
205639_at	AOAH	NM_001637	Acyloxyacyl hydrolase (neutrophil)	1.259	0.000781	0.03943
209715_at	CBX5,HP1,HP1-ALPHA,HP1Hs-alpha	L07515	Chromobox homolog 5 (HP1 alpha homolog, Drosophila)	0.4631	0.0007817	0.03943
226219_at	ARHGAP30,FLJ00267,FLJ44128,RP11-544M22.6	AW575123	Rho GTPase activating protein 30	1.832	0.0007874	0.03966
215786_at	RSF1,XAP8,p325,HBXAP,RSF-1	AK022170	Remodeling and spacing factor 1	0.5945	0.0007915	0.0398
228716_at	THRB,GRTH,THR1,ERBA2,NR1A2,THRB1,THRB2,ERBA-BETA,MGC126109,MGC126110	BG494007	Thyroid hormone receptor, beta (erythroblastic leukemia viral (v-erb-a) oncogene homolog 2, avian)	-1.656	0.0007931	0.03982
224458_at	C9orf125,MGC12992	BC006115	Chromosome 9 open reading frame 125	-1.549	0.0007963	0.03985
223922_x_at	MS4A6A,CDA01,MS4A6,4SPAN3,CD20L3,MST090,MSTP090,4SPAN3.2,MGC22650,MGC131944	AB013104	Membrane-spanning 4-domains, subfamily A, member 6A	1.316	0.0007983	0.03985
238356_at	DOCK11,ZIZ2,FLJ32122,FLJ43653,bB128O4.1	AW968823	Dedicator of cytokinesis 11	1.199	0.0007987	0.03985
204588_s_at	SLC7A7,LPI,LAT3,Y+LAT1,y+LAT-1	NM_003982	Solute carrier family 7 (cationic amino acid transporter, y+ system), member 7	1.636	0.0007988	0.03985
213160_at	DOCK2,KIAA0209	D86964	Dedicator of cytokinesis 2	2.144	0.000809	0.04021
232835_at	JARID2,JMJ	AA533080	Jumonji, AT rich interactive domain 2	0.9075	0.00081	0.04021
202990_at	PYGL	NM_002863	Phosphorylase, glycogen; liver (Hers disease, glycogen storage disease type VI)	-1.519	0.0008109	0.04021
1562194_at	ZFHX1B,SIP1,ZEB2,SIP-1,SMADIP1,KIAA0569	AF086037	Zinc finger homeobox 1b	1.36	0.000811	0.04021
229629_at	229629_at	AI923633	Transcribed locus	1.558	0.0008151	0.04034
221047_s_at	MARK1,MARK,KIAA1477,MGC126512,MGC126513	NM_018650	MAP/microtubule affinity-regulating kinase 1	-1.121	0.0008167	0.04036
210930_s_at	ERBB2,NEU,NGL,HER2,TKR1,HER-2,c-erb B2,HER-2/neu	AF177761	V-erb-b2 erythroblastic leukemia viral oncogene homolog 2, neuro/glioblastoma derived oncogene homolog (avian)	-1.182	0.0008194	0.04041
222976_s_at	TPM3,TM3,TRK,NEM1,TM-5,TM30,TM30nm,TPMsk3,hscp30,MGC3261,FLJ41118,MGC14582,MGC72094,OK/SW-cl.5	BC000771	Tropomyosin 3	0.6303	0.0008206	0.04041
1561153_at	FLJ22349,MGC21013,dJ821D11.3	AF075064	hypothetical protein FLJ22349	0.887	0.0008215	0.04041
204992_s_at	PFN2,PFL,D3S1319E	NM_002628	Profilin 2	-1.447	0.000824	0.04044
209194_at	CETN2,CALT,CEN2	BC005334	Centrin, EF-hand protein, 2	-0.6251	0.0008271	0.04044
227353_at	TMC8,EV2,EVER2,EVIN2,MGC40121,MGC102701	BE671663	Transmembrane channel-like 8	1.701	0.0008274	0.04044
232181_at	LOC153346	AU157049	hypothetical protein LOC153346	-0.8185	0.0008284	0.04044
209366_x_at	CYB5A,CYB5,MCB5	M22865	Cytochrome b5 type A (microsomal)	-1.594	0.0008309	0.04044
205483_s_at	ISG15,G1P2,UCRP,IFI15	NM_005101	ISG15 ubiquitin-like modifier	1.359	0.0008312	0.04044
202074_s_at	OPTN,NRP,FIP2,HIP7,HYPL,GLC1E,TFIIIA-INTP	NM_021980	Optineurin	0.4166	0.0008345	0.04044
220724_at	FLJ21511	NM_025087	hypothetical protein FLJ21511	-4.392	0.0008348	0.04044
201706_s_at	PEX19,PXF,HK33,D1S2223E	BC000496	Peroxisomal biogenesis factor 19	-0.7245	0.000836	0.04044
213272_s_at	TMEM159	AF070596	Transmembrane protein 159	-1.195	0.0008365	0.04044
232580_x_at	PPM1B,PP2CB,MGC21657,PP2CBETA,PPC2BETAX,PP2C-beta-X	AL117553	Protein phosphatase 1B (formerly 2C), magnesium-dependent, beta isoform	0.5734	0.0008374	0.04044
1557370_s_at	MYCBP2,PAM,FLJ10106,FLJ13826,FLJ21597,FLJ21646,KIAA0916,DKFZp686M08244	AK000968	MYC binding protein 2	0.4445	0.0008376	0.04044
203946_s_at	ARG2	U75667	Arginase, type II	-1.557	0.0008394	0.04047
216033_s_at	FYN,SLK,SYN,MGC45350	S74774	FYN oncogene related to SRC, FGR, YES	1.323	0.0008412	0.04049
203144_s_at	KIAA0040,MGC133301	NM_014656	KIAA0040	0.8954	0.0008424	0.04049
208666_s_at	ST13,HIP,HOP,P48,AAG2,SNC6,HSPABP,FAM10A1,FAM10A4,HSPABP1,PRO0786,FLJ27260,MGC129952	BE866412	Suppression of tumorigenicity 13 (colon carcinoma) (Hsp70 interacting protein)	-0.7626	0.0008487	0.04073
1558517_s_at	LRRC8C,AD158,FAD158,MGC138551,DKFZp586J1119	CA773938	Leucine rich repeat containing 8 family, member C	1.163	0.0008527	0.04073
236088_at	NTNG1,Lmnt1,KIAA0976	AV723308	Netrin G1	-1.954	0.0008527	0.04073
226641_at	ANKRD44,MGC21968,MGC70444	AU157224	Ankyrin repeat domain 44	1.372	0.0008533	0.04073
209879_at	SELPLG,CD162,PSGL1,PSGL-1	AI741056	Selectin P ligand	1.614	0.0008539	0.04073
209710_at	GATA2,NFE1B,MGC2306	AL563460	GATA binding protein 2	-1.934	0.0008578	0.0408
231775_at	TNFRSF10A,DR4,APO2,CD261,MGC9365,TRAILR1,TRAILR-1	W65310	Tumor necrosis factor receptor superfamily, member 10a	0.7003	0.0008607	0.0408
1554098_at	SPIN3,FLJ41127,MGC40395,bA445O16.1	BC032490	Spindlin family, member 3	-0.8991	0.0008608	0.0408
205076_s_at	MTMR11,CRA,RP11-212K13.1	NM_006697	gb:NM_006697.1 /DB_XREF=gi:5870890 /GEN=CRA /FEA=FLmRNA /CNT=39 /TID=Hs.166066.0 /TIER=FL+Stack /STK=21 /UG=Hs.166066 /LL=10903 /DEF=Homo sapiens cisplatin resistance associated (CRA), mRNA. /PROD=cisplatin resistance associated /FL=gb:U78557.1 gb:NM_006697.1	-0.6967	0.0008615	0.0408
215011_at	SNHG3,U17HG,RNU17D,U17HG-A,u17 host gene,U17 small nucleolar RNA host gene	AJ006835	Regulator of chromosome condensation 1	0.7469	0.0008633	0.0408
211478_s_at	DPP4,CD26,ADABP,ADCP2,DPPIV,TP103	M74777	Dipeptidyl-peptidase 4 (CD26, adenosine deaminase complexing protein 2)	1.68	0.0008635	0.0408
235583_at	ILDR1,MGC50831,ILDR1beta,ILDR1alpha	AI821661	Immunoglobulin-like domain containing receptor 1	-1.255	0.0008663	0.0408
221965_at	MPHOSPH9,MPP9,MPP-9,FLJ12954,DKFZp434J034	AI990326	M-phase phosphoprotein 9	0.6459	0.0008667	0.0408
211178_s_at	PSTPIP1,H-PIP,PAPAS,CD2BP1,PSTPIP,CD2BP1L,CD2BP1S	AF038602	Proline-serine-threonine phosphatase interacting protein 1	1.504	0.0008669	0.0408
232405_at	SEC24D,FLJ43974,KIAA0755	AK026485	SEC24 related gene family, member D (S. cerevisiae)	0.817	0.0008689	0.04083
239847_at	239847_at	AA631103	CDNA clone IMAGE:6186815	-1.779	0.0008704	0.04083
227135_at	ASAHL,PLT,NAAA	AI436803	N-acylsphingosine amidohydrolase (acid ceramidase)-like	1.017	0.0008714	0.04083
226789_at	EMB,MGC71745	W84421	Embigin homolog (mouse)	1.729	0.0008749	0.04084
234987_at	C20orf118,dJ132F21.2	AV715309	Chromosome 20 open reading frame 118	1.012	0.0008763	0.04084
202695_s_at	STK17A,DRAK1	NM_004760	Serine/threonine kinase 17a (apoptosis-inducing)	1.096	0.0008767	0.04084
211612_s_at	IL13RA1,NR4,CD213A1,IL-13Ra	U62858	Human interleukin-13 receptor mRNA, complete cds.	0.7048	0.0008785	0.04084
217826_s_at	UBE2J1,Ubc6p,CGI-76,NCUBE1,HSPC153,HSPC205,HSU93243,MGC12555	NM_016021	Ubiquitin-conjugating enzyme E2, J1 (UBC6 homolog, yeast)	1.341	0.0008798	0.04084
210356_x_at	MS4A1,B1,S7,Bp35,CD20,MS4A2,LEU-16,MGC3969	BC002807	Membrane-spanning 4-domains, subfamily A, member 1	4.16	0.0008798	0.04084
209626_s_at	OSBPL3,ORP3,ORP-3,OSBP3,KIAA0704,MGC21526,DKFZp667P1518	AI202969	Oxysterol binding protein-like 3	1.261	0.0008828	0.04084
223839_s_at	SCD,SCD1,FADS5,PRO0998	AF132203	PRO1933	-0.8836	0.0008829	0.04084
1566428_at	PAX5,BSAP	AL833199	Paired box gene 5 (B-cell lineage specific activator)	3.502	0.0008836	0.04084
229937_x_at	LILRB1,CD85,ILT2,LIR1,MIR7,CD85J,LIR-1,MIR-7	AI681260	Leukocyte immunoglobulin-like receptor, subfamily B (with TM and ITIM domains), member 1	1.927	0.0008845	0.04084
203408_s_at	SATB1	NM_002971	Special AT-rich sequence binding protein 1 (binds to nuclear matrix/scaffold-associating DNA's)	-0.7648	0.0008863	0.04086
216598_s_at	CCL2,HC11,MCAF,MCP1,MCP-1,SCYA2,GDCF-2,SMC-CF,HSMCR30,MGC9434,GDCF-2 HC11	S69738	Chemokine (C-C motif) ligand 2	1.823	0.000889	0.04092
213415_at	CLIC2,CLIC2b,XAP121	AI768628	Chloride intracellular channel 2	1.061	0.0008923	0.04094
228314_at	LRRC8C,AD158,FAD158,MGC138551,DKFZp586J1119	BE877357	Leucine rich repeat containing 8 family, member C	0.9834	0.0008934	0.04094
215726_s_at	CYB5A,CYB5,MCB5	M22976	Human cytochrome b5 mRNA, 3' end.	-1.758	0.0008944	0.04094
205299_s_at	BTN2A2,BTF2,BT2.2	NM_006995	Butyrophilin, subfamily 2, member A2	1.415	0.0008946	0.04094
216250_s_at	LPXN,LDPL	X77598	H.sapiens LAM A3 mRNA for laminin alpha 3 chain.	1.385	0.0008959	0.04094
237515_at	TMEM56,FLJ31842,MGC102912	AA054642	Transmembrane protein 56	-1.652	0.0008994	0.041
208087_s_at	ZBP1,DLM1,DLM-1,C20orf183	NM_030776	Z-DNA binding protein 1	2.674	0.0009006	0.041
208788_at	ELOVL5,HELO1,dJ483K16.1,RP3-483K16.1	AL136939	ELOVL family member 5, elongation of long chain fatty acids (FEN1/Elo2, SUR4/Elo3-like, yeast)	1.011	0.000901	0.041
243527_at	243527_at	AW793677	MR1-UM0008-200300-004-c02 UM0008 Homo sapiens cDNA, mRNA sequence.	1.226	0.0009027	0.04101
203559_s_at	ABP1,ABP,DAO,KAO,AOC1,DAO1	NM_001091	Potassium voltage-gated channel, subfamily H (eag-related), member 2	1.236	0.0009039	0.04101
216853_x_at	IGL@,IGL	AF234255	Immunoglobulin lambda locus	3.567	0.0009107	0.04126
212454_x_at	HNRPDL,HNRNP,JKTBP,JKTBP2,laAUF1	AI762552	Heterogeneous nuclear ribonucleoprotein D-like	0.3082	0.0009123	0.04127
230391_at	230391_at	BF439449	Transcribed locus	1.583	0.000915	0.04128
216236_s_at	SLC2A3,GLUT3,FLJ90380	AL110298	Solute carrier family 2 (facilitated glucose transporter), member 14	1.077	0.0009151	0.04128
226905_at	FAM101B,MGC45871	BG036514	Family with sequence similarity 101, member B	0.8069	0.0009187	0.04131
204960_at	PTPRCAP,LPAP,CD45-AP,MGC138602,MGC138603	NM_005608	Protein tyrosine phosphatase, receptor type, C-associated protein	1.983	0.0009224	0.04131
204638_at	ACP5,TRAP,MGC117378	NM_001611	Acid phosphatase 5, tartrate resistant	2.36	0.0009229	0.04131
218765_at	SIDT2,CGI-40,FLJ90656,DKFZp686L17253	NM_015996	gb:NM_015996.1 /DB_XREF=gi:7705756 /GEN=LOC51092 /FEA=FLmRNA /CNT=68 /TID=Hs.20102.0 /TIER=FL+Stack /STK=30 /UG=Hs.20102 /LL=51092 /DEF=Homo sapiens CGI-40 protein (LOC51092), mRNA. /PROD=CGI-40 protein /FL=gb:NM_015996.1 gb:AF151799.1	0.5545	0.0009264	0.04131
59644_at	BMP2K,BIKE,HRIHFB2017,DKFZp434K0614,DKFZp434P0116	AI735391	BMP2 inducible kinase	1.315	0.0009282	0.04131
205419_at	EBI2	NM_004951	Epstein-Barr virus induced gene 2 (lymphocyte-specific G protein-coupled receptor)	2.207	0.0009293	0.04131
241294_at	AP1G1,ADTG,CLAPG1,MGC18255	AI939422	Adaptor-related protein complex 1, gamma 1 subunit	1.082	0.0009298	0.04131
200797_s_at	MCL1,TM,EAT,MCL1L,MCL1S,MGC1839,MGC104264	AI275690	Myeloid cell leukemia sequence 1 (BCL2-related)	0.7818	0.00093	0.04131
236583_at	KCNH2,ERG1,HERG,LQT2,SQT1,HERG1,Kv11.1	AA286867	Potassium voltage-gated channel, subfamily H (eag-related), member 2	1.202	0.0009309	0.04131
201708_s_at	NIPSNAP1	AW083371	Nipsnap homolog 1 (C. elegans)	-0.5382	0.0009323	0.04131
219787_s_at	ECT2,FLJ10461,MGC138291	NM_018098	Epithelial cell transforming sequence 2 oncogene	0.9823	0.0009346	0.04131
229290_at	LOC92196	AI692575	similar to death-associated protein	-3.255	0.0009351	0.04131
228503_at	228503_at	AW025023	CDNA: FLJ22648 fis, clone HSI07329	-1.433	0.0009363	0.04131
203047_at	STK10,LOK,PRO2729	NM_005990	Serine/threonine kinase 10	1.147	0.0009373	0.04131
217529_at	LOC401394,LOC402578	BE547674	601076255F1 NIH_MGC_12 Homo sapiens cDNA clone IMAGE:3462325 5', mRNA sequence.	1.87	0.000938	0.04131
240690_at	DKFZp761P0423,pragmin	AI494291	homolog of rat pragma of Rnd2	1.228	0.000938	0.04131
233814_at	233814_at	AK025909	CDNA: FLJ22256 fis, clone HRC02860	-1.361	0.0009389	0.04131
226763_at	SESTD1,SOLO,DKFZp434O0515	AW409611	SEC14 and spectrin domains 1	-1.048	0.0009393	0.04131
211653_x_at	AKR1C2,DD,DD2,BABP,DDH2,HBAB,HAKRD,MCDR2,AKR1C-pseudo	M33376	Aldo-keto reductase family 1, member C2 (dihydrodiol dehydrogenase 2; bile acid binding protein; 3-alpha hydroxysteroid dehydrogenase, type III)	-1.958	0.0009436	0.04139
218723_s_at	RGC32,KIAA0564,MGC87338,bA157L14.2	NM_014059	response gene to complement 32	1.146	0.0009437	0.04139
217164_at	TIA1	AK024108	Homo sapiens cDNA FLJ14046 fis, clone HEMBA1006461.	0.4813	0.0009475	0.04139
203332_s_at	INPP5D,SHIP,SHIP1,hp51CN,SIP-145,MGC104855,MGC142140,MGC142142	NM_005541	Inositol polyphosphate-5-phosphatase, 145kDa	1.113	0.0009477	0.04139
241935_at	SHROOM1,APXL2,KIAA1960	AL138455	Apical protein 2	-1.734	0.0009487	0.04139
219812_at	STAG3	NM_012447	Stromal antigen 3	1.479	0.0009504	0.04139
218092_s_at	HRB,RAB,RIP,MGC116938,MGC116940	NM_004504	HIV-1 Rev binding protein	0.6675	0.0009512	0.04139
210119_at	KCNJ15,KIR1.3,KIR4.2,MGC13584	U73191	Potassium inwardly-rectifying channel, subfamily J, member 15	-2.114	0.0009529	0.04139
227626_at	PAQR8,MPRB,LMPB1,C6orf33,FLJ32521,FLJ46206	AI655524	Progestin and adipoQ receptor family member VIII	-0.9502	0.000953	0.04139
224357_s_at	MS4A4A,MS4A4,MS4A7,4SPAN1,CD20L1,CD20-L1,HDCME31P,MGC22311	AF237912	Membrane-spanning 4-domains, subfamily A, member 4	1.021	0.0009575	0.04139
230550_at	MS4A6A,CDA01,MS4A6,4SPAN3,CD20L3,MST090,MSTP090,4SPAN3.2,MGC22650,MGC131944	AA045175	Membrane-spanning 4-domains, subfamily A, member 6A	1.123	0.0009595	0.04139
221487_s_at	ENSA,MGC4319,MGC8394,MGC78563	AF157510	Endosulfine alpha	-0.5835	0.0009603	0.04139
214046_at	na	AA017721	MRNA; cDNA DKFZp686F1844 (from clone DKFZp686F1844)	-2.84	0.0009609	0.04139
1555779_a_at	CD79A,IGA,MB-1	M74721	CD79a molecule, immunoglobulin-associated alpha	2.205	0.0009626	0.04139
218909_at	RPS6KC1,RPK118,humS6PKh1	NM_012424	Ribosomal protein S6 kinase, 52kDa, polypeptide 1	-0.5443	0.0009627	0.04139
203586_s_at	ARL4D,ARL6,ARF4L	NM_001661	ADP-ribosylation factor-like 4D	-0.9285	0.0009632	0.04139
1566959_at	GAB2,KIAA0571	AL049273	GRB2-associated binding protein 2	1.249	0.0009633	0.04139
211444_at	HN1,ARM2,HN1A	BC002811	Hematological and neurological expressed 1	-0.646	0.0009675	0.0414
205039_s_at	IKZF1,IK1,LYF1,hIk-1,IKAROS,PRO0758,ZNFN1A1,Hs.54452	NM_006060	Zinc finger protein, subfamily 1A, 1 (Ikaros)	1.486	0.0009675	0.0414
230135_at	230135_at	AI822137	Homo sapiens, clone IMAGE:4690669, mRNA	-2.512	0.0009682	0.0414
217733_s_at	TMSB10,MIG12	NM_021103	Thymosin, beta 10	0.7377	0.0009694	0.0414
213437_at	RUFY3,RIPX,KIAA0871	AA861784	RUN and FYVE domain containing 3	0.6162	0.0009704	0.0414
223217_s_at	NFKBIZ,IKBZ,INAP,MAIL,FLJ30225,FLJ34463	BE646573	Nuclear factor of kappa light polypeptide gene enhancer in B-cells inhibitor, zeta	1.206	0.0009733	0.0414
235501_at	FARP1,CDEP,PLEKHC2,MGC87400	AW961576	FERM, RhoGEF (ARHGEF) and pleckstrin domain protein 1 (chondrocyte-derived)	-1.089	0.0009733	0.0414
217540_at	FAM55C,MST115,MSTP115,FLJ30102,MGC15606	AA721025	Transcribed locus	0.7107	0.0009741	0.0414
206167_s_at	ARHGAP6,RHOGAP6,rhoGAPX-1	NM_001174	Rho GTPase activating protein 6	-1.175	0.0009754	0.0414
216950_s_at	FCGR1A,CD64,FCRI,CD64A,IGFR1	X14355	Fc fragment of IgG, high affinity Ia, receptor (CD64)	1.821	0.0009782	0.04146
226841_at	MPEG1,MGC132657,MGC138435	BF590697	macrophage expressed gene 1	1.701	0.0009808	0.04152
236395_at	MEF2C	AI523245	MADS box transcription enhancer factor 2, polypeptide C (myocyte enhancer factor 2C)	1.765	0.0009885	0.04178
214719_at	LOC283537,FKSG16	AK026720	hypothetical protein LOC283537	1.467	0.0009895	0.04178
204006_s_at	FCGR3B,CD16,FCG3,CD16b,FCGR3	NM_000570	Fc fragment of IgG, low affinity IIIa, receptor (CD16a)	2.177	0.0009914	0.0418
202637_s_at	ICAM1,BB2,CD54,P3.58	AI608725	Intercellular adhesion molecule 1 (CD54), human rhinovirus receptor	1.63	0.0009929	0.04181
1552474_a_at	GAMT,PIG2,TP53I2	NM_138924	Guanidinoacetate N-methyltransferase	-0.6312	0.0009956	0.04183
220990_s_at	TMEM49,VMP1,DKFZP566I133	NM_030938	Transmembrane protein 49	0.5318	0.0009993	0.04183
221950_at	EMX2	AI478455	Empty spiracles homolog 2 (Drosophila)	-2.562	0.0009995	0.04183
215493_x_at	BTN2A1,BTF1,BT2.1,DJ3E1.1,BK14H9.1,FLJ36567	AL121936	Human DNA sequence from clone CTA-14H9 on chromosome 6 Contains the 3' end of the BTN2A1 gene encoding butyrophilin 2A, the BTN1A1 gene encoding butyrophilin 1A, part of a novel gene, the HMG17L3 gene encoding two variants of the high-mobility group (nonhistone chromosomal) protein 17-like 3, 2 CpG islands, ESTs, STSs and GSSs, complete sequence.	0.6577	0.001	0.04183
204389_at	MAOA	NM_000240	Monoamine oxidase A	-1.94	0.001001	0.04183
212533_at	WEE1,WEE1hu,FLJ16446,DKFZp686I18166	X62048	WEE1 homolog (S. pombe)	-1.377	0.001001	0.04183
213193_x_at	PRSS1,TRP1,TRY1,TRY4,TRYP1,MGC120175	AL559122	Protease, serine, 1 (trypsin 1)	1.702	0.001003	0.04183
213496_at	LPPR4,PHP1,PRG1,PRG-1,KIAA0455,RP4-788L13.1	AW592563	plasticity related gene 1	-2.829	0.001005	0.04188
206118_at	STAT4	NM_003151	Signal transducer and activator of transcription 4	0.8706	0.00101	0.04197
240499_at	KIAA1128,Gcap14,FLJ14262,FLJ25809,bA486O22.1	AA482221	KIAA1128	0.8246	0.00101	0.04197
222868_s_at	IL18BP,IL18BPa	AI521549	Interleukin 18 binding protein	1.498	0.001011	0.04197
211475_s_at	BAG1	AF116273	BCL2-associated athanogene	-1.089	0.00102	0.04221
205859_at	LY86,MD-1,dJ80N2.1,RP1-80N2.1	NM_004271	Lymphocyte antigen 86	1.261	0.00102	0.04221
204430_s_at	SLC2A5,GLUT5	NM_003039	Solute carrier family 2 (facilitated glucose/fructose transporter), member 5	1.09	0.001021	0.04221
211061_s_at	MGAT2,GNT2,CDGS2,GNT-II,GLCNACTII	BC006390	Mannosyl (alpha-1,6-)-glycoprotein beta-1,2-N-acetylglucosaminyltransferase	0.6874	0.001027	0.04225
213256_at	MARCH3,RNF173,MGC48332,MARCH-III	AW593996	Membrane-associated ring finger (C3HC4) 3	0.9198	0.001027	0.04225
1558111_at	MBNL1,EXP,MBNL,EXP35,EXP40,EXP42,KIAA0428,DKFZp686P06174	AL562860	Muscleblind-like (Drosophila)	1.374	0.001027	0.04225
207000_s_at	PPP3CC,CALNA3	NM_005605	Protein phosphatase 3 (formerly 2B), catalytic subunit, gamma isoform (calcineurin A gamma)	0.7085	0.001028	0.04225
239451_at	HSP90B1,ECGP,GP96,TRA1,GRP94	AI684643	Heat shock protein 90kDa beta (Grp94), member 1	1.274	0.001029	0.04225
236198_at	236198_at	AW292872	UI-H-BW0-aif-f-02-0-UI.s1 NCI_CGAP_Sub6 Homo sapiens cDNA clone IMAGE:2729211 3', mRNA sequence.	2.155	0.001031	0.0423
224810_s_at	ANKRD13A,ANKRD13,NY-REN-25	AL569476	Ankyrin repeat domain 13	0.662	0.001036	0.04242
205992_s_at	IL15,IL-15,MGC9721	NM_000585	Interleukin 15	0.8303	0.001041	0.04259
227178_at	CUGBP2,ETR-3,NAPOR,BRUNOL3	AI652861	CUG triplet repeat, RNA binding protein 2	0.9447	0.001047	0.04271
222838_at	SLAMF7,19A,CS1,CD319,CRACC	AL121985	Human DNA sequence from clone RP11-404F10 on chromosome 1q23.1-24.1 Contains the 5' end of the SLAMF1 gene for signaling lymphocytic activation molecule family member 1, a SET translocation (myeloid leukemia-associated) (SET) pseudogene, a novel gene, the CD48 gene for CD48 antigen (B-cell membrane protein), the SLAMF7 gene for SLAM family member 7 and the 5' end of the LY9 gene for lymphocyte an…	2.584	0.001047	0.04271
231647_s_at	FCRL5,CD307,FCRH5,IRTA2,BXMAS1,PRO820,FLJ00333,MGC119590,MGC119592,MGC119593,DKFZp667E2019,RP11-217A12.1	AW241983	Fc receptor-like 5	4.137	0.001051	0.04277
231107_at	RSU1,RSP-1,FLJ31034	AI492822	Ras suppressor protein 1	1.27	0.001052	0.04277
228429_x_at	KIF9,MGC104186	BG168764	Kinesin family member 9	-0.9445	0.001053	0.04277
1564310_a_at	PARP15,BAL3,FLJ40196,FLJ40597,MGC126750,MGC126752	AK097515	Poly (ADP-ribose) polymerase family, member 15	2.006	0.001054	0.04277
226901_at	C17orf58,MGC138278	AI214996	Chromosome 17 open reading frame 58	-1.058	0.001056	0.04277
213689_x_at	RPL5,MSTP030,MGC117339	AL137958	Ribosomal protein L5	1.038	0.001057	0.04277
212458_at	SPRED2,Spred-2,FLJ21897,FLJ31917	H97931	Sprouty-related, EVH1 domain containing 2	-1.09	0.001059	0.0428
228759_at	CREB3L2,BBF2H7,MGC71006,MGC131709	BG236289	CAMP responsive element binding protein 3-like 2	1.299	0.00106	0.0428
214290_s_at	HIST2H2AA3,H2A,H2A.2,H2A/O,H2A/q,H2AFO,H2a-615,HIST2H2AA	AI313324	Histone 2, H2aa3	1.239	0.001062	0.0428
224583_at	COTL1,CLP,FLJ43657,MGC19733	AL565621	Coactosin-like 1 (Dictyostelium)	1.644	0.001063	0.0428
211824_x_at	NALP1,CARD7,DEFCAP,PP1044,KIAA0926,DEFCAP-L/S,DKFZp586O1822	AF229062	NACHT, leucine rich repeat and PYD (pyrin domain) containing 1	1.044	0.001065	0.0428
219965_s_at	FLJ21687,JM10,MGC138889	NM_024859	PDZ domain containing, X chromosome	-1.831	0.001065	0.0428
236829_at	TMF1,ARA160	BF057855	TATA element modulatory factor 1	0.7766	0.001067	0.04281
233358_at	FLJ14311	AK024373	hypothetical gene FLJ14311	0.8892	0.00107	0.04285
241681_at	MBNL1,EXP,MBNL,EXP35,EXP40,EXP42,KIAA0428,DKFZp686P06174	AW296451	Muscleblind-like (Drosophila)	1.327	0.001071	0.04285
233596_at	RAP80,X2HRIP110	AF113675	receptor associated protein 80	0.7416	0.001075	0.04293
227180_at	ELOVL7,FLJ23563	AW138767	ELOVL family member 7, elongation of long chain fatty acids (yeast)	1.254	0.001075	0.04293
232307_at	THRAP2,MED13L,FLJ21627,KIAA1025,TRAP240L,PROSIT240,DKFZp781D0112	AK021554	Thyroid hormone receptor associated protein 2	1.023	0.001077	0.04294
212350_at	TBC1D1,TBC,TBC1,KIAA1108	AB029031	TBC1 (tre-2/USP6, BUB2, cdc16) domain family, member 1	-0.619	0.001078	0.04294
233137_at	CD48,BCM1,BLAST,hCD48,mCD48,BLAST1,SLAMF2,MEM-102	AF143887	Clone IMAGE:121687 mRNA sequence	1.058	0.00108	0.04295
242020_s_at	ZBP1,DLM1,DLM-1,C20orf183	AI925506	Z-DNA binding protein 1	3.855	0.001083	0.04295
223502_s_at	TNFSF13B,BAFF,BLYS,CD257,TALL1,THANK,ZTNF4,TALL-1,TNFSF20,delta BAFF	AF134715	Tumor necrosis factor (ligand) superfamily, member 13b	1.718	0.001087	0.04295
208493_at	HOXA11,HOX1,HOX1I	NM_005523	Homeobox A11	-0.8258	0.001087	0.04295
243509_at	BTG1	AI475680	B-cell translocation gene 1, anti-proliferative	1.221	0.001088	0.04295
230405_at	RAD50,hRad50,RAD50-2	AI143416	RAD50 homolog (S. cerevisiae)	1.095	0.001088	0.04295
233510_s_at	PARVG	AL355092	Parvin, gamma	1.709	0.001089	0.04295
228372_at	C10orf128	AW204712	Chromosome 10 open reading frame 128	1.227	0.001089	0.04295
235603_at	HNRPU,SAF-A,U21.1,HNRNPU	N95466	Heterogeneous nuclear ribonucleoprotein U (scaffold attachment factor A)	-0.6978	0.001093	0.04302
208992_s_at	STAT3,APRF,FLJ20882,MGC16063	BC000627	Signal transducer and activator of transcription 3 (acute-phase response factor)	0.8051	0.001094	0.04303
1555993_at	CACNA1D,CACH3,CACN4,CCHL1A2,CACNL1A2	N39597	Transcribed locus	-1.379	0.001095	0.04303
222388_s_at	VPS35,MEM3,FLJ10752,FLJ13588,FLJ20388,DKFZp434E1211,DKFZp434P1672	AF186382	Vacuolar protein sorting 35 (yeast)	-0.906	0.001102	0.04322
211316_x_at	CFLAR,CASH,FLIP,MRIT,CLARP,FLAME,Casper,c-FLIP,FLAME-1,I-FLICE,USURPIN,c-FLIPL,c-FLIPR,c-FLIPS,CASP8AP1	AF009616	CASP8 and FADD-like apoptosis regulator	0.7131	0.001106	0.04328
209473_at	ENTPD1,CD39,ATPDase,NTPDase-1	AV717590	Ectonucleoside triphosphate diphosphohydrolase 1	1.367	0.001108	0.04328
205213_at	CENTB1,ACAP1,KIAA0050	NM_014716	Centaurin, beta 1	3.619	0.00111	0.04328
218805_at	GIMAP5,IAN4,IAN5,IMAP3,hIAN5,HIMAP3,IAN4L1,FLJ11296	NM_018384	Potassium voltage-gated channel, subfamily H (eag-related), member 2	1.398	0.00111	0.04328
205632_s_at	PIP5K1B,MSS4,STM7	NM_003558	Phosphatidylinositol-4-phosphate 5-kinase, type I, beta	1.277	0.001113	0.04328
228531_at	SAMD9,OEF1,OEF2,C7orf5,FLJ20073,KIAA2004	AA741307	Sterile alpha motif domain containing 9	1.238	0.001114	0.04328
203112_s_at	WHSC2,NELFA,NELF-A,FLJ10442,FLJ25112,P/OKcl.15	NM_005663	Wolf-Hirschhorn syndrome candidate 2	-0.528	0.001114	0.04328
233095_at	233095_at	AU144590	CDNA FLJ10095 fis, clone HEMBA1002430	-1.754	0.001116	0.04328
208022_s_at	CDC14B,CDC14B3,Cdc14B1,Cdc14B2,hCDC14B	NM_003671	Homo sapiens CDC14 cell division cycle 14 homolog B (S. cerevisiae) (CDC14B), transcript variant 1, mRNA.	-1.02	0.001117	0.04328
235687_at	ZNF626,MGC104224	AA908777	Zinc finger protein 626	-1.38	0.001117	0.04328
201648_at	JAK1,JAK1A,JAK1B	AL039831	Janus kinase 1 (a protein tyrosine kinase)	0.368	0.001121	0.04338
219777_at	GIMAP6,IAN6,hIAN2,FLJ22690,DKFZp686A01175	NM_024711	Potassium voltage-gated channel, subfamily H (eag-related), member 2	0.9385	0.001124	0.04338
237586_at	EPS15,AF1P,AF-1P,MLLT5	AA007336	Epidermal growth factor receptor pathway substrate 15	1.007	0.001124	0.04338
236295_s_at	NOD3,CLR16.2,FLJ00348	AA694067	NOD3 protein	1.751	0.00113	0.04353
206150_at	TNFRSF7,T14,CD27,S152,Tp55,MGC20393	NM_001242	Tumor necrosis factor receptor superfamily, member 7	2.731	0.00113	0.04353
234196_at	TMCC3,KIAA1145	AK025030	Transmembrane and coiled-coil domain family 3	1.018	0.001134	0.0436
223343_at	MS4A7,CFFM4,MS4A8,4SPAN2,CD20L4,MGC22368	AI301935	Membrane-spanning 4-domains, subfamily A, member 7	1.297	0.001135	0.0436
217655_at	FXYD5,RIC,IWU1,KCT1,OIT2,IWU-1,dysad,HSPC113,PRO6241	BE552409	FXYD domain containing ion transport regulator 5	1.56	0.001149	0.044
224824_at	FAM36A,FLJ43269	AV694386	Family with sequence similarity 36, member A	-0.4283	0.00115	0.044
207536_s_at	TNFRSF9,ILA,4-1BB,CD137,CDw137,MGC2172	NM_001561	Tumor necrosis factor receptor superfamily, member 9	2.313	0.001151	0.044
236561_at	TGFBR1,SKR4,ALK-5,TGFR-1,ACVRLK4	AV700621	Transforming growth factor, beta receptor I (activin A receptor type II-like kinase, 53kDa)	1.716	0.001153	0.044
207339_s_at	LTB,p33,TNFC,TNFSF3	NM_002341	Lymphotoxin beta (TNF superfamily, member 3)	2.47	0.001153	0.044
244408_at	RAPGEF1,C3G,GRF2,DKFZp781P1719	AA927995	Rap guanine nucleotide exchange factor (GEF) 1	1.146	0.001156	0.044
244384_at	TFCP2L1,LBP9,CRTR1,LBP-9	AI632567	Transcription factor CP2-like 1	-2.872	0.001161	0.044
231406_at	POLR2J2,RPB11,HRPB11B,MGC54043,MGC105050	AW205664	DNA directed RNA polymerase II polypeptide J-related gene	1.24	0.001162	0.044
204379_s_at	FGFR3,ACH,CEK2,JTK4,CD333,HSFGFR3EX	NM_000142	Fibroblast growth factor receptor 3 (achondroplasia, thanatophoric dwarfism)	-2.801	0.001164	0.044
215223_s_at	SOD2,IPO-B,MNSOD,Mn-SOD	W46388	Superoxide dismutase 2, mitochondrial	1.533	0.001165	0.044
220148_at	ALDH8A1,ALDH12,MGC138650,DJ352A20.2,DKFZp779D2315	NM_022568	Aldehyde dehydrogenase 8 family, member A1	0.7536	0.001165	0.044
231897_at	LTB4DH,MGC34943	AL135787	Human DNA sequence from clone RP11-16L21 on chromosome 9 Contains the 3' end of a variant of the gene for KIAA1962 protein similar to zinc finger protein HIT-10, the LTB4DH gene for leukotriene B4 12-hydroxydehydrogenase (MGC34943), the gene for KIAA0563-related gene (LOC286331), the GNG10 gene for guanine nucleotide binding protein (G protein), gamma 10, a novel gene, the 3' end of a novel gene …	-1.627	0.001165	0.044
219511_s_at	SNCAIP,SYPH1,MGC39814	NM_005460	Synuclein, alpha interacting protein (synphilin)	1.731	0.001165	0.044
204061_at	PRKX,PKX1	NM_005044	Protein kinase, X-linked	1.115	0.001166	0.044
227266_s_at	FYB,ADAP,PRO0823,SLAP-130	BF679849	FYN binding protein (FYB-120/130)	1.734	0.001167	0.044
204882_at	ARHGAP25	NM_014882	Rho GTPase activating protein 25	1.512	0.001169	0.044
202602_s_at	HTATSF1,TAT-SF1,dJ196E23.2	NM_014500	HIV-1 Tat specific factor 1	-0.4929	0.00117	0.044
210390_s_at	CCL15,LKN1,NCC3,SY15,HCC-2,Lkn-1,MIP-5,NCC-3,SCYL3,MIP-1d,SCYA15,HMRP-2B	AF031587	Chemokine (C-C motif) ligand 15	-2.722	0.00117	0.044
1554648_a_at	DUOXA1,NIP,mol,NUMBIP,FLJ32334	BC020841	Dual oxidase maturation factor 1	-1.975	0.001172	0.04401
1556420_s_at	YPEL2,FKSG4,DKFZp761C2021	AK097253	Homo sapiens cDNA FLJ39934 fis, clone SPLEN2021458, weakly similar to Mus musculus mdgl-1 mRNA.	0.6063	0.001175	0.04401
204540_at	EEF1A2,HS1,STN,EF1A,EEF1AL,EF-1-alpha-2	NM_001958	Eukaryotic translation elongation factor 1 alpha 2	-1.873	0.001177	0.04401
1564139_at	LOC144571	AK056852	hypothetical protein LOC144571	0.7877	0.001178	0.04401
240107_at	240107_at	AI002006	Transcribed locus	-0.9725	0.00118	0.04401
227452_at	LOC146795	AI832118	hypothetical protein LOC146795	-1.702	0.001184	0.04401
207431_s_at	DEGS1,MLD,DEGS,DES1,Des-1,FADS7,MIG15,MGC5079	NM_003676	Degenerative spermatocyte homolog 1, lipid desaturase (Drosophila)	0.8395	0.001185	0.04401
204192_at	CD37,GP52-40,TSPAN26,MGC120234	NM_001774	CD37 molecule	2.892	0.001186	0.04401
212797_at	SORT1,NT3,Gp95	BE742268	Sortilin 1	-1.143	0.001186	0.04401
227232_at	EVL,RNB6	T58044	yb26c10.s1 Stratagene fetal spleen (#937205) Homo sapiens cDNA clone IMAGE:72306 3' similar to contains L1 repetitive element, mRNA sequence.	1.326	0.001189	0.04401
201663_s_at	SMC4,CAPC,SMC4L1,hCAP-C	NM_005496	SMC4 structural maintenance of chromosomes 4-like 1 (yeast)	0.8379	0.001191	0.04401
242320_at	FOXO3A,AF6q21,FKHRL1,FKHRL1P2,MGC12739,MGC31925,DKFZp781A0677	AI435586	Forkhead box O3A	0.8183	0.001191	0.04401
211881_x_at	IGLJ3	AB014341	Immunoglobulin lambda locus	3.333	0.001192	0.04401
204105_s_at	NRCAM,KIAA0343,MGC138845,MGC138846	NM_005010	Neuronal cell adhesion molecule	1.344	0.001193	0.04401
230509_at	SNX22,FLJ13952	BF528605	Sorting nexin 22	0.6936	0.001197	0.04401
1553380_at	PARP15,BAL3,FLJ40196,FLJ40597,MGC126750,MGC126752	NM_152615	Poly (ADP-ribose) polymerase family, member 15	2.986	0.001198	0.04401
227125_at	IL10RB,CRFB4,CRF2-4,D21S58,D21S66,CDW210B,IL-10R2	BF526978	Interleukin 10 receptor, beta	1.007	0.001198	0.04401
238825_at	ACRC,NAAR1	AI091533	Acidic repeat containing	0.5688	0.001199	0.04401
226436_at	RASSF4,AD037,MGC44914	N49935	Ras association (RalGDS/AF-6) domain family 4	2.035	0.001199	0.04401
244457_at	ITPR2,IP3R2	BF724206	Inositol 1,4,5-triphosphate receptor, type 2	1.329	0.0012	0.04401
235964_x_at	SAMHD1	AA603344	np29d10.s1 NCI_CGAP_Pr22 Homo sapiens cDNA clone IMAGE:1117747 3' similar to contains Alu repetitive element;contains element L1 repetitive element ; mRNA sequence.	1.662	0.0012	0.04401
212201_at	KIAA0692,FLJ22280,FLJ36132	AW274877	KIAA0692	0.3043	0.001202	0.04402
208916_at	SLC1A5,R16,AAAT,ATBO,M7V1,RDRC,ASCT2,M7VS1,FLJ31068	AF105230	Solute carrier family 1 (neutral amino acid transporter), member 5	-1.258	0.001208	0.04402
204301_at	KBTBD11,KLHDC7C,KIAA0711	NM_014867	Kelch repeat and BTB (POZ) domain containing 11	-0.919	0.001208	0.04402
211762_s_at	KPNA2,QIP2,RCH1,IPOA1,SRP1alpha	BC005978	Karyopherin alpha 2 (RAG cohort 1, importin alpha 1)	0.784	0.001209	0.04402
202329_at	CSK,MGC117393	NM_004383	C-src tyrosine kinase	1.092	0.00121	0.04402
229383_at	MARCH1,RNF171,MARCH-I,FLJ20668,DKFZp564M1682	AI707896	Transcribed locus	1.903	0.00121	0.04402
204122_at	TYROBP,DAP12,KARAP,PLOSL	NM_003332	TYRO protein tyrosine kinase binding protein	1.239	0.001211	0.04402
210164_at	GZMB,HLP,CCPI,CGL1,CSPB,SECT,CGL-1,CSP-B,CTLA1,CTSGL1	J03189	Granzyme B (granzyme 2, cytotoxic T-lymphocyte-associated serine esterase 1)	2.858	0.001211	0.04402
211203_s_at	CNTN1,F3,GP135	U07820	Contactin 1	-1.688	0.001213	0.04403
242280_x_at	CPEB4,KIAA1673	N53564	Cytoplasmic polyadenylation element binding protein 4	1.799	0.001214	0.04403
229010_at	CBL,CBL2,C-CBL,RNF55	AI807026	Cas-Br-M (murine) ecotropic retroviral transforming sequence	0.7162	0.001218	0.04412
238378_at	238378_at	C14394	C14394 Clontech human aorta polyA+ mRNA (#6572) Homo sapiens cDNA clone 053D02 5', mRNA sequence.	1.35	0.001221	0.04416
204116_at	IL2RG,IMD4,CD132,SCIDX,SCIDX1	NM_000206	Interleukin 2 receptor, gamma (severe combined immunodeficiency)	2.079	0.001222	0.04417
243386_at	243386_at	AI085338	qf22f12.x1 NCI_CGAP_Brn25 Homo sapiens cDNA clone IMAGE:1750799 3', mRNA sequence.	-1.066	0.001225	0.0442
236766_at	C8orf38,MGC40214	BE735175	Chromosome 8 open reading frame 38	1.216	0.001226	0.04421
1562938_at	LOC653242	BC015216	Similar to fumarylacetoacetate hydrolase domain containing 2A	-1.002	0.001228	0.04421
206991_s_at	CCR5,CKR5,CD195,CKR-5,CCCKR5,CMKBR5,CC-CKR-5	NM_000579	Chemokine (C-C motif) receptor 5	1.285	0.00123	0.04424
222559_s_at	P15RS,FLJ10656,MGC19513	T79568	hypothetical protein FLJ10656	-0.697	0.001231	0.04424
205101_at	CIITA,C2TA,MHC2TA,CIITA IV	NM_000246	Class II, major histocompatibility complex, transactivator	1.721	0.001234	0.04424
228599_at	MS4A1,B1,S7,Bp35,CD20,MS4A2,LEU-16,MGC3969	AI862674	Membrane-spanning 4-domains, subfamily A, member 1	3.815	0.001235	0.04424
226013_at	TRAK1,OIP106	AW451452	Trafficking protein, kinesin binding 1	-1.551	0.001237	0.04424
229245_at	PLEKHA6,PEPP3,KIAA0969	AA535361	Pleckstrin homology domain containing, family A member 6	-1.327	0.001237	0.04424
232013_at	C9orf102,SR278,FLJ37706,RP11-346B7.2	AL133663	Homo sapiens mRNA; cDNA DKFZp434O1521 (from clone DKFZp434O1521).	-0.5265	0.001239	0.04424
210538_s_at	BIRC3,AIP1,API2,MIHC,CIAP2,HAIP1,HIAP1,MALT2,RNF49	U37546	Human IAP homolog C (MIHC) mRNA, complete cds.	2.073	0.001241	0.04424
209514_s_at	RAB27A,GS2,RAM,RAB27,HsT18676,MGC117246	BE502030	RAB27A, member RAS oncogene family	1.368	0.001242	0.04424
205119_s_at	FPR1,FPR,FMLP	NM_002029	Formyl peptide receptor 1	2.373	0.001243	0.04424
242056_at	TRIM45,RNF99,FLJ13181	AI793200	Tripartite motif-containing 45	-0.7833	0.001246	0.04428
221088_s_at	PPP1R9A,NRB1,NRBI,FLJ20068,KIAA1222,Neurabin-I	NM_017650.1	gb:NM_017650.1 /DB_XREF=gi:8923072 /GEN=FLJ20068 /FEA=FLmRNA /CNT=2 /TID=Hs.247748.0 /TIER=FL /STK=0 /UG=Hs.247748 /LL=55607 /DEF=Homo sapiens hypothetical protein FLJ20068 (FLJ20068), mRNA. /PROD=hypothetical protein FLJ20068 /FL=gb:NM_017650.1	-2.046	0.001248	0.04428
230748_at	ARSG,KIAA1001	AI873273	Arylsulfatase G	1.343	0.001249	0.04428
202716_at	PTPN1,PTP1B	NM_002827	Protein tyrosine phosphatase, non-receptor type 1	0.6705	0.001249	0.04428
207907_at	TNFSF14,LTg,TR2,CD258,HVEML,LIGHT	NM_003807	Tumor necrosis factor (ligand) superfamily, member 14	2.056	0.001255	0.04439
221571_at	TRAF3,LAP1,CAP-1,CRAF1,CD40bp	AI721219	TNF receptor-associated factor 3	0.6481	0.001258	0.04439
211825_s_at	EWSR1,EWS	AF327066	Ewing sarcoma breakpoint region 1	1.211	0.001259	0.04439
240777_at	SYNE2,NUA,NUANCE,SYNE-2,FLJ11014,FLJ43727,FLJ45710,FLJ46790,KIAA1011,Nesprin-2,DKFZP434H2235,DKFZp686H1931	AA533106	Spectrin repeat containing, nuclear envelope 2	2.143	0.001262	0.04439
1563458_at	PARVA,MXRA2,FLJ10793,FLJ12254	AL832682	Parvin, alpha	-0.8899	0.001262	0.04439
222326_at	PDE4B,DPDE4,PDEIVB,MGC126529,DKFZp686F2182	AW973834	Phosphodiesterase 4B, cAMP-specific (phosphodiesterase E4 dunce homolog, Drosophila)	2.463	0.001263	0.04439
206132_at	MCC,MCC1,FLJ38893,FLJ46755	NM_002387	Mutated in colorectal cancers	-1.072	0.001264	0.04439
206492_at	FHIT,FRA3B,AP3Aase	NM_002012	Fragile histidine triad gene	-0.7694	0.001266	0.04439
223533_at	LRRC8C,AD158,FAD158,MGC138551,DKFZp586J1119	AL136919	Leucine rich repeat containing 8 family, member C	1.143	0.001269	0.04439
242190_at	SDAD1,FLJ10498,DKFZp686E22207	AA768015	SDA1 domain containing 1	0.7542	0.001269	0.04439
244246_at	MIPOL1,DKFZp313M2036	AI953589	Mirror-image polydactyly 1	-1.689	0.00127	0.04439
1556037_s_at	HHIP,HIP,FLJ20992,FLJ90230	AK098525	Hedgehog interacting protein	-1.872	0.001273	0.04439
236161_at	236161_at	AI732617	Transcribed locus	-3.696	0.001276	0.04439
215374_at	PAPOLA,PAP,MGC5378	AK024849	Poly(A) polymerase alpha	0.4886	0.001277	0.04439
201786_s_at	ADAR,DSH,G1P1,IFI4,p136,ADAR1,DRADA,DSRAD,IFI-4,K88dsRBP	NM_001111	Adenosine deaminase, RNA-specific	0.4139	0.001278	0.04439
211742_s_at	EVI2B,EVDB,D17S376	BC005926	Ecotropic viral integration site 2B	1.775	0.001279	0.04439
240890_at	CASP4,TX,ICH-2,Mih1/TX,ICEREL-II,ICE(rel)II	AA041298	Caspase 4, apoptosis-related cysteine peptidase	1.109	0.00128	0.04439
214339_s_at	MAP4K1,HPK1	AA744529	Mitogen-activated protein kinase kinase kinase kinase 1	1.524	0.001282	0.04439
1552386_at	C5orf29,FLJ33641,MGC70478	NM_152687	Hypothetical protein FLJ33641	1.59	0.001283	0.04439
224925_at	PREX1,KIAA1415	AL445192	phosphatidylinositol 3,4,5-trisphosphate-dependent RAC exchanger 1	1.352	0.001283	0.04439
227749_at	POU2F2,OCT2,OTF2,Oct-2	AI703496	POU domain, class 2, transcription factor 2	1.936	0.00129	0.04439
212838_at	DNMBP,TUBA,KIAA1010,RP11-114F7.3	AB023227	Dynamin binding protein	-1.001	0.00129	0.04439
219140_s_at	RBP4	NM_006744	Retinol binding protein 4, plasma	-4.452	0.001293	0.04439
211582_x_at	LST1,B144,LST-1,D6S49E,MGC119006,MGC119007	AF000424	Leukocyte specific transcript 1	1.351	0.001294	0.04439
38964_r_at	WAS,THC,IMD2,WASP	U12707	Wiskott-Aldrich syndrome (eczema-thrombocytopenia)	1.083	0.001294	0.04439
232617_at	CTSS,MGC3886	AK024855	Cathepsin S	1.345	0.001295	0.04439
211469_s_at	CXCR6,BONZO,CD186,STRL33,TYMSTR	U73531	Chemokine (C-X-C motif) receptor 6	1.53	0.001297	0.04439
242104_at	na	AA826288	CDNA FLJ46553 fis, clone THYMU3038879	3.198	0.001299	0.04439
226926_at	DMKN,UNQ729,ZD52F10	AA706316	Dermokine	-1.794	0.0013	0.04439
226811_at	FAM46C,FLJ20202	AL046017	Family with sequence similarity 46, member C	2.231	0.001305	0.04439
211661_x_at	PTAFR,PAFR	M80436	Human platelet activating factor receptor mRNA, complete cds.	1.296	0.001306	0.04439
225226_at	FAM40A,FLJ14743,KIAA1761,MGC148091,RP4-773N10.1	AB051548	Family with sequence similarity 40, member A	0.351	0.001306	0.04439
205573_s_at	SNX7,MGC8717,DKFZP564F052	NM_015976	Sorting nexin 7	-1.041	0.001307	0.04439
210448_s_at	P2RX5,P2X5,P2X5R,MGC47755	U49396	Purinergic receptor P2X, ligand-gated ion channel, 5	2.64	0.00131	0.04439
207949_s_at	ICA1,ICA69,ICAp69	NM_004968	Islet cell autoantigen 1, 69kDa	-1.214	0.001313	0.04439
215711_s_at	WEE1,WEE1hu,FLJ16446,DKFZp686I18166	AJ277546	Homo sapiens WEE1 gene for protein kinase and partial ZNF143 gene for zinc finger transcription factor.	-1.301	0.001313	0.04439
205702_at	PHTF1,PHTF	NM_006608	Putative homeodomain transcription factor 1	0.802	0.001313	0.04439
236808_at	FGFR1OP2,HSPC123-like,DKFZp564O1863	AA947475	FGFR1 oncogene partner 2	0.6978	0.001314	0.04439
202263_at	CYB5R1,B5R.1,NQO3A2,humb5R2	NM_016243	Cytochrome b5 reductase 1	-1.114	0.001316	0.04439
228284_at	TLE1,ESG,ESG1,GRG1	BE302305	Transducin-like enhancer of split 1 (E(sp1) homolog, Drosophila)	-0.5324	0.001316	0.04439
1555039_a_at	ABCC4,MRP4,MOATB,MOAT-B,EST170205	AY133679	ATP-binding cassette, sub-family C (CFTR/MRP), member 4	-1.169	0.001317	0.04439
230925_at	APBB1IP,RIAM,INAG1,PREL1,RARP1	AI093231	Amyloid beta (A4) precursor protein-binding, family B, member 1 interacting protein	1.245	0.001321	0.04439
217823_s_at	UBE2J1,Ubc6p,CGI-76,NCUBE1,HSPC153,HSPC205,HSU93243,MGC12555	AL562528	Ubiquitin-conjugating enzyme E2, J1 (UBC6 homolog, yeast)	1.435	0.001322	0.04439
210786_s_at	FLI1,EWSR2,SIC-1	M93255	Friend leukemia virus integration 1	1.364	0.001322	0.04439
207734_at	LAX1,LAX,FLJ20340	NM_017773	Lymphocyte transmembrane adaptor 1	2.161	0.001323	0.04439
236621_at	KIAA0999,L19,FLJ12240	AV683684	KIAA0999 protein	1.282	0.001323	0.04439
209228_x_at	TUSC3,N33,OST3A,D8S1992,MGC13453	U42349	Tumor suppressor candidate 3	-1.224	0.001323	0.04439
213416_at	ITGA4,IA4,CD49D,MGC90518	BG532690	Integrin, alpha 4 (antigen CD49D, alpha 4 subunit of VLA-4 receptor)	1.374	0.001324	0.04439
243810_at	243810_at	AW628735	Transcribed locus	2.849	0.001325	0.04439
204951_at	RHOH,TTF,ARHH	NM_004310	Ras homolog gene family, member H	1.828	0.001326	0.04439
205098_at	CCR1,CD191,CKR-1,HM145,CMKBR1,MIP1aR,SCYAR1	AI421071	Chemokine (C-C motif) receptor 1	1.555	0.001326	0.04439
240665_at	CUGBP2,ETR-3,NAPOR,BRUNOL3	R40515	CUG triplet repeat, RNA binding protein 2	1.547	0.001327	0.04439
208579_x_at	H2BFS	NM_017445	H2B histone family, member S	1.172	0.001327	0.04439
1552691_at	ARL11,ARLTS1,FLJ33930,MGC17429	NM_138450	ADP-ribosylation factor-like 11	1.509	0.001329	0.04442
211643_x_at	LOC651961	L14457	Myosin-reactive immunoglobulin light chain variable region	3.267	0.001332	0.04445
203936_s_at	MMP9,GELB,CLG4B	NM_004994	Matrix metallopeptidase 9 (gelatinase B, 92kDa gelatinase, 92kDa type IV collagenase)	3.699	0.001335	0.0445
206296_x_at	MAP4K1,HPK1	NM_007181	Mitogen-activated protein kinase kinase kinase kinase 1	2.49	0.001336	0.0445
227168_at	C22orf35	BF475488	Hypothetical protein LOC150271	3.204	0.001339	0.0445
228641_at	CARD8,DACAR,NDPP1,TUCAN,CARDINAL,KIAA0955,MGC57162	BF338389	Caspase recruitment domain family, member 8	1.256	0.00134	0.0445
203645_s_at	CD163,M130,MM130	NM_004244	CD163 molecule	1.837	0.001341	0.0445
229892_at	EP400,P400,CAGH32,TNRC12,FLJ45115,DKFZP434I225	AW628843	E1A binding protein p400	0.7512	0.001343	0.0445
212686_at	PPM1H,ARHCL1,FLJ13253,KIAA1157	AB032983	Protein phosphatase 1H (PP2C domain containing)	-1.538	0.001347	0.0445
213198_at	ACVR1B,ALK4,SKR2,ACTRIB,ACVRLK4	AL117643	Activin A receptor, type IB	-0.9365	0.001347	0.0445
207843_x_at	CYB5A,CYB5,MCB5	NM_001914	Cytochrome b5 type A (microsomal)	-1.665	0.001348	0.0445
200659_s_at	PHB	NM_002634	Prohibitin	-0.8267	0.001349	0.0445
236632_at	LOC646576	AA149654	hypothetical LOC646576	-1.535	0.001351	0.0445
227122_at	ZNF564,MGC26914	AI807498	Zinc finger protein 564	0.2906	0.001353	0.0445
223222_at	SLC25A19,DNC,MUP1,MCPHA	BC001075	Solute carrier family 25 (mitochondrial deoxynucleotide carrier), member 19	0.9264	0.001353	0.0445
240238_at	TBC1D22A,C22orf4,HSC79E021	AI597838	TBC1 domain family, member 22A	0.6732	0.001357	0.0445
243434_at	C1orf75,FLJ10874,RP11-384C4.5	BE674989	Chromosome 1 open reading frame 75	1.149	0.001357	0.0445
219279_at	DOCK10,ZIZ3,DRIP2,Nbla10300,DKFZp781A1532	NM_017718.1	gb:NM_017718.1 /DB_XREF=gi:8923209 /GEN=FLJ20220 /FEA=FLmRNA /CNT=40 /TID=Hs.21126.0 /TIER=FL /STK=0 /UG=Hs.21126 /LL=55619 /DEF=Homo sapiens hypothetical protein FLJ20220 (FLJ20220), mRNA. /PROD=hypothetical protein FLJ20220 /FL=gb:NM_017718.1	1.982	0.001357	0.0445
233323_at	VTI1A,MVti1,Vti1-rp2	AK024973	Vesicle transport through interaction with t-SNAREs homolog 1A (yeast)	0.7348	0.001357	0.0445
204388_s_at	MAOA	NM_000240	Monoamine oxidase A	-2.023	0.001358	0.0445
243764_at	VSIG1,GPA34,MGC44287,dJ889N15.1,1700062D20Rik	AW085312	V-set and immunoglobulin domain containing 1	-2.088	0.001361	0.04452
225636_at	STAT2,P113,ISGF-3,STAT113,MGC59816	H98105	Signal transducer and activator of transcription 2, 113kDa	1.041	0.001362	0.04452
214812_s_at	DIP2A,DIP2,C21orf106	D80006	Homo sapiens KIAA0184 mRNA, complete cds.	0.3427	0.001366	0.04453
205804_s_at	TRAF3IP3,T3JAM,FLJ44151,MGC117354,DJ434O14.3	NM_025228	TRAF3 interacting protein 3	2.082	0.001367	0.04453
238932_at	TSC22D2,TILZ4a,TILZ4b,TILZ4c,KIAA0669	AA810263	TSC22 domain family, member 2	-0.8245	0.001368	0.04453
226142_at	KRR1,HRB2,RIP-1	AV682252	AV682252 GKB Homo sapiens cDNA clone GKBAKE04 5', mRNA sequence.	0.9466	0.001368	0.04453
1570165_at	CHST11,C4ST,C4ST1,C4ST-1,HSA269537	BC027983	Carbohydrate (chondroitin 4) sulfotransferase 11	1.828	0.001372	0.04458
241865_at	GNB1	AI056689	Guanine nucleotide binding protein (G protein), beta polypeptide 1	0.85	0.001372	0.04458
1559154_at	SNX1,SNX1A,MGC8664,HsT17379	AK098001	Sorting nexin 1	0.5038	0.001376	0.0446
1569257_at	FMNL1,FMNL,FHOD4,KW-13,C17orf1,MGC1894,C17orf1B,MGC21878,MGC133052	BC042925	Formin-like 1	1.225	0.00138	0.0446
227015_at	ASPHD2,FLJ39838	Z99714	Human DNA sequence from clone CTB-1048E9 on chromosome 22, complete sequence.	1.202	0.001382	0.0446
213539_at	CD3D,T3D,CD3-DELTA	NM_000732	CD3d molecule, delta (CD3-TCR complex)	1.684	0.001383	0.0446
239547_at	RPS2,LLREP3,MGC102851,MGC117344,MGC117345	BF511408	Ribosomal protein S2	-2.261	0.001385	0.0446
214467_at	GPR65,TDAG8,hTDAG8	NM_003608	G protein-coupled receptor 65	1.466	0.001389	0.0446
235065_at	235065_at	AI546970	Full length insert cDNA clone ZE05E03	-1.313	0.001389	0.0446
1554242_a_at	COCH,DFNA9,DFNA31,COCH5B2,COCH-5B2	BC007230	Coagulation factor C homolog, cochlin (Limulus polyphemus)	1.981	0.001389	0.0446
59437_at	C9orf116,MGC29761,pierce 1,RP11-426A6.4	AI830563	Chromosome 9 open reading frame 116	-0.8061	0.00139	0.0446
201475_x_at	MARS,METRS,MTRNS	NM_004990	Methionine-tRNA synthetase	0.643	0.001391	0.0446
225659_at	LOC339745	BF516590	hypothetical protein LOC339745	-0.5882	0.001392	0.0446
231124_x_at	LY9,hly9,mLY9,CD229,SLAMF3	AI524095	Lymphocyte antigen 9	2.016	0.001392	0.0446
225726_s_at	PLEKHH1	AB033026	Pleckstrin homology domain containing, family H (with MyTH4 domain) member 1	-1.472	0.001392	0.0446
204318_s_at	GTSE1,B99	NM_016426	G-2 and S-phase expressed 1	1.319	0.001392	0.0446
210717_at	UBE2D2,UBC4,PUBC1,UBC4/5,UBCH5B,E2(17)KB2	AF116659	PRO1412	0.4978	0.001395	0.04461
1566608_at	SAMD3,FLJ34563,MGC35163	AL833685	Sterile alpha motif domain containing 3	1.478	0.001396	0.04461
203159_at	GLS,GLS1,FLJ10358,KIAA0838,DKFZp686O15119	NM_014905	Glutaminase	0.7326	0.0014	0.04471
213397_x_at	RNASE4,RNS4,MGC9306	AI761728	Ribonuclease, RNase A family, 4	-0.921	0.001408	0.04478
227256_at	USP31,KIAA1203	BG289456	Ubiquitin specific peptidase 31	-1.49	0.001411	0.04478
209445_x_at	C7orf44,FLJ10803	AI765280	Hypothetical protein FLJ10803	0.5399	0.001411	0.04478
220418_at	UBASH3A,TULA	NM_018961	Ubiquitin associated and SH3 domain containing, A	1.435	0.001412	0.04478
206925_at	ST8SIA4,PST,PST1,SIAT8D,MGC34450,MGC61459,ST8SIA-IV	NM_005668	ST8 alpha-N-acetyl-neuraminide alpha-2,8-sialyltransferase 4	1.507	0.001412	0.04478
226935_s_at	CLPTM1L,CRR9,FLJ14400,DKFZP761M2324,DKFZp666M1010	T63497	Cisplatin resistance related protein CRR9p	0.6064	0.001413	0.04478
240110_at	HMGCS2	AI090874	Transcribed locus	-1.424	0.001413	0.04478
212597_s_at	HMG2L1,HMGBCG,THC211630	AL079310	High-mobility group protein 2-like 1	-0.4469	0.001414	0.04478
212587_s_at	PTPRC,LCA,LY5,B220,CD45,T200,GP180	AI809341	Protein tyrosine phosphatase, receptor type, C	1.898	0.001415	0.04478
230656_s_at	CIRH1A,NAIC,CIRHIN,TEX292,FLJ14728,KIAA1988	AL578336	Cirrhosis, autosomal recessive 1A (cirhin)	-0.5682	0.001419	0.04487
217418_x_at	MS4A1,B1,S7,Bp35,CD20,MS4A2,LEU-16,MGC3969	X12530	Membrane-spanning 4-domains, subfamily A, member 1	4.671	0.001426	0.04495
228617_at	BIRC4BP,XAF1,HSXIAPAF1	AA142842	XIAP associated factor-1	0.972	0.001426	0.04495
233224_at	KPNA3,SRP4,IPOA4,hSRP1,SRP1gamma	AL137645	Karyopherin alpha 3 (importin alpha 4)	1.007	0.001426	0.04495
238996_x_at	ALDOA,ALDA,MGC10942,MGC17716,MGC17767	AI921586	Aldolase A, fructose-bisphosphate	-0.471	0.001428	0.04497
202485_s_at	MBD2,DMTase,NY-CO-41,DKFZp586O0821	NM_003927	Methyl-CpG binding domain protein 2	-1.087	0.001434	0.04511
207232_s_at	DZIP3,UURF2,FLJ13327,KIAA0675	NM_014648	zinc finger DAZ interacting protein 3	-0.553	0.001443	0.04533
239272_at	MMP28,MM28,MMP25	AI927208	Matrix metallopeptidase 28	-1.42	0.001444	0.04533
233228_at	ZNF407,FLJ13839,FLJ20307,KIAA1703	AK024882	Zinc finger protein 407	0.8048	0.00145	0.04542
211276_at	TCEAL2,my048,MY0876G05	AF063606	Homo sapiens brain my048 protein mRNA, complete cds.	-1.495	0.001451	0.04542
235646_at	PIP5K1A	BF515595	Phosphatidylinositol-4-phosphate 5-kinase, type I, alpha	0.755	0.001453	0.04542
209806_at	HIST1H2BK,H2B/S,H2BFT,H2BFAiii,MGC131989	BC000893	Histone 1, H2bk	0.8655	0.001453	0.04542
215855_s_at	TMF1,ARA160	AK021741	TATA element modulatory factor 1	0.5323	0.001454	0.04543
117_at	HSPA6	X51757	Human heat-shock protein HSP70B' gene.	1.682	0.001456	0.04544
227280_s_at	FLJ40432	AK026922	hypothetical protein FLJ40432	0.8068	0.001458	0.04547
229887_at	ALS2CL,RN49018,MGC129698,DKFZp686P238	AI672049	ALS2 C-terminal like	-0.8301	0.001461	0.04549
232239_at	LOC643529	AL137595	hypothetical LOC643529	-1.68	0.001462	0.04549
228188_at	FOSL2,FRA2,FLJ23306	AI860150	FOS-like antigen 2	-1.176	0.001466	0.04556
243819_at	GNG2,G protein	AU146329	Guanine nucleotide binding protein (G protein), gamma 2	1.546	0.001467	0.04556
211473_s_at	COL4A6,MGC88184	U04845	Collagen, type IV, alpha 6	-1.382	0.00147	0.04558
235396_at	C22orf25,DKFZp761P1121	R24779	Chromosome 22 open reading frame 25	0.7455	0.001471	0.04558
242480_at	MYST3,MOZ,ZNF220,RUNXBP2	AA868356	MYST histone acetyltransferase (monocytic leukemia) 3	0.7863	0.001472	0.04558
207677_s_at	NCF4,NCF,MGC3810,P40PHOX,SH3PXD4	NM_013416	Neutrophil cytosolic factor 4, 40kDa	1.607	0.001474	0.04559
1557719_at	PIP5K3,CFD,PIP5K,PIKfyve,KIAA0981,MGC40423	BC017736	Phosphatidylinositol-3-phosphate/phosphatidylinositol 5-kinase, type III	0.6272	0.001475	0.04559
209906_at	C3AR1,AZ3B,C3AR,HNFAG09	U62027	Complement component 3a receptor 1	1.576	0.001481	0.04567
1552701_a_at	COP1,COP,PSEUDO-ICE	NM_052889	caspase-1 dominant-negative inhibitor pseudo-ICE	0.7432	0.001484	0.04567
209198_s_at	SYT11,SYT12,KIAA0080,MGC10881,MGC17226,DKFZp781D015	BC004291	Synaptotagmin XI	1.282	0.001486	0.04567
211561_x_at	MAPK14,RK,p38,EXIP,Mxi2,CSBP1,CSBP2,CSPB1,PRKM14,PRKM15,SAPK2A,p38ALPHA	L35253	Human p38 mitogen activated protein (MAP) kinase mRNA, complete cds.	-0.4249	0.001487	0.04567
201816_s_at	GBAS,NIPSNAP2	NM_001483	Glioblastoma amplified sequence	-0.6986	0.001488	0.04567
1552497_a_at	SLAMF6,KALI,NTBA,KALIb,Ly108,NTB-A,SF2000,MGC104953	NM_052931	SLAM family member 6	1.785	0.001489	0.04567
205336_at	PVALB,D22S749,MGC116759	NM_002854	Parvalbumin	-1.647	0.001489	0.04567
209398_at	HIST1H1C,H1.2,H1F2,MGC3992	BC002649	Homo sapiens histone 1, H1c, mRNA (cDNA clone MGC:3992 IMAGE:3608862), complete cds.	1.43	0.00149	0.04567
210886_x_at	TP53AP1,P53TG1,TP53TG1,P53TG1-D,H_RG012D21.9,TP53 target gene 1	AB007457	Homo sapiens mRNA for P53TG1-C, complete cds.	-1.055	0.001496	0.04576
237895_at	TNRC6B,KIAA1093	AV700930	Trinucleotide repeat containing 6B	0.7013	0.001498	0.04576
201584_s_at	DDX39,BAT1,DDXL,BAT1L,URH49,MGC8417,MGC18203	NM_005804	DEAD (Asp-Glu-Ala-Asp) box polypeptide 39	0.9949	0.001499	0.04576
233027_at	RPS2,LLREP3,MGC102851,MGC117344,MGC117345	AI565818	Ribosomal protein S2	0.5634	0.001501	0.04576
216129_at	ATP9A,ATPIIA,KIAA0611	AL117659	ATPase, Class II, type 9A	-0.8988	0.001507	0.04576
230082_at	LRRFIP2,HUFI-2,FLJ20248,FLJ22683,DKFZp434H2035	AW137053	Leucine rich repeat (in FLII) interacting protein 2	0.5928	0.001508	0.04576
203320_at	SH2B3,LNK	NM_005475	Lymphocyte adaptor protein	1.375	0.001508	0.04576
224826_at	KIAA1434,FLJ11085,MGC26147,RP5-1022P6.2	AK001947	hypothetical protein KIAA1434	1.236	0.00151	0.04576
222645_s_at	KCTD5,FLJ20040	AA872593	Potassium channel tetramerisation domain containing 5	0.4729	0.001511	0.04576
225331_at	CCDC50,YMER,C3orf6	BF941088	Coiled-coil domain containing 50	0.7115	0.001511	0.04576
206978_at	CCR2,CKR2,CCR2A,CCR2B,CD192,CKR2A,CKR2B,CMKBR2,MCP-1-R,CC-CKR-2	NM_000647	Chemokine (C-C motif) receptor 2	1.637	0.001512	0.04576
228494_at	PPP1R9A,NRB1,NRBI,FLJ20068,KIAA1222,Neurabin-I	AI888150	Protein phosphatase 1, regulatory (inhibitor) subunit 9A	-2.523	0.001513	0.04576
213603_s_at	RAC2,Gx,EN-7,HSPC022	BE138888	Ras-related C3 botulinum toxin substrate 2 (rho family, small GTP binding protein Rac2)	1.658	0.001514	0.04576
219338_s_at	LRRC49,FLJ20156	NM_017691	Leucine rich repeat containing 49	-0.9992	0.001516	0.04576
223750_s_at	TLR10,MGC104967,MGC126398,MGC126399	AW665250	Toll-like receptor 10	2.388	0.001516	0.04576
203761_at	SLA,SLA1,SLAP	NM_006748	Src-like-adaptor	1.708	0.001517	0.04576
1558972_s_at	C6orf190,C6orf207,FLJ40584,bA325O24.3,bA325O24.4	BC043608	Chromosome 6 open reading frame 190	1.399	0.001517	0.04576
1560259_at	RORA,ROR1,ROR2,ROR3,RZRA,NR1F1,MGC119326,MGC119329	BC029440	RAR-related orphan receptor A	1.138	0.00152	0.04576
218309_at	CAMK2N1,PRO1489,MGC22256,ICAP-1alpha,RP11-401M16.1	NM_018584	Calcium/calmodulin-dependent protein kinase II inhibitor 1	-0.8293	0.00152	0.04576
230590_at	SSH2,SSH-2,KIAA1725,MGC78588	BE675486	Slingshot homolog 2 (Drosophila)	1.093	0.001524	0.04579
212229_s_at	FBXO21,FBX21,FLJ90233,KIAA0875,MGC26682,DKFZp434G058	AK001699	F-box protein 21	-0.706	0.001524	0.04579
236191_at	CD38	T81422	yd96d09.s1 Soares fetal liver spleen 1NFLS Homo sapiens cDNA clone IMAGE:116081 3', mRNA sequence.	3.018	0.001535	0.04606
202976_s_at	RHOBTB3,KIAA0878	NM_014899	Rho-related BTB domain containing 3	-1.257	0.001542	0.04623
203927_at	NFKBIE,IKBE	NM_004556	Nuclear factor of kappa light polypeptide gene enhancer in B-cells inhibitor, epsilon	1.058	0.001543	0.04623
1563455_at	KIAA0999,L19,FLJ12240	AL832068	KIAA0999 protein	0.702	0.001545	0.04623
1552584_at	IL12RB1,CD212,IL12RB,MGC34454,IL-12R-BETA1	NM_153701	Interleukin 12 receptor, beta 1	1.901	0.001551	0.04623
225599_s_at	DKFZP779L1068,FLJ40637	AW303300	PRO0845	-1.093	0.001552	0.04623
228518_at	IGHG1,immunoglobulin gamma 1 (Gm marker),constant region of heavy chain of IgG1	AW575313	Immunoglobulin heavy constant gamma 1 (G1m marker)	4.233	0.001552	0.04623
227834_at	TXLNB,MDP77,LST001,C6orf198,dJ522B19.2,DKFZp451A175	AL589605	Taxilin beta	1.431	0.001552	0.04623
241501_at	ARHGAP25	BE218228	Rho GTPase activating protein 25	1.364	0.001556	0.04623
51192_at	SSH3,SSH-3,FLJ10928,FLJ20515	AA134926	Slingshot homolog 3 (Drosophila)	-1.521	0.001558	0.04623
236401_at	KCNH2,ERG1,HERG,LQT2,SQT1,HERG1,Kv11.1	AA514370	Potassium voltage-gated channel, subfamily H (eag-related), member 2	1.015	0.001559	0.04623
203221_at	TLE1,ESG,ESG1,GRG1	AI758763	Transducin-like enhancer of split 1 (E(sp1) homolog, Drosophila)	-0.6401	0.001561	0.04623
202207_at	ARL4C,LAK,ARL7	BG435404	ADP-ribosylation factor-like 4C	0.5199	0.001561	0.04623
215064_at	SC5DL,ERG3,SC5D	AK027246	CDNA: FLJ23593 fis, clone LNG14821	-1.36	0.001562	0.04623
213958_at	CD6,TP120	AW134823	CD6 molecule	1.863	0.001563	0.04623
204774_at	EVI2A,EVDA,EVI2	NM_014210	Ecotropic viral integration site 2A	1.596	0.001565	0.04623
220068_at	VPREB3,8HS20,N27C7-2	NM_013378	Pre-B lymphocyte gene 3	3.057	0.001569	0.04623
215049_x_at	CD163,M130,MM130	Z22969	CD163 molecule	2.068	0.00157	0.04623
224724_at	SULF2,HSULF-2,FLJ90554,KIAA1247,MGC126411,DKFZp313E091	AL133001	Sulfatase 2	1.719	0.001571	0.04623
206126_at	BLR1,CD185,CXCR5,MDR15,MGC117347	NM_001716	Burkitt lymphoma receptor 1, GTP binding protein (chemokine (C-X-C motif) receptor 5)	2.706	0.001571	0.04623
223775_at	HHIP,HIP,FLJ20992,FLJ90230	AY009951	Hedgehog interacting protein	-2.348	0.001573	0.04623
214560_at	FPRL2,FMLPY,FPRH1,FPRH2,RMLP-R-I,FML2_HUMAN	NM_002030	Formyl peptide receptor-like 2	1.359	0.001574	0.04623
203827_at	WIPI1,Atg18,WIPI49,FLJ10055	NM_017983	WD repeat domain, phosphoinositide interacting 1	0.8458	0.001576	0.04623
215294_s_at	SMARCA1,ISWI,SWI2,SNF2L,SNF2L1,SNF2LB,NURF140	AK026426	SWI/SNF related, matrix associated, actin dependent regulator of chromatin, subfamily a, member 1	-1.102	0.001577	0.04623
201120_s_at	PGRMC1,MPR,HPR6.6	AL547946	Progesterone receptor membrane component 1	-1.055	0.001579	0.04623
214376_at	214376_at	AI263044	Clone 24626 mRNA sequence	-0.9774	0.001579	0.04623
215867_x_at	AP1G1,ADTG,CLAPG1,MGC18255	AL050025	Homo sapiens mRNA; cDNA DKFZp564D066 (from clone DKFZp564D066).	-1.491	0.001582	0.04623
33304_at	ISG20,CD25,HEM45	U88964	Interferon stimulated exonuclease gene 20kDa	2.499	0.001583	0.04623
223303_at	URP2,KIND3,MIG2B,MGC10966	BC004347	UNC-112 related protein 2	1.905	0.001586	0.04623
242827_x_at	TNFAIP8,GG2-1,SCC-S2,MDC-3.13	AA806368	Tumor necrosis factor, alpha-induced protein 8	1.524	0.001587	0.04623
230233_at	RASGEF1B,GPIG4,FLJ31695,MGC46251	BF110534	Transcribed locus, strongly similar to NP_689758.1 RasGEF domain family, member 1B; GPI-gamma 4 [Homo sapiens]	1.643	0.001588	0.04623
220560_at	C11orf21	NM_014144	gb:NM_014144.1 /DB_XREF=gi:7662662 /GEN=SMS3 /FEA=FLmRNA /CNT=5 /TID=Hs.272100.0 /TIER=FL /STK=0 /UG=Hs.272100 /LL=29125 /DEF=Homo sapiens SMS3 protein (SMS3), mRNA. /PROD=SMS3 protein /FL=gb:NM_014144.1 gb:AB029488.1	1.279	0.001588	0.04623
208392_x_at	SP110,VODI,IFI41,IFI75,FLJ22835	NM_004510	SP110 nuclear body protein	1.352	0.00159	0.04623
235269_at	FAM83F	BE786265	Family with sequence similarity 83, member F	-1.435	0.00159	0.04623
206156_at	GJB5,CX31.1	NM_005268	Gap junction protein, beta 5 (connexin 31.1)	-3.436	0.001591	0.04623
208244_at	BMP3	NM_001201	Bone morphogenetic protein 3 (osteogenic)	-1.923	0.001591	0.04623
211955_at	RANBP5,IMB3,IPO5,KPNB3,MGC2068,FLJ43041,DKFZp686O1576	NM_002271	RAN binding protein 5	-0.5679	0.001595	0.04625
224853_at	SLAIN2,FLJ21611,KIAA1458	AI979301	KIAA1458 protein	-0.6381	0.001595	0.04625
219423_x_at	TNFRSF25,DR3,TR3,DDR3,LARD,APO-3,TRAMP,WSL-1,WSL-LR,TNFRSF12	NM_003790	Tumor necrosis factor receptor superfamily, member 25	1.133	0.001597	0.04626
217478_s_at	HLA-DMA,DMA,HLADM,RING6,D6S222E	X76775	H.sapiens HLA-DMA gene.	1.673	0.001601	0.04633
205568_at	AQP9,SSC1,HsT17287	NM_020980	Aquaporin 9	3.905	0.001603	0.04636
223660_at	AD026	AF226731	Homo sapiens AD026 mRNA, complete cds.	3.595	0.001605	0.04637
203894_at	TUBG2,MGC131994	NM_016437	Tubulin, gamma 1	-1.328	0.00161	0.04646
223696_at	ARSD	NM_001669	Arylsulfatase D	-1.059	0.001611	0.04646
219918_s_at	ASPM,ASP,MCPH5,Calmbp1,FLJ10517,FLJ10549,FLJ43117,DKFZp686N06184	NM_018123	Homo sapiens asp (abnormal spindle) homolog, microcephaly associated (Drosophila) (ASPM), mRNA.	3.336	0.001614	0.04647
218358_at	CRELD2,MGC11256,DKFZp667O055	NM_024324	Cysteine-rich with EGF-like domains 2	1.053	0.001614	0.04647
227425_at	REPS2,POB1	AI984607	RALBP1 associated Eps domain containing 2	-1.583	0.001617	0.0465
227209_at	CNTN1,F3,GP135	AI091445	Contactin 1	-2.03	0.001618	0.04651
221731_x_at	CSPG2,VERSICAN,DKFZp686K06110	BF218922	Chondroitin sulfate proteoglycan 2 (versican)	1.591	0.001622	0.04654
220353_at	FAM86C,FLJ10661,FLJ27199,MGC45068	NM_018172	Family with sequence similarity 86, member B1	-0.7919	0.001623	0.04654
203828_s_at	IL32,NK4,TAIF,TAIFa,TAIFb,TAIFc,TAIFd,IL-32beta,IL-32alpha,IL-32delta,IL-32gamma	NM_004221	Interleukin 32	1.855	0.001625	0.04654
204549_at	IKBKE,IKKE,IKKI,IKK-i,KIAA0151,MGC125294,MGC125295,MGC125297	NM_014002	Inhibitor of kappa light polypeptide gene enhancer in B-cells, kinase epsilon	0.8248	0.001626	0.04654
203018_s_at	SSX2IP,ADIP,FLJ10848,KIAA0923,MGC75026	AU152583	Synovial sarcoma, X breakpoint 2 interacting protein	-0.9164	0.001629	0.0466
225930_at	NKIRAS1,KBRAS1,kappaB-Ras1	AI970120	NFKB inhibitor interacting Ras-like 1	-0.6929	0.001637	0.0467
206219_s_at	VAV1,VAV	NM_005428	Vav 1 oncogene	1.334	0.00164	0.0467
230753_at	LOC197135	R12665	hypothetical LOC197135	2.23	0.001641	0.0467
205884_at	ITGA4,IA4,CD49D,MGC90518	NM_000885	Integrin, alpha 4 (antigen CD49D, alpha 4 subunit of VLA-4 receptor)	1.377	0.001642	0.0467
204057_at	IRF8,ICSBP,IRF-8,ICSBP1,H-ICSBP	AI073984	Interferon regulatory factor 8	1.756	0.001642	0.0467
233921_s_at	MAD1L1,MAD1,PIG9,HsMAD1,TP53I9,TXBP181	AK022078	MAD1 mitotic arrest deficient-like 1 (yeast)	1.358	0.001645	0.0467
242399_at	LY86,MD-1,dJ80N2.1,RP1-80N2.1	AA829818	Lymphocyte antigen 86	1.904	0.001646	0.0467
229072_at	229072_at	BF968097	CDNA clone IMAGE:5259272	1.172	0.001648	0.0467
233302_at	BCL11B,RIT1,CTIP2,CTIP-2	AU146285	B-cell CLL/lymphoma 11B (zinc finger protein)	1.411	0.001648	0.0467
219361_s_at	ISG20L1,AEN,pp12744,FLJ12484,FLJ12562	NM_022767	Interferon stimulated exonuclease gene 20kDa-like 1	1.515	0.00165	0.0467
229625_at	GBP5,GBP-5	BG545653	Guanylate binding protein 5	2.135	0.001654	0.0467
225234_at	CBL,CBL2,C-CBL,RNF55	AV710415	Cas-Br-M (murine) ecotropic retroviral transforming sequence	0.6342	0.001658	0.0467
213045_at	MAST3,KIAA0561	AB011133	Microtubule associated serine/threonine kinase 3	1.006	0.00166	0.0467
236290_at	DOK6,DOK5L,HsT3226,MGC20785	BE552411	Docking protein 6	-1.852	0.001661	0.0467
212510_at	GPD1L,KIAA0089	AA135522	Glycerol-3-phosphate dehydrogenase 1-like	-1.207	0.001662	0.0467
226388_at	TCEA3,TFIIS,TFIIS.H	AI675780	Transcription elongation factor A (SII), 3	-1.463	0.001664	0.0467
230703_at	C14orf32,MISS,MGC23138,c14_5346	AA001543	Chromosome 14 open reading frame 32	0.6225	0.001664	0.0467
239102_s_at	PICALM,LAP,CALM,CLTH	AW293296	Phosphatidylinositol binding clathrin assembly protein	0.9936	0.001664	0.0467
209200_at	MEF2C	AL536517	MADS box transcription enhancer factor 2, polypeptide C (myocyte enhancer factor 2C)	0.7487	0.001665	0.0467
203557_s_at	PCBD1,PCD,PHS,DCOH,PCBD	NM_000281	Pterin-4 alpha-carbinolamine dehydratase/dimerization cofactor of hepatocyte nuclear factor 1 alpha (TCF1)	-1.223	0.001667	0.0467
210121_at	B3GALT2,GLCT2,BETA3GALT2,beta3Gal-T2	AF288390	UDP-Gal:betaGlcNAc beta 1,3-galactosyltransferase, polypeptide 2	-1.346	0.001667	0.0467
219330_at	VANGL1	NM_024062	Homo sapiens vang-like 1 (van gogh, Drosophila) (VANGL1), mRNA.	-0.9686	0.00167	0.0467
205034_at	CCNE2,CYCE2	NM_004702	gb:NM_004702.1 /DB_XREF=gi:4757931 /GEN=CCNE2 /FEA=FLmRNA /CNT=62 /TID=Hs.30464.0 /TIER=FL+Stack /STK=11 /UG=Hs.30464 /LL=9134 /DEF=Homo sapiens cyclin E2 (CCNE2), mRNA. /PROD=cyclin E2 /FL=gb:AF102778.1 gb:AF106690.1 gb:NM_004702.1 gb:AF091433.1	1.485	0.001672	0.0467
230585_at	230585_at	AI632692	Transcribed locus	-1.842	0.001672	0.0467
205249_at	EGR2,CMT1D,CMT4E,KROX20,FLJ14547,DKFZp686J1957	NM_000399	Early growth response 2 (Krox-20 homolog, Drosophila)	2.854	0.001673	0.0467
239519_at	NRP1,NRP,CD304,VEGF165R,DKFZp781F1414,DKFZp686A03134	AA927670	Neuropilin 1	1.043	0.001676	0.0467
226809_at	FLJ30428	AW188087	Transcribed locus	-0.9196	0.001678	0.0467
232527_at	232527_at	AU146179	CDNA FLJ13309 fis, clone OVARC1001442	0.7246	0.001681	0.0467
1554807_a_at	SPIRE1,Spir-1	BC016825	Spire homolog 1 (Drosophila)	-0.8703	0.001681	0.0467
229965_at	PIK4CA,pi4K230,FLJ16556,PI4K-ALPHA	AI653673	Phosphatidylinositol 4-kinase, catalytic, alpha polypeptide	0.6334	0.001684	0.0467
244740_at	MGC9913	BE855713	hypothetical protein MGC9913	-0.7984	0.001687	0.0467
225034_at	LOC286167	AI885015	hypothetical protein LOC286167	0.5423	0.00169	0.0467
206316_s_at	KNTC1,ROD,FLJ36151,KIAA0166	NM_014708	Kinetochore associated 1	1.276	0.001691	0.0467
224406_s_at	FCRL5,CD307,FCRH5,IRTA2,BXMAS1,PRO820,FLJ00333,MGC119590,MGC119592,MGC119593,DKFZp667E2019,RP11-217A12.1	AF343664	Fc receptor-like 5	3.719	0.001692	0.0467
213947_s_at	NUP210,GP210,POM210,FLJ22389,KIAA0906	AI867102	Nucleoporin 210kDa	2.314	0.001693	0.0467
212340_at	YIPF6,FinGER6,MGC21416,RP13-253K9.1	BE673723	Yip1 domain family, member 6	-0.5414	0.001695	0.0467
229810_at	229810_at	AI796536	Transcribed locus, moderately similar to NP_055301.1 neuronal thread protein AD7c-NTP [Homo sapiens]	-0.9884	0.001696	0.0467
211954_s_at	RANBP5,IMB3,IPO5,KPNB3,MGC2068,FLJ43041,DKFZp686O1576	BC000947	RAN binding protein 5	-0.4528	0.001696	0.0467
225972_at	TMEM64,DKFZp762C1112	AA524005	Transmembrane protein 64	-0.9235	0.001697	0.0467
212498_at	MARCH-VI	AF056433	Full-length cDNA clone CS0DM001YA04 of Fetal liver of Homo sapiens (human)	-0.3827	0.0017	0.0467
210944_s_at	CAPN3,p94,CANP3,LGMD2,nCL-1,CANPL3,LGMD2A,MGC4403,MGC10767,MGC11121,MGC14344	BC003169	Calpain 3, (p94)	0.8195	0.0017	0.0467
1554479_a_at	CARD8,DACAR,NDPP1,TUCAN,CARDINAL,KIAA0955,MGC57162	AF511652	Caspase recruitment domain family, member 8	0.946	0.001701	0.0467
205242_at	CXCL13,BLC,BCA1,ANGIE,BCA-1,BLR1L,ANGIE2,SCYB13	NM_006419	Chemokine (C-X-C motif) ligand 13 (B-cell chemoattractant)	5.89	0.001703	0.0467
227801_at	TRIM59,MRF1,TSBF1,RNF104,TRIM57,MGC26631,MGC129860,MGC129861	N90779	Tripartite motif-containing 59	0.4175	0.001704	0.0467
221840_at	PTPRE,PTPE,HPTPE,DKFZp313F1310,R-PTP-EPSILON	AA775177	Protein tyrosine phosphatase, receptor type, E	0.9112	0.001705	0.0467
228055_at	NR1H2,NER,UNR,LXRB,LXR-b,NER-I,RIP15	AI763426	Nuclear receptor subfamily 1, group H, member 2	1.814	0.001705	0.0467
243869_at	KIAA1509	AW205685	KIAA1509	2.174	0.001705	0.0467
220723_s_at	FLJ21511	NM_025087	hypothetical protein FLJ21511	-3.427	0.001707	0.0467
230970_at	SSH2,SSH-2,KIAA1725,MGC78588	AA975530	Slingshot homolog 2 (Drosophila)	1.398	0.001708	0.0467
212673_at	METAP1,KIAA0094,DKFZp781C0419	D42084	Methionyl aminopeptidase 1	-1.136	0.00171	0.0467
202382_s_at	GNPDA1,GPI,HLN,GNPI,GNPDA,KIAA0060	NM_005471	Glucosamine-6-phosphate deaminase 1	-0.6761	0.00171	0.0467
217552_x_at	CR1,KN,C3BR,CD35	AI432713	th43e02.x1 NCI_CGAP_Lym12 Homo sapiens cDNA clone IMAGE:2121050 3' similar to contains Alu repetitive element; mRNA sequence.	2.1	0.001712	0.0467
225076_s_at	ZNFX1,FLJ39275,MGC131926	AA150460	Zinc finger, NFX1-type containing 1	0.6807	0.001713	0.0467
212409_s_at	TOR1AIP1,LAP1B,MGC3413,FLJ13142,DKFZP586G011,RP11-533E19.1	AK021613	Torsin A interacting protein 1	-0.5318	0.001714	0.0467
214084_x_at	NCF1	AW072388	Neutrophil cytosolic factor 1, (chronic granulomatous disease, autosomal 1)	2.962	0.001717	0.0467
225698_at	C5orf26,TIGA1,MGC126893,MGC138282	BF314746	TIGA1	-1.126	0.001719	0.0467
231093_at	FCRL3,FCRH3,IFGP3,IRTA3,SPAP2	BF514552	Fc receptor-like 3	4.24	0.001722	0.0467
213534_s_at	PASK,STK37,PASKIN,KIAA0135,DKFZP434O051,DKFZp686P2031	D50925	PAS domain containing serine/threonine kinase	1.555	0.001723	0.0467
206207_at	CLC,LGALS10,MGC149659,LPPL_HUMAN	NM_001828	Charcot-Leyden crystal protein	4.043	0.001723	0.0467
202581_at	HSPA1B,HSP70-2	NM_005346	Heat shock 70kDa protein 1B	-1.263	0.001724	0.0467
237713_at	TACC2,AZU-1,ECTACC	BF432207	Transforming, acidic coiled-coil containing protein 2	-0.837	0.001725	0.0467
209631_s_at	GPR37,PAELR,EDNRBL,hET(B)R-LP	U87460	Human putative endothelin receptor type B-like protein mRNA, complete cds.	-2.077	0.001725	0.0467
222134_at	DDO,DASOX,DDO-1,DDO-2,FLJ45203	AL050350	Human DNA sequence from clone RP1-261K5 on chromosome 6q21-22.1 Contains the 3' end of the SLC22A16 gene for solute carrier family 22 (organic cation transporter) member 16, the DDO gene for D-aspartate oxidase, the 5' part of a novel gene and two CpG islands, complete sequence.	0.755	0.001727	0.0467
227606_s_at	STAMBPL1,AMSH-FP,AMSH-LP,ALMalpha,FLJ31524,KIAA1373,bA399O19.2	AI638611	STAM binding protein-like 1	0.7567	0.00173	0.0467
202896_s_at	SIRPA,BIT,MFR,P84,SIRP,MYD-1,SHPS1,CD172A,PTPNS1,SHPS-1,SIRPalpha,SIRPalpha2,SIRP-ALPHA-1	NM_004648	Homo sapiens signal-regulatory protein alpha (SIRPA), transcript variant 3, mRNA.	0.96	0.00173	0.0467
1557797_a_at	ZFHX1B,SIP1,ZEB2,SIP-1,SMADIP1,KIAA0569	AW611486	Zinc finger homeobox 1b	1.189	0.001735	0.0467
221969_at	PAX5,BSAP	BF510692	Transcribed locus, strongly similar to NP_057953.1 paired box 5; B-cell lineage specific activator protein; paired box homeotic gene 5; paired box gene 5 (B-cell lineage specific activator protein) [Homo sapiens]	4.24	0.001738	0.0467
223193_x_at	C3orf28,E2IG5,HGTD-P	AF201944	Chromsome 3 open reading frame 28	-0.9894	0.001738	0.0467
204020_at	PURA,PUR1,PURALPHA,PUR-ALPHA	BF739943	Purine-rich element binding protein A	-0.3289	0.001739	0.0467
207777_s_at	SP140,LYSP100-A,LYSP100-B,MGC126440	NM_007237	SP140 nuclear body protein	2.222	0.001739	0.0467
237849_at	MAN1A1,MAN9,HUMM3,HUMM9	BE674460	Mannosidase, alpha, class 1A, member 1	0.6174	0.00174	0.0467
225498_at	CHMP4B,Shax1,CHMP4A,SNF7-2,C20orf178,dJ553F4.4	AV713673	Chromatin modifying protein 4B	-0.5225	0.00174	0.0467
222574_s_at	DHX40,PAD,DDX40,ARG147,FLJ22060,FLJ34015	BF431360	DEAH (Asp-Glu-Ala-His) box polypeptide 40	-0.4416	0.001741	0.0467
217744_s_at	PERP,THW,KCP1,PIGPC1,KRTCAP1,dJ496H19.1,RP3-496H19.1	NM_022121	PERP, TP53 apoptosis effector	-1.647	0.001743	0.0467
240481_at	TRAF3IP3,T3JAM,FLJ44151,MGC117354,DJ434O14.3	BE502509	TRAF3 interacting protein 3	2.512	0.001745	0.0467
212564_at	KCTD2,KIAA0176	AA523921	ni90f08.s1 NCI_CGAP_Pr21 Homo sapiens cDNA clone IMAGE:984135 3', mRNA sequence.	-0.7155	0.001746	0.0467
203304_at	BAMBI,NMA	NM_012342	BMP and activin membrane-bound inhibitor homolog (Xenopus laevis)	-1.554	0.001748	0.0467
242648_at	KLHL8,FLJ46304,KIAA1378	BE858995	Full-length cDNA clone CS0CAP003YF24 of Thymus of Homo sapiens (human)	-0.6895	0.001749	0.0467
240134_at	WWC3,BM042,KIAA1280	BF055382	WWC family member 3	1.025	0.001749	0.0467
204239_s_at	NNAT,Peg5,MGC1439	NM_005386	Neuronatin	-1.451	0.001754	0.04676
204639_at	ADA	NM_000022	Adenosine deaminase	1.82	0.001755	0.04676
217145_at	na	AF103574	Homo sapiens isolate donor Z clone Z55K immunoglobulin kappa light chain variable region mRNA, partial cds.	2.016	0.001756	0.04676
241700_at	ZFHX4,ZFH4,ZHF4,ZFH-4,FLJ16514,FLJ20980	AW963185	Zinc finger homeodomain 4	-1.441	0.001758	0.04676
213971_s_at	SUZ12P	AI924660	Suppressor of zeste 12 homolog pseudogene	0.6784	0.00176	0.04676
209064_x_at	PAIP1,MGC12360	AL136920	Poly(A) binding protein interacting protein 1	-0.7072	0.001762	0.04676
213150_at	HOXA10,PL,HOX1,HOX1H,HOX1.8,MGC12859	BF792917	Homeobox A10	-1.168	0.001762	0.04676
51158_at	LOC400451,MGC102891	AI801973	hypothetical gene supported by AK075564; BC060873	-2.033	0.001769	0.0469
210319_x_at	MSX2,FPP,MSH,PFM,CRS2,HOX8,PFM1	D89377	Msh homeobox homolog 2 (Drosophila)	-1.491	0.001771	0.0469
210133_at	CCL11,SCYA11,MGC22554	D49372	Chemokine (C-C motif) ligand 11	2.522	0.001772	0.0469
1554609_at	MGC12965	BC019340	similar to Cytochrome c, somatic	-1.015	0.001781	0.04704
214749_s_at	ARMCX6,FLJ20811	AK000818	Armadillo repeat containing, X-linked 6	-0.391	0.001781	0.04704
229347_at	na	AI857587	CDNA clone IMAGE:5270438	-1.418	0.001783	0.04704
218841_at	ASB8,MGC5540,PP14212,FLJ21255	NM_024095	Ankyrin repeat and SOCS box-containing 8	0.311	0.001784	0.04704
218585_s_at	DTL,RAMP,L2DTL	NM_016448	Denticleless homolog (Drosophila)	2.144	0.001784	0.04704
220066_at	CARD15,CD,ACUG,BLAU,IBD1,NOD2,NOD2B,PSORAS1	NM_022162	Caspase recruitment domain family, member 15	0.9596	0.001788	0.04705
214359_s_at	HSP90AB1,HSPC2,HSPCB,D6S182,HSP90B,FLJ26984,HSP90-BETA	AI218219	Heat shock protein 90kDa alpha (cytosolic), class B member 1	-0.7935	0.001788	0.04705
210145_at	PLA2G4A,PLA2G4,MGC126350,cPLA2-alpha	M68874	Phospholipase A2, group IVA (cytosolic, calcium-dependent)	-1.178	0.001793	0.04709
1557910_at	HSP90AB1,HSPC2,HSPCB,D6S182,HSP90B,FLJ26984,HSP90-BETA	BG612458	Heat shock protein 90kDa alpha (cytosolic), class B member 1	-0.9475	0.001794	0.04709
216733_s_at	GATM,AGAT	X86401	Glycine amidinotransferase (L-arginine:glycine amidinotransferase)	-1.057	0.001795	0.04709
201892_s_at	IMPDH2,IMPD2,IMPDH-II	NM_000884	IMP (inosine monophosphate) dehydrogenase 2	-0.8297	0.001795	0.04709
227491_at	227491_at	AA777752	CDNA: FLJ22539 fis, clone HRC13227	-1.317	0.001802	0.04721
202444_s_at	SPFH1,KE04,KEO4,C10orf69,RP11-316M21.1	NM_006459	SPFH domain family, member 1	-0.8941	0.001805	0.04721
212646_at	RAFTLIN,MIG2,PIG9,PIB10,KIAA0084,MGC141678	D42043	raft-linking protein	1.342	0.001807	0.04721
208109_s_at	C15orf5,MGC120146,MGC120148,MGC120149	NM_030944	gb:NM_030944.1 /DB_XREF=gi:13569916 /GEN=C15ORF5 /FEA=FLmRNA /CNT=1 /TID=HsAffx.900133.191 /TIER=FL /STK=0 /DEF=Homo sapiens chromosome 15 open reading frame 5 (C15ORF5), mRNA. /PROD=chromosome 15 open reading frame 5 /FL=gb:NM_030944.1	0.8276	0.001815	0.04721
227153_at	IMMP2L,IMP2	AI784580	ta02b09.x1 Soares_pregnant_uterus_NbHPU Homo sapiens cDNA clone IMAGE:2042873 3', mRNA sequence.	-0.671	0.001817	0.04721
202290_at	PDAP1,PAP,PAP1,HASPP28	NM_014891	PDGFA associated protein 1	-0.3394	0.001818	0.04721
1554918_a_at	ABCC4,MRP4,MOATB,MOAT-B,EST170205	BC041560	ATP-binding cassette, sub-family C (CFTR/MRP), member 4	-1.422	0.001821	0.04721
232632_at	TSPAN3,TM4-A,TM4SF8,TSPAN-3	AU145719	Tetraspanin 3	0.8383	0.001823	0.04721
215892_at	ZNF440,FLJ37933	AK021474	Zinc finger protein 440	-1.301	0.001823	0.04721
213423_x_at	TUSC3,N33,OST3A,D8S1992,MGC13453	AI884858	Tumor suppressor candidate 3	-1.173	0.001825	0.04721
207505_at	PRKG2,cGKII,PRKGR2	NM_006259	Protein kinase, cGMP-dependent, type II	-1.54	0.001827	0.04721
220097_s_at	TMEM104,FLJ00021,FLJ20255	NM_017728	Transmembrane protein 104	0.8007	0.001829	0.04721
201681_s_at	DLG5,PDLG,LP-DLG,P-DLG5,KIAA0583	AB011155	Discs, large homolog 5 (Drosophila)	-1.017	0.001829	0.04721
208325_s_at	AKAP13,BRX,LBC,HA-3,Ht31,c-lbc,AKAP-Lbc,FLJ11952,FLJ43341,PROTO-LB,PROTO-LBC	NM_006738	A kinase (PRKA) anchor protein 13	0.4502	0.001829	0.04721
220299_at	SPATA6,SRF1,SRF-1,FLJ10007	NM_019073	Spermatogenesis associated 6	-0.9692	0.00183	0.04721
230669_at	RASA2,GAP1M	W38444	RAS p21 protein activator 2	0.5143	0.001831	0.04721
233866_at	KLHL5	AK001836	Kelch-like 5 (Drosophila)	1.195	0.001833	0.04721
209291_at	ID4	AW157094	Inhibitor of DNA binding 4, dominant negative helix-loop-helix protein	-1.31	0.001833	0.04721
219519_s_at	SIGLEC1,SN,CD169,FLJ00051,FLJ00055,FLJ00073,FLJ00411,FLJ32150,SIGLEC-1,dJ1009E24.1,DKFZp667F058	NM_023068	Sialic acid binding Ig-like lectin 1, sialoadhesin	1.794	0.001834	0.04721
205188_s_at	SMAD5,Dwfc,JV5-1,MADH5,DKFZp781C1895,DKFZp781O1323	NM_005903	SMAD, mothers against DPP homolog 5 (Drosophila)	-0.8543	0.001835	0.04721
210675_s_at	PTPRR,PTPRQ,EC-PTP,PCPTP1,PTP-SL,PTPBR7,FLJ34328,MGC131968,DKFZp781C1038	U77917	Protein tyrosine phosphatase, receptor type, R	-2.139	0.001836	0.04721
228442_at	NFATC2,NFAT1,NFATP,KIAA0611	AI770171	Transcribed locus	1.112	0.001837	0.04721
213506_at	F2RL1,PAR2,GPR11	BE965369	601659282R1 NIH_MGC_70 Homo sapiens cDNA clone IMAGE:3895653 3', mRNA sequence.	-2.189	0.001837	0.04721
228592_at	MS4A1,B1,S7,Bp35,CD20,MS4A2,LEU-16,MGC3969	AW474852	Membrane-spanning 4-domains, subfamily A, member 1	4.976	0.001838	0.04721
236539_at	PTPN22,LYP,PEP,Lyp1,Lyp2,PTPN8	AW665758	Protein tyrosine phosphatase, non-receptor type 22 (lymphoid)	1.903	0.001838	0.04721
206134_at	ADAMDEC1,M12.219	NM_014479	ADAM-like, decysin 1	3.575	0.001844	0.04721
238619_at	FLJ43663	AA417078	hypothetical protein FLJ43663	0.7007	0.001845	0.04721
204731_at	TGFBR3	NM_003243	Transforming growth factor, beta receptor III (betaglycan, 300kDa)	-1.178	0.001845	0.04721
211806_s_at	KCNJ15,KIR1.3,KIR4.2,MGC13584	D87291	Potassium inwardly-rectifying channel, subfamily J, member 15	-1.834	0.001847	0.04721
214438_at	HLX1,HB24	M60721	H2.0-like homeobox 1 (Drosophila)	1.135	0.001848	0.04721
228568_at	Gcom1,Gup1,Gup2,Gcom2,GRINL1A,FLJ30973,MGC126694,MGC138353	AI926697	GRINL1A combined protein	-1.149	0.00185	0.04721
219191_s_at	BIN2,BRAP-1	NM_016293	Bridging integrator 2	1.567	0.00185	0.04721
207549_x_at	CD46,MCP,TLX,MIC10,TRA2.10,MGC26544	NM_002389	CD46 molecule, complement regulatory protein	-0.8733	0.001851	0.04721
200600_at	MSN	NM_002444	Moesin	0.9096	0.001851	0.04721
202524_s_at	SPOCK2,testican-2	NM_014767	Sparc/osteonectin, cwcv and kazal-like domains proteoglycan (testican) 2	1.452	0.001853	0.04722
1555854_at	AKR1C2,DD,DD2,BABP,DDH2,HBAB,HAKRD,MCDR2,AKR1C-pseudo	AA594609	Aldo-keto reductase family 1, member C2 (dihydrodiol dehydrogenase 2; bile acid binding protein; 3-alpha hydroxysteroid dehydrogenase, type III)	-2.411	0.001854	0.04722
213288_at	MBOAT2,OACT2,FLJ14415,FLJ90298	AI761250	Clone 23620 mRNA sequence	-1.148	0.001858	0.04727
204400_at	EFS,SIN,EFS1,EFS2,HEFS	NM_005864	Embryonal Fyn-associated substrate	-0.863	0.001859	0.04727
203874_s_at	SMARCA1,ISWI,SWI2,SNF2L,SNF2L1,SNF2LB,NURF140	NM_003069	SWI/SNF related, matrix associated, actin dependent regulator of chromatin, subfamily a, member 1	-0.6866	0.00186	0.04727
1569703_a_at	CORO1C,HCRNN4,coronin-3	BC014583	Homo sapiens, clone IMAGE:4043297, mRNA	1.344	0.001863	0.0473
203508_at	TNFRSF1B,p75,TBPII,TNFBR,TNFR2,CD120b,TNFR80,TNF-R75,p75TNFR,TNF-R-II	NM_001066	Tumor necrosis factor receptor superfamily, member 1B	1.447	0.001868	0.04731
235146_at	TMCC3,KIAA1145	N51717	Transcribed locus	0.7968	0.001872	0.04731
221542_s_at	SPFH2,C8orf2,MGC87072	T90773	SPFH domain family, member 2	-0.9849	0.001874	0.04731
239474_at	SLC6A6,TAUT,MGC10619,MGC131729	AA705029	Solute carrier family 6 (neurotransmitter transporter, taurine), member 6	0.8148	0.001875	0.04731
239603_x_at	FBXO11,VIT1,FBX11,PRMT9,FLJ12673,MGC44383,UG063H01	AI082479	F-box protein 11	0.7354	0.001876	0.04731
225220_at	SNORA24,ACA24,ACA24 snoRNA	BF340290	Small nucleolar RNA, H/ACA box 24	-0.8998	0.001878	0.04731
210445_at	FABP6,ILBP,I-15P,I-BAP,ILBP3,ILLBP,I-BABP,I-BALB	U19869	Fatty acid binding protein 6, ileal (gastrotropin)	-5.038	0.001878	0.04731
242364_x_at	TNRC6C,FLJ20015,KIAA1582	AI809752	wh77d07.x1 NCI_CGAP_CLL1 Homo sapiens cDNA clone IMAGE:2386765 3' similar to contains Alu repetitive element;contains element MER12 repetitive element ; mRNA sequence.	0.625	0.001878	0.04731
233985_x_at	PPP1R9A,NRB1,NRBI,FLJ20068,KIAA1222,Neurabin-I	AV706485	Protein phosphatase 1, regulatory (inhibitor) subunit 9A	-1.995	0.001885	0.04731
200670_at	XBP1,XBP2,TREB5	NM_005080	X-box binding protein 1	1.229	0.001886	0.04731
1552315_at	GIMAP1,IMAP1,HIMAP1,IMAP38	NM_130759	Potassium voltage-gated channel, subfamily H (eag-related), member 2	1.032	0.001888	0.04731
237625_s_at	IGKC,Km,HCAK1,MGC62011,MGC72072,MGC88770,MGC88771,MGC88809,MGC111575,immunoglobulin kappa constant region,immunoglobulin kappa light chain (VJ),immunoglobulin kappa (invariant region)	BG548679	Immunoglobulin kappa constant	4.5	0.001889	0.04731
218618_s_at	FNDC3B,FAD104,PRO4979,FLJ23399,MGC10002,YVTM2421,DKFZp762K137,DKFZp686D14170	NM_022763	Fibronectin type III domain containing 3B	0.4068	0.001889	0.04731
235850_at	WDR5B,FLJ11287,MGC49879	BF434228	WD repeat domain 5B	-1.521	0.00189	0.04731
205865_at	ARID3A,DRIL1,DRIL3,BRIGHT,E2FBP1	NM_005224	AT rich interactive domain 3A (BRIGHT- like)	0.9194	0.001892	0.04731
215407_s_at	ASTN2,KIAA0634,bA67K19.1	AK024064	Astrotactin 2	-0.8246	0.001892	0.04731
226150_at	PPAPDC1B,HTPAP	BF111651	Phosphatidic acid phosphatase type 2 domain containing 1B	1.361	0.001894	0.04731
202665_s_at	WASPIP,WIP,PRPL-2,MGC111041	NM_003387	Wiskott-Aldrich syndrome protein interacting protein	1.252	0.001895	0.04731
212279_at	TMEM97,MAC30	BE779865	Transmembrane protein 97	-2.487	0.001896	0.04731
206336_at	CXCL6,GCP2,CKA-3,GCP-2,SCYB6	NM_002993	Chemokine (C-X-C motif) ligand 6 (granulocyte chemotactic protein 2)	3.082	0.001896	0.04731
224345_x_at	C3orf28,E2IG5,HGTD-P	AF107495	Chromsome 3 open reading frame 28	-0.9634	0.001897	0.04731
207651_at	GPR171,H963	NM_013308	G protein-coupled receptor 171	2.058	0.001898	0.04731
214574_x_at	LST1,B144,LST-1,D6S49E,MGC119006,MGC119007	NM_007161	Leukocyte specific transcript 1	1.245	0.001899	0.04731
206115_at	EGR3,PILOT,MGC138484	NM_004430	Early growth response 3	1.808	0.0019	0.04731
208012_x_at	SP110,VODI,IFI41,IFI75,FLJ22835	NM_004509	SP110 nuclear body protein	0.9103	0.001901	0.04732
205408_at	MLLT10,AF10,MGC75086,DKFZp686E10210	NM_004641	Myeloid/lymphoid or mixed-lineage leukemia (trithorax homolog, Drosophila); translocated to, 10	-0.5704	0.001905	0.04736
210039_s_at	PRKCQ,PRKCT,MGC126514,MGC141919,nPKC-theta	L01087	Protein kinase C, theta	1.067	0.001913	0.0475
228615_at	LOC286161	AW291761	hypothetical protein LOC286161	-0.3668	0.001913	0.0475
203580_s_at	SLC7A6,LAT3,LAT-2,y+LAT-2,KIAA0245,DKFZp686K15246	NM_003983	Solute carrier family 7 (cationic amino acid transporter, y+ system), member 6	1.173	0.001915	0.0475
225921_at	NIN,KIAA1565	AL359571	Ninein (GSK3B interacting protein)	0.5884	0.001916	0.0475
214727_at	BRCA2,FAD,FACD,FAD1,BRCC2,FANCB,FANCD,FANCD1	X95152	H.sapiens brca2 gene exon 2 (and joined coding region).	1.234	0.00192	0.04755
218543_s_at	PARP12,ZC3H1,PARP-12,ZC3HDC1,FLJ22693	NM_022750	Poly (ADP-ribose) polymerase family, member 12	0.6737	0.001927	0.04759
1564733_at	MAPRE2,EB1,EB2,RP1	BC013931	Microtubule-associated protein, RP/EB family, member 2	1.093	0.001928	0.04759
213940_s_at	FNBP1,FBP17,KIAA0554,MGC126804	AU145053	Formin binding protein 1	0.8339	0.001929	0.04759
205450_at	PHKA1,PHKA,MGC132604	NM_002637	Phosphorylase kinase, alpha 1 (muscle)	-0.503	0.001929	0.04759
210387_at	HIST1H2BG,H2B/a,H2BFA,H2B.1A,HIST1H2BF,HIST1H2BI,dJ221C16.8	BC001131	Homo sapiens cDNA clone IMAGE:2989839, with apparent retained intron.	1.585	0.001929	0.04759
1558971_at	C6orf190,C6orf207,FLJ40584,bA325O24.3,bA325O24.4	BC043608	Chromosome 6 open reading frame 190	1.219	0.001931	0.04759
221526_x_at	PARD3,ASIP,PAR3,SE2-5T2,FLJ21015,SE2-5L16,SE2-5LT1,PAR3alpha	AW452651	Par-3 partitioning defective 3 homolog (C. elegans)	-1.139	0.001932	0.04759
202963_at	RFX5	AW027312	Regulatory factor X, 5 (influences HLA class II expression)	0.8199	0.001935	0.04759
223250_at	KLHL7,KLHL6,SBBI26	AL136597	Kelch-like 7 (Drosophila)	-0.6288	0.001938	0.04759
241401_at	C4orf12,FBI4,MGC120078,MGC120079	BG496631	Chromosome 4 open reading frame 12	-1.137	0.001938	0.04759
228565_at	KIAA1804,MLK4,dJ862P8.3,RP5-862P8.2	AI809005	mixed lineage kinase 4	-1.062	0.001938	0.04759
230492_s_at	KIAA1434,FLJ11085,MGC26147,RP5-1022P6.2	BE328402	hypothetical protein KIAA1434	1.123	0.001941	0.04759
202480_s_at	DEDD,DEFT,KE05,DEDD1,FLDED1,CASP8IP1	NM_004216	gb:NM_004216.1 /DB_XREF=gi:4758143 /GEN=DEDD /FEA=FLmRNA /CNT=141 /TID=Hs.169681.0 /TIER=FL /STK=1 /UG=Hs.169681 /LL=9191 /DEF=Homo sapiens death effector domain-containing (DEDD), mRNA. /PROD=death effector domain-containing /FL=gb:AF043733.1 gb:AF100341.1 gb:AF083236.1 gb:NM_004216.1	-0.5836	0.001942	0.04759
222872_x_at	OBFC2A,FLJ13624,FLJ22833,MGC111163,DKFZp667M1322	AU157541	Transcribed locus	1.306	0.001943	0.04759
212316_at	NUP210,GP210,POM210,FLJ22389,KIAA0906	AA502912	Nucleoporin 210kDa	1.526	0.001944	0.04759
219243_at	GIMAP4,IAN1,IMAP4,hIAN1,HIMAP4,MSTP062,FLJ11110	NM_018326	Potassium voltage-gated channel, subfamily H (eag-related), member 2	1.001	0.001946	0.04759
233473_x_at	USP15,UNPH4,KIAA0529,MGC74854,MGC131982	AU156202	Ubiquitin specific peptidase 15	0.8457	0.001948	0.04759
208010_s_at	PTPN22,LYP,PEP,Lyp1,Lyp2,PTPN8	NM_012411	Protein tyrosine phosphatase, non-receptor type 22 (lymphoid)	1.616	0.00195	0.04759
206765_at	KCNJ2,IRK1,LQT7,SQT3,HHIRK1,KIR2.1,HHBIRK1	AF153820	Potassium inwardly-rectifying channel, subfamily J, member 2	1.845	0.00195	0.04759
1552912_a_at	IL23R	NM_144701	Interleukin 23 receptor	1.918	0.001958	0.04764
214916_x_at	IGH@,IGHA1,IGHA2,IGHD,IGHG1,IGHG2,IGHG3,IGHM,MGC27165,LOC390714	BG340548	IgG heavy chain variable region (Vh26)	3.415	0.001958	0.04764
239845_at	239845_at	AI885066	wl89c04.x1 NCI_CGAP_Brn25 Homo sapiens cDNA clone IMAGE:2432070 3', mRNA sequence.	0.6651	0.001959	0.04764
213418_at	HSPA6	NM_002155	Fc fragment of IgG, low affinity IIb, receptor (CD32)	1.685	0.001959	0.04764
235925_at	TCF12,HEB,HTF4,HsT17266	AW057520	Transcription factor 12 (HTF4, helix-loop-helix transcription factors 4)	0.589	0.00196	0.04764
1557598_at	RELN,RL	BC041378	Reelin	-3.944	0.001964	0.04766
217118_s_at	C22orf9	AK025608	Chromosome 22 open reading frame 9	0.6748	0.001964	0.04766
225973_at	TAP2,APT2,PSF2,ABC18,ABCB3,RING11,D6S217E	AA573502	Transporter 2, ATP-binding cassette, sub-family B (MDR/TAP)	1.821	0.001965	0.04766
204197_s_at	RUNX3,AML2,CBFA3,PEBP2aC,FLJ34510,MGC16070	NM_004350	Runt-related transcription factor 3	1.739	0.001973	0.04781
224683_at	FBXO18,FBH1,Fbx18,FLJ14590,MGC131916,MGC141935,MGC141937	BE961916	F-box protein, helicase, 18	0.4896	0.001976	0.04786
208667_s_at	ST13,HIP,HOP,P48,AAG2,SNC6,HSPABP,FAM10A1,FAM10A4,HSPABP1,PRO0786,FLJ27260,MGC129952	U17714	Suppression of tumorigenicity 13 (colon carcinoma) (Hsp70 interacting protein)	-0.6387	0.001984	0.04801
205988_at	CD84,LY9B,hCD84,mCD84,SLAMF5,DKFZp781E2378	NM_003874	CD84 molecule	1.679	0.001986	0.04803
241917_at	FCHSD2,NWK,SH3MD3,KIAA0769	AA875908	FCH and double SH3 domains 2	1.499	0.001995	0.0482
219471_at	C13orf18,FLJ21562	NM_025113	Chromosome 13 open reading frame 18	1.932	0.002002	0.04821
222435_s_at	UBE2J1,Ubc6p,CGI-76,NCUBE1,HSPC153,HSPC205,HSU93243,MGC12555	AF161502	Ubiquitin-conjugating enzyme E2, J1 (UBC6 homolog, yeast)	1.371	0.002002	0.04821
225428_s_at	DDX54,DP97,MGC2835	AI346600	DEAD (Asp-Glu-Ala-Asp) box polypeptide 54	-0.6951	0.002005	0.04821
240515_at	CBARA1,CALC,EFHA3,FLJ12684,DKFZp564C246	AA779991	Calcium binding atopy-related autoantigen 1	-0.7244	0.002006	0.04821
234157_at	WDFY1,WDF1,FENS-1,ZFYVE17	AK025190	WD repeat and FYVE domain containing 1	1.022	0.002007	0.04821
1559263_s_at	PPIL4,HDCME13P	BG397809	Peptidylprolyl isomerase (cyclophilin)-like 4	3.407	0.002007	0.04821
209474_s_at	ENTPD1,CD39,ATPDase,NTPDase-1	U87967	Ectonucleoside triphosphate diphosphohydrolase 1	1.61	0.00201	0.04821
218704_at	RNF43,URCC,RNF124,FLJ20315,MGC125630,DKFZp781H0392,DKFZp781H02126	NM_017763	Ring finger protein 43	-1.632	0.002011	0.04821
233448_s_at	MGC24039,FLJ41648,FLJ43333,DKFZp686P1174	AK001083	hypothetical protein MGC24039	1.37	0.002011	0.04821
220169_at	TMEM156,FLJ23235	NM_024943	Transmembrane protein 156	2.761	0.002013	0.04821
212769_at	TLE3,ESG,ESG3,GRG3,FLJ39460,HsT18976,KIAA1547	AI567426	Transducin-like enhancer of split 3 (E(sp1) homolog, Drosophila)	0.7385	0.002014	0.04821
243210_at	SLC25A25,MCSC,PCSCL,SCAMC-2,KIAA1896,MGC105138,MGC119514,MGC119515,MGC119516,MGC119517,RP11-395P17.4	BF062694	Solute carrier family 25 (mitochondrial carrier; phosphate carrier), member 25	0.7583	0.002014	0.04821
213115_at	COL4A6,MGC88184	AL031177	Human DNA sequence from clone RP5-889N15 on chromosome Xq22.1-22.3 Contains the 3' end of a novel gene (MGC44287), the PSMD10 gene for proteasome (prosome, macropain) 26S subunit, non-ATPase, 10 (p28), the AUTL2 gene for AUT-like 2, cysteine endopeptidase (S. cerevisiae) (APG4A, MGC43691), the 3' end of the COL4A6 gene for collagen, type IV, alpha 6 and a CpG island, complete sequence.	0.7207	0.002021	0.04834
221558_s_at	LEF1,TCF1ALPHA,DKFZp586H0919	AF288571	Lymphoid enhancer-binding factor 1	1.135	0.002025	0.04838
225464_at	FRMD6,EX1,Willin,C14orf31,MGC17921,c14_5320	N30138	FERM domain containing 6	-1.09	0.002025	0.04838
205285_s_at	FYB,ADAP,PRO0823,SLAP-130	AI633888	FYN binding protein (FYB-120/130)	1.602	0.002036	0.04842
39249_at	AQP3,GIL	AB001325	Homo sapiens AQP3 mRNA for aquaporine 3, partail cds.	-2.015	0.002036	0.04842
212282_at	TMEM97,MAC30	BF038366	Transmembrane protein 97	-2.55	0.002038	0.04842
56256_at	SIDT2,CGI-40,FLJ90656,DKFZp686L17253	AA150165	SID1 transmembrane family, member 2	0.6275	0.002038	0.04842
38521_at	CD22,SIGLEC2,SIGLEC-2,MGC130020	X59350	CD22 molecule	1.592	0.002038	0.04842
200628_s_at	WARS,IFI53,IFP53,GAMMA-2	M61715	Tryptophanyl-tRNA synthetase	1.743	0.002039	0.04842
235140_at	SHROOM1,APXL2,KIAA1960	AW385452	Apical protein 2	-1.203	0.002039	0.04842
218459_at	TOR3A,ADIR,ADIR2,FLJ22345,MGC111104	NM_022371	Torsin family 3, member A	0.8829	0.00204	0.04842
221555_x_at	CDC14B,CDC14B3,Cdc14B1,Cdc14B2,hCDC14B	AU145941	CDC14 cell division cycle 14 homolog B (S. cerevisiae)	-1.049	0.002041	0.04842
231723_at	SNX12,MGC118982,MGC118983	NM_013346	Sorting nexin 12	-0.6069	0.002045	0.04846
229723_at	TAGAP,FKSG15,TAGAP1,FLJ32631,FLJ39771,MGC27381,MGC133247	BF591040	Transcribed locus	1.337	0.002047	0.04846
237939_at	EPHA5,CEK7,EHK1,HEK7,TYRO4	BE218107	EPH receptor A5	-2.061	0.002048	0.04846
203236_s_at	LGALS9,ECALECTIN,MGC117375,MGC125973,MGC125974,galectin-9	NM_009587	Lectin, galactoside-binding, soluble, 9 (galectin 9)	1.38	0.002051	0.04846
226556_at	MAP3K13,LZK,MGC133196	BF431260	Mitogen-activated protein kinase kinase kinase 13	-0.4636	0.002054	0.04846
204542_at	ST6GALNAC2,STHM,SIAT7,SIAT7B,SIATL1,ST6GalNAII	NM_006456	ST6 (alpha-N-acetyl-neuraminyl-2,3-beta-galactosyl-1,3)-N-acetylgalactosaminide alpha-2,6-sialyltransferase 2	-1.227	0.002056	0.04846
209569_x_at	D4S234E,P21,NSG1,D4S234,NEEP21	NM_014392	DNA segment on chromosome 4 (unique) 234 expressed sequence	-1.976	0.002056	0.04846
204858_s_at	ECGF1,TP,MNGIE,PDECGF,hPD-ECGF	NM_001953	Endothelial cell growth factor 1 (platelet-derived)	1.627	0.002057	0.04846
228532_at	C1orf162,MGC24133	AW662189	Chromosome 1 open reading frame 162	1.674	0.002057	0.04846
226318_at	TBRG1,NIAM,TB-5,FLJ14621,FLJ25020,FLJ90113,MGC129890	AI701055	Transforming growth factor beta regulator 1	0.7683	0.002058	0.04846
232653_at	TRPS1,GC79	AW265514	xq70g01.x1 NCI_CGAP_HN7 Homo sapiens cDNA clone IMAGE:2756016 3' similar to contains MER18.b3 MER18 repetitive element ; mRNA sequence.	0.6164	0.002059	0.04846
238571_at	HOXA13,HOX1,HOX1J	BF055200	Transcribed locus	-1.199	0.002063	0.04852
1569004_at	1569004_at	BG541677	602571254F1 NIH_MGC_77 Homo sapiens cDNA clone IMAGE:4695709 5', mRNA sequence.	1.272	0.002066	0.04855
204091_at	PDE6D,PDED	NM_002601	Phosphodiesterase 6D, cGMP-specific, rod, delta	0.4828	0.002069	0.04858
223583_at	TNFAIP8L2,FLJ23467,RP11-68I18.4	AF271774	Tumor necrosis factor, alpha-induced protein 8-like 2	0.9358	0.002078	0.04874
200064_at	HSP90AB1,HSPC2,HSPCB,D6S182,HSP90B,FLJ26984,HSP90-BETA	AF275719	Heat shock protein 90kDa alpha (cytosolic), class B member 1	-0.5678	0.002082	0.04881
210865_at	FASLG,FASL,CD178,CD95L,TNFSF6,APT1LG1	D38122	Fas ligand (TNF superfamily, member 6)	1.03	0.002084	0.04881
229576_s_at	TBX3,UMS,XHL,TBX3-ISO	N29712	T-box 3 (ulnar mammary syndrome)	-1.057	0.002088	0.04882
217824_at	UBE2J1,Ubc6p,CGI-76,NCUBE1,HSPC153,HSPC205,HSU93243,MGC12555	AW500009	Ubiquitin-conjugating enzyme E2, J1 (UBC6 homolog, yeast)	1.647	0.002091	0.04882
204328_at	TMC6,EV1,EVER1,EVIN1,LAK-4P	NM_007267	Transmembrane channel-like 6	1.069	0.002091	0.04882
1555526_a_at	SEPT6,SEP2,KIAA0128,MGC16619,MGC20339,RP5-876A24.2	AF403061	Septin 6	1.71	0.002092	0.04882
243798_at	BLR1,CD185,CXCR5,MDR15,MGC117347	AI436580	Burkitt lymphoma receptor 1, GTP binding protein (chemokine (C-X-C motif) receptor 5)	3.246	0.002093	0.04882
218785_s_at	RABL5,FLJ13225,FLJ14117,DKFZp761N0823	NM_022777	RAB, member RAS oncogene family-like 5	-1.104	0.002094	0.04882
230360_at	GLDN,CLOM,COLM,CRG-L2,UNC-112,FLJ23917	AW006648	Gliomedin	-0.9522	0.002097	0.04882
226543_at	TXNDC5,ERP46,UNQ364,EndoPDI,MGC3178	AI768114	Thioredoxin domain containing 5	-0.6567	0.002097	0.04882
223411_at	MIF4GD,MIFD,AD023,MGC45027	AF225422	Homo sapiens AD023 mRNA, complete cds.	0.6027	0.002098	0.04882
239092_at	ITGA8	BF939224	Integrin, alpha 8	-1.253	0.002105	0.04888
227383_at	FAM91A2,KIAA0493	AW340595	Family with sequence similarity 91, member A2	0.8395	0.002105	0.04888
214032_at	ZAP70,SRK,STD,TZK,ZAP-70	AI817942	Zeta-chain (TCR) associated protein kinase 70kDa	1.686	0.002106	0.04888
225805_at	HNRPU,SAF-A,U21.1,HNRNPU	AW137669	Heterogeneous nuclear ribonucleoprotein U (scaffold attachment factor A)	-0.4805	0.002107	0.04888
205464_at	SCNN1B,ENaCb,SCNEB,ENaCbeta	NM_000336	Sodium channel, nonvoltage-gated 1, beta (Liddle syndrome)	-1.591	0.002109	0.04889
206618_at	IL18R1,IL1RRP,CDw218a,IL-1Rrp	NM_003855	Interleukin 18 receptor 1	1.799	0.002111	0.04889
241947_at	FAM113B,MGC16044	AI824855	Family with sequence similarity 113, member B	1.431	0.002112	0.04889
216755_at	OSBPL10,ORP10,OSBP9,FLJ20363	AK024945	Homo sapiens cDNA: FLJ21292 fis, clone COL01969.	0.8368	0.002114	0.0489
243462_s_at	BTBD3,KIAA0952,MGC130038,MGC130039,dJ742J24.1	BF590303	BTB (POZ) domain containing 3	-0.9203	0.002118	0.04897
223501_at	TNFSF13B,BAFF,BLYS,CD257,TALL1,THANK,ZTNF4,TALL-1,TNFSF20,delta BAFF	AW151360	xe73e12.x1 NCI_CGAP_Ut3 Homo sapiens cDNA clone IMAGE:2613550 3', mRNA sequence.	1.908	0.002124	0.04904
1563674_at	FCRL2,FCRH2,IFGP4,IRTA4,SPAP1,SPAP1A,SPAP1B,SPAP1C	AL833361	Fc receptor-like 2	2.643	0.002125	0.04904
220994_s_at	STXBP6,amisyn,HSPC156,FLJ39638	NM_014178	Syntaxin binding protein 6 (amisyn)	-1.348	0.002126	0.04904
1557599_a_at	RELN,RL	BC041378	Reelin	-4.26	0.002127	0.04904
244860_at	KIAA0999,L19,FLJ12240	AW572853	KIAA0999 protein	1.465	0.002131	0.04907
217977_at	SEPX1,SELR,SELX,MSRB1,HSPC270,MGC3344	NM_016332	Ribosomal protein S2	0.5301	0.002132	0.04907
223640_at	HCST,DAP10,KAP10,PIK3AP,DKFZP586C1522	AF285447	Hematopoietic cell signal transducer	1.185	0.002135	0.04911
215796_at	TRA@,TRA,TCRA,TCRD,TRDD3,FLJ22602,MGC22624,MGC23964,MGC71411,MGC117436	BF976764	T cell receptor alpha locus	1.147	0.002137	0.04911
215066_at	PTPRF,LAR,FLJ43335,FLJ45062,FLJ45567	AU158443	Protein tyrosine phosphatase, receptor type, F	-1.952	0.002144	0.04913
225278_at	PRKAB2,MGC61468	BF593382	Protein kinase, AMP-activated, beta 2 non-catalytic subunit	-0.5929	0.002144	0.04913
235740_at	MCTP1,FLJ22344	BG250585	Multiple C2 domains, transmembrane 1	1.441	0.002145	0.04913
235717_at	ZNF229,FLJ34222	AA180985	Zinc finger protein 229	-1.735	0.002147	0.04913
211194_s_at	TP73L,KET,LMS,RHS,p51,p63,EEC3,OFC8,TP63,p73H,p73L,SHFM4,B(p51A),B(p51B)	AB010153	Tumor protein p73-like	-2.438	0.002148	0.04913
222157_s_at	WDR48,P80,KIAA1449,DKFZp686G1794	AB040882	WD repeat domain 48	-0.5136	0.00215	0.04913
224850_at	ATAD1,AFDC1,FNP001,FLJ14600	BE645232	ATPase family, AAA domain containing 1	-0.6926	0.002151	0.04913
225105_at	LOC387882	BF969397	hypothetical protein	0.9998	0.002152	0.04913
209723_at	SERPINB9,PI9,CAP3,CAP-3	BC002538	Serpin peptidase inhibitor, clade B (ovalbumin), member 9	1.904	0.002152	0.04913
235811_at	MBNL1,EXP,MBNL,EXP35,EXP40,EXP42,KIAA0428,DKFZp686P06174	AW590853	Muscleblind-like (Drosophila)	0.9038	0.002156	0.04913
209374_s_at	IGHM,MU,VH,FLJ00385,MGC52291,MGC104996,DKFZp686I15196,DKFZp686I15212,immunoglobulin mu,immunoglobulin mu chain,imunoglobulin heavy chain,C-region CH4 membrane bound domain,constant region of heavy chain of IgM,immunoglobulin heavy constant gamma 3,Hepatitis B virus receptor binding protein	BC001872	Immunoglobulin heavy constant gamma 1 (G1m marker)	4.502	0.002156	0.04913
227736_at	C10orf99,UNQ1833,FLJ21763	AA553959	Chromosome 10 open reading frame 99	-3.837	0.002157	0.04913
1557718_at	PPP2R5C,B56G,MGC23064	AL834350	Protein phosphatase 2, regulatory subunit B (B56), gamma isoform	1.227	0.002158	0.04913
221245_s_at	C2orf31	NM_030804;NM_030804.1	gb:NM_030804.1 /DB_XREF=gi:13540591 /GEN=DKFZP434E2135 /FEA=FLmRNA /CNT=1 /TID=HsAffx.900074.147 /TIER=FL /STK=0 /DEF=Homo sapiens hypothetical protein DKFZp434E2135 (DKFZP434E2135), mRNA. /PROD=hypothetical protein DKFZp434E2135 /FL=gb:NM_030804.1	-1.585	0.002163	0.04921
232071_at	C2orf3,GCF,TCF9,DNABF	BF670827	Chromosome 2 open reading frame 3	-0.4948	0.002171	0.04926
238513_at	PRRG4,TMG4	BF905445	Proline rich Gla (G-carboxyglutamic acid) 4 (transmembrane)	-1.792	0.002171	0.04926
211563_s_at	C19orf2,RMP,URI,NNX3,FLJ10575	AB006572	Homo sapiens RMP mRNA for RPB5 meidating protein, complete cds.	-0.68	0.002171	0.04926
203922_s_at	CYBB,CGD,NOX2,GP91-1,GP91PHOX,GP91-PHOX	AI308863	Cytochrome b-245, beta polypeptide (chronic granulomatous disease)	1.91	0.002173	0.04926
227204_at	PARD6G,PAR-6G,PAR6gamma	AI817448	Par-6 partitioning defective 6 homolog gamma (C. elegans)	-0.958	0.002174	0.04926
206053_at	ZNF510,KIAA0972,MGC33740	NM_014930	Zinc finger protein 510	-0.5494	0.002175	0.04926
243219_x_at	MRPL50,MRP-L50,FLJ20493,FLJ21990	R55836	CDNA clone IMAGE:3934193	-1.615	0.002176	0.04926
223960_s_at	C16orf5,I1,CDIP	AF195661	Chromosome 16 open reading frame 5	0.7149	0.002178	0.04926
223328_at	SVH,MGC3195,PNAS-112	BC003586	SVH protein	-0.5041	0.002183	0.04932
223010_s_at	OCIAD1,OCIA,Asrij,TPA018,FLJ20455,MGC111072	AA454649	OCIA domain containing 1	-0.3993	0.002184	0.04932
219871_at	FLJ13197	NM_024614	hypothetical protein FLJ13197	-1.558	0.002185	0.04932
231868_at	KIAA1443,HOMEZ	AA916857	KIAA1443	-0.8248	0.002189	0.04937
223337_at	SDCCAG10,NY-CO-10	AF039693	Serologically defined colon cancer antigen 10	-0.4823	0.002193	0.04939
228574_at	TMTC2,DKFZp762A217	AI862551	Transmembrane and tetratricopeptide repeat containing 2	-0.8646	0.002193	0.04939
212974_at	DENND3,KIAA0870	AI808958	DENN/MADD domain containing 3	0.8651	0.002196	0.04939
203999_at	SYT1,P65,SYT,SVP65,DKFZp781D2042	AV731490	Synaptotagmin I	-1.789	0.002197	0.04939
244464_at	UBE2E2,UBCH8,FLJ25157	AA668789	aa80d02.s1 NCI_CGAP_GCB1 Homo sapiens cDNA clone IMAGE:827235 3' similar to TR:E206544 E206544 PVA1 GENE. ;contains Alu repetitive element; mRNA sequence.	1.384	0.002197	0.04939
219327_s_at	GPRC5C,RAIG3,RAIG-3,MGC131820	NM_022036	G protein-coupled receptor, family C, group 5, member C	-0.679	0.002207	0.04958
202171_at	VEZF1,DB1,ZNF161	AU146275	Zinc finger protein 161	-0.484	0.002212	0.04965
205922_at	VNN2,FOAP-4,GPI-80	NM_004665	Vanin 2	2.177	0.002216	0.04966
215731_s_at	MPHOSPH9,MPP9,MPP-9,FLJ12954,DKFZp434J034	X98258	M-phase phosphoprotein 9	0.738	0.002217	0.04966
227649_s_at	SRGAP2,FNBP2,srGAP3,KIAA0456	AU144000	SLIT-ROBO Rho GTPase activating protein 2	0.8839	0.002223	0.04966
209009_at	ESD	BC001169	Esterase D/formylglutathione hydrolase	-0.5004	0.002223	0.04966
242946_at	CD53,MOX44,TSPAN25	AW293276	CD53 molecule	2.026	0.002223	0.04966
215967_s_at	LY9,hly9,mLY9,CD229,SLAMF3	AL582804	Lymphocyte antigen 9	2.22	0.002224	0.04966
1556602_at	SLC19A2	AW614839	hg87g11.x1 NCI_CGAP_Kid11 Homo sapiens cDNA clone IMAGE:2952644 3' similar to contains Alu repetitive element;contains element MSR1 repetitive element ; mRNA sequence.	-0.9705	0.002228	0.04966
201288_at	ARHGDIB,D4,GDIA2,GDID4,LYGDI,Ly-GDI,RAP1GN1	NM_001175	Rho GDP dissociation inhibitor (GDI) beta	0.7781	0.002228	0.04966
219474_at	C3orf52,TTMP,FLJ23186	NM_024616	Chromosome 3 open reading frame 52	-2.039	0.002229	0.04966
206060_s_at	PTPN22,LYP,PEP,Lyp1,Lyp2,PTPN8	NM_015967	Protein tyrosine phosphatase, non-receptor type 22 (lymphoid)	1.969	0.002229	0.04966
205403_at	IL1R2,IL1RB,CD121b,MGC47725	NM_004633	Interleukin 1 receptor, type II	1.547	0.002231	0.04966
219916_s_at	RNF39,HZF,HZFW,LIRF,HZFw1	NM_025236	Ring finger protein 39	-1.822	0.002232	0.04966
234884_x_at	IGL@,IGL	L21961	Human Ig rearranged lambda-chain mRNA, subgroup VL3, V-J region, partial cds.	2.95	0.002234	0.04966
228221_at	SLC44A3,CTL3,MGC45474	AA809640	Solute carrier family 44, member 3	-2.226	0.002234	0.04966
236029_at	FAT3,CDHF15,KIAA1989	AI283093	FAT tumor suppressor homolog 3 (Drosophila)	-2.277	0.002238	0.04966
228286_at	FLJ40869	AK025489	hypothetical protein FLJ40869	1.513	0.00224	0.04966
228554_at	228554_at	AL137566	MRNA; cDNA DKFZp586G0321 (from clone DKFZp586G0321)	-1.483	0.00224	0.04966
239675_at	LOC283143	BE348537	hypothetical protein LOC283143	-1.459	0.002242	0.04966
229372_at	GOLT1A,GOT1,CGI-141,YMR292W,FLJ42654,MGC62027,RP11-203F10.3	AW299924	Golgi transport 1 homolog A (S. cerevisiae)	-3.662	0.002243	0.04966
230000_at	C17orf27,KIAA1554	AI523817	Chromosome 17 open reading frame 27	1.533	0.002248	0.04966
209939_x_at	CFLAR,CASH,FLIP,MRIT,CLARP,FLAME,Casper,c-FLIP,FLAME-1,I-FLICE,USURPIN,c-FLIPL,c-FLIPR,c-FLIPS,CASP8AP1	AF005775	CASP8 and FADD-like apoptosis regulator	0.9264	0.002248	0.04966
224945_at	BTBD7,FUP1,MGC48310,DKFZp686N0544	AI935657	BTB (POZ) domain containing 7	-0.5051	0.002249	0.04966
1569039_s_at	ZNF677,MGC48625	BC029855	Zinc finger protein 677	-1.055	0.00225	0.04966
239600_at	SIPA1L1,E6TP1,KIAA0440,DKFZp686G1344	AA968447	Signal-induced proliferation-associated 1 like 1	1.055	0.002253	0.04966
210038_at	PRKCQ,PRKCT,MGC126514,MGC141919,nPKC-theta	AL137145	Human DNA sequence from clone RP11-563J2 on chromosome 10 Contains the 3' end of the PRKCQ gene for protein kinase C, theta and a CpG island, complete sequence.	1.18	0.002256	0.04966
237768_x_at	TAF15,Npl3,RBP56,TAF2N,TAFII68,hTAFII68	AA825925	od59g04.s1 NCI_CGAP_GCB1 Homo sapiens cDNA clone IMAGE:1372278 3' similar to contains Alu repetitive element;contains element MER37 repetitive element ; mRNA sequence.	0.783	0.002258	0.04966
212666_at	SMURF1,KIAA1625	AB046845	SMAD specific E3 ubiquitin protein ligase 1	-0.5538	0.00226	0.04966
228258_at	TBC1D10C,FLJ00332,MGC46488	AW008519	TBC1 domain family, member 10C	2.436	0.002263	0.04966
209303_at	NDUFS4,AQDQ	BC005270	NADH dehydrogenase (ubiquinone) Fe-S protein 4, 18kDa (NADH-coenzyme Q reductase)	-0.4903	0.002264	0.04966
235529_x_at	C20orf118,dJ132F21.2	BF437747	Chromosome 20 open reading frame 118	1.181	0.002265	0.04966
36030_at	HOM-TES-103,FLJ20703,MGC117359,DKFZP586I2223	AL080214	hypothetical protein LOC25900, isoform 3	0.7528	0.002266	0.04966
206191_at	ENTPD3,HB6,CD39L3,NTPDase-3	NM_001248	Ectonucleoside triphosphate diphosphohydrolase 3	-2.681	0.002269	0.04966
1556493_a_at	JMJD2C,GASC1,JHDM3C,FLJ25949,KIAA0780,bA146B14.1	AF085959	Homo sapiens full length insert cDNA clone YR88E12.	0.8464	0.002269	0.04966
202080_s_at	TRAK1,OIP106	NM_014965	Trafficking protein, kinesin binding 1	-0.6355	0.002269	0.04966
1570153_at	SOHLH2,TEB1,FLJ20449,bA121N13.2	BC013944	Spermatogenesis and oogenesis specific basic helix-loop-helix 2	-1.841	0.00227	0.04966
235889_at	235889_at	AI825987	Transcribed locus	-0.9017	0.00227	0.04966
225931_s_at	C17orf27,KIAA1554	AI954660	Chromosome 17 open reading frame 27	1.093	0.002271	0.04966
206337_at	CCR7,BLR2,EBI1,CD197,CDw197,CMKBR7	NM_001838	Chemokine (C-C motif) receptor 7	2.462	0.002275	0.04973
230422_at	FPRL2,FMLPY,FPRH1,FPRH2,RMLP-R-I,FML2_HUMAN	AW026543	Formyl peptide receptor-like 2	1.615	0.002279	0.04976
205335_s_at	SRP19	NM_003135	Signal recognition particle 19kDa	0.6116	0.00228	0.04976
228049_x_at	228049_x_at	AA523172	Transcribed locus	-0.8516	0.002284	0.04981
210972_x_at	TRA@,TRA,TCRA,TCRD,TRDD3,FLJ22602,MGC22624,MGC23964,MGC71411,MGC117436	M15565	T cell receptor alpha locus	1.717	0.002286	0.04982
218912_at	GCC1,GCC1P,GCC88,FLJ22035,MGC20706	NM_024523	GRIP and coiled-coil domain containing 1	-0.4889	0.002293	0.04993
244692_at	FLJ39501	AW025687	cytochrome P450, family 2, subfamily E, polypeptide 2 homolog	-3.066	0.002298	0.04993
209760_at	KIAA0922,FLJ10592,TMEM131L,DKFZp586H1322	AL136932	Homo sapiens mRNA; cDNA DKFZp586H1322 (from clone DKFZp586H1322).	1.128	0.0023	0.04993
221751_at	SLC2A3P1,GLUT6,GLUT3P1,SLC2A3P	AL565516	Solute carrier family 2 (facilitated glucose transporter), member 3 pseudogene 1	-0.5164	0.0023	0.04993
244642_at	DISC1,SCZD9,KIAA0457	AI761381	Disrupted in schizophrenia 1	0.9172	0.0023	0.04993
229657_at	THRB,GRTH,THR1,ERBA2,NR1A2,THRB1,THRB2,ERBA-BETA,MGC126109,MGC126110	BF431989	Thyroid hormone receptor, beta (erythroblastic leukemia viral (v-erb-a) oncogene homolog 2, avian)	-1.845	0.002302	0.04993
203028_s_at	CYBA	NM_000101	Cytochrome b-245, alpha polypeptide	1.159	0.002302	0.04993
206122_at	SOX15,SOX20,SOX26,SOX27	NM_006942	SRY (sex determining region Y)-box 15	-2.093	0.00231	0.05006
212486_s_at	FYN,SLK,SYN,MGC45350	N20923	Transcribed locus	1.156	0.002312	0.05006
238459_x_at	SPATA6,SRF1,SRF-1,FLJ10007	AL121421	Spermatogenesis associated 6	-1.118	0.002315	0.05006
224435_at	C10orf58,MGC4248	BC005871	Chromosome 10 open reading frame 58	-1.228	0.002317	0.05006
1559156_at	PIAS1,GBP,DDXBP1,GU/RH-II,MGC141878,MGC141879	BC036508	Protein inhibitor of activated STAT, 1	0.6949	0.002318	0.05006
228377_at	KLHL14	AB037805	Kelch-like 14 (Drosophila)	1.886	0.002318	0.05006
1552263_at	MAPK1,ERK,p38,p40,p41,ERK2,ERT1,MAPK2,PRKM1,PRKM2,P42MAPK,p41mapk	NM_138957	Mitogen-activated protein kinase 1	0.6613	0.002321	0.0501
241347_at	KIAA1618	AA936632	KIAA1618	0.8055	0.002324	0.05013
226325_at	ADSSL1,FLJ38602	BF593252	Adenylosuccinate synthase like 1	-0.9557	0.002328	0.05013
220174_at	LRRC8E,FLJ23420	NM_025061	Leucine rich repeat containing 8 family, member E	-1.059	0.002328	0.05013
218788_s_at	SMYD3,ZMYND1,ZNFN3A1,FLJ21080,MGC104324,bA74P14.1	NM_022743	SET and MYND domain containing 3	-0.7601	0.00233	0.05013
239835_at	KBTBD8,TA-KRP,KIAA1842	AA669114	Kelch repeat and BTB (POZ) domain containing 8	1.765	0.00233	0.05013
207522_s_at	ATP2A3,SERCA3	NM_005173	ATPase, Ca++ transporting, ubiquitous	2.274	0.002333	0.05013
205241_at	SCO2,SCO1L,MGC125823,MGC125825	NM_005138	SCO cytochrome oxidase deficient homolog 2 (yeast)	1.155	0.002333	0.05013
205073_at	CYP2J2,CPJ2	NM_000775	Cytochrome P450, family 2, subfamily J, polypeptide 2	-2.206	0.002335	0.05013
236591_at	236591_at	AA877192	CDNA clone IMAGE:5270438	-0.8562	0.002338	0.05015
236933_at	LOC388353	AW631344	Transcribed locus, strongly similar to XP_511341.1 PREDICTED: similar to ubiquitin specific protease 6; tre-2 oncogene; hyperpolymorphic gene 1 [Pan troglodytes]	-1.523	0.002347	0.05028
209606_at	PSCDBP,HE,B3-1,CASP,CYBR,CYTIP	L06633	Pleckstrin homology, Sec7 and coiled-coil domains, binding protein	1.927	0.002348	0.05028
236301_at	na	AA789123	Transcribed locus	1.722	0.002348	0.05028
225231_at	CBL,CBL2,C-CBL,RNF55	AI828967	Cas-Br-M (murine) ecotropic retroviral transforming sequence	0.4664	0.00235	0.05028
213326_at	VAMP1,SYB1,VAMP-1,DKFZp686H12131	AU150319	Vesicle-associated membrane protein 1 (synaptobrevin 1)	1.218	0.002352	0.05029
227238_at	MUC15	W93847	Mucin 15, cell surface associated	-4.609	0.002355	0.0503
242068_at	BIRC6,BRUCE,APOLLON,FLJ13726,FLJ13786,KIAA1289	AA608834	Baculoviral IAP repeat-containing 6 (apollon)	0.6344	0.002356	0.0503
209964_s_at	ATXN7,SCA7,OPCA3,ADCAII	AF032105	Ataxin 7	0.7598	0.002367	0.0505
231283_at	MGAT4A,GNT-IV,GNT-IVA	AW271609	xs16c07.x1 NCI_CGAP_Kid11 Homo sapiens cDNA clone IMAGE:2769804 3', mRNA sequence.	0.8058	0.002369	0.05051
227962_at	ACOX1,ACOX,SCOX,MGC1198,PALMCOX	BF435852	Acyl-Coenzyme A oxidase 1, palmitoyl	-1.394	0.002371	0.05053
229371_at	SLC20A2,GLVR2,MLVAR,PIT-2,Glvr-2	BF940010	Solute carrier family 20 (phosphate transporter), member 2	-0.5464	0.002374	0.05054
228199_at	LOC653242	AI271418	Similar to fumarylacetoacetate hydrolase domain containing 2A	-2.013	0.002377	0.05054
230551_at	230551_at	AI692426	Shinc-4 mRNA, partial sequence	-2.05	0.002379	0.05054
217825_s_at	UBE2J1,Ubc6p,CGI-76,NCUBE1,HSPC153,HSPC205,HSU93243,MGC12555	AF151039	Ubiquitin-conjugating enzyme E2, J1 (UBC6 homolog, yeast)	1.463	0.002379	0.05054
1552634_a_at	ZNF101,HZF12,MGC149565,MGC149566,DKFZp570I0164	NM_033204	Zinc finger protein 101	1.379	0.002382	0.05054
202357_s_at	CFB,BF,BFD,GBG,CFAB,PBF2,H2-Bf	NM_001710	Complement factor B	2.445	0.002384	0.05054
244826_at	PITPNB,VIB1B,PtdInsTP,PI-TP-beta	R24061	Phosphatidylinositol transfer protein, beta	0.6507	0.002384	0.05054
226038_at	LONRF1,RNF191,FLJ23749	BF680438	LON peptidase N-terminal domain and ring finger 1	-0.6536	0.002385	0.05054
1563209_a_at	C20orf133,dJ631M13.5,RP11-189J1.1	BC035876	Chromosome 20 open reading frame 133	-1.115	0.002387	0.05055
218542_at	CEP55,URCC6,C10orf3,FLJ10540	NM_018131	Centrosomal protein 55kDa	2.173	0.002389	0.05055
214204_at	PACRG,Glup,FLJ32724,PARK2CRG,HAK005771,RP3-495O10.2	BF224076	PARK2 co-regulated	-2.44	0.00239	0.05055
238581_at	GBP5,GBP-5	BG271923	Guanylate binding protein 5	2.792	0.002401	0.05074
219506_at	C1orf54,FLJ23221	NM_024579	Chromosome 1 open reading frame 54	1.063	0.002402	0.05074
224835_at	KIAA1434,FLJ11085,MGC26147,RP5-1022P6.2	AL109935	hypothetical protein KIAA1434	1.011	0.002409	0.05079
224405_at	FCRL5,CD307,FCRH5,IRTA2,BXMAS1,PRO820,FLJ00333,MGC119590,MGC119592,MGC119593,DKFZp667E2019,RP11-217A12.1	AF343663	Fc receptor-like 5	2.713	0.002412	0.05079
208002_s_at	ACOT7,ACT,ACH1,BACH,LACH,LACH1,hBACH,CTE-II,MGC1126,RP1-120G22.10	NM_007274	Acyl-CoA thioesterase 7	1.019	0.002412	0.05079
205255_x_at	TCF7,TCF-1,MGC47735	NM_003202	Transcription factor 7 (T-cell specific, HMG-box)	1.16	0.002412	0.05079
203059_s_at	PAPSS2,SK2,ATPSK2	NM_004670	3'-phosphoadenosine 5'-phosphosulfate synthase 2	0.7227	0.002413	0.05079
209094_at	DDAH1,DDAH,FLJ21264,FLJ25539	AL078459	Human DNA sequence from clone RP4-621F18 on chromosome 1p11.4-21.3 Contains part of a novel gene, and the 3' end of the DDAH1 gene for dimethylarginine dimethylaminohydrolase 1, complete sequence.	-1.015	0.002414	0.05079
229692_at	API5,AAC11,AAC-11,API5L1	AW135003	Apoptosis inhibitor 5	0.7925	0.002416	0.05079
212601_at	ZZEF1,ZZZ4,FLJ10821,FLJ45574,KIAA0399	AB007859	Zinc finger, ZZ-type with EF-hand domain 1	0.497	0.002421	0.05085
209696_at	FBP1,FBP	D26054	Fructose-1,6-bisphosphatase 1	-2.179	0.002422	0.05085
235213_at	ITPKB,IP3K,PIG37,IP3K-B	AA348410	Inositol 1,4,5-trisphosphate 3-kinase B	1.038	0.002425	0.05087
213975_s_at	LYZ	AV711904	AV711904 DCA Homo sapiens cDNA clone DCAAIE08 5', mRNA sequence.	1.522	0.002429	0.05087
235826_at	235826_at	AI693281	MRNA; cDNA DKFZp564E202 (from clone DKFZp564E202)	0.41	0.002431	0.05087
225320_at	CCDC109A,C10orf42,FLJ46135	AA579630	Coiled-coil domain containing 109A	-0.5287	0.002433	0.05087
223991_s_at	GALNT2,GalNAc-T2	AF130059	Clone FLB5634 PRO1477	0.3798	0.002433	0.05087
202844_s_at	RALBP1,RIP,RIP1,RLIP76	AW025261	RalA binding protein 1	-0.8152	0.002433	0.05087
242695_at	242695_at	BF512254	Transcribed locus	0.871	0.002435	0.05087
228390_at	228390_at	AA489100	CDNA clone IMAGE:5259272	1.173	0.002436	0.05087
229364_at	LOC646870	AI979338	hypothetical protein LOC646870	0.775	0.002441	0.05095
226748_at	LYSMD2,MGC35274,DKFZp686I2243	AI674731	LysM, putative peptidoglycan-binding, domain containing 2	0.8252	0.002443	0.05095
227228_s_at	KIAA1509	AB040942	KIAA1509	0.9221	0.002448	0.05102
238650_x_at	WDR89,MGC9907,MSTP050,C14orf150	AI419825	Chromosome 14 open reading frame 150	0.4272	0.002453	0.05108
221824_s_at	MARCH8,MIR,c-MIR,RNF178,MARCH-VIII	AA770170	Membrane-associated ring finger (C3HC4) 8	0.6284	0.002454	0.05108
1559425_at	PRKCH,PKCL,PKC-L,PRKCL,MGC5363,MGC26269,nPKC-eta	AL512701	Protein kinase C, eta	1.177	0.002455	0.05108
218363_at	EXDL2,FLJ10738,C14orf114,DKFZp781A0133,DKFZp781L15100	NM_018199	Exonuclease 3'-5' domain-like 2	-0.4859	0.002459	0.05109
228471_at	ANKRD44,MGC21968,MGC70444	AA744636	Ankyrin repeat domain 44	1.383	0.002462	0.05109
208546_x_at	HIST1H2BH,H2B/j,H2BFJ	NM_003524	Histone 1, H2bh	1.166	0.002463	0.05109
228397_at	TUG1,FLJ20618,MGC46067,TUG1 protein,TUG1 noncoding RNA	AW082208	taurine upregulated gene 1	-0.4514	0.002466	0.05109
203932_at	HLA-DMB,RING7,D6S221E	NM_002118	Major histocompatibility complex, class II, DM beta	1.698	0.002469	0.05109
207794_at	CCR2,CKR2,CCR2A,CCR2B,CD192,CKR2A,CKR2B,CMKBR2,MCP-1-R,CC-CKR-2	NM_000648	Chemokine (C-C motif) receptor 2	1.652	0.002469	0.05109
221286_s_at	PACAP,FLJ32987,MGC29506	NM_016459	proapoptotic caspase adaptor protein	4.355	0.002469	0.05109
217813_s_at	SPIN,SPIN1	NM_006717	Spindlin	-0.7184	0.00247	0.05109
200629_at	WARS,IFI53,IFP53,GAMMA-2	NM_004184	Tryptophanyl-tRNA synthetase	1.682	0.002472	0.05109
215151_at	DOCK10,ZIZ3,DRIP2,Nbla10300,DKFZp781A1532	AB014594	Dedicator of cytokinesis 10	1.772	0.002473	0.05109
219234_x_at	SCRN3,SES3,FLJ23142,MGC149597	NM_024583	Secernin 3	-1.1	0.002475	0.05109
203963_at	CA12,CAXII,FLJ20151,HsT18816	NM_001218	Carbonic anhydrase XII	-1.717	0.002475	0.05109
222870_s_at	B3GNT2,B3GNT,B3GNT1,B3GN-T1,B3GN-T2,B3GNT-2,BETA3GNT	AF288208	UDP-GlcNAc:betaGal beta-1,3-N-acetylglucosaminyltransferase 2	0.5158	0.002478	0.05112
214933_at	CACNA1A,EA2,FHM,MHP,APCA,HPCA,MHP1,SCA6,CAV2.1,CACNL1A4	AA769818	Calcium channel, voltage-dependent, P/Q type, alpha 1A subunit	0.7579	0.002483	0.05119
244556_at	LCP2,SLP76,SLP-76	AI824014	Lymphocyte cytosolic protein 2 (SH2 domain containing leukocyte protein of 76kDa)	1.889	0.002489	0.05127
217394_at	TCRAV5S1,TCRAV6S1,TCRAV7S1,TCRAV8S1,TCRAV9S1,TCRAV10S1,TCRAV11S1,TCRAV12S1,TCRAV8S2,TCRAV8S3,TCRAV13S1,TCRAV12S2,TCRAV8S4,TCRAV8S5,TCRAV13S2,hADV14S1,TCRAV9S2,TCRAV15S1,TCRAV12S3,TCRAV8S6,TCRAV16S1	AE000659	Homo sapiens T-cell receptor alpha delta locus from bases 250472 to 501670 (section 2 of 5) of the Complete Nucleotide Sequence.	1.4	0.002491	0.05127
200799_at	HSPA1A,HSP72,HSPA1,HSPA1B,HSP70-1	NM_005345	Heat shock 70kDa protein 1A	-0.7275	0.002494	0.05127
228056_s_at	NR1H2,NER,UNR,LXRB,LXR-b,NER-I,RIP15	AI763426	Nuclear receptor subfamily 1, group H, member 2	2.048	0.002494	0.05127
235113_at	PPIL5,LRR-1,4-1BBLRR,MGC20689	AA742244	Peptidylprolyl isomerase (cyclophilin)-like 5	0.5587	0.002496	0.05128
235004_at	RBM24,RNPC6,FLJ26355,FLJ30829,FLJ37697,dJ259A10.1	AI677701	Transcribed locus	-2.136	0.002502	0.05135
219690_at	TMEM149,U2AF1L4,FLJ22573	NM_024660	Transmembrane protein 149	2.002	0.002504	0.05135
215046_at	FLJ23861	AL133053	hypothetical protein FLJ23861	-0.941	0.002505	0.05135
223280_x_at	MS4A6A,CDA01,MS4A6,4SPAN3,CD20L3,MST090,MSTP090,4SPAN3.2,MGC22650,MGC131944	AF253977	Membrane-spanning 4-domains, subfamily A, member 6A	1.1	0.002506	0.05135
223569_at	PPAPDC1B,HTPAP	AF212238	Phosphatidic acid phosphatase type 2 domain containing 1B	0.8903	0.002508	0.05136
226157_at	TFDP2,DP2,Dp-2	AI569747	Transcription factor Dp-2 (E2F dimerization partner 2)	-0.892	0.00251	0.05136
209160_at	AKR1C3,DD3,HAKRB,HAKRe,HA1753,HSD17B5,hluPGFS,KIAA0119	AB018580	Aldo-keto reductase family 1, member C3 (3-alpha hydroxysteroid dehydrogenase, type II)	-1.956	0.002511	0.05136
220850_at	MORC1,MORC,ZCW6	NM_014429	MORC family CW-type zinc finger 1	-4.737	0.002513	0.05136
214600_at	TEAD1,TCF13,TEF-1	AW771935	TEA domain family member 1 (SV40 transcriptional enhancer factor)	-1.262	0.002515	0.05136
228155_at	C10orf58,MGC4248	BF512388	Chromosome 10 open reading frame 58	-1.451	0.002517	0.05136
204712_at	WIF1,WIF-1	NM_007191	WNT inhibitory factor 1	-5.036	0.002518	0.05136
204232_at	FCER1G	NM_004106	Fc fragment of IgE, high affinity I, receptor for; gamma polypeptide	1.381	0.002519	0.05136
242106_at	MAPK1,ERK,p38,p40,p41,ERK2,ERT1,MAPK2,PRKM1,PRKM2,P42MAPK,p41mapk	AW972669	Mitogen-activated protein kinase 1	0.8989	0.002522	0.05137
233411_at	PRKCH,PKCL,PKC-L,PRKCL,MGC5363,MGC26269,nPKC-eta	AU147253	Protein kinase C, eta	0.8493	0.002523	0.05137
200666_s_at	DNAJB1,HSPF1,Hsp40	NM_006145	DnaJ (Hsp40) homolog, subfamily B, member 1	-0.6551	0.002525	0.05137
214511_x_at	LOC440607	L03419	Fc-gamma receptor I B2	2.173	0.002531	0.05139
243271_at	SAMD9L,UEF1,C7orf6,FLJ39885,KIAA2005	AI064690	Sterile alpha motif domain containing 9-like	1.573	0.002532	0.05139
221590_s_at	ALDH6A1,MMSDH,MMSADHA,MGC40271	AF130089	Aldehyde dehydrogenase 6 family, member A1	-1.142	0.002532	0.05139
214720_x_at	SEPT10,FLJ11619	BF981643	Septin 10	-1.237	0.002533	0.05139
237116_at	LOC646903	AI262277	hypothetical LOC646903	-1.157	0.002534	0.05139
225600_at	DKFZP779L1068,FLJ40637	AW303300	PRO0845	-0.9741	0.002536	0.05139
205404_at	HSD11B1,HDL,11-DH,HSD11,HSD11B,HSD11L,MGC13539,11-beta-HSD1	NM_005525	Hydroxysteroid (11-beta) dehydrogenase 1	1.784	0.002537	0.05139
201516_at	SRM,PAPT,SPS1,SPDSY,SRML1	NM_003132	Spermidine synthase	0.9319	0.002539	0.05139
220918_at	C21orf96,FLJ20856	NM_025143	gb:NM_025143.1 /DB_XREF=gi:13376728 /GEN=FLJ20856 /FEA=FLmRNA /CNT=3 /TID=Hs.288916.0 /TIER=FL /STK=0 /UG=Hs.288916 /LL=80215 /DEF=Homo sapiens hypothetical protein FLJ20856 (FLJ20856), mRNA. /PROD=hypothetical protein FLJ20856 /FL=gb:NM_025143.1	2.692	0.002547	0.05149
204620_s_at	CSPG2,VERSICAN,DKFZp686K06110	NM_004385	Chondroitin sulfate proteoglycan 2 (versican)	1.543	0.002551	0.05149
209312_x_at	HLA-DRB1,DRB1,HLA DRB1,HLA-DR1B	U65585	Major histocompatibility complex, class II, DR beta 1	1.153	0.002554	0.05149
210284_s_at	MAP3K7IP2,TAB2,FLJ21885,KIAA0733	AF241230	Mitogen-activated protein kinase kinase kinase 7 interacting protein 2	-0.4346	0.002559	0.05149
1555167_s_at	PBEF1,PBEF,NAMPT,MGC117256,DKFZP666B131,1110035O14Rik	BC020691	Pre-B-cell colony enhancing factor 1	0.8383	0.002559	0.05149
201952_at	ALCAM,MEMD,CD166,FLJ38514,MGC71733	AA156721	Activated leukocyte cell adhesion molecule	-1.402	0.00256	0.05149
228988_at	ZNF711,ZNF4,ZNF5,ZNF6,CMPX1,Zfp711,dJ75N13.1	AU157017	Zinc finger protein 6	-1.778	0.002562	0.05149
226452_at	PDK1	AU146532	Pyruvate dehydrogenase kinase, isozyme 1	1.408	0.002563	0.05149
221556_at	CDC14B,CDC14B3,Cdc14B1,Cdc14B2,hCDC14B	BF792631	CDC14 cell division cycle 14 homolog B (S. cerevisiae)	-1.058	0.002565	0.05149
220411_x_at	PODNL1,SLRR5B,FLJ23447	NM_024825	Hypothetical protein FLJ23447	0.5556	0.002568	0.05149
205099_s_at	CCR1,CD191,CKR-1,HM145,CMKBR1,MIP1aR,SCYAR1	NM_001295	Chemokine (C-C motif) receptor 1	1.069	0.002571	0.05149
221477_s_at	SOD2,IPO-B,MNSOD,Mn-SOD	BF575213	Superoxide dismutase 2, mitochondrial	0.6891	0.002572	0.05149
227582_at	KARCA1,MGC33338,RP11-544M22.9	AW079843	kelch/ankyrin repeat containing cyclin A1 interacting protein	-0.6914	0.002572	0.05149
209762_x_at	SP110,VODI,IFI41,IFI75,FLJ22835	AF280094	SP110 nuclear body protein	0.8591	0.002572	0.05149
234081_at	SETBP1,SEB,KIAA0437	AU146742	SET binding protein 1	1.428	0.002572	0.05149
1558647_at	SH3D19,EVE1,MGC105136,MGC118910	AA100736	SH3 domain protein D19	-0.4607	0.002573	0.05149
202387_at	BAG1	NM_004323	BCL2-associated athanogene	-1.044	0.002574	0.05149
213133_s_at	GCSH,GCE,NKH	AW237404	Glycine cleavage system protein H (aminomethyl carrier)	-0.5669	0.002574	0.05149
225871_at	STEAP2,STMP,IPCA1,PUMPCn,STAMP1,PCANAP1	BF680588	Six transmembrane epithelial antigen of the prostate 2	-1.304	0.002575	0.05149
210140_at	CST7,CMAP	AF031824	Cystatin F (leukocystatin)	1.458	0.002576	0.05149
226790_at	MORN2,MOPT,BLOCK27,MGC126130,MGC126131,MGC126132	AW015683	MORN repeat containing 2	-0.8834	0.002587	0.05164
228955_at	228955_at	AL041761	Transcribed locus, weakly similar to NP_990560.1 very low density lipoprotein (VLDL)/vitellogenin receptor [Gallus gallus]	1.395	0.002587	0.05164
211569_s_at	HADH,HAD,HHF4,HADH1,SCHAD,HADHSC,M/SCHAD,MGC8392	AF001903	L-3-hydroxyacyl-Coenzyme A dehydrogenase, short chain	-0.8329	0.002592	0.05168
1560762_at	LOC285972	AK097158	hypothetical protein LOC285972	2.085	0.002592	0.05168
203726_s_at	LAMA3,E170,LOCS,LAMNA,lama3a	NM_000227	Laminin, alpha 3	-0.8093	0.0026	0.05179
233101_at	MTMR9,MTMR8,C8orf9,LIP-STYX,MGC126672,DKFZp434K171	AK022071	Homo sapiens cDNA FLJ12009 fis, clone HEMBB1001618.	0.8069	0.002603	0.05183
1555349_a_at	ITGB2,LAD,CD18,MF17,MFI7,LCAMB,LFA-1,MAC-1	L78790	Integrin, beta 2 (complement component 3 receptor 3 and 4 subunit)	1.923	0.002606	0.05187
211336_x_at	LILRB1,CD85,ILT2,LIR1,MIR7,CD85J,LIR-1,MIR-7	AF009007	Leukocyte immunoglobulin-like receptor, subfamily B (with TM and ITIM domains), member 1	2.246	0.002609	0.05188
204485_s_at	TOM1L1,SRCASM	NM_005486	Target of myb1-like 1 (chicken)	-1.277	0.002612	0.05191
214924_s_at	TRAK1,OIP106	AK000754	Trafficking protein, kinesin binding 1	-1.301	0.002615	0.05193
204269_at	PIM2	NM_006875	Pim-2 oncogene	2.032	0.002621	0.05201
220952_s_at	PLEKHA5,PEPP2,FLJ10667,FLJ31492,KIAA1686	NM_019012	Pleckstrin homology domain containing, family A member 5	-0.9623	0.002623	0.05201
209537_at	EXTL2,EXTR2	AF000416	Exostoses (multiple)-like 2	-0.765	0.002624	0.05201
213804_at	INPP5B,5PTase,MGC65156,MGC71303	AI039084	ox26h07.s1 Soares_total_fetus_Nb2HF8_9w Homo sapiens cDNA clone IMAGE:1657501 3' similar to gb:M74161 75 KD INOSITOL-1,4,5-TRISPHOSPHATE 5-PHOSPHATASE PRECURSOR (HUMAN); mRNA sequence.	0.7218	0.002627	0.05205
1560706_at	NEDD9,CASL,HEF1,CAS-L,dJ49G10.2,dJ761I2.1	AL832268	Neural precursor cell expressed, developmentally down-regulated 9	1.995	0.002635	0.05217
241508_at	ANKRD12,GAC-1,ANCO-2,FLJ20053,KIAA0874,Nbla00144	T63605	Ankyrin repeat domain 12	1.16	0.002638	0.05218
209531_at	GSTZ1,MAI,MAAI,GSTZ1-1,MGC2029	BC001453	Glutathione transferase zeta 1 (maleylacetoacetate isomerase)	-0.7332	0.002641	0.05218
240898_at	SPAG16,PF20,WDR29,FLJ22724,FLJ37717,MGC87036,DKFZp666P1710	AI026932	Sperm associated antigen 16	-3.064	0.002642	0.05218
1553856_s_at	P2RY10,P2Y10	NM_014499	Purinergic receptor P2Y, G-protein coupled, 10	1.663	0.002642	0.05218
207802_at	CRISP3,Aeg2,CRS3,SGP28,CRISP-3,MGC126588,dJ442L6.3	NM_006061	Cysteine-rich secretory protein 3	-5.926	0.002645	0.05219
220624_s_at	ELF5,ESE2	NM_001422	E74-like factor 5 (ets domain transcription factor)	-3.696	0.002646	0.05219
223695_s_at	ARSD	NM_001669	Arylsulfatase D	-0.8197	0.002656	0.05233
224909_s_at	PREX1,KIAA1415	BF308645	phosphatidylinositol 3,4,5-trisphosphate-dependent RAC exchanger 1	1.676	0.002656	0.05233
211864_s_at	FER1L3,MYOF,FLJ36571,FLJ90777	AF207990	Fer-1-like 3, myoferlin (C. elegans)	-0.7029	0.002661	0.05238
214283_at	IFT20	AU150186	Intraflagellar transport 20 homolog (Chlamydomonas)	-2.042	0.002662	0.05238
224918_x_at	MGST1,MGST,GST12,MGST-I,MGC14525	AI220117	Microsomal glutathione S-transferase 1	-1.322	0.00267	0.0525
218149_s_at	ZNF395	NM_017606	Homo sapiens zinc finger protein 395 (ZNF395), mRNA.	-0.9067	0.002672	0.05251
204508_s_at	CA12,CAXII,FLJ20151,HsT18816	BC001012	Carbonic anhydrase XII	-2.453	0.002674	0.05252
212092_at	PEG10,Edr,HB-1,Mar2,MEF3L,Mart2,RGAG3,KIAA1051	BE858180	Paternally expressed 10	-2.073	0.002677	0.05254
206209_s_at	CA4,CAIV,Car4	NM_000717	Carbonic anhydrase IV	-1.1	0.002683	0.0526
205313_at	TCF2,FJHN,HNF2,LFB3,HNF1B,MODY5,VHNF1,HNF1beta	NM_000458	Transcription factor 2, hepatic; LF-B3; variant hepatic nuclear factor	-1.605	0.002684	0.0526
218552_at	ECHDC2,FLJ10948	NM_018281	Enoyl Coenzyme A hydratase domain containing 2	-0.6824	0.002688	0.05267
205049_s_at	CD79A,IGA,MB-1	NM_001783	CD79a molecule, immunoglobulin-associated alpha	3.852	0.002691	0.05269
205467_at	CASP10,MCH4,ALPS2,FLICE2	NM_001230	Caspase 10, apoptosis-related cysteine peptidase	0.8815	0.002695	0.0527
235306_at	GIMAP8,IANT,hIAN6,MGC129545,DKFZp667I133	AI611648	tt37g06.x1 NCI_CGAP_GC6 Homo sapiens cDNA clone IMAGE:2243002 3' similar to contains MER13.t1 MER13 repetitive element ; mRNA sequence.	1.074	0.002696	0.0527
229803_s_at	NUDT3,DIPP,DIPP1	AI347000	AF034176 Human mRNA (Tripodis and Ragoussis) Homo sapiens cDNA clone ntcon5 contig	-0.3872	0.002699	0.0527
213036_x_at	ATP2A3,SERCA3	Y15724	Homo sapiens SERCA3 gene, exons 1-7 (and joined CDS).	2.225	0.002703	0.0527
235299_at	SLC41A2,MGC125330,MGC125331,SLC41A1-L1,DKFZP434K0427	AI769269	Transcribed locus, strongly similar to XP_522514.1 PREDICTED: similar to solute carrier family 41, member 2 [Pan troglodytes]	1.454	0.002704	0.0527
205479_s_at	PLAU,ATF,UPA,URK,u-PA	NM_002658	Plasminogen activator, urokinase	0.5943	0.002704	0.0527
212810_s_at	SLC1A4,SATT,ASCT1	W72527	Solute carrier family 1 (glutamate/neutral amino acid transporter), member 4	1.321	0.002704	0.0527
223326_s_at	LOC388152,MGC60197	AI928799	hypothetical protein FLJ90297	-1.187	0.002706	0.0527
212698_s_at	SEPT10,FLJ11619	BF966021	Septin 10	-0.9159	0.002708	0.0527
238725_at	RAD50,hRad50,RAD50-2	AW392551	RAD50 homolog (S. cerevisiae)	1.736	0.002709	0.0527
220005_at	P2RY13,GPCR1,GPR86,GPR94,P2Y13,SP174,FKSG77	NM_023914	Purinergic receptor P2Y, G-protein coupled, 13	1.334	0.002714	0.05278
202531_at	IRF1,MAR,IRF-1	NM_002198	Interferon regulatory factor 1	1.351	0.002718	0.05282
205482_x_at	SNX15,HSAF001435	NM_013306	Sorting nexin 15	-0.2649	0.00272	0.05282
1554519_at	CD80,LAB7,CD28LG,CD28LG1	BC042665	CD80 molecule	1.974	0.002724	0.05286
204562_at	IRF4,MUM1,LSIRF	NM_002460	Interferon regulatory factor 4	2.401	0.002728	0.05292
210514_x_at	HLA-G,MHC-G	AF226990	HLA-G histocompatibility antigen, class I, G	0.9912	0.002734	0.053
225372_at	C10orf54,GI24	AK024449	Chromosome 10 open reading frame 54	0.9116	0.002737	0.05303
242384_at	CPEB4,KIAA1673	AI452469	Transcribed locus	1.112	0.002742	0.05308
238519_at	PLEKHM2,SKIP,KIAA0842,RP11-169K16.1	BG179828	Pleckstrin homology domain containing, family M (with RUN domain) member 2	-0.7964	0.002744	0.05308
213325_at	PVRL3,PPR3,PRR3,PVRR3,CDw113,FLJ90624,nectin-3,DKFZP566B0846	AA129716	Poliovirus receptor-related 3	-0.9712	0.002745	0.05308
232882_at	FOXO1A	AA079839	zm93f10.s1 Stratagene ovarian cancer (#937219) Homo sapiens cDNA clone IMAGE:545515 3', mRNA sequence.	1.027	0.002748	0.05311
216166_at	RHOH,TTF,ARHH	AK024909	Ras homolog gene family, member H	1.652	0.002752	0.05315
217236_x_at	IGHG1,immunoglobulin gamma 1 (Gm marker),constant region of heavy chain of IgG1	S74639	Immunoglobulin heavy constant gamma 1 (G1m marker)	1.875	0.002757	0.05321
230520_at	AIG1	T78402	yd80f03.s1 Soares fetal liver spleen 1NFLS Homo sapiens cDNA clone IMAGE:114557 3', mRNA sequence.	-0.9437	0.002759	0.05321
238877_at	EYA4,CMD1J,DFNA10	BE674583	Transcribed locus	-1.138	0.00276	0.05321
228100_at	C1orf88,FLJ23853,MGC126550,RP5-1125M8.4	AI830073	Chromosome 1 open reading frame 88	-1.949	0.002765	0.05327
214836_x_at	na	BG536224	Rearranged Ig kappa light chain variable region (II.2)	3.031	0.002769	0.05332
240165_at	240165_at	AI678013	Transcribed locus, weakly similar to XP_209041.2 PREDICTED: similar to KIAA1503 protein [Homo sapiens]	1.128	0.002771	0.05333
207402_at	ZNF132,pHZ-12,MGC126390,MGC126391	NM_003433	Zinc finger protein 132	-0.6931	0.002773	0.05333
236035_at	236035_at	AW190406	Transcribed locus	-1.116	0.002779	0.05334
202842_s_at	DNAJB9,MDG1,ERdj4,MST049,MSTP049,DKFZP564F1862	AL080081	DnaJ (Hsp40) homolog, subfamily B, member 9	1.072	0.002779	0.05334
220940_at	KIAA1641,FLJ21281	NM_025190;NM_025190.1	gb:NM_025190.1 /DB_XREF=gi:13449272 /GEN=KIAA1641 /FEA=FLmRNA /CNT=3 /TID=Hs.44566.0 /TIER=FL /STK=0 /UG=Hs.44566 /LL=57730 /DEF=Homo sapiens KIAA1641 protein (KIAA1641), mRNA. /PROD=hypothetical protein FLJ21281 /FL=gb:NM_025190.1	0.7736	0.00278	0.05334
207583_at	ABCD2,ALDR,ABC39,ALDL1,ALDRP,hALDR	NM_005164	ATP-binding cassette, sub-family D (ALD), member 2	1.75	0.002781	0.05334
230640_at	PRPF40B,HYPC	AW027431	PRP40 pre-mRNA processing factor 40 homolog B (S. cerevisiae)	1.581	0.002782	0.05334
208351_s_at	MAPK1,ERK,p38,p40,p41,ERK2,ERT1,MAPK2,PRKM1,PRKM2,P42MAPK,p41mapk	NM_002745	Mitogen-activated protein kinase 1	0.3395	0.002788	0.05341
217503_at	STK17B,DRAK2	AA203487	Transcribed locus	0.9918	0.002791	0.05343
207691_x_at	ENTPD1,CD39,ATPDase,NTPDase-1	NM_001776	Ectonucleoside triphosphate diphosphohydrolase 1	1.244	0.002791	0.05343
203300_x_at	AP1S2,DC22,SIGMA1B,MGC:1902	NM_003916	Adaptor-related protein complex 1, sigma 2 subunit	1.057	0.0028	0.05355
222731_at	ZDHHC2,ZNF372	AK001608	Zinc finger, DHHC-type containing 2	-0.9287	0.002806	0.05364
238880_at	GTF3A,AP2,TFIIIA	AI241331	General transcription factor IIIA	0.8961	0.002809	0.05364
230188_at	ICHTHYIN,ICHYN	AW138350	ichthyin protein	-3.435	0.002816	0.05364
204580_at	MMP12,HME,MME,MGC138506	NM_002426	Matrix metallopeptidase 12 (macrophage elastase)	3.049	0.002816	0.05364
206698_at	XK,KX,X1k,XKR1	NM_021083	X-linked Kx blood group (McLeod syndrome)	-1.53	0.002819	0.05364
229597_s_at	WDFY4,KIAA1607	BF592952	WDFY family member 4	1.341	0.00282	0.05364
239041_at	HIST1H2AK,H2A/d,H2AFD	AV747226	Histone 1, H2ak	-0.9172	0.002821	0.05364
226899_at	UNC5B,UNC5H2,p53RDL1	AK022859	Unc-5 homolog B (C. elegans)	-1.179	0.002821	0.05364
237981_at	CMYA5,DTNBP2,SPRYD2,C5orf10,DKFZp451G182,DKFZp451G223	AA195941	Cardiomyopathy associated 5	-1.293	0.002822	0.05364
218436_at	SIL1,BAP	NM_022464	SIL1 homolog, endoplasmic reticulum chaperone (S. cerevisiae)	0.6466	0.002825	0.05364
214651_s_at	HOXA9,HOX1,ABD-B,HOX1G,HOX1.7,MGC1934	U41813	Homeobox A9	-1.247	0.002827	0.05364
207113_s_at	TNF,DIF,TNFA,TNFSF2,TNF-alpha	NM_000594	Tumor necrosis factor (TNF superfamily, member 2)	2.709	0.002827	0.05364
235052_at	ZNF792,FLJ38451,MGC117233,MGC119731	AV758821	FLJ38451 protein	-0.6607	0.002829	0.05364
204519_s_at	PLLP,PMLP,TM4SF11	NM_015993	Plasma membrane proteolipid (plasmolipin)	-1.435	0.002829	0.05364
1562955_at	WDFY1,WDF1,FENS-1,ZFYVE17	BC028181	WD repeat and FYVE domain containing 1	0.7552	0.002832	0.05364
214470_at	KLRB1,NKR,CD161,CLEC5B,NKR-P1,NKRP1A,NKR-P1A,hNKR-P1A,MGC138614	NM_002258	Killer cell lectin-like receptor subfamily B, member 1	2.05	0.002835	0.05364
223136_at	AIG1,AIG-1,FLJ10485,dJ95L4.1,RP1-95L4.1,DKFZp686F03136	AF151861	Androgen-induced 1	-1.058	0.002835	0.05364
228889_at	C14orf128,MGC15504	BF223658	Chromosome 14 open reading frame 128	-0.8534	0.002835	0.05364
232645_at	LOC153684,MGC120598	AW665885	hypothetical protein LOC153684	0.5689	0.00284	0.0537
239496_at	RSU1,RSP-1,FLJ31034	AW515913	Ras suppressor protein 1	0.7685	0.002842	0.05371
226818_at	MPEG1,MGC132657,MGC138435	T64884	macrophage expressed gene 1	1.365	0.002848	0.05379
204770_at	TAP2,APT2,PSF2,ABC18,ABCB3,RING11,D6S217E	NM_000544	Transporter 2, ATP-binding cassette, sub-family B (MDR/TAP)	1.44	0.002853	0.05385
202389_s_at	HD,HTT,IT15	L12392	Huntingtin (Huntington disease)	0.4918	0.002856	0.05387
220038_at	SGK3,CISK,SGK2,SGKL,DKFZp781N0293	NM_013257	Serum/glucocorticoid regulated kinase family, member 3	0.6915	0.002857	0.05387
213293_s_at	TRIM22,RNF94,STAF50,GPSTAF50	AA083478	Tripartite motif-containing 22	0.7816	0.002861	0.0539
1554899_s_at	FCER1G	BC020763	gb:BC020763.1 /DB_XREF=gi:18088866 /TID=Hs2.433300.2 /CNT=3 /FEA=FLmRNA /TIER=FL /STK=1 /LL=2207 /UG_GENE=FCER1G /UG=Hs.433300 /DEF=Homo sapiens, Similar to Fc fragment of IgE, high affinity I, receptor for; gamma polypeptide, clone MGC:22620 IMAGE:4704425, mRNA, complete cds. /PROD=Similar to Fc fragment of IgE, high affinity I,receptor for; gamma polypeptide /FL=gb:BC020763.1	1.623	0.002864	0.05392
220942_x_at	C3orf28,E2IG5,HGTD-P	NM_014367	Chromsome 3 open reading frame 28	-1.028	0.002868	0.05392
204279_at	PSMB9,LMP2,RING12,MGC70470	NM_002800	Proteasome (prosome, macropain) subunit, beta type, 9 (large multifunctional peptidase 2)	1.657	0.002869	0.05392
229232_at	LRRC57,FLJ36812,DKFZp686H1865	AW135740	Leucine rich repeat containing 57	-0.5376	0.00287	0.05392
221677_s_at	DONSON,B17,C21orf60,DKFZP434M035	AF232674	Homo sapiens B17 (C21orf60) mRNA, complete cds, alternatively spliced.	0.6082	0.002872	0.05392
221689_s_at	PIGP,DCRC,DSRC,DSCR5,DCRC-S	AB035745	Phosphatidylinositol glycan, class P	-0.6925	0.002873	0.05392
203010_at	STAT5A,MGF,STAT5	NM_003152	Signal transducer and activator of transcription 5A	0.6157	0.002875	0.05392
210629_x_at	LST1,B144,LST-1,D6S49E,MGC119006,MGC119007	AF000425	Leukocyte specific transcript 1	1.117	0.002875	0.05392
238081_at	C4orf12,FBI4,MGC120078,MGC120079	AI694300	Transcribed locus	-0.8239	0.002878	0.05394
205192_at	MAP3K14,HS,NIK,HSNIK,FTDCR1B	NM_003954	Mitogen-activated protein kinase kinase kinase 14	0.9547	0.002881	0.05396
235522_at	CLEC2D,CLAX,LLT1,OCIL	AA262688	MRNA; cDNA DKFZp667F1814 (from clone DKFZp667F1814)	0.7335	0.002886	0.054
204198_s_at	RUNX3,AML2,CBFA3,PEBP2aC,FLJ34510,MGC16070	AA541630	Runt-related transcription factor 3	1.733	0.002887	0.054
241808_at	C8orf70,CGI-62	AW190593	Chromosome 8 open reading frame 70	-0.7902	0.002889	0.054
215058_at	MGC24039,FLJ41648,FLJ43333,DKFZp686P1174	AU144041	hypothetical protein MGC24039	1.325	0.00289	0.054
208742_s_at	SAP18,SAP18p,2HOR0202,MGC27131	U78303	Sin3A-associated protein, 18kDa	-0.465	0.002894	0.05402
221750_at	HMGCS1,HMGCS,MGC90332	BG035985	3-hydroxy-3-methylglutaryl-Coenzyme A synthase 1 (soluble)	-0.6518	0.002895	0.05402
233976_at	233976_at	AA758732	Transcribed locus	1.077	0.002897	0.05402
227954_at	LOC162073,MGC126798,MGC126800	AI458417	hypothetical protein LOC162073	-0.8253	0.002898	0.05402
209877_at	SNCG,SR,BCSG1	AF010126	Synuclein, gamma (breast cancer-specific protein 1)	-1.693	0.002901	0.05405
1555561_a_at	UGCGL2,HUGT2,FLJ10873,FLJ11485,MGC87276	BC032302	UDP-glucose ceramide glucosyltransferase-like 2	-0.8299	0.002913	0.05424
201911_s_at	FARP1,CDEP,PLEKHC2,MGC87400	NM_005766	FERM, RhoGEF (ARHGEF) and pleckstrin domain protein 1 (chondrocyte-derived)	-1.072	0.002917	0.05429
225927_at	MAP3K1,MEKK,MEKK1,MAPKKK1	AA541479	Mitogen-activated protein kinase kinase kinase 1	0.8661	0.00292	0.05429
219541_at	LIME1,LIME,LP8067,FLJ20406,dJ583P15.4,RP4-583P15.5	NM_017806	Lck interacting transmembrane adaptor 1	1.34	0.002921	0.05429
227415_at	DGKH,DGKeta,DKFZp761I1510	BF109303	Diacylglycerol kinase, eta	-0.9242	0.002925	0.05433
210024_s_at	UBE2E3,UBCH9,UbcM2	AB017644	Ubiquitin-conjugating enzyme E2E 3 (UBC4/5 homolog, yeast)	-0.7886	0.002927	0.05433
214130_s_at	PDE4DIP,MMGL,CMYA2,MGC75440,DKFZp781J054	AI821791	Phosphodiesterase 4D interacting protein (myomegalin)	0.5288	0.002929	0.05435
218326_s_at	LGR4,GPR48	NM_018490	Leucine-rich repeat-containing G protein-coupled receptor 4	-1.338	0.002932	0.05436
205600_x_at	HOXB5,HOX2,HU-1,HOX2A,Hox2.1,HHO.C10	AI052747	Homeobox B5	-1.06	0.002939	0.0544
223545_at	FANCD2,FA4,FAD,FACD,FAD2,FA-D2,FANCD,FLJ23826,DKFZp762A223	AF340183	Fanconi anemia, complementation group D2	0.7435	0.00294	0.0544
211426_x_at	GNAQ,GAQ,G-ALPHA-q	U40038	Guanine nucleotide binding protein (G protein), q polypeptide	-0.5156	0.00294	0.0544
212727_at	DLG3,MRX,MRX90,NEDLG,NE-Dlg,SAP102,KIAA1232	AB033058	Discs, large homolog 3 (neuroendocrine-dlg, Drosophila)	-0.5251	0.002944	0.0544
203717_at	DPP4,CD26,ADABP,ADCP2,DPPIV,TP103	NM_001935	Dipeptidyl-peptidase 4 (CD26, adenosine deaminase complexing protein 2)	1.121	0.002945	0.0544
228834_at	TOB1,TOB,TROB,APRO6,PIG49,TROB1,MGC34446,MGC104792	BF240286	Transducer of ERBB2, 1	-1.098	0.002949	0.0544
223299_at	SEC11L3,SPC21,SPCS4C	AF212233	SEC11-like 3 (S. cerevisiae)	1.353	0.00295	0.0544
201841_s_at	HSPB1,CMT2F,HSP27,HSP28,Hsp25,HS.76067,DKFZp586P1322	NM_001540	Heat shock 27kDa protein 1	-0.7556	0.00295	0.0544
206393_at	TNNI2,DA2B,FSSV,AMCD2B	NM_003282	Troponin I type 2 (skeletal, fast)	-2.606	0.002954	0.0544
215646_s_at	CSPG2,VERSICAN,DKFZp686K06110	R94644	Chondroitin sulfate proteoglycan 2 (versican)	1.768	0.002955	0.0544
223661_at	NUCKS1,JC7,NUCKS,FLJ21480	AF130080	CDNA clone IMAGE:4513453	-1.129	0.002955	0.0544
243470_at	ITFG1,TIP,CDA08	AW206536	Integrin alpha FG-GAP repeat containing 1	0.8546	0.002956	0.0544
210288_at	KLRG1,2F1,MAFA,MAFA-L,MAFA-2F1,MGC13600	AF081675	Killer cell lectin-like receptor subfamily G, member 1	1.173	0.002956	0.0544
220345_at	LRRTM4,FLJ12568,MGC120633,MGC120636	NM_024993	Leucine rich repeat transmembrane neuronal 4	-1.641	0.002962	0.05448
228956_at	UGT8,CGT	N22272	MRNA; cDNA DKFZp761G1111 (from clone DKFZp761G1111)	1.472	0.002966	0.05451
212856_at	DIP,KIAA0767,MGC90497,dA59H18.1,dJ439F8.1	AB018310	death-inducing-protein	0.3689	0.002967	0.05451
232662_x_at	C10orf58,MGC4248	AK022598	CDNA FLJ12536 fis, clone NT2RM4000265	-0.9585	0.002969	0.05451
232167_at	SLC2A11,GLUT10,GLUT11,MGC118830,MGC118833,SLC2A11-a,SLC2A11-c	BE675356	7f07e09.x1 NCI_CGAP_CLL1 Homo sapiens cDNA clone IMAGE:3293992 3' similar to contains Alu repetitive element;contains element MER24 repetitive element ; mRNA sequence.	0.5649	0.002978	0.05458
230036_at	SAMD9L,UEF1,C7orf6,FLJ39885,KIAA2005	BE669858	Sterile alpha motif domain containing 9-like	1.267	0.002978	0.05458
203166_at	CFDP1,p97,BCNT,CP27,SWC5,Yeti	NM_006324	Craniofacial development protein 1	-0.6686	0.002978	0.05458
201032_at	BLCAP,BC10	NM_006698	Bladder cancer associated protein	-1.224	0.002983	0.05464
229041_s_at	ITGB2,LAD,CD18,MF17,MFI7,LCAMB,LFA-1,MAC-1	AW303397	Integrin, beta 2 (complement component 3 receptor 3 and 4 subunit)	1.871	0.002988	0.05469
212345_s_at	CREB3L2,BBF2H7,MGC71006,MGC131709	BE675139	Transcribed locus	0.7496	0.002989	0.05469
223213_s_at	ZHX1	AI123518	Zinc fingers and homeoboxes 1	-0.5982	0.002996	0.05479
217227_x_at	variable region,JL2/3 region	X93006	IgG lambda light chain V-J-C region (clone Tgl11)	3.2	0.003	0.05482
224879_at	C9orf123,MGC4730	BF315994	Chromosome 9 open reading frame 123	-0.5409	0.003004	0.05486
202241_at	TRIB1,C8FW,GIG2,SKIP1	NM_025195	Tribbles homolog 1 (Drosophila)	1.201	0.003009	0.05493
221724_s_at	CLEC4A,DCIR,LLIR,DDB27,CLECSF6,HDCGC13P	AF200738	C-type lectin domain family 4, member A	1.107	0.003015	0.05498
204950_at	CARD8,DACAR,NDPP1,TUCAN,CARDINAL,KIAA0955,MGC57162	NM_014959	Caspase recruitment domain family, member 8	1.158	0.003016	0.05498
217727_x_at	VPS35,MEM3,FLJ10752,FLJ13588,FLJ20388,DKFZp434E1211,DKFZp434P1672	NM_018206	Vacuolar protein sorting 35 (yeast)	-0.497	0.003018	0.05499
202662_s_at	ITPR2,IP3R2	NM_002223	Inositol 1,4,5-triphosphate receptor, type 2	0.8675	0.00302	0.05501
210072_at	CCL19,ELC,CKb11,MIP3B,MIP-3b,SCYA19,MGC34433	U88321	Chemokine (C-C motif) ligand 19	3.768	0.003023	0.05502
229296_at	229296_at	AI659477	CDNA FLJ34873 fis, clone NT2NE2014950	-1.799	0.003032	0.05515
202804_at	ABCC1,MRP,ABCC,GS-X,MRP1,ABC29,DKFZp781G125,DKFZp686N04233	AI539710	ATP-binding cassette, sub-family C (CFTR/MRP), member 1	0.5329	0.003034	0.05515
230673_at	PKHD1L1,PKHDL1,DKFZp586C1021	AV706971	Polycystic kidney and hepatic disease 1 (autosomal recessive)-like 1	3.087	0.003035	0.05515
204290_s_at	ALDH6A1,MMSDH,MMSADHA,MGC40271	NM_005589	Aldehyde dehydrogenase 6 family, member A1	-0.8489	0.00304	0.05521
235952_at	DGKH,DGKeta,DKFZp761I1510	AA521504	Diacylglycerol kinase, eta	-1.183	0.003043	0.05522
209320_at	ADCY3,AC3,KIAA0511	AF033861	Adenylate cyclase 3	0.4876	0.003046	0.05524
222876_s_at	CENTA2,cent-b,HSA272195	AI761520	Centaurin, alpha 2	1.19	0.003049	0.05524
220625_s_at	ELF5,ESE2	AF115403	E74-like factor 5 (ets domain transcription factor)	-3.08	0.00305	0.05524
226597_at	REEP6,DP1L1,TB2L1,C19orf32,FLJ25383	AI348159	Receptor accessory protein 6	-2.206	0.003055	0.05524
228538_at	ZNF662,FLJ45880	BE671164	Zinc finger protein 662	-1.073	0.003056	0.05524
221903_s_at	CYLD,EAC,CDMT,CYLD1,CYLDI,USPL2,HSPC057,FLJ20180,FLJ31664,KIAA0849	BE046443	Cylindromatosis (turban tumor syndrome)	0.8152	0.003056	0.05524
224746_at	KIAA1522	AB040955	KIAA1522	-1.391	0.003057	0.05524
231980_at	CD226,PTA1,DNAM1,DNAM-1,TLiSA1	AL120332	CD226 molecule	-1.619	0.003058	0.05524
215945_s_at	TRIM2,RNF86,KIAA0517	BC005016	Tripartite motif-containing 2	-0.988	0.003061	0.05527
236402_at	BRAF,BRAF1,RAFB1,B-raf 1,MGC126806,MGC138284	AW184034	CDNA FLJ42263 fis, clone TKIDN2014570	-0.5556	0.003065	0.05527
239638_at	239638_at	AI608696	CDNA FLJ33227 fis, clone ASTRO2001088	-2.515	0.003067	0.05527
212041_at	ATP6V0D1,P39,VATX,VMA6,ATP6D,ATP6DV,VPATPD	AL566172	ATPase, H+ transporting, lysosomal 38kDa, V0 subunit d1	0.4694	0.003069	0.05527
221190_s_at	C18orf8,MIC1,HsT2591,FLJ23453	NM_013326	Chromosome 18 open reading frame 8	0.612	0.003071	0.05527
209053_s_at	WHSC1,WHS,NSD2,TRX5,MMSET,REIIBP,FLJ23286,KIAA1090	BE793789	Transcribed locus	0.9457	0.003072	0.05527
227735_s_at	C10orf99,UNQ1833,FLJ21763	AA553959	Chromosome 10 open reading frame 99	-2.908	0.003079	0.05527
211392_s_at	PATZ1,ZSG,MAZR,PATZ,RIAZ,ZBTB19,ZNF278,dJ400N23	AF242522	Homo sapiens krueppel-related zinc finger protein SBZF5 mRNA, complete cds.	-0.7832	0.00308	0.05527
211798_x_at	IGLJ3	AB001733	Immunoglobulin lambda locus	3.242	0.00308	0.05527
1559057_at	CXorf45,FLJ23018	U00944	Chromosome X open reading frame 45	1.287	0.003082	0.05527
202355_s_at	GTF2F1,BTF4,RAP74,TF2F1,TFIIF	BC000120	General transcription factor IIF, polypeptide 1, 74kDa	-0.764	0.003082	0.05527
243968_x_at	FCRL1,FCRH1,IFGP1,IRTA5,RP11-367J7.7,DKFZp667O1421	AI572979	Fc receptor-like 1	3.325	0.003083	0.05527
227607_at	STAMBPL1,AMSH-FP,AMSH-LP,ALMalpha,FLJ31524,KIAA1373,bA399O19.2	AI638611	STAM binding protein-like 1	0.812	0.003084	0.05527
205712_at	PTPRD,HPTP,PTPD,HPTPD,MGC119750,MGC119751,MGC119752,MGC119753,HPTP-DELTA,R-PTP-DELTA	NM_002839	Protein tyrosine phosphatase, receptor type, D	-1.288	0.003088	0.05527
210222_s_at	RTN1,NSP,MGC133250	BC000314	Reticulon 1	1.4	0.00309	0.05527
204348_s_at	AK3L1,AK3,AK4	NM_013410	Adenylate kinase 3-like 1	-0.8616	0.003091	0.05527
243030_at	MAP3K1,MEKK,MEKK1,MAPKKK1	AA211369	Mitogen-activated protein kinase kinase kinase 1	0.9622	0.003092	0.05527
238025_at	MLKL,FLJ34389	AA706818	zj30e03.s1 Soares_fetal_liver_spleen_1NFLS_S1 Homo sapiens cDNA clone IMAGE:451804 3', mRNA sequence.	1.017	0.003094	0.05527
225189_s_at	RAPH1,LPD,RMO1,PREL2,ALS2CR9,ALS2CR18,KIAA1681,RalGDS/AF-6	AA194149	Ras association (RalGDS/AF-6) and pleckstrin homology domains 1	-0.9191	0.003095	0.05527
211287_x_at	CSF2RA,GMR,CD116,CSF2R,CDw116,CSF2RX,CSF2RY,GMCSFR,CSF2RAX,CSF2RAY,MGC3848,MGC4838,GM-CSF-R-alpha	M64445	Colony stimulating factor 2 receptor, alpha, low-affinity (granulocyte-macrophage)	1.14	0.003096	0.05527
227112_at	TMCC1,FLJ42680,DKFZp686M0169	AW270037	Transmembrane and coiled-coil domain family 1	-0.4043	0.003097	0.05527
214164_x_at	CA12,CAXII,FLJ20151,HsT18816	BF752277	Carbonic anhydrase XII	-1.41	0.003099	0.05527
219627_at	ZNF767,FLJ12700,FLJ42870,MGC51818	NM_024910	Hypothetical protein FLJ12700	0.4751	0.0031	0.05527
228343_at	POU2F2,OCT2,OTF2,Oct-2	AA805754	POU domain, class 2, transcription factor 2	2.311	0.003102	0.05528
235766_x_at	RAB27A,GS2,RAM,RAB27,HsT18676,MGC117246	AA743462	RAB27A, member RAS oncogene family	0.7928	0.003112	0.05543
202915_s_at	FAM20B	BF115776	Family with sequence similarity 20, member B	-0.5503	0.003114	0.05544
228027_at	GPRASP2,GASP2,FLJ35662,FLJ37327	BF732712	Transcribed locus	-1.205	0.003124	0.05559
242225_at	MON2,KIAA1040,MGC35493	AI569482	MON2 homolog (S. cerevisiae)	0.5267	0.00313	0.05565
1556820_a_at	DLEU2,1B4,DLB2,LEU2,BCMSUN,RFP2OS,MGC88287,leukemia associated gene 2,BCMS upstream neighbor-like,ret finger protein 2 opposite strand	H48516	Deleted in lymphocytic leukemia, 2	0.9634	0.003134	0.05567
206804_at	CD3G,T3G,CD3-GAMMA,MGC138597	NM_000073	CD3g molecule, gamma (CD3-TCR complex)	1.341	0.003135	0.05567
209794_at	SRGAP3,WRP,MEGAP,SRGAP2,ARHGAP14,KIAA0411	AB007871	SLIT-ROBO Rho GTPase activating protein 3	-1.683	0.003141	0.05575
204431_at	TLE2,ESG,ESG2,GRG2,FLJ41188	NM_003260	Transducin-like enhancer of split 2 (E(sp1) homolog, Drosophila)	-1.458	0.003146	0.05575
1552648_a_at	TNFRSF10A,DR4,APO2,CD261,MGC9365,TRAILR1,TRAILR-1	NM_003844	Tumor necrosis factor receptor superfamily, member 10a	0.7226	0.003146	0.05575
236496_at	DEGS2,DES2,FADS8,C14orf66	AW006352	Degenerative spermatocyte homolog 2, lipid desaturase (Drosophila)	-2.879	0.003147	0.05575
239082_at	239082_at	BF437161	CDNA clone IMAGE:5311370	-0.8747	0.003149	0.05575
243888_at	CD47,IAP,OA3,MER6	AI610684	CD47 molecule	1.113	0.003149	0.05575
210650_s_at	PCLO,ACZ,DKFZp779G1236	BC001304	Piccolo (presynaptic cytomatrix protein)	-1.134	0.00316	0.05589
210574_s_at	NUDC,HNUDC,MNUDC,NPD011	AF241788	Nuclear distribution gene C homolog (A. nidulans)	-0.3651	0.003161	0.05589
213578_at	BMPR1A,ALK3,CD292,ACVRLK3	AI678679	Bone morphogenetic protein receptor, type IA	-0.9616	0.00317	0.05589
217671_at	RFX3,MGC87155,bA32F11.1	BE466926	Regulatory factor X, 3 (influences HLA class II expression)	1.207	0.003171	0.05589
233664_at	ARL15,ARFRP2,FLJ20051	BE156526	ADP-ribosylation factor-like 15	0.8644	0.003172	0.05589
224906_at	TMEM16F,MGC104751	AL041280	Transmembrane protein 16F	-0.6176	0.003175	0.05589
202421_at	IGSF3,V8,EWI-3,MGC117164	AB007935	Immunoglobulin superfamily, member 3	-1.651	0.003175	0.05589
243017_at	LOC158572	AA032156	hypothetical protein LOC158572	-0.8422	0.003179	0.05589
226914_at	ARPC5L,ARC16-2,MGC3038	AU158936	Actin related protein 2/3 complex, subunit 5-like	0.6412	0.00318	0.05589
235683_at	SESN3,SEST3,MGC29667	BF685808	Sestrin 3	1.32	0.003182	0.05589
225282_at	SMAP1L,RP1-228H13.3	AL137764	Stromal membrane-associated protein 1-like	0.9235	0.003182	0.05589
1557419_a_at	ACSL4,ACS4,FACL4,LACS4,MRX63,MRX68	W95007	Acyl-CoA synthetase long-chain family member 4	1.294	0.003184	0.05589
201951_at	ALCAM,MEMD,CD166,FLJ38514,MGC71733	BF242905	Transcribed locus	-1.479	0.003184	0.05589
201887_at	IL13RA1,NR4,CD213A1,IL-13Ra	NM_001560	Interleukin 13 receptor, alpha 1	0.5153	0.003185	0.05589
241940_at	ABHD3,LABH3,MGC11259	BF477544	Transcribed locus	1.162	0.003185	0.05589
228452_at	C17orf39,MGC3048	AA827865	Chromosome 17 open reading frame 39	-0.4708	0.003186	0.05589
209770_at	BTN3A1,BTF5,BT3.1,CD277,MGC141880	U90552	Butyrophilin, subfamily 3, member A1	0.9485	0.003188	0.05589
243649_at	FBXO7,FBX,FBX7,FBX07,DKFZp686B08113	AI678692	F-box protein 7	0.6506	0.003191	0.05593
224985_at	NRAS,N-ras,NRAS1	BE964484	601658192R1 NIH_MGC_68 Homo sapiens cDNA clone IMAGE:3876166 3', mRNA sequence.	0.4906	0.003194	0.05594
241775_at	SCFD1,SLY1,RA410,KIAA0917,STXBP1L2,C14orf163	AW298119	Sec1 family domain containing 1	0.8493	0.0032	0.05599
227978_s_at	ZADH2,MGC45594	BF591611	Zinc binding alcohol dehydrogenase, domain containing 2	-0.5923	0.0032	0.05599
234306_s_at	SLAMF7,19A,CS1,CD319,CRACC	AJ271869	SLAM family member 7	2.032	0.003205	0.05604
215856_at	CD33L3,HsT1361	AK025833	CD33 molecule-like 3	-1.448	0.003209	0.05608
211571_s_at	CSPG2,VERSICAN,DKFZp686K06110	D32039	Chondroitin sulfate proteoglycan 2 (versican)	1.679	0.003215	0.05615
243981_at	STK4,KRS2,MST1,YSK3,DKFZp686A2068	AI763206	Serine/threonine kinase 4	1.178	0.00322	0.0562
226653_at	MARK1,MARK,KIAA1477,MGC126512,MGC126513	AB040910	MAP/microtubule affinity-regulating kinase 1	-1.111	0.003223	0.0562
226936_at	C6orf173,CUG2,DKFZp686L1553	BG492359	Chromosome 6 open reading frame 173	1.509	0.003226	0.0562
244015_at	EIF4G3,eIF4GII	AA704163	Eukaryotic translation initiation factor 4 gamma, 3	0.5661	0.003227	0.0562
205325_at	PHYHIP,PAHX-AP,DYRK1AP3,KIAA0273	NM_014759	Phytanoyl-CoA 2-hydroxylase interacting protein	-1.574	0.003228	0.0562
225086_at	FAM98B,FLJ38426	BF679966	Family with sequence similarity 98, member B	-0.5102	0.003229	0.0562
230489_at	CD5,T1,LEU1	AI797836	CD5 molecule	1.573	0.003234	0.05621
1559362_at	KIAA0999,L19,FLJ12240	BC039419	KIAA0999 protein	0.7872	0.003235	0.05621
214823_at	ZNF204	AF033199	Zinc finger protein 204	-0.8767	0.003237	0.05621
1555392_at	TES,TESS,TESS-2,TESTIN,MGC1146,DKFZP586B2022	AY143171	Testis derived transcript (3 LIM domains)	1.122	0.003237	0.05621
222392_x_at	PERP,THW,KCP1,PIGPC1,KRTCAP1,dJ496H19.1,RP3-496H19.1	AJ251830	PERP, TP53 apoptosis effector	-1.362	0.003239	0.05621
227384_s_at	FAM91A2,KIAA0493	AW340595	Family with sequence similarity 91, member A2	0.7492	0.003239	0.05621
201285_at	MKRN1,RNF61,FLJ21334	NM_013446	Makorin, ring finger protein, 1	-0.437	0.003248	0.05633
223809_at	RGS18,RGS13	AF076642	Regulator of G-protein signalling 18	1.056	0.003252	0.05636
216621_at	ROCK1,MGC43611,P160ROCK,MGC131603	AL050032	Rho-associated, coiled-coil containing protein kinase 1	0.7903	0.003257	0.05638
1552390_a_at	C8orf47,FLJ39553	NM_173549	Chromosome 8 open reading frame 47	-2.719	0.003258	0.05638
236172_at	LTB4R,BLT1,BLTR,P2Y7,GPR16,LTBR1,P2RY7,CMKRL1,LTB4R1	AW206817	Transcribed locus, strongly similar to NP_858043.1 leukotriene B4 receptor; chemokine receptor-like 1; G protein-coupled receptor 16; purinergic receptor P2Y, G-protein coupled, 7 [Homo sapiens]	1.093	0.003258	0.05638
201830_s_at	NET1,NET1A,ARHGEF8	NM_005863	Neuroepithelial cell transforming gene 1	-0.7259	0.003264	0.05643
212829_at	212829_at	BE878277	CDNA FLJ13267 fis, clone OVARC1000964	0.7849	0.003266	0.05643
235023_at	VPS13C,FLJ21361,DKFZp686E0570	AA828371	Vacuolar protein sorting 13 homolog C (S. cerevisiae)	0.8489	0.003267	0.05643
239938_x_at	MEF2C	BF514659	MADS box transcription enhancer factor 2, polypeptide C (myocyte enhancer factor 2C)	1.377	0.003269	0.05643
209329_x_at	HIGD2A,MGC2198	BC000587	Homo sapiens cDNA clone MGC:2198 IMAGE:3345790, complete cds.	-0.6721	0.00327	0.05643
206893_at	SALL1,TBS,HSAL1,ZNF794	NM_002968	Sal-like 1 (Drosophila)	-1.49	0.003272	0.05643
219947_at	CLEC4A,DCIR,LLIR,DDB27,CLECSF6,HDCGC13P	NM_016184	C-type lectin domain family 4, member A	1.299	0.003275	0.05643
209734_at	NCKAP1L,HEM1	BC001604	NCK-associated protein 1-like	1.944	0.003276	0.05643
224827_at	DC-UbP,DCUBP,MGC30022	AK022894	dendritic cell-derived ubiquitin-like protein	-0.3692	0.00328	0.05648
225603_s_at	LOC286144	BE962119	hypothetical protein LOC286144	-1.215	0.003284	0.05652
235987_at	PRKXP1	AI983986	Protein kinase, X-linked, pseudogene 1	1.217	0.003286	0.05652
231990_at	USP15,UNPH4,KIAA0529,MGC74854,MGC131982	AK023703	Ubiquitin specific peptidase 15	0.5169	0.003299	0.05671
213017_at	ABHD3,LABH3,MGC11259	AL534702	Abhydrolase domain containing 3	0.915	0.003306	0.05675
244777_at	DCP2,NUDT20,FLJ33245	AA504595	DCP2 decapping enzyme homolog (S. cerevisiae)	0.8388	0.003308	0.05675
243945_at	TRIM2,RNF86,KIAA0517	AI298925	Tripartite motif-containing 2	-1.176	0.003309	0.05675
209681_at	SLC19A2,TC1,THT1,TRMA,THTR1	AF153330	Solute carrier family 19 (thiamine transporter), member 2	-0.9514	0.00331	0.05675
215440_s_at	BEXL1,BEX4,FLJ10097	AL523320	Brain expressed X-linked-like 1	-0.7744	0.003311	0.05675
225481_at	FRMD6,EX1,Willin,C14orf31,MGC17921,c14_5320	AL040051	FERM domain containing 6	-1.048	0.003313	0.05675
213110_s_at	COL4A5,ATS,ASLN,CA54,MGC42377	AW052179	Collagen, type IV, alpha 5 (Alport syndrome)	-0.9307	0.003314	0.05675
227790_at	C6orf157,H10BH,MGC126561,MGC126587,DKFZp434A1520	AV692609	Chromosome 6 open reading frame 157	-0.6471	0.003317	0.05677
226915_s_at	ARPC5L,ARC16-2,MGC3038	AU158936	Actin related protein 2/3 complex, subunit 5-like	0.5217	0.003319	0.05678
227522_at	CMBL,FLJ23617	AA209487	zq86c04.s1 Stratagene hNT neuron (#937233) Homo sapiens cDNA clone IMAGE:648870 3' similar to contains Alu repetitive element; mRNA sequence.	-1.264	0.003322	0.05678
240211_at	APCDD1,B7323,DRAPC1,FP7019	AI743177	Adenomatosis polyposis coli down-regulated 1	-0.5782	0.003323	0.05678
243196_s_at	TRAFD1,FLN29	BF223703	TRAF-type zinc finger domain containing 1	0.5701	0.00333	0.05685
230446_at	230446_at	AI627850	Transcribed locus, strongly similar to NP_002205.1 integrin, beta 8 [Homo sapiens]	-1.206	0.003331	0.05685
202307_s_at	TAP1,APT1,PSF1,ABC17,ABCB2,RING4,TAP1N,D6S114E,FLJ26666,TAP1*0102N	NM_000593	Transporter 1, ATP-binding cassette, sub-family B (MDR/TAP)	1.637	0.003335	0.05689
207737_at	RBPMS,HERMES	NM_006867	RNA binding protein with multiple splicing	-1.244	0.003345	0.05696
242438_at	ASXL1,KIAA0978,MGC71111,MGC117280	AI819150	Additional sex combs like 1 (Drosophila)	0.6257	0.003347	0.05696
243759_at	SFRS15,SRA4,FLJ23364,KIAA1172,DKFZP434E098	AI041854	Splicing factor, arginine/serine-rich 15	0.5718	0.003347	0.05696
209339_at	SIAH2,hSiah2	U76248	Seven in absentia homolog 2 (Drosophila)	-0.7338	0.003347	0.05696
235385_at	MARCH1,RNF171,MARCH-I,FLJ20668,DKFZp564M1682	AI935334	Transcribed locus	1.856	0.003349	0.05696
234339_s_at	GLTSCR2,PICT1	AF296124	Glioma tumor suppressor candidate region gene 2	-0.4801	0.00335	0.05696
211138_s_at	KMO,dJ317G22.1	BC005297	Opsin 3 (encephalopsin, panopsin)	2.114	0.003355	0.05703
219735_s_at	TFCP2L1,LBP9,CRTR1,LBP-9	NM_014553	Transcription factor CP2-like 1	-2.869	0.003359	0.05706
235786_at	RABEP1,RAB5EP,RABPT5	AI806781	Rabaptin, RAB GTPase binding effector protein 1	0.8391	0.003364	0.05711
203476_at	TPBG,5T4,M6P1,5T4-AG	NM_006670	Trophoblast glycoprotein	-0.7178	0.003366	0.05711
215096_s_at	ESD	AU145746	Esterase D/formylglutathione hydrolase	-0.4347	0.003369	0.05711
218924_s_at	CTBS,CTB	NM_004388	Chitobiase, di-N-acetyl-	0.3981	0.003369	0.05711
241399_at	FAM19A2,TAFA2,TAFA-2,MGC42403,DKFZp761E1217,DKFZp781P0552	AI142028	Family with sequence similarity 19 (chemokine (C-C motif)-like), member A2	-3.247	0.003377	0.05722
206175_x_at	ZNF222	NM_013360	Zinc finger protein 222	-0.7658	0.003383	0.05729
205459_s_at	NPAS2,MOP4,PASD4,FLJ23138,MGC71151	NM_002518	Neuronal PAS domain protein 2	-1.101	0.003386	0.05729
1553924_at	LOC116123,MGC23941,novel protein similar to flavin-containing monoxygenase proteins	NM_138784	flavin-containing monooxygenase pseudogene	-4.471	0.003387	0.05729
229599_at	LOC440335	AA675917	hypothetical gene supported by BC022385; BC035868; BC048326	-1.422	0.003392	0.0573
236037_at	LOC202451	AI800896	hypothetical protein LOC202451	-1.182	0.003393	0.0573
201283_s_at	APEH,APH,OPH,ACPH,D3S48E,D3F15S2,DNF15S2,MGC2178	J03068	Human DNF1552 (lung) mRNA, complete cds.	-1.912	0.003397	0.0573
220191_at	GKN1,FOV,CA11,AMP18,BRICD1,MGC70354,foveolin	NM_019617	Gastrokine 1	-3.385	0.003397	0.0573
221884_at	EVI1,EVI-1,PRDM3,MDS1-EVI1,AML1-EVI-1	BE466525	Transcribed locus	-1.081	0.003399	0.0573
219788_at	PILRA,FDF03	NM_013439	Paired immunoglobin-like type 2 receptor alpha	0.8297	0.0034	0.0573
227368_at	C6orf166,FLJ10342,dJ486L4.2	AW009630	Chromosome 6 open reading frame 166	0.8992	0.003402	0.0573
1554334_a_at	DNAJA4,MST104,MSTP104,PRO1472	BC031044	DnaJ (Hsp40) homolog, subfamily A, member 4	-1.033	0.003402	0.0573
206833_s_at	ACYP2,ACYM,ACYP	NM_001108	Homo sapiens acylphosphatase 2, muscle type (ACYP2), mRNA.	-0.7256	0.003406	0.05732
213079_at	TSR2,DT1P1A10,MGC20451,RP1-112K5.2	AA223871	Hypothetical protein DT1P1A10	-0.4559	0.003407	0.05732
214971_s_at	ST6GAL1,CD75,SIAT1,ST6GalI,MGC48859,ST6Gal I	AV695711	ST6 beta-galactosamide alpha-2,6-sialyltranferase 1	2.233	0.003412	0.05738
200811_at	CIRBP,CIRP	NM_001280	Cold inducible RNA binding protein	-0.7383	0.003416	0.05739
1566446_at	KLF12,AP2REP,AP-2rep,HSPC122	AL832616	Kruppel-like factor 12	1.265	0.003417	0.05739
239665_at	LOC441179,FLJ31325	AI633617	hypothetical gene supported by AK055887; AK125190	1.572	0.003424	0.05746
1558027_s_at	PRKAB2,MGC61468	AL552001	Protein kinase, AMP-activated, beta 2 non-catalytic subunit	-0.5951	0.003424	0.05746
210843_s_at	MFAP3L,NYD-sp9	AF327560	Microfibrillar-associated protein 3-like	-1.816	0.003428	0.05748
219377_at	FAM59A,Gm944,C18orf11	NM_022751	Heterogeneous nuclear ribonucleoprotein A1	-1.438	0.003438	0.05763
238451_at	MPP7,FLJ32798,RP11-218D6.5	BF693302	602081105F1 NIH_MGC_81 Homo sapiens cDNA clone IMAGE:4245577 5', mRNA sequence.	-1.816	0.003442	0.05765
213901_x_at	RPL41	AW149379	Ribosomal protein L41	-0.6642	0.003443	0.05765
229667_s_at	HOXB8,HOX2,HOX2D,Hox-2.4	AI277015	qm59d10.x1 Soares_placenta_8to9weeks_2NbHP8to9W Homo sapiens cDNA clone IMAGE:1893043 3' similar to contains element TAR1 repetitive element ; mRNA sequence.	-1.664	0.003445	0.05765
238428_at	KCNJ15,KIR1.3,KIR4.2,MGC13584	BG542347	602571708F1 NIH_MGC_77 Homo sapiens cDNA clone IMAGE:4696176 5', mRNA sequence.	-1.217	0.003447	0.05765
229121_at	229121_at	BE857553	CDNA FLJ44441 fis, clone UTERU2020242	1.95	0.003452	0.05766
216252_x_at	FAS,APT1,CD95,FAS1,APO-1,FASTM,ALPS1A,TNFRSF6	Z70519	Fas (TNF receptor superfamily, member 6)	0.7289	0.003453	0.05766
202083_s_at	SEC14L1,SEC14L,DKFZp686C06176	AI017770	SEC14-like 1 (S. cerevisiae)	1.375	0.003453	0.05766
219749_at	SH2D4A,SH2A,FLJ20967	NM_022071	SH2 domain containing 4A	-1.94	0.003455	0.05766
223638_at	NBPF3,AE2,DKFZp434D177,RP11-293F5.5	AL136890	Neuroblastoma breakpoint family, member 3	-0.8598	0.003461	0.05773
201755_at	MCM5,CDC46,MGC5315,P1-CDC46	NM_006739	MCM5 minichromosome maintenance deficient 5, cell division cycle 46 (S. cerevisiae)	0.8635	0.003468	0.05782
211574_s_at	CD46,MCP,TLX,MIC10,TRA2.10,MGC26544	D84105	CD46 molecule, complement regulatory protein	-0.9797	0.003475	0.0579
242136_x_at	MGC70870	T66145	hypothetical LOC403340	-0.7673	0.003477	0.05792
214967_at	SAMD4A,SMG,SMGA,SAMD4,Smaug,Smaug1,KIAA1053,DKFZp434H0350	AU146983	Sterile alpha motif domain containing 4A	0.7734	0.003488	0.05801
209309_at	AZGP1,ZAG,ZA2G	D90427	Alpha-2-glycoprotein 1, zinc	-2.751	0.003488	0.05801
218781_at	SMC6,SMC6L1,FLJ22116,FLJ35534	NM_024624	SMC6 structural maintenance of chromosomes 6-like 1 (yeast)	0.9205	0.00349	0.05801
207781_s_at	ZNF711,ZNF4,ZNF5,ZNF6,CMPX1,Zfp711,dJ75N13.1	NM_021998	Zinc finger protein 6	-2.215	0.00349	0.05801
226039_at	MGAT4A,GNT-IV,GNT-IVA	AW006441	Mannosyl (alpha-1,3-)-glycoprotein beta-1,4-N-acetylglucosaminyltransferase, isozyme A	0.8399	0.003494	0.05803
202917_s_at	S100A8,P8,MIF,NIF,CAGA,CFAG,CGLA,L1Ag,MRP8,CP-10,MA387,60B8AG	NM_002964	S100 calcium binding protein A8 (calgranulin A)	3.585	0.003498	0.05803
218308_at	TACC3,ERIC1,MGC117382,MGC133242	NM_006342	Transforming, acidic coiled-coil containing protein 3	2.143	0.003498	0.05803
235400_at	FCRLA,FCRL,FREB,FCRLX,FCRLb,FCRLd,FCRLe,FCRLM1,FCRLc1,FCRLc2,MGC4595,RP11-474I16.5	AL560266	Fc receptor-like and mucin-like 1	3.932	0.003501	0.05803
225394_s_at	ZCRB1,MADP1,RBM36,MADP-1,ZCCHC19,MGC26805	AI146850	Zinc finger CCHC-type and RNA binding motif 1	-0.4066	0.003502	0.05803
209539_at	ARHGEF6,PIXA,COOL2,MRX46,Cool-2,KIAA0006,alphaPIX,alpha-PIX	D25304	Rac/Cdc42 guanine nucleotide exchange factor (GEF) 6	0.6349	0.003502	0.05803
210058_at	MAPK13,SAPK4,PRKM13,MGC99536,p38delta	BC000433	Mitogen-activated protein kinase 13	-1.052	0.003506	0.05807
244251_at	LCP2,SLP76,SLP-76	BF363430	Lymphocyte cytosolic protein 2 (SH2 domain containing leukocyte protein of 76kDa)	1.073	0.003509	0.05808
230523_at	230523_at	AA603472	Transcribed locus	-1.583	0.003517	0.05818
235292_at	na	BE875232	601488533F1 NIH_MGC_69 Homo sapiens cDNA clone IMAGE:3890600 5', mRNA sequence.	0.8336	0.003526	0.0583
212798_s_at	ANKMY2,ZMYND20,DKFZP564O043	AK001389	Ankyrin repeat and MYND domain containing 2	-0.8059	0.003529	0.05831
1552318_at	GIMAP1,IMAP1,HIMAP1,IMAP38	AK091818	Potassium voltage-gated channel, subfamily H (eag-related), member 2	0.8368	0.003534	0.05835
1562289_at	DKFZp434N0220	AL834519	MRNA; cDNA DKFZp434N0220 (from clone DKFZp434N0220)	0.9312	0.003535	0.05835
232311_at	B2M	AU147899	Beta-2-microglobulin	1.433	0.003541	0.05839
216438_s_at	TMSL6,TMSB4L,dJ1071L10.1,thymosin, beta 4-like	AL133228	Human DNA sequence from clone RP5-1071L10 on chromosome 20 Contains part of the TMSB4L gene for thymosin beta 4-like and the 3' end of the BCAS4 gene for breast carcinoma amplified sequence 4, complete sequence.	0.4482	0.003545	0.05839
203287_at	LAD1,LadA,MGC10355	NM_005558	Ladinin 1	-1.625	0.003546	0.05839
1552851_at	ZSCAN4,ZNF494,FLJ35105,MGC126787,MGC126789	NM_152677	Zinc finger and SCAN domain containing 4	-2.112	0.003548	0.05839
234260_at	CDC42SE2,SPEC2,FLJ21967	AL122039	CDC42 small effector 2	1.435	0.003548	0.05839
230383_x_at	230383_x_at	AA133285	Transcribed locus, moderately similar to NP_060190.1 signal-transducing adaptor protein-2; brk kinase substrate [Homo sapiens]	0.4502	0.003548	0.05839
205786_s_at	ITGAM,CR3A,MO1A,CD11B,MAC-1,MAC1A,MGC117044	NM_000632	Integrin, alpha M (complement component 3 receptor 3 subunit)	1.036	0.003552	0.05842
1555812_a_at	ARHGDIB,D4,GDIA2,GDID4,LYGDI,Ly-GDI,RAP1GN1	AF498927	Rho GDP dissociation inhibitor (GDI) beta	0.9156	0.003561	0.05853
225202_at	RHOBTB3,KIAA0878	BE620739	Rho-related BTB domain containing 3	-1.103	0.003562	0.05853
202157_s_at	CUGBP2,ETR-3,NAPOR,BRUNOL3	U69546	CUG triplet repeat, RNA binding protein 2	0.8196	0.003566	0.05856
231430_at	MGC33846	AW205640	hypothetical protein MGC33846	-1.481	0.003576	0.0587
215671_at	PDE4B,DPDE4,PDEIVB,MGC126529,DKFZp686F2182	AU144792	Phosphodiesterase 4B, cAMP-specific (phosphodiesterase E4 dunce homolog, Drosophila)	2.953	0.003581	0.05872
235892_at	235892_at	AI620881	Transcribed locus, weakly similar to NP_060312.1 hypothetical protein FLJ20489 [Homo sapiens]	-2.835	0.003583	0.05872
1556314_a_at	1556314_a_at	BQ002274	(clone 1NIB-4) normalized cDNA library sequence	0.9151	0.003583	0.05872
219241_x_at	SSH3,SSH-3,FLJ10928,FLJ20515	NM_017857	Slingshot homolog 3 (Drosophila)	-1.254	0.003587	0.05875
226080_at	SSH2,SSH-2,KIAA1725,MGC78588	BE676214	Slingshot homolog 2 (Drosophila)	0.7129	0.003589	0.05875
230052_s_at	TA-NFKBH,MGC11314,MGC149503	AA004799	T-cell activation NFKB-like protein	1.054	0.003594	0.05878
1552367_a_at	SCIN,KIAA1905	AF276507	Scinderin	-2.104	0.003594	0.05878
222024_s_at	AKAP13,BRX,LBC,HA-3,Ht31,c-lbc,AKAP-Lbc,FLJ11952,FLJ43341,PROTO-LB,PROTO-LBC	AK022014	A kinase (PRKA) anchor protein 13	0.5081	0.003601	0.05884
38149_at	ARHGAP25	D29642	Rho GTPase activating protein 25	1.161	0.003605	0.05884
236708_at	CAPZB,CAPB,CAPZ,CAPPB,MGC104401,MGC129749,MGC129750	BE675714	Capping protein (actin filament) muscle Z-line, beta	1.114	0.003605	0.05884
239489_at	UBLCP1,CPUB1,FLJ25267,MGC10067	BE674693	Ubiquitin-like domain containing CTD phosphatase 1	0.8184	0.003606	0.05884
238598_s_at	RNF32,HSD15,FKSG33	BE962709	Ring finger protein 32	0.7776	0.003607	0.05884
205074_at	SLC22A5,CDSP,OCTN2,FLJ46769	NM_003060	Solute carrier family 22 (organic cation transporter), member 5	-1.021	0.003617	0.05896
203609_s_at	ALDH5A1,SSDH,SSADH	NM_001080	Aldehyde dehydrogenase 5 family, member A1 (succinate-semialdehyde dehydrogenase)	-1.675	0.003624	0.05904
208306_x_at	HLA-DRB4,DRB4,HLA DRB1,HLA-DR4B	NM_021983	Major histocompatibility complex, class II, DR beta 1	1.001	0.003625	0.05904
243671_at	243671_at	AI471855	Transcribed locus, weakly similar to NP_997383.1 FLJ44955 protein [Homo sapiens]	-0.5905	0.003629	0.05907
225974_at	TMEM64,DKFZp762C1112	BF732480	Transmembrane protein 64	-0.8597	0.003632	0.05909
235072_s_at	235072_s_at	BF594695	Transcribed locus	-0.7094	0.003635	0.0591
1555240_s_at	GNG12,FLJ31352,FLJ34695	AF493879	Guanine nucleotide binding protein (G protein), gamma 12	-0.8894	0.003636	0.0591
241729_at	DOK6,DOK5L,HsT3226,MGC20785	AW173080	Docking protein 6	-1.612	0.003644	0.05919
213125_at	OLFML2B,MGC51337,RP11-227F8.1	AW007573	Olfactomedin-like 2B	1.139	0.003647	0.05919
231181_at	231181_at	AI683621	Transcribed locus	2.756	0.00365	0.05919
244352_at	CD84,LY9B,hCD84,mCD84,SLAMF5,DKFZp781E2378	AA477260	Transcribed locus	1.866	0.003652	0.05919
221905_at	CYLD,EAC,CDMT,CYLD1,CYLDI,USPL2,HSPC057,FLJ20180,FLJ31664,KIAA0849	BF516433	UI-H-BW1-aoc-a-03-0-UI.s1 NCI_CGAP_Sub7 Homo sapiens cDNA clone IMAGE:3084173 3', mRNA sequence.	0.7069	0.003655	0.05919
216748_at	PYHIN1,IFIX,MGC23885,RP11-520H16.1	AK024890	Pyrin and HIN domain family, member 1	1.362	0.003656	0.05919
228811_at	228811_at	AI493276	Transcribed locus, weakly similar to XP_209041.2 PREDICTED: similar to KIAA1503 protein [Homo sapiens]	-1.375	0.003657	0.05919
204158_s_at	TCIRG1,a3,Stv1,Vph1,Atp6i,OC116,OPTB1,TIRC7,ATP6N1C,ATP6V0A3,OC-116kDa	NM_006019	T-cell, immune regulator 1, ATPase, H+ transporting, lysosomal V0 subunit A3	0.8512	0.003658	0.05919
203923_s_at	CYBB,CGD,NOX2,GP91-1,GP91PHOX,GP91-PHOX	NM_000397	Cytochrome b-245, beta polypeptide (chronic granulomatous disease)	1.938	0.003659	0.05919
228273_at	PRR11,FLJ11029	BG165011	Transcribed locus	1.356	0.003661	0.05919
201117_s_at	CPE	NM_001873	Carboxypeptidase E	-1.301	0.003665	0.05924
214554_at	HIST1H2AL,H2A.i,H2A/i,H2AFI,HIST1H2AM,dJ193B12.9	NM_003511	Histone 1, H2al	-1.725	0.003673	0.05933
204070_at	RARRES3,RIG1,TIG3,HRASLS4,MGC8906	NM_004585	Retinoic acid receptor responder (tazarotene induced) 3	1.792	0.003676	0.05935
204222_s_at	GLIPR1,GLIPR,RTVP1,CRISP7	NM_006851	GLI pathogenesis-related 1 (glioma)	0.9398	0.003688	0.05948
1558787_a_at	1558787_a_at	BF962082	CDNA FLJ43445 fis, clone OCBBF2031366	1.003	0.00369	0.05948
202897_at	SIRPA,BIT,MFR,P84,SIRP,MYD-1,SHPS1,CD172A,PTPNS1,SHPS-1,SIRPalpha,SIRPalpha2,SIRP-ALPHA-1	AB023430	Signal-regulatory protein alpha	1.013	0.00369	0.05948
220532_s_at	TMEM176B,LR8,FLJ26014,MGC110857	NM_014020	Potassium voltage-gated channel, subfamily H (eag-related), member 2	1.095	0.003693	0.05949
213566_at	RNASE6,RNS6,RNasek6,RNase k6	NM_005615	Ribonuclease, RNase A family, k6	1.403	0.003697	0.05954
223407_at	C16orf48,DKFZP434A1319	AL136786	Chromosome 16 open reading frame 48	-0.7004	0.003703	0.05956
218802_at	CCDC109B,FLJ20647	NM_017918	Coiled-coil domain containing 109B	0.9071	0.003705	0.05956
209774_x_at	CXCL2,GRO2,GROb,MIP2,MIP2A,SCYB2,MGSA-b,MIP-2a,CINC-2a,MGSA beta	M57731	Chemokine (C-X-C motif) ligand 2	1.701	0.003705	0.05956
203322_at	ZNF508,KIAA0863	AU145934	KIAA0863 protein	-0.5196	0.003706	0.05956
204060_s_at	PRKX,PKX1	NM_005044	Protein kinase, X-linked	1.025	0.003711	0.05958
225544_at	TBX3,UMS,XHL,TBX3-ISO	AI806338	T-box 3 (ulnar mammary syndrome)	-1.319	0.003714	0.05958
200844_s_at	PRDX6,PRX,p29,AOP2,1-Cys,NSGPx,aiPLA2,KIAA0106,MGC46173	BE869583	Peroxiredoxin 6	-0.4223	0.003716	0.05958
204265_s_at	GPSM3,G18,NG1,G18.2,C6orf9,G18.1a,G18.1b	NM_022107	G-protein signalling modulator 3 (AGS3-like, C. elegans)	1.364	0.003717	0.05958
222619_at	ZNF281,ZBP-99,ZNP-99,FLJ12859,FLJ14378	AU150752	Zinc finger protein 281	0.644	0.003717	0.05958
206983_at	CCR6,BN-1,CKR6,DCR2,CD196,CKRL3,DRY-6,GPR29,CKR-L3,CMKBR6,GPRCY4,STRL22,GPR-CY4	NM_004367	Chemokine (C-C motif) receptor 6	2.365	0.003719	0.05958
241813_at	MBD1,RFT,PCM1,CXXC3	BG252318	Methyl-CpG binding domain protein 1	-0.6551	0.003721	0.05958
1558586_at	ZNF83,HPF1,FLJ11015,FLJ14876,FLJ90585,MGC33853	AK096683	Zinc finger protein 83	-0.5462	0.003724	0.05958
243604_at	243604_at	AI018796	Transcribed locus	0.6278	0.003726	0.05958
229757_at	LOC92345	AI741365	hypothetical protein BC008207	-0.359	0.003726	0.05958
232778_at	C10orf18,FLJ20360,bA318E3.2,DKFZp781E1986	AK026036	Chromosome 10 open reading frame 18	0.7668	0.003729	0.05959
228736_at	HEL308,MGC20604	AW084661	DNA helicase HEL308	0.5133	0.003732	0.05959
210465_s_at	SNAPC3,SNAP50,PTFbeta,MGC33124,MGC132011	U71300	Small nuclear RNA activating complex, polypeptide 3, 50kDa	-0.4545	0.003733	0.05959
1553976_a_at	RP11-529I10.4,DKFZP566F084	BC031695	deleted in a mouse model of primary ciliary dyskinesia	-0.619	0.003736	0.0596
230339_at	FLJ32745	AU152965	hypothetical protein FLJ32745	-1.368	0.003737	0.0596
207040_s_at	ST13,HIP,HOP,P48,AAG2,SNC6,HSPABP,FAM10A1,FAM10A4,HSPABP1,PRO0786,FLJ27260,MGC129952	NM_003932	Suppression of tumorigenicity 13 (colon carcinoma) (Hsp70 interacting protein)	-0.5628	0.003741	0.05963
228830_s_at	ATF7,ATFA,MGC57182	AI279868	Activating transcription factor 7	-0.3931	0.003743	0.05964
206084_at	PTPRR,PTPRQ,EC-PTP,PCPTP1,PTP-SL,PTPBR7,FLJ34328,MGC131968,DKFZp781C1038	NM_002849	Protein tyrosine phosphatase, receptor type, R	-3.992	0.003749	0.0597
211557_x_at	SLCO2B1,OATPB,OATP-B,OATP2B1,SLC21A9,KIAA0880,DKFZp686E0517	AF205073	Solute carrier organic anion transporter family, member 2B1	2.038	0.003757	0.05978
1556498_at	RPL5,MSTP030,MGC117339	R49575	Ribosomal protein L5	1.766	0.003758	0.05978
216782_at	KCNJ15,KIR1.3,KIR4.2,MGC13584	AK026679	Potassium inwardly-rectifying channel, subfamily J, member 15	-1.962	0.003761	0.0598
217860_at	NDUFA10,CI-42KD,MGC5103	NM_004544	NADH dehydrogenase (ubiquinone) 1 alpha subcomplex, 10, 42kDa	-0.5664	0.003769	0.05989
202644_s_at	TNFAIP3,A20,OTUD7C,TNFA1P2,MGC104522,MGC138687,MGC138688	NM_006290	Tumor necrosis factor, alpha-induced protein 3	1.285	0.003773	0.05994
209880_s_at	SELPLG,CD162,PSGL1,PSGL-1	U02297	Selectin P ligand	1.478	0.003776	0.05995
219682_s_at	TBX3,UMS,XHL,TBX3-ISO	NM_016569	T-box 3 (ulnar mammary syndrome)	-1.166	0.003781	0.05995
242323_at	PLA2G12A,PLA2G12	AV714268	Phospholipase A2, group XIIA	-0.6741	0.003784	0.05995
229510_at	MS4A7,CFFM4,MS4A8,4SPAN2,CD20L4,MGC22368	AL044520	Membrane-spanning 4-domains, subfamily A, member 7	1.501	0.003784	0.05995
204813_at	MAPK10,JNK3,JNK3A,PRKM10,p493F12,FLJ12099,FLJ33785,MGC50974,p54bSAPK	NM_002753	Mitogen-activated protein kinase 10	-0.5899	0.003784	0.05995
243099_at	NFAM1,CNAIP,FLJ40652,bK126B4.4	AW271350	NFAT activating protein with ITAM motif 1	0.8533	0.003785	0.05995
1556212_x_at	AIG1	N62827	yy66f09.s1 Soares_multiple_sclerosis_2NbHMSP Homo sapiens cDNA clone IMAGE:278537 3', mRNA sequence.	-1.552	0.00379	0.05997
204502_at	SAMHD1,DCIP,HDDC1,MOP-5,SBBI88	NM_015474	SAM domain and HD domain 1	0.766	0.003791	0.05997
210480_s_at	MYO6,DFNA22,DFNB37,KIAA0389	U90236	Myosin VI	-1.245	0.003792	0.05997
229030_at	CAPN8,nCL-2	AW242997	Calpain 8 (nCL-2)	-2.098	0.003795	0.05999
224857_s_at	MGC9850	BE378670	Hypothetical protein MGC9850	-0.6483	0.003798	0.06
[truncated: 1,619 more rows]
