# Supplementary material for: Gene expression profile of bladder tissue of patients with ulcerative interstitial cystitis
Source: BMC Genomics. 2009 Apr 28;10:199. doi: 10.1186/1471-2164-10-199 (PMC2686735; doi:10.1186/1471-2164-10-199)
Supplement: Additional file 3 — Matrix of the 3,618 significant probe sets against the the six healthy, five ni and five ulcer samples. The numbers give the log2 ratio of the expression values of the individual IC samples to the average of the healthy controls. To make a ranking list of all probe sets, the five ni data sets of each probe set were averaged ("Avg log2Ratio ni over healthy"). From this number, the overexpression was calculated. Then, the table was sorted starting with the probe set having the highest overexpression. Probe sets that were more than 2-fold up- or down-regulated have been marked in color. In total, there were 1,957 probe sets. [file 1471-2164-10-199-S3.xls]

## Sheet: Tabelle1
Identifier	Sequence Name(s)	Accession #	Sequence Description	2 healthy 01	5 healthy 01	7 healthy 01	9 healthy 01	10 healthy 01	11 healthy 01	4 ni 01	12 ni 01	13 ni 01	14 ni 01	15 ni 01	4 ulcus 01	12 ulcus 01	13 ulcus 01	14 ulcus 01	15 ulcus 01		Avg log2Ratio ni over healthy	Overexpression			sort log2Ratio ni (4ni, 12ni, 13ni, 14ni, 15ni)-vs-healthy
209395_at	CHI3L1,GP39,YKL40,YYL-40,HC-gp39,HCGP-3P	M80927	Chitinase 3-like 1 (cartilage glycoprotein-39)	-2.535	-2.41	0.06242	-0.8345	2.882	2.835	7.221	4.963	6.134	2.22	9.935	10.64	7.75	8.743	10.61	10.1		6.095	68.34
205242_at	CXCL13,BLC,BCA1,ANGIE,BCA-1,BLR1L,ANGIE2,SCYB13	NM_006419	Chemokine (C-X-C motif) ligand 13 (B-cell chemoattractant)	-4.106	0.6386	-0.4235	-0.9482	3.504	1.335	7.781	6.928	6.146	3.39	5.205	8.505	7.01	4.383	6.222	5.34		5.89	59.3			769 probe sets with log2Ratio < -1
205544_s_at	CR2,C3DR,CD21	NM_001877	Complement component (3d/Epstein Barr virus) receptor 2	-2.918	0.5612	0.3026	1.404	-0.176	0.8264	7.827	5.692	4.859	2.794	6.639	8.881	5.823	4.15	6.296	5.73		5.562	47.25			1188 probe sets with log2Ratio > +1
202018_s_at	LTF,HLF2,GIG12	NM_002343	Lactotransferrin	0.9303	0.5518	-1.781	-0.634	0.2778	0.6554	7.471	5.543	6.962	1.478	5.908	8.74	5.444	3.129	4.948	5.253		5.472	44.4			(more than 2x up or down regulated)
209396_s_at	CHI3L1,GP39,YKL40,YYL-40,HC-gp39,HCGP-3P	M80927	Chitinase 3-like 1 (cartilage glycoprotein-39)	-2.454	-1.478	-1.224	1.624	1.784	1.749	6.223	4.282	5.215	0.6787	9.088	9.968	6.715	7.426	9.71	8.937		5.097	34.23
228592_at	MS4A1,B1,S7,Bp35,CD20,MS4A2,LEU-16,MGC3969	AW474852	Membrane-spanning 4-domains, subfamily A, member 1	-2.546	0.9344	-2.912	2.728	2.034	-0.2374	6.391	5.545	4.582	4.834	3.531	5.758	4.839	2.32	4.748	3.916		4.976	31.48
217418_x_at	MS4A1,B1,S7,Bp35,CD20,MS4A2,LEU-16,MGC3969	X12530	Membrane-spanning 4-domains, subfamily A, member 1	-2.032	0.6143	-2.283	2.041	2.204	-0.5444	6.427	5.407	4.422	4.204	2.896	5.673	4.379	2.049	4.195	3.101		4.671	25.48
32128_at	CCL18,CKb7,PARC,AMAC1,DCCK1,MIP-4,AMAC-1,DC-CK1,SCYA18	Y13710	Chemokine (C-C motif) ligand 18 (pulmonary and activation-regulated)	-1.899	0.8507	-1.562	0.946	0.05149	1.612	4.17	6.208	5.198	0.2548	6.942	4.872	5.408	5.132	6.026	6.991		4.555	23.5
209374_s_at	IGHM,MU,VH,FLJ00385,MGC52291,MGC104996,DKFZp686I15196,DKFZp686I15212,immunoglobulin mu,immunoglobulin mu chain,imunoglobulin heavy chain,C-region CH4 membrane bound domain,constant region of heavy chain of IgM,immunoglobulin heavy constant gamma 3,Hepatitis B virus receptor binding protein	BC001872	Immunoglobulin heavy constant gamma 1 (G1m marker)	-2.307	0.4915	0.23	-0.2182	2.266	-0.4624	6.246	4.438	6.635	1.667	3.524	5.889	4.641	6.262	3.063	3.807		4.502	22.66
237625_s_at	IGKC,Km,HCAK1,MGC62011,MGC72072,MGC88770,MGC88771,MGC88809,MGC111575,immunoglobulin kappa constant region,immunoglobulin kappa light chain (VJ),immunoglobulin kappa (invariant region)	BG548679	Immunoglobulin kappa constant	-1.396	0.4042	0.9622	1.903	1.613	-3.487	4.862	5.32	5.685	3.24	3.393	4.463	4.483	4.924	4.272	6.22		4.5	22.63
235401_s_at	FCRLA,FCRL,FREB,FCRLX,FCRLb,FCRLd,FCRLe,FCRLM1,FCRLc1,FCRLc2,MGC4595,RP11-474I16.5	AL560266	Fc receptor-like and mucin-like 1	-3.868	-1.006	1.338	1.185	1.989	0.3625	6.693	4.773	3.738	3.84	2.775	5.536	4.325	2.363	3.821	3.069		4.364	20.59
221286_s_at	PACAP,FLJ32987,MGC29506	NM_016459	proapoptotic caspase adaptor protein	-3.148	0.6655	-0.3245	1.805	2.224	-1.222	3.723	5.084	6.114	2.695	4.158	4.22	5.311	5.724	5.131	6.2		4.355	20.46			769
221969_at	PAX5,BSAP	BF510692	Transcribed locus, strongly similar to NP_057953.1 paired box 5; B-cell lineage specific activator protein; paired box homeotic gene 5; paired box gene 5 (B-cell lineage specific activator protein) [Homo sapiens]	-3.206	0.9529	0.6741	1.908	1.146	-1.475	5.87	4.072	4.12	4.072	3.069	4.985	4.698	2.153	3.895	2.981		4.24	18.9			1188
231093_at	FCRL3,FCRH3,IFGP3,IRTA3,SPAP2	BF514552	Fc receptor-like 3	-0.5494	0.1743	-3	0.6159	1.946	0.8131	6.511	4.192	4.578	2.752	3.166	5.913	3.669	2.99	3.722	3.332		4.24	18.89			1957	total
228518_at	IGHG1,immunoglobulin gamma 1 (Gm marker),constant region of heavy chain of IgG1	AW575313	Immunoglobulin heavy constant gamma 1 (G1m marker)	-1.522	-0.7396	-1.771	2.756	2.453	-1.176	4.724	4.493	3.983	4.484	3.482	3.49	3.241	2.786	4.125	4.12		4.233	18.8
206255_at	BLK,MGC10442	NM_001715	B lymphoid tyrosine kinase	-1.418	-1.643	-1.236	1.2	1.816	1.281	5.019	4.167	3.979	4.295	3.642	4.394	3.406	2.463	3.76	2.822		4.22	18.64
210356_x_at	MS4A1,B1,S7,Bp35,CD20,MS4A2,LEU-16,MGC3969	BC002807	Membrane-spanning 4-domains, subfamily A, member 1	-2.386	0.137	-0.4577	1.56	1.637	-0.4908	5.911	4.873	3.845	3.646	2.525	5.095	3.884	1.744	3.714	2.759		4.16	17.87
205943_at	TDO2,TDO,TPH2,TRPO	NM_005651	Tryptophan 2,3-dioxygenase	0.5629	-1.518	-1.23	2.213	0.5091	-0.5372	4.342	5.396	3.669	2.457	4.84	4.502	5.439	4.766	6.73	5.887		4.141	17.64
231647_s_at	FCRL5,CD307,FCRH5,IRTA2,BXMAS1,PRO820,FLJ00333,MGC119590,MGC119592,MGC119593,DKFZp667E2019,RP11-217A12.1	AW241983	Fc receptor-like 5	-3.159	0.7208	0.8013	1.03	0.9676	-0.36	5.838	4.52	4.217	3.1	3.012	4.988	4.062	4.652	4.181	5.591		4.137	17.6
211634_x_at	IGHV1-69,IGHV1E,IGHV1-E,IGHV169,immunoglobulin heavy variable 1-e (provisional)	M24669	Immunoglobulin heavy variable 1-69	-4.315	0.7629	0.5664	1.184	2.497	-0.6959	6.131	4.828	4.05	1.758	3.893	5.641	5.753	5.809	4.247	6.615		4.132	17.53
206207_at	CLC,LGALS10,MGC149659,LPPL_HUMAN	NM_001828	Charcot-Leyden crystal protein	-0.3541	-1.357	1.157	-1.145	1.609	0.09084	4.041	6.98	3.319	1.955	3.921	3.931	6.713	4.97	4.194	4.051		4.043	16.49
235982_at	FCRL1,FCRH1,IFGP1,IRTA5,RP11-367J7.7,DKFZp667O1421	AA677057	Transcribed locus	-1.375	-1.058	1.747	0.9282	1.235	-1.477	5.467	4.262	3.869	3.695	2.541	4.603	3.515	2.569	3.417	2.98		3.967	15.63
235400_at	FCRLA,FCRL,FREB,FCRLX,FCRLb,FCRLd,FCRLe,FCRLM1,FCRLc1,FCRLc2,MGC4595,RP11-474I16.5	AL560266	Fc receptor-like and mucin-like 1	-1.555	-0.8995	-0.7008	1.664	2.65	-1.158	6.243	4.328	4.101	2.774	2.214	5.218	3.562	2.812	3.096	4.244		3.932	15.26
205568_at	AQP9,SSC1,HsT17287	NM_020980	Aquaporin 9	-0.7639	-0.7962	-1.037	-0.2002	3.378	-0.58	2.029	4.627	3.887	4.719	4.263	4.531	5.551	4.807	4.683	6.241		3.905	14.98
211640_x_at	IGHV1-69,IGHV1E,IGHV1-E,IGHV169,immunoglobulin heavy variable 1-e (provisional)	L23519	Immunoglobulin heavy variable 1-69	-2.824	0.611	0.4693	1.293	2.296	-1.846	6.565	3.704	3.709	2.559	2.902	4.832	5.06	5.882	4.273	5.657		3.888	14.8
242020_s_at	ZBP1,DLM1,DLM-1,C20orf183	AI925506	Z-DNA binding protein 1	-1.106	1.139	-0.5358	1.702	1.105	-2.305	3.777	4.857	4.748	2.374	3.521	3.313	4.628	4.441	3.662	5.566		3.855	14.47
205049_s_at	CD79A,IGA,MB-1	NM_001783	CD79a molecule, immunoglobulin-associated alpha	-2.351	0.08509	-1.219	2.229	2.48	-1.224	4.529	4.339	4.24	2.965	3.19	4.123	4.418	3.537	3.19	4.235		3.852	14.44
216984_x_at	IGL@,IGL	D84143	Immunoglobulin lambda locus	-4.275	2.133	-0.7359	1.264	2.578	-0.9638	4.667	4.085	3.306	2.988	4.211	4.455	5.144	4.639	3.689	5.544		3.852	14.44
228599_at	MS4A1,B1,S7,Bp35,CD20,MS4A2,LEU-16,MGC3969	AI862674	Membrane-spanning 4-domains, subfamily A, member 1	0.0515	0.09711	-2.413	1.58	0.5848	0.09973	5.747	4.507	3.29	3.571	1.962	4.99	3.45	0.4788	3.685	1.898		3.815	14.08
221239_s_at	FCRL2,FCRH2,IFGP4,IRTA4,SPAP1,SPAP1A,SPAP1B,SPAP1C	NM_030764	Fc receptor-like 2	-2.175	1.753	-0.7688	1.273	1.866	-1.949	5.803	4.106	3.964	2.498	2.594	5.074	3.273	2.111	2.137	3.648		3.793	13.86
243780_at	243780_at	AW575863	CDNA FLJ46553 fis, clone THYMU3038879	-1.169	0.1839	-1.552	0.9876	1.619	-0.07027	5.034	4.112	3.694	3.211	2.808	4.457	3.373	2.542	2.908	2.826		3.772	13.66
210072_at	CCL19,ELC,CKb11,MIP3B,MIP-3b,SCYA19,MGC34433	U88321	Chemokine (C-C motif) ligand 19	-1.931	-1.802	0.05593	1.362	0.2727	2.043	4.106	5.31	4.826	1.764	2.835	4.176	4.692	3.485	5.272	2.185		3.768	13.63
224406_s_at	FCRL5,CD307,FCRH5,IRTA2,BXMAS1,PRO820,FLJ00333,MGC119590,MGC119592,MGC119593,DKFZp667E2019,RP11-217A12.1	AF343664	Fc receptor-like 5	-2.372	-0.01085	0.602	0.7034	0.8029	0.2745	5.956	4.177	4.134	2.09	2.237	4.507	3.779	3.545	3.328	4.308		3.719	13.17
203936_s_at	MMP9,GELB,CLG4B	NM_004994	Matrix metallopeptidase 9 (gelatinase B, 92kDa gelatinase, 92kDa type IV collagenase)	-1.149	-0.1556	-1.224	0.273	0.5067	1.748	5.236	4.208	4.937	2.415	1.698	2.745	2.818	2.371	3.764	3.01		3.699	12.99
205901_at	PNOC,PPNOC	NM_006228	Prepronociceptin	-3.545	1.094	0.2762	1.696	1.04	-0.562	3.851	4.408	5.195	2.28	2.732	3.329	4.57	4.429	4.006	5.296		3.693	12.94
214777_at	na	BG482805	Immunoglobulin light chain variable region complementarity determining region (CDR3) mRNA	-2.654	-0.8339	-1.234	2.617	1.907	0.1974	4.27	5.649	2.707	2.797	3.042	4.258	6.011	4.528	5.112	5.148		3.693	12.94
205692_s_at	CD38,T10	NM_001775	CD38 molecule	-0.9411	0.2111	-0.9405	1.051	1.087	-0.4672	3.776	4.726	4.703	1.662	3.399	3.677	4.577	4.83	3.951	5.182		3.653	12.58
217258_x_at	IGL	AF043583	Clone ds1-1 immunoglobulin lambda chain VJ region, (IGL)	-3.758	0.6196	0.8242	1.563	1.194	-0.4425	3.356	5.868	2.185	2.997	3.844	4.679	6.03	4.732	5.294	6.016		3.65	12.55
231418_at	MS4A1,B1,S7,Bp35,CD20,MS4A2,LEU-16,MGC3969	AI808597	Membrane-spanning 4-domains, subfamily A, member 1	-1.833	2.008	-0.03785	2.731	-1.212	-1.657	4.713	4.103	4.04	3.322	2.056	4.304	3.164	2.39	3.037	2.918		3.647	12.53
224404_s_at	FCRL5,CD307,FCRH5,IRTA2,BXMAS1,PRO820,FLJ00333,MGC119590,MGC119592,MGC119593,DKFZp667E2019,RP11-217A12.1	AF343662	Fc receptor-like 5	-1.432	0.9743	-0.9506	1.468	0.6483	-0.7082	4.241	4.109	4.714	1.915	3.233	3.995	4.29	4.67	4.726	5.99		3.642	12.49
205213_at	CENTB1,ACAP1,KIAA0050	NM_014716	Centaurin, beta 1	-0.8673	-1.715	-0.6416	1.393	2.391	-0.5608	4.446	4.108	3.666	2.398	3.477	2.917	3.225	2.816	3.022	3.027		3.619	12.29
206398_s_at	CD19,B4,MGC12802	NM_001770	CD19 molecule	-1.059	0.6504	-1.184	0.714	1.395	-0.517	4.794	3.877	3.881	2.5	3.035	4.422	3.566	2.296	2.744	3.283		3.617	12.27
223660_at	AD026	AF226731	Homo sapiens AD026 mRNA, complete cds.	-2.624	1.853	-1.151	0.2665	0.01254	1.642	3.974	3.692	4.23	2.567	3.511	2.814	2.636	4.275	2.406	2.585		3.595	12.08
202917_s_at	S100A8,P8,MIF,NIF,CAGA,CFAG,CGLA,L1Ag,MRP8,CP-10,MA387,60B8AG	NM_002964	S100 calcium binding protein A8 (calgranulin A)	-1.717	-0.5908	-0.04867	0.05852	3.072	-0.7743	1.254	4.399	4.219	4.397	3.655	3.284	4.685	3.995	3.336	4.146		3.585	12
206134_at	ADAMDEC1,M12.219	NM_014479	ADAM-like, decysin 1	-0.8478	1.07	-1.384	-0.1788	0.2438	1.096	4.935	4.965	4.396	2.354	1.222	3.306	4.174	3.482	4.053	3.649		3.575	11.91
216853_x_at	IGL@,IGL	AF234255	Immunoglobulin lambda locus	-0.9478	-0.001951	0.3656	2.384	0.1251	-1.925	2.7	4.738	4.058	2.883	3.453	4.059	5.306	6.139	4.87	6.508		3.567	11.85
211639_x_at	TRIAD3,ZIN,U7I1,UBCE7IP1	L23518	TRIAD3 protein	-3.562	0.396	0.009041	1.563	2.426	-0.832	4.062	4.207	4.388	1.956	3.11	3.457	5.02	6.577	3.912	5.386		3.544	11.67
1555745_a_at	LYZ	U25677	Lysozyme (renal amyloidosis)	-1.169	-0.5273	1.997	0.4235	0.3888	-1.113	5.971	5.363	3.326	2.638	0.2891	5.013	4.309	2.232	4.303	1.985		3.517	11.45
223565_at	PACAP,FLJ32987,MGC29506	AF151024	proapoptotic caspase adaptor protein	-1.623	0.5648	0.03357	0.8693	1.263	-1.108	2.938	4.477	4.867	2.084	3.157	3.403	4.453	4.63	4.238	5.285		3.505	11.35
1566428_at	PAX5,BSAP	AL833199	Paired box gene 5 (B-cell lineage specific activator)	1.941	0.6251	-0.05323	-1.025	0.579	-2.067	4.859	3.806	3.042	2.9	2.902	3.969	2.362	2.604	2.587	1.154		3.502	11.33
204698_at	ISG20,CD25,HEM45	NM_002201	Interferon stimulated exonuclease gene 20kDa	-0.7566	0.1315	-1.57	1.009	1.117	0.06919	3.945	4.536	4.378	1.818	2.432	3.38	4.414	4.097	3.63	4.567		3.422	10.72
214916_x_at	IGH@,IGHA1,IGHA2,IGHD,IGHG1,IGHG2,IGHG3,IGHM,MGC27165,LOC390714	BG340548	IgG heavy chain variable region (Vh26)	-1.548	0.3441	-0.1381	0.3211	2.251	-1.23	4.382	4.461	3.699	1.42	3.112	4.758	5.016	4.533	3.282	4.441		3.415	10.67
1559263_s_at	PPIL4,HDCME13P	BG397809	Peptidylprolyl isomerase (cyclophilin)-like 4	0.1111	0.3227	-3.105	0.9532	1.181	0.5373	4.358	4.134	3.474	2.794	2.274	3.46	3.384	3.017	3.836	3.07		3.407	10.61
204961_s_at	NCF1,NCF1A,NOXO2,p47phox,SH3PXD1A	NM_000265	Neutrophil cytosolic factor 1, (chronic granulomatous disease, autosomal 1)	-2.309	0.1007	-2.361	1.406	1.806	1.357	4.347	4.313	3.678	2.419	2.192	3.457	3.651	3.101	2.715	3.135		3.39	10.48
219918_s_at	ASPM,ASP,MCPH5,Calmbp1,FLJ10517,FLJ10549,FLJ43117,DKFZp686N06184	NM_018123	Homo sapiens asp (abnormal spindle) homolog, microcephaly associated (Drosophila) (ASPM), mRNA.	-1.521	1.032	0.5787	-0.3154	-1.597	1.822	3.762	4.306	3.988	1.81	2.815	3.211	3.329	2.972	3.094	3.275		3.336	10.1
211881_x_at	IGLJ3	AB014341	Immunoglobulin lambda locus	-1.742	0.08629	0.2981	1.14	1.278	-1.059	3.058	4.857	3.604	1.634	3.51	4.314	5.416	5.569	4.644	6.425		3.333	10.07
243968_x_at	FCRL1,FCRH1,IFGP1,IRTA5,RP11-367J7.7,DKFZp667O1421	AI572979	Fc receptor-like 1	-2.725	-0.07529	1.018	0.5538	1.763	-0.5343	4.833	3.577	2.558	3.641	2.015	4.419	3.491	1.198	2.311	1.583		3.325	10.02
230128_at	IGL@,IGL	AK025231	Immunoglobulin lambda locus	-1.21	0.8738	0.445	1.882	1.158	-3.149	2.592	4.516	5.155	2.407	1.953	2.274	3.846	4.095	3.586	4.765		3.325	10.02
211908_x_at	IGHM	M87268	IgG heavy chain variable region (Vh26)	-1.968	1.483	-2.541	1.833	2.314	-1.12	3.104	3.916	3.715	2.554	3.202	3.151	4.978	4.352	3.941	5.211		3.298	9.838
211635_x_at	IGHV1-69,IGHV1E,IGHV1-E,IGHV169,immunoglobulin heavy variable 1-e (provisional)	M24670	Immunoglobulin heavy variable 1-69	-1.792	-0.3297	0.4765	0.5779	2.12	-1.053	5.057	3.797	3.585	0.8028	3.238	5.081	4.833	5.387	2.606	6.023		3.296	9.822
236285_at	KLHDC7B,MGC16635	AI631846	Transcribed locus, strongly similar to NP_612442.1 hypothetical protein BC009980 [Homo sapiens]	-0.5667	-0.3436	-0.1016	0.4197	0.03298	0.5592	3.922	5.731	4.91	0.936	0.871	2.166	4.343	4.645	1.551	1.498		3.274	9.673
211643_x_at	LOC651961	L14457	Myosin-reactive immunoglobulin light chain variable region	-1.369	-0.2919	0.2892	1.246	1.718	-1.592	3.349	4.699	2.626	2.296	3.367	3.861	5.015	5.923	4.342	5.731		3.267	9.629
229152_at	C4orf7,FDC-SP,MGC71894	AI718421	Chromosome 4 open reading frame 7	-2.542	0.9137	1.649	-0.236	-0.1438	0.3594	4.832	4.029	2.703	0.7752	3.966	6.76	4.029	2.536	4.271	3.361		3.261	9.588
243798_at	BLR1,CD185,CXCR5,MDR15,MGC117347	AI436580	Burkitt lymphoma receptor 1, GTP binding protein (chemokine (C-X-C motif) receptor 5)	0.9881	-0.9789	-1.458	0.702	1.853	-1.106	5.082	3.216	2.856	3.02	2.053	4.607	3.182	1.705	4.065	2.487		3.246	9.484
211798_x_at	IGLJ3	AB001733	Immunoglobulin lambda locus	-2.623	0.7987	-0.2417	1.685	1.148	-0.7668	3.012	4.688	3.514	2.035	2.961	4.139	5.029	5.095	4.743	6.124		3.242	9.461
227168_at	C22orf35	BF475488	Hypothetical protein LOC150271	-0.5547	1.665	-0.909	0.09123	-0.5984	0.3058	3.08	4.318	4.48	1.017	3.122	2.076	2.87	3.269	2.997	4.139		3.204	9.212
217227_x_at	variable region,JL2/3 region	X93006	IgG lambda light chain V-J-C region (clone Tgl11)	-2.406	0.6372	0.1059	1.435	0.7901	-0.562	2.003	5.067	2.982	2.184	3.766	3.859	5.103	4.745	4.538	5.941		3.2	9.193
242104_at	na	AA826288	CDNA FLJ46553 fis, clone THYMU3038879	0.9315	0.7175	-2.171	0.4016	1.121	-1.001	4.481	3.675	3.074	2.117	2.642	3.653	2.945	1.998	2.854	2.651		3.198	9.175
202833_s_at	SERPINA1,PI,A1A,AAT,PI1,A1AT,MGC9222,PRO2275,MGC23330	NM_000295	Serpin peptidase inhibitor, clade A (alpha-1 antiproteinase, antitrypsin), member 1	-0.7064	-0.6045	0.4368	-0.2466	0.09381	1.027	3.969	3.857	3.469	2.017	2.517	3.391	3.477	3.426	3.204	3.416		3.166	8.974
207104_x_at	LILRB1,CD85,ILT2,LIR1,MIR7,CD85J,LIR-1,MIR-7	NM_006669	Leukocyte immunoglobulin-like receptor, subfamily B (with TM and ITIM domains), member 1	-0.7485	-2.121	-1.577	0.4298	2.222	1.796	3.827	3.297	3.722	1.897	3.064	3.097	2.526	3.006	3.109	2.85		3.161	8.948
201890_at	RRM2,R2,RR2M	BE966236	601660172R1 NIH_MGC_71 Homo sapiens cDNA clone IMAGE:3905920 3', mRNA sequence.	-0.3986	0.9454	1.724	0.07127	-2.925	0.583	3.626	4.438	4.079	1.975	1.515	3.318	3.641	2.678	3.017	2.4		3.127	8.734
236341_at	CTLA4,GSE,CD152,CTLA-4,IDDM12,CELIAC3	AI733018	Cytotoxic T-lymphocyte-associated protein 4	0.3951	0.2633	-2.283	-0.9658	0.8938	1.697	4.049	4.24	3.782	1.107	2.384	3.55	3.497	4.12	3.911	2.714		3.113	8.649
224403_at	FCRL4,FCRH4,IGFP2,IRTA1,dJ801G22.1	AF343661	Fc receptor-like 4	0.02481	0.1426	1.843	-0.2295	-1.317	-0.4636	4.866	4.46	3.659	0.8423	1.683	3.808	3.033	1.82	2.265	2.909		3.102	8.586
216207_x_at	IGKV1D-13,L18,IGKV1D13	AW408194	Immunoglobulin kappa variable 1D-13	-2.893	0.7497	0.4984	1.833	1.689	-1.878	2.63	4.282	3.596	2.139	2.792	3.523	4.313	4.023	3.957	4.187		3.088	8.503
230673_at	PKHD1L1,PKHDL1,DKFZp586C1021	AV706971	Polycystic kidney and hepatic disease 1 (autosomal recessive)-like 1	-0.6278	-0.7711	2.452	-0.7609	0.5086	-0.8003	3.959	3.376	3.694	0.9283	3.477	3.292	4.433	4.194	3.567	4.038		3.087	8.498
206336_at	CXCL6,GCP2,CKA-3,GCP-2,SCYB6	NM_002993	Chemokine (C-X-C motif) ligand 6 (granulocyte chemotactic protein 2)	0.3331	0.81	0.4693	0.425	-0.1998	-1.838	4.373	1.69	4.674	1.797	2.877	4.806	4.27	4.712	3.078	5.807		3.082	8.469
204470_at	CXCL1,GRO1,GROa,MGSA,NAP-3,SCYB1,MGSA-a,MGSA alpha	NM_001511	Chemokine (C-X-C motif) ligand 1 (melanoma growth stimulating activity, alpha)	-0.6287	-0.5543	0.3312	-0.1574	1.177	-0.1679	1.453	4.196	4.589	0.5739	4.56	5.248	5.35	4.76	4.289	6.491		3.074	8.423
215946_x_at	LOC91353	AL022324	similar to omega protein	-2.585	0.4107	0.1954	1.351	1.164	-0.536	2.547	4.812	1.375	2.43	4.18	3.683	4.815	5.043	4.849	4.979		3.069	8.391
220068_at	VPREB3,8HS20,N27C7-2	NM_013378	Pre-B lymphocyte gene 3	-0.08195	-0.2729	-0.8085	0.9405	2.035	-1.813	4.387	2.866	2.958	2.768	2.305	3.958	3.4	1.249	2.455	2.586		3.057	8.321
233813_at	PPP1R16B,TIMAP,ANKRD4,KIAA0823	AK026900	Homo sapiens cDNA: FLJ23247 fis, clone COL03425.	0.2225	-0.4908	-1.006	0.512	1.184	-0.4218	4.006	3.838	2.845	1.757	2.804	3.392	2.738	2.788	2.828	2.628		3.05	8.283
204580_at	MMP12,HME,MME,MGC138506	NM_002426	Matrix metallopeptidase 12 (macrophage elastase)	-0.1461	0.615	-0.04314	0.009233	-0.6126	0.1776	4.326	3.613	4.492	0.07113	2.743	4.712	2.775	4.66	7.377	7.406		3.049	8.275
216541_x_at	IGVH1	AJ275397	Homo sapiens partial IGVH1 gene for immunoglobulin heavy chain V region, case 1, cell Mo V 94.	-2.708	0.0257	0.3803	1.43	1.455	-0.5834	4.74	4.121	2.621	1.203	2.474	4.526	4.969	4.008	2.978	5.55		3.032	8.179
214836_x_at	na	BG536224	Rearranged Ig kappa light chain variable region (II.2)	-2.143	0.1878	0.4688	1.465	1.3	-1.278	2.49	3.759	3.997	1.811	3.099	3.195	3.792	3.807	3.358	3.977		3.031	8.175
205671_s_at	HLA-DOB,DOB	NM_002120	Major histocompatibility complex, class II, DO beta	-3.102	0.6542	0.1187	0.9227	0.9933	0.413	3.532	3.447	4.196	1.794	2.182	2.829	3.09	2.782	2.917	3.814		3.03	8.17
236191_at	CD38	T81422	yd96d09.s1 Soares fetal liver spleen 1NFLS Homo sapiens cDNA clone IMAGE:116081 3', mRNA sequence.	-1.82	0.3366	-0.134	0.6714	0.2083	0.7374	3.59	4.482	3.619	1.277	2.122	2.78	2.963	3.829	2.712	4.259		3.018	8.102
1553380_at	PARP15,BAL3,FLJ40196,FLJ40597,MGC126750,MGC126752	NM_152615	Poly (ADP-ribose) polymerase family, member 15	0.9671	-0.04042	-1.16	-1.437	1.467	0.2031	4.394	3.414	2.703	1.965	2.455	3.905	2.086	1.462	1.646	1.552		2.986	7.924
217480_x_at	IGKV1OR15-118,IGKVP2,IGKV1OR118,IGKV1/OR-118,IGKV1/OR15-118,immunoglobulin kappa variable 1/OR-118,immunoglobulin kappa variable region pseudogene 2	M20812	Human kappa-immunoglobulin germline pseudogene (cos118) variable region (subgroup V kappa I).	-2.344	0.4063	0.595	1.764	1.227	-1.648	1.957	4.226	4.348	1.833	2.562	3.678	4.664	4.419	3.736	4.503		2.985	7.919
211657_at	CEACAM6,NCA,CEAL,CD66c	M18728	Carcinoembryonic antigen-related cell adhesion molecule 6 (non-specific cross reacting antigen)	-0.7232	0.8069	-0.1614	0.3858	-0.0009279	-0.3071	3.257	3.411	6.264	1.035	0.9395	3.562	4.945	5.749	3.049	3.862		2.981	7.895
214084_x_at	NCF1	AW072388	Neutrophil cytosolic factor 1, (chronic granulomatous disease, autosomal 1)	-1.762	0.4388	-1.48	0.8919	1.453	0.4587	3.525	3.814	3.215	2.208	2.049	2.684	2.856	2.801	2.097	2.521		2.962	7.792
215671_at	PDE4B,DPDE4,PDEIVB,MGC126529,DKFZp686F2182	AU144792	Phosphodiesterase 4B, cAMP-specific (phosphodiesterase E4 dunce homolog, Drosophila)	1.615	1.74	0.9104	-1.213	-2.182	-0.8707	3.568	2.686	3.033	2.645	2.834	2.924	3.358	3.719	3.371	3.44		2.953	7.745
201291_s_at	TOP2A,TOP2,TP2A	AU159942	Topoisomerase (DNA) II alpha 170kDa	-0.5465	1.483	1.193	0.02294	-2.597	0.4453	3.781	4.551	3.738	1.122	1.566	2.648	3.233	2.889	2.921	2.271		2.952	7.737
244413_at	DCAL1	AW237307	dendritic cell-associated lectin-1	-0.03097	-0.2133	-0.6147	1.346	0.1316	-0.619	4.206	2.885	2.818	2.681	2.167	3.472	2.456	1.605	2.408	1.232		2.951	7.735
234884_x_at	IGL@,IGL	L21961	Human Ig rearranged lambda-chain mRNA, subgroup VL3, V-J region, partial cds.	-1.352	-0.1508	-0.2001	0.65	2.094	-1.041	2.598	4.575	1.793	2.677	3.108	3.546	4.824	4.005	4.049	5.507		2.95	7.728
220059_at	BRDG1,STAP1	NM_012108	BCR downstream signaling 1	-0.08315	0.1471	-0.1836	0.9624	0.4603	-1.303	4.032	3.432	3.366	2.378	1.447	3.501	3.158	2.4	2.668	3.141		2.931	7.626
211429_s_at	SERPINA1,PI,A1A,AAT,PI1,A1AT,MGC9222,PRO2275,MGC23330	AF119873	Serpin peptidase inhibitor, clade A (alpha-1 antiproteinase, antitrypsin), member 1	-0.986	-0.6981	0.9232	0.04362	-0.1339	0.8511	3.567	3.484	3.146	1.879	2.458	3.015	2.814	2.869	2.848	2.755		2.907	7.499
205681_at	BCL2A1,GRS,BFL1,ACC-1,ACC-2,HBPA1,BCL2L5	NM_004049	BCL2-related protein A1	-0.2868	-0.08683	-0.3699	-0.07372	0.4167	0.4005	3.81	3.242	3.351	2.015	2.076	3.19	3.035	2.671	3.083	4.184		2.899	7.459
204192_at	CD37,GP52-40,TSPAN26,MGC120234	NM_001774	CD37 molecule	-1.389	-0.6461	-1.101	0.6495	1.469	1.017	3.685	3.601	2.905	2.216	2.056	2.941	2.955	1.468	2.607	1.516		2.892	7.425
204661_at	CD52,CDW52	NM_001803	CD52 molecule	-0.9079	0.08269	-0.1066	0.4997	0.2905	0.1416	3.907	3.548	2.849	2.394	1.759	2.937	2.511	1.532	2.536	2.069		2.891	7.419
201422_at	IFI30,GILT,IP30,IFI-30,MGC32056	NM_006332	Interferon, gamma-inducible protein 30	-1.216	0.1438	0.1651	-0.09849	0.2982	0.7076	3.869	3.193	3.471	0.8911	2.973	2.619	2.612	3.394	3.259	3.227		2.879	7.358
1566825_at	ARHGAP24,p73,FLJ33877,RC-GAP72,p73RhoGAP,DKFZP564B1162	AK055572	Rho GTPase activating protein 24	-0.8545	0.3799	0.7446	-0.1437	-0.2245	0.09829	4.497	3.014	2.055	1.964	2.845	3.7	1.941	2.137	1.624	1.819		2.875	7.337
205237_at	FCN1,FCNM	NM_002003	Ficolin (collagen/fibrinogen domain containing) 1	-0.6047	-0.5634	1.025	-1.263	1.505	-0.09912	2.727	3.666	2.986	2.336	2.613	1.88	3.13	3.037	3.091	1.92		2.866	7.29
240232_at	C3orf1,FLJ22597	AA503803	Chromosome 3 open reading frame 1	0.08998	0.03748	0.242	0.6551	0.07073	-1.095	3.705	3.339	3.05	2.034	2.2	2.289	1.965	3.284	3.083	2.674		2.866	7.289
210164_at	GZMB,HLP,CCPI,CGL1,CSPB,SECT,CGL-1,CSP-B,CTLA1,CTSGL1	J03189	Granzyme B (granzyme 2, cytotoxic T-lymphocyte-associated serine esterase 1)	-0.8531	-0.1626	0.2454	0.1145	-0.1842	0.8398	3.248	3.861	4.039	0.6049	2.539	1.695	2.765	3.148	3.154	3.653		2.858	7.252
209823_x_at	HLA-DQB1,IDDM1,CELIAC1,HLA-DQB,HLA DQB1	M17955	Major histocompatibility complex, class II, DQ beta 1	-1.976	-0.7594	-0.7654	1.037	0.6618	1.803	3.967	3.235	3.356	0.7497	2.976	2.646	2.445	2.573	1.92	2.659		2.857	7.243
205249_at	EGR2,CMT1D,CMT4E,KROX20,FLJ14547,DKFZp686J1957	NM_000399	Early growth response 2 (Krox-20 homolog, Drosophila)	0.08733	0.3768	-1.115	0.1475	-0.4152	0.9189	3.745	2.588	3.079	0.622	4.234	3.119	2.671	2.634	3.453	3.067		2.854	7.229
243810_at	243810_at	AW628735	Transcribed locus	-1.006	1.042	-1.235	0.8616	0.9698	-0.632	2.658	3.413	4.209	2.189	1.777	2.229	2.39	3.902	2.472	3.036		2.849	7.206
229437_at	BIC	BG231961	BIC transcript	-0.5835	0.01175	-0.3492	0.123	0.5067	0.2914	3.926	3.598	2.909	1.584	1.975	2.55	2.499	2.004	2.414	2.37		2.798	6.957
211663_x_at	PTGDS,PDS,PGD2,PGDS,PGDS2	M61900	Homo sapiens prostaglandin D synthase precursor, mRNA, complete cds.	-1.61	0.1296	-0.8258	-0.6263	1.692	1.24	3.26	3.048	2.256	1.258	4.142	3.524	3.477	2.859	3.954	3.017		2.793	6.929
238581_at	GBP5,GBP-5	BG271923	Guanylate binding protein 5	-1.544	-0.1294	0.6364	-0.4683	0.8834	0.622	3.492	4.011	3.632	1.019	1.807	1.787	2.658	3.449	1.36	3.253		2.792	6.926
205267_at	POU2AF1,BOB1,OBF1,OCAB,OBF-1	NM_006235	POU domain, class 2, associating factor 1	0.2655	0.314	-1.468	0.5695	0.5896	-0.2706	3.28	3.522	3.758	1.773	1.602	3.01	3.438	3.203	2.813	3.656		2.787	6.902
211644_x_at	LOC647478	L14458	Myosin-reactive immunoglobulin light chain variable region	-2.284	-0.8993	1.523	1.496	1.688	-1.523	3.499	3.26	1.731	2.433	2.929	3.228	3.491	3.081	3.764	4.128		2.771	6.824
223751_x_at	TLR10,MGC104967,MGC126398,MGC126399	AF296673	Toll-like receptor 10	-0.09565	0.1216	-0.1744	0.2689	0.6238	-0.7442	4.053	3.292	3.331	1.908	1.251	3.167	2.406	0.4673	2.256	1.675		2.767	6.807
221601_s_at	IL24,C49A,FISP,MDA7,ST16,IL-24,IL10B,Mob-5,mda-7	AI084226	Interleukin 24	-0.2587	0.6309	-2.768	0.8186	1.036	0.5412	4.279	3.018	2.657	2.042	1.835	3.611	2.707	1.294	2.733	1.758		2.766	6.804
220169_at	TMEM156,FLJ23235	NM_024943	Transmembrane protein 156	-0.1514	0.1019	-0.3038	0.8046	0.4396	-0.8909	4.126	3.49	3.768	1.51	0.9111	3.409	2.804	3.042	2.757	3.33		2.761	6.779
231181_at	231181_at	AI683621	Transcribed locus	1.257	-1.032	1.074	0.727	-2.356	0.3298	2.768	3.509	3.118	1.496	2.888	2.613	3.307	3.065	2.21	3.236		2.756	6.754
203535_at	S100A9,MIF,NIF,P14,CAGB,CFAG,CGLB,L1AG,LIAG,MRP14,60B8AG,MAC387	NM_002965	S100 calcium binding protein A9 (calgranulin B)	0.2722	-0.5968	-0.5135	-0.4827	2.26	-0.939	2.289	3.209	2.777	2.99	2.498	2.102	3.395	2.744	2.523	3.09		2.752	6.737
34210_at	CD52,CDW52	N90866	Transcribed locus	-0.4486	0.1611	-0.3629	0.3386	0.3501	-0.03829	3.83	3.576	2.359	2.272	1.723	2.959	2.582	1.554	2.735	2.078		2.752	6.736
1569040_s_at	FLJ40330,DKFZp686E1246,DKFZp686O04183	AA632139	similar to protein immuno-reactive with anti-PTH polyclonal antibodies	-1.725	0.5107	0.7917	1.9	0.6247	-2.102	2.062	4.478	2.638	2.015	2.565	2.482	4.09	4.554	3.584	5.569		2.751	6.734
204563_at	SELL,TQ1,LAM1,LNHR,LSEL,CD62L,LAM-1,LYAM1,Leu-8,PLNHR,hLHRc,LECAM1,Lyam-1	NM_000655	Selectin L (lymphocyte adhesion molecule 1)	-0.8673	-0.1291	-0.6128	0.4221	1.002	0.1851	2.735	3.564	2.517	2.742	2.182	2.985	3.312	2.682	3.4	2.568		2.748	6.717
206150_at	TNFRSF7,T14,CD27,S152,Tp55,MGC20393	NM_001242	Tumor necrosis factor receptor superfamily, member 7	-1.328	0.07764	-0.6498	1.047	0.7716	0.0817	3.014	3.429	3.924	1.457	1.833	2.38	3.236	2.773	2.942	3.456		2.731	6.64
216573_at	Ig VL gene	X84340	H.sapiens mRNA for Ig light chain, variable region (ID:CLL001VL).	-3.373	-0.2578	0.8297	0.8474	0.8993	1.055	2.289	3.588	2.463	2.173	3.141	3.757	3.69	3.034	5.238	4.802		2.731	6.638
206206_at	CD180,LY64,Ly78,RP105,MGC126233,MGC126234	NM_005582	CD180 molecule	-0.5864	0.4604	-1.317	0.3625	0.5629	0.5179	4.015	2.651	3.166	2.131	1.62	2.746	2.179	2.151	2.378	2.997		2.717	6.574
224405_at	FCRL5,CD307,FCRH5,IRTA2,BXMAS1,PRO820,FLJ00333,MGC119590,MGC119592,MGC119593,DKFZp667E2019,RP11-217A12.1	AF343663	Fc receptor-like 5	0.0717	1.183	-0.6736	0.6714	-0.49	-0.763	3.353	3.561	3.772	0.4996	2.381	3.185	4.483	3.996	3.902	5.32		2.713	6.558
207113_s_at	TNF,DIF,TNFA,TNFSF2,TNF-alpha	NM_000594	Tumor necrosis factor (TNF superfamily, member 2)	-0.3505	-0.2818	-0.5058	-1.553	0.9214	1.769	4.051	3.16	2.685	1.331	2.316	3.197	2.471	2.195	2.708	1.498		2.709	6.537
244029_at	CPNE5,CPN5,COPN5,KIAA1599,DKFZp666C234	AW967768	Copine V	-1.077	0.04806	0.3825	0.2689	0.6093	-0.2321	2.459	3.327	3.417	2.051	2.278	2.266	2.818	3.201	2.613	3.536		2.706	6.527
206126_at	BLR1,CD185,CXCR5,MDR15,MGC117347	NM_001716	Burkitt lymphoma receptor 1, GTP binding protein (chemokine (C-X-C motif) receptor 5)	0.4821	-0.3508	-2.173	0.5005	0.649	0.8925	3.787	3.127	2.647	1.773	2.197	3.776	2.852	1.152	3.23	1.295		2.706	6.526
220918_at	C21orf96,FLJ20856	NM_025143	gb:NM_025143.1 /DB_XREF=gi:13376728 /GEN=FLJ20856 /FEA=FLmRNA /CNT=3 /TID=Hs.288916.0 /TIER=FL /STK=0 /UG=Hs.288916 /LL=80215 /DEF=Homo sapiens hypothetical protein FLJ20856 (FLJ20856), mRNA. /PROD=hypothetical protein FLJ20856 /FL=gb:NM_025143.1	-0.8473	0.905	-2.217	0.8763	1.178	0.1055	3.166	3.572	2.531	1.929	2.261	1.789	2.233	2.411	2.411	3.179		2.692	6.462
239427_at	239427_at	AA131524	Transcribed locus	0.8238	0.8478	0.8374	-1.837	1.604	-2.276	2.879	2.998	3.382	2.276	1.924	1.847	2.426	2.84	2.529	1.98		2.692	6.461
208087_s_at	ZBP1,DLM1,DLM-1,C20orf183	NM_030776	Z-DNA binding protein 1	-0.06848	0.6696	-0.3362	-0.9908	1.286	-0.5598	2.627	3.941	3.307	1.43	2.065	1.604	3.146	3.635	2.97	3.696		2.674	6.382
210873_x_at	APOBEC3A,ARP3,PHRBN,bK150C2.1	U03891	Apolipoprotein B mRNA editing enzyme, catalytic polypeptide-like 3A	-2.894	0.7956	0.6482	0.4048	0.9385	0.1072	1.751	3.04	3.345	2.782	2.423	2.803	3.668	4.045	2.272	3.875		2.668	6.356
205569_at	LAMP3,LAMP,CD208,DCLAMP,TSC403,DC-LAMP	NM_014398	Lysosomal-associated membrane protein 3	0.0943	0.176	-0.02775	-0.5438	-0.3116	0.6129	3.099	3.269	3.317	0.8843	2.729	2.688	2.542	3.332	3.352	2.406		2.66	6.319
1563674_at	FCRL2,FCRH2,IFGP4,IRTA4,SPAP1,SPAP1A,SPAP1B,SPAP1C	AL833361	Fc receptor-like 2	0.4603	0.1625	-0.2966	0.2016	0.6906	-1.218	4.668	2.936	2.663	1.8	1.146	3.737	2.292	1.062	1.264	2.154		2.643	6.245
210448_s_at	P2RX5,P2X5,P2X5R,MGC47755	U49396	Purinergic receptor P2X, ligand-gated ion channel, 5	-2.128	0.4739	-0.07752	1.115	0.3268	0.2904	3.427	3.065	2.439	2.674	1.596	3.16	2.348	1.825	2.234	2.098		2.64	6.234
224193_s_at	FCRL2,FCRH2,IFGP4,IRTA4,SPAP1,SPAP1A,SPAP1B,SPAP1C	AF319440	Fc receptor-like 2	0.5338	0.982	-1.933	1.37	-0.426	-0.5274	4.465	3.019	2.318	1.389	2.006	3.874	2.322	0.2701	-1.043	2.141		2.639	6.23
211430_s_at	IGHG3,FLJ39988,FLJ40036,FLJ40253,FLJ40587,FLJ40789,FLJ40834,MGC45809,DKFZp686H11213,immunoglobulin gamma 3 (Gm marker),constant region of heavy chain of IgG3,immunoglobulin heavy constant gamma 3 (Gm marker)	M87789	Immunoglobulin heavy constant gamma 1 (G1m marker)	-2.21	0.1904	-0.2485	1.903	1.418	-1.053	2.474	2.909	2.799	2.16	2.763	2.619	2.961	2.971	3.028	2.955		2.621	6.152
220832_at	TLR8,MGC119599,MGC119600	NM_016610	Toll-like receptor 8	-1.817	-1.641	-0.8912	1.168	1.172	2.009	3.149	2.764	3.306	1.647	2.219	2.355	2.169	3.077	2.707	2.129		2.617	6.135
211868_x_at	IGHA1,IGHG1,IGHG3	AJ225092	Synthetic construct for anti-beta-galactosidase ScFv antibody, clone scFv13.	-1.31	1.618	-1.616	0.9975	0.781	-0.4701	2.3	3.406	3.289	1.303	2.766	2.444	5.142	2.796	3.152	5.566		2.613	6.117
240070_at	VSIG9,FLJ39873,DKFZp667A205	AW512550	V-set and immunoglobulin domain containing 9	-2.167	0.9861	-0.0905	0.2634	-0.5403	1.548	3.414	3.079	2.868	1.298	2.289	2.846	2.273	2.542	2.904	3.213		2.589	6.019
219014_at	PLAC8,C15,onzin	NM_016619	Placenta-specific 8	-0.04564	0.4472	-0.00755	0.2872	-0.3736	-0.3076	3.204	3.549	3.502	1.961	0.7284	2.329	2.493	2.492	2.505	0.6831		2.589	6.016
222838_at	SLAMF7,19A,CS1,CD319,CRACC	AL121985	Human DNA sequence from clone RP11-404F10 on chromosome 1q23.1-24.1 Contains the 5' end of the SLAMF1 gene for signaling lymphocytic activation molecule family member 1, a SET translocation (myeloid leukemia-associated) (SET) pseudogene, a novel gene, the CD48 gene for CD48 antigen (B-cell membrane protein), the SLAMF7 gene for SLAM family member 7 and the 5' end of the LY9 gene for lymphocyte an…	-0.3955	0.6528	-0.1828	0.777	-0.181	-0.6704	2.684	3.461	3.981	1.479	1.313	1.62	3.182	3.359	2.951	4.039		2.584	5.996
1560396_at	KLHL6,FLJ00029	AK097976	Kelch-like 6 (Drosophila)	-0.9014	0.3662	0.3471	0.7472	0.04019	-0.5993	2.992	3.573	3.083	1.246	1.998	1.987	2.877	2.932	2.269	2.727		2.578	5.973
211748_x_at	PTGDS,PDS,PGD2,PGDS,PGDS2	BC005939	Prostaglandin D2 synthase 21kDa (brain)	-0.8968	0.03171	-1.537	-0.9593	1.995	1.366	2.901	2.726	2.258	1.174	3.656	3.066	3.147	2.804	3.569	2.88		2.543	5.828
204581_at	CD22,SIGLEC2,SIGLEC-2,MGC130020	NM_001771	CD22 molecule	-0.1656	-0.3148	0.6082	1.027	0.9462	-2.101	4.163	2.916	1.558	1.972	2.086	3.339	2.705	0.6801	2.825	1.619		2.539	5.812
230917_at	230917_at	AW611685	CDNA FLJ45450 fis, clone BRSTN2002691	0.02313	0.009591	-0.7669	0.7715	-0.227	0.1897	3.251	2.811	2.429	1.967	2.23	1.988	2.366	2.286	2.122	2.971		2.538	5.807
234366_x_at	IGL@,IGL	AF103591	Immunoglobulin lambda locus	-1.091	-0.09933	0.0302	0.3177	2.59	-1.747	1.441	3.71	1.722	3.132	2.611	3.65	4.256	3.008	3.907	5.994		2.523	5.749
210133_at	CCL11,SCYA11,MGC22554	D49372	Chemokine (C-C motif) ligand 11	0.07314	-1.646	1.626	0.6108	-0.8435	0.1791	2.127	3.144	2.044	1.991	3.304	3.286	3.356	2.666	3.596	4.23		2.522	5.744
240019_at	NEDD9,CASL,HEF1,CAS-L,dJ49G10.2,dJ761I2.1	AA521370	Neural precursor cell expressed, developmentally down-regulated 9	-1.21	0.6821	-1.386	0.7573	1.666	-0.5098	2.249	3.274	3.375	2.483	1.22	2.069	1.663	3.44	3.475	2.768		2.52	5.736
206513_at	AIM2,PYHIN4	NM_004833	Absent in melanoma 2	-1.778	1.022	0.7891	0.3783	-0.2363	-0.1746	3.831	3.412	2.808	1.444	1.104	2.713	2.53	2.296	1.833	1.92		2.52	5.735
217272_s_at	SERPINB13,HUR7,PI13,headpin,MGC126870	AJ001698	Serpin peptidase inhibitor, clade B (ovalbumin), member 13	0.6108	-2.36	0.4613	0.5902	0.9739	-0.2758	3.992	2.475	3.093	2.202	0.8279	1.713	3.401	2.528	-1.483	0.7004		2.518	5.728
204411_at	KIF21B,FLJ16314	NM_017596;NM_017596.1	gb:NM_017596.1 /DB_XREF=gi:8922142 /GEN=KIAA0449 /FEA=FLmRNA /CNT=65 /TID=Hs.169182.0 /TIER=FL+Stack /STK=17 /UG=Hs.169182 /LL=23046 /DEF=Homo sapiens KIAA0449 protein (KIAA0449), mRNA. /PROD=hypothetical protein DKFZp434J212 /FL=gb:NM_017596.1	-0.6059	2.052	-1.827	-0.5241	-1.025	1.93	2.579	2.975	2.509	1.91	2.593	1.717	1.992	0.8775	1.493	2.14		2.513	5.709
240481_at	TRAF3IP3,T3JAM,FLJ44151,MGC117354,DJ434O14.3	BE502509	TRAF3 interacting protein 3	-0.258	0.4902	-1.257	-0.3565	0.9664	0.415	3.468	3.678	2.668	1.468	1.276	2.348	2.484	2.227	2.747	2.134		2.512	5.703
33304_at	ISG20,CD25,HEM45	U88964	Interferon stimulated exonuclease gene 20kDa	-1.32	0.07066	-0.3827	0.7474	0.6146	0.2695	2.845	3.743	3.196	1.207	1.503	2.475	3.421	2.863	2.633	3.436		2.499	5.653
206296_x_at	MAP4K1,HPK1	NM_007181	Mitogen-activated protein kinase kinase kinase kinase 1	0.3013	-0.3643	-1.757	0.1855	0.7394	0.8949	3.101	3.311	2.498	1.273	2.267	2.007	1.874	2.109	2.244	2.262		2.49	5.618
205159_at	CSF2RB,CD131,IL3RB,IL5RB,CDw131	AV756141	Colony stimulating factor 2 receptor, beta, low-affinity (granulocyte-macrophage)	-0.5441	-0.3196	-0.4454	0.751	0.6153	-0.05728	2.533	3.011	2.859	1.415	2.56	2.761	2.966	2.733	2.819	2.878		2.475	5.561
207339_s_at	LTB,p33,TNFC,TNFSF3	NM_002341	Lymphotoxin beta (TNF superfamily, member 3)	-0.1401	0.3224	-0.8854	-0.1896	0.4307	0.4621	3.899	3.505	2.139	1.394	1.413	2.973	2.638	1.808	3.028	0.8699		2.47	5.54
238365_s_at	MGC33556	AI638342	hypothetical LOC339541	-0.7963	-0.6411	1.668	0.6373	-0.1837	-0.6846	2.865	3.538	2.512	3.045	0.373	1.603	3.35	1.586	2.255	-0.2162		2.466	5.527
222326_at	PDE4B,DPDE4,PDEIVB,MGC126529,DKFZp686F2182	AW973834	Phosphodiesterase 4B, cAMP-specific (phosphodiesterase E4 dunce homolog, Drosophila)	-0.09878	0.8586	0.5914	-1.105	-0.2767	0.03024	3.476	3.155	2.961	0.9077	1.814	2.976	2.629	2.579	2.583	3.784		2.463	5.512
206337_at	CCR7,BLR2,EBI1,CD197,CDw197,CMKBR7	NM_001838	Chemokine (C-C motif) receptor 7	-0.3755	0.04229	-1.037	0.09435	0.3453	0.9307	3.296	3.706	3.039	1.329	0.938	2.598	2.883	2.363	3.362	1.568		2.462	5.508
233690_at	RUNX1,AML1,CBFA2,EVI-1,AMLCR1,PEBP2aB,AML1-EVI-1	AK026743	Runt-related transcription factor 1 (acute myeloid leukemia 1; aml1 oncogene)	-0.1897	-0.02287	0.489	0.2124	-0.4874	-0.001497	2.907	3.582	2.543	1.3	1.956	1.976	2.317	2.726	2.423	3.537		2.458	5.493
236280_at	236280_at	AI225238	Transcribed locus	-0.6992	0.6564	-0.5587	0.5339	0.189	-0.1215	3.354	3.038	2.658	1.958	1.239	2.478	2.464	1.599	2.502	2.292		2.449	5.462
202357_s_at	CFB,BF,BFD,GBG,CFAB,PBF2,H2-Bf	NM_001710	Complement factor B	-0.5806	-0.2609	0.5265	0.09844	0.1388	0.07785	2.391	2.581	4.385	0.4691	2.401	2.252	2.788	3.214	2.444	2.931		2.445	5.446
228258_at	TBC1D10C,FLJ00332,MGC46488	AW008519	TBC1 domain family, member 10C	-1.723	-0.03561	-0.929	0.7609	1.096	0.8312	3.085	3.112	2.24	1.455	2.287	2.174	2.182	1.79	2.665	2.631		2.436	5.41
205861_at	SPIB,SPI-B	NM_003121	Spi-B transcription factor (Spi-1/PU.1 related)	-0.4049	-0.0837	0.5046	-0.3851	0.1255	0.2435	3.716	2.869	2.509	1.581	1.499	3.007	2.107	1.278	2.045	0.7408		2.435	5.407
211794_at	FYB,ADAP,PRO0823,SLAP-130	AF198052	FYN binding protein (FYB-120/130)	-0.6513	-0.9289	-1.134	-0.1944	1.312	1.597	3.593	2.917	2.583	1.183	1.889	2.443	3.062	2.537	2.682	2.895		2.433	5.4
212187_x_at	PTGDS,PDS,PGD2,PGDS,PGDS2	NM_000954	Prostaglandin D2 synthase 21kDa (brain)	-1.295	0.02041	-1.045	-0.897	1.834	1.382	2.863	2.499	1.853	1.198	3.747	2.912	3.011	2.585	3.421	2.728		2.432	5.395
205844_at	VNN1,Tiff66,MGC116930,MGC116931,MGC116932,MGC116933	NM_004666	Vanin 1	-0.6797	0.2892	-1.509	0.09459	0.8245	0.98	3.232	3.421	3.06	1.29	1.008	2.137	2.951	2.332	2.19	2.379		2.402	5.286
204562_at	IRF4,MUM1,LSIRF	NM_002460	Interferon regulatory factor 4	-0.3842	0.2847	-0.4327	0.833	0.8647	-1.166	2.426	3.408	3.652	1.447	1.072	1.774	2.924	2.794	2.699	3.566		2.401	5.282
227697_at	SOCS3,CIS3,SSI3,ATOD4,Cish3,SSI-3,SOCS-3,MGC71791	AI244908	Suppressor of cytokine signaling 3	-0.9144	0.2493	0.3875	0.8712	-0.01608	-0.5776	1.936	2.387	1.767	0.7658	5.118	4.531	2.575	4.124	3.49	4.44		2.395	5.259
223750_s_at	TLR10,MGC104967,MGC126398,MGC126399	AW665250	Toll-like receptor 10	-0.8288	0.1993	0.3202	0.4764	0.4129	-0.58	4.012	2.89	2.452	1.509	1.076	3.064	2.205	0.2838	2.336	1.664		2.388	5.234
230983_at	BCNP1	BE646461	B-cell novel protein 1	0.09479	-0.4251	-1.105	-0.3587	0.7493	1.045	4.066	3.419	1.682	2.115	0.6466	3.312	2.096	0.5366	1.668	1.233		2.386	5.226
44790_s_at	C13orf18,FLJ21562	AI129310	Chromosome 13 open reading frame 18	-0.7607	-0.1207	0.3103	0.3555	0.1433	0.07232	3.9	2.893	2.039	1.55	1.521	3.063	2.113	1.813	2.384	1.888		2.381	5.207
205119_s_at	FPR1,FPR,FMLP	NM_002029	Formyl peptide receptor 1	-0.5992	-0.5896	0.3911	-0.6847	1.752	-0.2696	1.521	3.171	1.842	2.374	2.959	3.494	3.781	2.842	2.576	4.042		2.373	5.181
229686_at	P2RY8,P2Y8,MGC50878	AI436587	ti03d11.x1 NCI_CGAP_CLL1 Homo sapiens cDNA clone IMAGE:2129397 3' similar to contains Alu repetitive element;contains element MER22 repetitive element ; mRNA sequence.	-0.5655	-0.4708	-0.1595	0.6272	0.5781	-0.009432	2.82	2.897	2.201	2.324	1.608	1.985	2.428	2.035	3.169	2.701		2.37	5.17
206983_at	CCR6,BN-1,CKR6,DCR2,CD196,CKRL3,DRY-6,GPR29,CKR-L3,CMKBR6,GPRCY4,STRL22,GPR-CY4	NM_004367	Chemokine (C-C motif) receptor 6	0.189	-0.4304	-1.224	0.8205	0.7108	-0.0657	3.631	3.32	2.611	1.676	0.5879	2.922	2.447	1.351	2.618	1.726		2.365	5.152
204638_at	ACP5,TRAP,MGC117378	NM_001611	Acid phosphatase 5, tartrate resistant	-0.8865	0.2036	-0.8643	0.007549	0.4821	1.057	3.512	2.451	2.662	1.206	1.966	2.076	1.657	2.061	2.205	2.012		2.36	5.132
226459_at	PIK3AP1,BCAP,RP11-34E5.3	AW575754	Phosphoinositide-3-kinase adaptor protein 1	-0.5989	-0.3109	0.1028	0.2086	0.3355	0.263	3.573	2.839	2.412	1.286	1.684	2.619	2.396	1.93	2.207	2.072		2.359	5.13
227189_at	CPNE5,CPN5,COPN5,KIAA1599,DKFZp666C234	AB046819	Copine V	-0.1452	-0.1501	-0.4634	0.43	0.6247	-0.296	2.414	2.638	3.13	0.9363	2.66	2.502	2.562	2.474	2.486	3.584		2.356	5.118
210279_at	GPR18	AF261135	G protein-coupled receptor 18	0.06377	0.5811	-0.03087	0.03737	-0.2556	-0.3958	3.619	3.388	2.147	1.321	1.294	2.361	2.197	0.8648	2.163	1.883		2.354	5.112
239205_s_at	CR1L,MGC129536	BE552138	Complement component (3b/4b) receptor 1-like	-0.1324	0.3056	0.2908	0.2321	-0.4864	-0.2097	2.721	3.052	2.196	1.301	2.431	3.003	2.777	2.237	1.912	1.538		2.34	5.063
210116_at	SH2D1A,LYP,SAP,XLP,DSHP,EBVS,IMD5,XLPD,MTCP1	AF072930	SH2 domain protein 1A, Duncan's disease (lymphoproliferative syndrome)	-1.125	0.8081	-0.7056	0.6265	-0.03146	0.427	3.046	3.21	1.869	1.518	2.005	1.685	1.789	1.314	2.436	3.088		2.33	5.026
210370_s_at	LY9,hly9,mLY9,CD229,SLAMF3	AF244129	Lymphocyte antigen 9	-0.1921	-0.1248	-2.135	0.4783	1.115	0.8588	2.789	2.926	2.771	1.922	1.238	2.17	2.373	2.249	2.462	2.828		2.329	5.026
206478_at	KIAA0125	NM_014792	KIAA0125	-0.275	-0.6507	-0.3293	1.876	1.134	-1.755	1.459	3.634	1.587	2.435	2.513	2.083	3.241	3.02	3.623	4.949		2.326	5.013
230011_at	MEI1,MGC40042	AW195720	meiosis defective 1	-0.5313	-0.08611	0.1646	0.67	-0.04277	-0.1744	1.952	3.17	3.222	1.515	1.759	1.445	2.909	2.859	2.606	3.459		2.324	5.006
1554335_at	PSCD4,CYT4,DJ63G5.1	BC017780	Pleckstrin homology, Sec7 and coiled-coil domains 4	0.8618	-1.3	-0.4548	-0.564	1.095	0.3618	3.223	3.504	3.118	1.477	0.2912	2.322	2.451	3.093	2.42	2.987		2.323	5.003
1563509_at	FYB,ADAP,PRO0823,SLAP-130	AL832727	FYN binding protein (FYB-120/130)	-1.032	0.1026	0.1817	0.09411	0.56	0.09372	2.662	3.396	2.534	1.228	1.78	1.259	2.02	1.884	1.857	2.189		2.32	4.993
219159_s_at	SLAMF7,19A,CS1,CD319,CRACC	NM_021181	SLAM family member 7	-1.59	0.5234	0.073	0.9174	0.5812	-0.5055	2.074	3.28	3.946	1.24	1.057	1.665	3.522	3.076	2.959	4.138		2.32	4.992
240118_at	TXNDC11,EFP1	AI401105	Thioredoxin domain containing 11	0.0729	0.508	-0.3377	0.05516	0.3321	-0.6305	1.961	3.327	2.657	1.198	2.437	2.92	3.273	3.386	3.135	4.33		2.316	4.978
213947_s_at	NUP210,GP210,POM210,FLJ22389,KIAA0906	AI867102	Nucleoporin 210kDa	-0.5475	0.5355	-0.8859	-1.011	1.064	0.8454	3.046	2.996	2.445	1.935	1.15	2.016	2.74	1.845	1.99	1.702		2.314	4.973
207536_s_at	TNFRSF9,ILA,4-1BB,CD137,CDw137,MGC2172	NM_001561	Tumor necrosis factor receptor superfamily, member 9	-0.3736	0.2909	-0.04698	-0.7895	0.1409	0.7783	3.445	2.707	2.995	0.9055	1.514	2.625	2.2	2.325	3.353	3.317		2.313	4.97
220658_s_at	ARNTL2,CLIF,MOP9,BMAL2,PASD9	NM_020183	Aryl hydrocarbon receptor nuclear translocator-like 2	-0.213	1.593	0.3142	0.6493	-2.034	-0.309	2.474	2.451	2.942	1.132	2.566	2.504	1.905	2.699	2.335	2.586		2.313	4.97
228343_at	POU2F2,OCT2,OTF2,Oct-2	AA805754	POU domain, class 2, transcription factor 2	0.0479	0.8351	-2.202	-0.1386	0.7774	0.6804	2.951	2.696	2.608	1.774	1.526	2.44	1.8	1.948	2.502	2.985		2.311	4.963
211647_x_at	IGHG1,immunoglobulin gamma 1 (Gm marker),constant region of heavy chain of IgG1	L14454	Immunoglobulin heavy constant gamma 1 (G1m marker)	-1.874	0.6679	-0.5918	0.681	1.525	-0.4086	4.067	2.246	1.645	1.216	2.38	2.82	2.728	3.553	2.542	2.988		2.311	4.962
206715_at	TFEC,TCFEC,TFECL	NM_012252	Transcription factor EC	-1.101	0.2402	0.7044	-0.6138	0.4624	0.3077	4.036	2.969	3.112	0.8172	0.5545	2.621	2.021	2.404	2.016	1.356		2.298	4.917
236293_at	RHOH,TTF,ARHH	BE676335	Ras homolog gene family, member H	-0.9295	0.703	-0.7616	0.5661	0.1174	0.3046	3.075	3.041	2.567	1.359	1.433	2.301	2.165	1.994	1.995	2.461		2.295	4.908
1554343_a_at	BRDG1,STAP1	BC014958	BCR downstream signaling 1	-0.2647	0.1849	0.3317	0.3726	0.1301	-0.7546	3.481	2.908	2.107	1.946	0.958	2.656	2.606	1.18	1.452	2.288		2.28	4.857
207522_s_at	ATP2A3,SERCA3	NM_005173	ATPase, Ca++ transporting, ubiquitous	-1.725	-0.09789	-0.8643	0.5356	1.193	0.9579	2.603	2.623	2.385	1.486	2.274	2.09	2.416	2.032	2.335	2.363		2.274	4.837
210146_x_at	LILRB2,ILT4,LIR2,CD85D,LIR-2,MIR10,MIR-10	AF004231	Leukocyte immunoglobulin-like receptor, subfamily B (with TM and ITIM domains), member 2	-0.7963	-0.4102	0.1564	-0.2716	0.467	0.8547	2.383	2.864	2.102	1.083	2.927	1.936	2.78	2.894	2.556	3.002		2.272	4.829
1557632_at	1557632_at	BU681135	UI-CF-EC1-abu-i-15-0-UI.s1 UI-CF-EC1 Homo sapiens cDNA clone UI-CF-EC1-abu-i-15-0-UI 3', mRNA sequence.	-0.7723	0.5977	-0.7544	0.3512	0.191	0.3868	2.658	3.233	2.325	1.574	1.472	1.867	1.608	2.399	1.529	1.868		2.252	4.765
211336_x_at	LILRB1,CD85,ILT2,LIR1,MIR7,CD85J,LIR-1,MIR-7	AF009007	Leukocyte immunoglobulin-like receptor, subfamily B (with TM and ITIM domains), member 1	-1.677	0.9103	0.09488	-0.1716	0.8772	-0.03348	2.825	2.826	2.467	0.7877	2.324	1.984	2.007	1.797	1.786	2.029		2.246	4.743
229721_x_at	DERL3,IZP6,C22orf14,MGC71803	AI655697	Der1-like domain family, member 3	-0.835	0.2147	-0.09435	0.9592	0.5596	-0.8041	1.643	3.361	3.758	0.7716	1.686	2.312	3.771	3.402	3.008	3.854		2.244	4.737
205306_x_at	OPN3,ECPN	AI074145	Opsin 3 (encephalopsin, panopsin)	0.07026	0.5977	-0.5192	-0.1437	-0.4337	0.4287	3.756	3.2	2.738	0.7261	0.7851	2.256	1.699	2.031	1.495	1.741		2.241	4.727
214971_s_at	ST6GAL1,CD75,SIAT1,ST6GalI,MGC48859,ST6Gal I	AV695711	ST6 beta-galactosamide alpha-2,6-sialyltranferase 1	-0.1433	0.4188	-2.095	0.7479	1.119	-0.04742	2.713	2.196	2.461	1.196	2.599	2.364	2.82	1.973	2.423	3.315		2.233	4.701
226811_at	FAM46C,FLJ20202	AL046017	Family with sequence similarity 46, member C	-0.7975	0.4095	-0.5618	0.9924	0.2869	-0.3295	2.041	3.191	3.216	1.229	1.478	1.96	3.014	3.277	2.927	3.897		2.231	4.694
230753_at	LOC197135	R12665	hypothetical LOC197135	-0.735	0.3061	0.9824	-1.67	0.4893	0.6275	2.648	2.54	2.691	1.625	1.646	2.155	2.413	2.384	1.612	1.133		2.23	4.691
203708_at	PDE4B,DPDE4,PDEIVB,MGC126529,DKFZp686F2182	NM_002600	Phosphodiesterase 4B, cAMP-specific (phosphodiesterase E4 dunce homolog, Drosophila)	-0.7485	0.2825	-0.09579	0.1787	0.372	0.01101	2.84	1.996	2.47	1.036	2.806	2.719	2.193	2	2.359	3.516		2.23	4.69
213036_x_at	ATP2A3,SERCA3	Y15724	Homo sapiens SERCA3 gene, exons 1-7 (and joined CDS).	-0.4922	0.5489	-1.943	0.4004	0.9948	0.4909	2.686	2.506	2.604	1.175	2.154	2.096	2.425	2.023	2.254	2.406		2.225	4.675
207777_s_at	SP140,LYSP100-A,LYSP100-B,MGC126440	NM_007237	SP140 nuclear body protein	-0.2212	-0.327	0.1531	-0.05569	0.2602	0.1906	3.643	3.021	2.468	1.329	0.6481	2.38	2.788	1.598	2.355	1.947		2.222	4.665
215967_s_at	LY9,hly9,mLY9,CD229,SLAMF3	AL582804	Lymphocyte antigen 9	-1.594	0.4725	-0.5882	1.151	0.4163	0.1433	2.55	3.044	2.52	1.813	1.171	2.089	2.399	1.806	2.065	2.516		2.22	4.657
205419_at	EBI2	NM_004951	Epstein-Barr virus induced gene 2 (lymphocyte-specific G protein-coupled receptor)	-0.8468	-0.1361	-0.3283	1.266	-0.4967	0.5417	2.627	3.167	2.16	1.804	1.276	2.382	2.572	1.828	3.161	2.614		2.207	4.616
213888_s_at	TRAF3IP3,T3JAM,FLJ44151,MGC117354,DJ434O14.3	AL022398	Human DNA sequence from clone RP3-434O14 on chromosome 1q32.3-41 Contains the 3' end of the HSD11B1 gene for hydroxysteroid (11-beta) dehydrogenase 1, a adenosine A2b receptor (ADORA2B) pseudogene, the T3JAM gene for TRAF3-interacting Jun N-terminal kinase (JNK)-activating modulator, a novel gene (FLJ25078), the IRF6 gene for interferon regulatory factor 6, a novel gene, a novel gene (MGC29875) a…	-0.665	0.5088	-0.2504	0.5954	0.008209	-0.197	2.892	2.987	2.418	1.598	1.133	1.866	1.627	1.697	2.242	2.03		2.206	4.613
1555779_a_at	CD79A,IGA,MB-1	M74721	CD79a molecule, immunoglobulin-associated alpha	-0.2039	-0.3617	-0.6577	0.8258	0.7709	-0.3735	3.117	2.823	2.564	1.173	1.348	2.571	2.468	1.119	1.345	2.555		2.205	4.611
202237_at	NNMT	NM_006169	Nicotinamide N-methyltransferase	-0.7641	-0.9133	0.005435	0.922	0.2251	0.5248	1.932	2.016	2.108	0.7458	4.169	4.314	3.597	4.247	3.93	3.967		2.194	4.577
205590_at	RASGRP1,V,RASGRP,hRasGRP1,MGC129998,MGC129999,CALDAG-GEFI,CALDAG-GEFII	NM_005739	RAS guanyl releasing protein 1 (calcium and DAG-regulated)	-0.6006	0.5198	-0.3245	0.4016	-0.2952	0.2988	2.685	3.024	2.484	1.296	1.478	1.665	1.987	1.776	1.964	2.462		2.193	4.573
218404_at	SNX10,MGC33054	NM_013322	Sorting nexin 10	-0.1829	-0.01325	0.01385	0.1153	0.0575	0.009564	3.054	2.551	2.611	1.06	1.641	2.648	2.375	2.241	2.24	2.088		2.184	4.543
204006_s_at	FCGR3B,CD16,FCG3,CD16b,FCGR3	NM_000570	Fc fragment of IgG, low affinity IIIa, receptor (CD16a)	-1.053	-0.7892	0.6849	0.1227	1.189	-0.1547	1.428	2.469	2.237	1.786	2.966	2.426	2.968	3.077	1.589	3.796		2.177	4.523
205922_at	VNN2,FOAP-4,GPI-80	NM_004665	Vanin 2	-0.476	0.5737	-0.5288	0.4613	1.05	-1.08	2.627	2.606	2.957	1.989	0.7062	2.078	2.568	2.505	1.637	3.121		2.177	4.522
243869_at	KIAA1509	AW205685	KIAA1509	-0.873	0.4999	1.196	0.3384	0.08155	-1.243	2.801	2.632	2.543	1.638	1.257	1.466	2.103	2.435	1.673	2.463		2.174	4.513
214511_x_at	LOC440607	L03419	Fc-gamma receptor I B2	-1.93	0.1301	0.4544	0.5962	0.3941	0.3548	2.668	2.402	2.854	1	1.943	2.697	2.795	3.06	2.489	2.679		2.173	4.511
218542_at	CEP55,URCC6,C10orf3,FLJ10540	NM_018131	Centrosomal protein 55kDa	-0.5847	0.3409	0.8109	-0.9631	0.9195	-0.5235	2.512	3.245	2.715	1.312	1.084	2.23	2.071	1.988	2.224	2.18		2.173	4.511
1553043_a_at	CD300LF,CLM1,NKIR,IREM1,CD300f,IgSF13	NM_139018	CD300 molecule-like family member f	-2.016	0.04494	0.2827	-0.8696	1.342	1.216	2.865	2.918	2.062	1.056	1.917	1.575	2.261	2.135	1.762	2.087		2.164	4.481
207734_at	LAX1,LAX,FLJ20340	NM_017773	Lymphocyte transmembrane adaptor 1	-0.766	0.02546	-0.3254	0.6099	0.2953	0.1608	2.886	2.786	3.008	0.7237	1.4	2.345	2.423	2.828	2.719	3.546		2.161	4.472
236198_at	236198_at	AW292872	UI-H-BW0-aif-f-02-0-UI.s1 NCI_CGAP_Sub6 Homo sapiens cDNA clone IMAGE:2729211 3', mRNA sequence.	-0.2625	0.2996	-0.05131	0.1857	0.4785	-0.65	2.945	3.353	2.177	1.384	0.9169	2.441	2.093	1.234	2.009	0.5253		2.155	4.455
213060_s_at	CHI3L2,YKL39,YKL-39	U58515	Chitinase 3-like 2	0.06858	0.0002131	0.0504	0.7736	-0.03868	-0.8541	2.689	2.506	3.029	1.033	1.489	1.833	2.418	2.876	3.062	2.152		2.149	4.436
227030_at	na	BG231773	Full length insert cDNA clone YY82H04	-0.3611	0.007667	-0.4255	-0.1841	0.4766	0.4864	3.238	2.556	2.583	1.133	1.229	1.838	1.973	1.114	1.958	2.097		2.148	4.432
223553_s_at	DOK3,FLJ22570,FLJ39939	BC004564	Docking protein 3	-0.2214	-0.3576	-0.3276	0.0263	0.8572	0.02303	2.655	2.268	2.632	1.208	1.959	2.304	1.957	2.155	1.849	2.484		2.144	4.421
213160_at	DOCK2,KIAA0209	D86964	Dedicator of cytokinesis 2	-1.062	0.5311	-0.1054	-0.01265	0.1561	0.4933	2.877	2.607	2.81	1.31	1.117	1.897	1.758	1.705	2.023	2.23		2.144	4.42
218585_s_at	DTL,RAMP,L2DTL	NM_016448	Denticleless homolog (Drosophila)	-0.5893	-1.253	1.18	0.7231	-0.4224	0.3621	2.248	2.695	2.413	0.9971	2.368	2.754	2.525	2.377	2.752	2.267		2.144	4.42
240777_at	SYNE2,NUA,NUANCE,SYNE-2,FLJ11014,FLJ43727,FLJ45710,FLJ46790,KIAA1011,Nesprin-2,DKFZP434H2235,DKFZp686H1931	AA533106	Spectrin repeat containing, nuclear envelope 2	-0.566	0.4592	-1.132	-0.1019	0.7853	0.5556	1.56	2.184	2.595	1.191	3.187	1.921	2.489	3.019	0.9442	1.314		2.143	4.418
218308_at	TACC3,ERIC1,MGC117382,MGC133242	NM_006342	Transforming, acidic coiled-coil containing protein 3	0.3463	1.002	-1.328	0.3906	-1.537	1.126	2.217	2.769	2.098	1.666	1.967	2.13	1.812	1.178	1.63	1.854		2.143	4.418
229625_at	GBP5,GBP-5	BG545653	Guanylate binding protein 5	-0.8406	0.5439	0.5897	-0.6188	-0.2928	0.6186	2.698	2.783	2.868	0.7458	1.582	2.093	1.6	2.572	1.16	2.312		2.135	4.394
205291_at	IL2RB,CD122,P70-75	NM_000878	Interleukin 2 receptor, beta	-0.654	0.3063	-0.5077	0.2199	0.3468	0.2887	2.587	2.851	2.438	0.9988	1.796	1.646	1.85	2.025	2.349	2.408		2.134	4.39
202238_s_at	NNMT	NM_006169	Nicotinamide N-methyltransferase	-0.2899	-1.067	-0.2302	1.061	0.216	0.3094	1.657	1.648	2.256	0.9127	4.153	4.356	3.41	3.95	3.858	3.655		2.125	4.363
229560_at	TLR8,MGC119599,MGC119600	AW872374	Toll-like receptor 8	-0.3777	-0.01325	-0.1448	0.1614	0.01999	0.3544	2.839	2.53	3.027	0.7485	1.468	1.481	1.852	2.256	1.789	1.971		2.122	4.354
228658_at	C22orf35	R54042	Hypothetical protein LOC150271	-0.5561	0.5773	0.04319	-0.02563	0.1272	-0.166	1.643	2.758	3.006	1.127	2.062	1.245	1.971	2.014	2.26	3.267		2.119	4.345
209083_at	CORO1A,p57,TACO,CLABP,HCORO1,CLIPINA,FLJ41407,MGC117380	U34690	Coronin, actin binding protein, 1A	-1.159	-0.04691	-0.2319	0.3586	0.5663	0.5126	2.553	2.743	2.252	1.246	1.794	1.793	2.237	1.117	2.125	1.873		2.117	4.339
228167_at	KLHL6,FLJ00029	AW574798	Transcribed locus	0.2273	-0.2826	-0.7388	0.3697	0.4374	-0.01304	2.561	2.729	2.794	1.043	1.457	2.044	2.452	2.337	2.26	2.806		2.117	4.338
219386_s_at	SLAMF8,BLAME,SBBI42,FLJ20442,MGC129578	NM_020125	SLAM family member 8	-0.974	0.1334	-0.05155	-0.2589	-0.1377	1.289	3.364	2.861	2.666	0.1998	1.482	1.704	1.709	2.203	2.005	1.365		2.114	4.33
231513_at	KCNJ2,IRK1,LQT7,SQT3,HHIRK1,KIR2.1,HHBIRK1	BF111326	Transcribed locus	-0.4049	-0.7069	0.6244	0.07367	0.09669	0.3171	1.617	2.168	2.705	1.673	2.405	2.463	2.021	2.531	2.496	2.629		2.114	4.328
211138_s_at	KMO,dJ317G22.1	BC005297	Opsin 3 (encephalopsin, panopsin)	-0.5152	-0.2734	0.338	-0.243	0.2402	0.4534	3.567	2.736	2.663	0.7451	0.8575	1.971	2.087	1.955	1.392	1.831		2.114	4.328
240265_at	TRAF3IP3,T3JAM,FLJ44151,MGC117354,DJ434O14.3	AI214464	TRAF3 interacting protein 3	-0.2628	0.07427	-0.356	0.184	0.6067	-0.2463	2.564	3.243	2.066	1.764	0.9238	1.428	1.614	0.8946	1.758	1.422		2.112	4.323
209670_at	TRA@,TRA,TCRA,TCRD,TRDD3,FLJ22602,MGC22624,MGC23964,MGC71411,MGC117436	M12959	Human mRNA for T-cell receptor alpha chain (TCR-alpha).	-0.7095	0.09639	-0.4579	0.7169	0.1138	0.2404	2.546	3.01	2.225	1.761	1.009	1.761	2.375	1.025	2.578	2.071		2.11	4.318
209949_at	NCF2,NOXA2,p67phox,P67-PHOX	BC001606	Neutrophil cytosolic factor 2 (65kDa, chronic granulomatous disease, autosomal 2)	-0.6708	-0.2602	-0.6529	-0.0177	0.8637	0.7379	2.543	2.509	1.747	1.464	2.282	1.807	2.904	2.495	2.721	2.841		2.109	4.314
226906_s_at	ARHGAP9,10C,RGL1,MGC1295,FLJ16525	AL548053	Rho GTPase activating protein 9	-0.7348	-0.1236	-0.03159	-0.02251	0.5704	0.3421	2.765	3.031	1.733	1.087	1.906	1.946	1.754	1.627	1.651	1.796		2.104	4.3
227677_at	JAK3,JAKL,LJAK,JAK-3,L-JAK,JAK3_HUMAN	BF512748	Janus kinase 3 (a protein tyrosine kinase, leukocyte)	-0.5001	-0.05629	0.06603	-0.0807	0.3852	0.1858	2.261	2.702	2.033	0.9392	2.566	2.129	2.086	1.914	2.304	1.95		2.1	4.288
217552_x_at	CR1,KN,C3BR,CD35	AI432713	th43e02.x1 NCI_CGAP_Lym12 Homo sapiens cDNA clone IMAGE:2121050 3' similar to contains Alu repetitive element; mRNA sequence.	0.3629	-0.3965	-1.433	0.4331	1.033	-5.441e-05	2.684	2.217	1.713	1.097	2.789	3.15	2.414	2.967	2.912	2.149		2.1	4.287
1556601_a_at	SPATA13,FLJ31208,FLJ35435,MGC129988,MGC129989,RP11-307N16.3	R69077	Transcribed locus	0.3944	0.1587	-0.5745	-0.1658	0.6031	-0.4158	2.324	2.7	2.501	1.222	1.708	0.6803	1.727	2.22	0.9668	2.192		2.091	4.26
206181_at	SLAMF1,SLAM,CD150,CDw150	NM_003037	Signaling lymphocytic activation molecule family member 1	-0.9391	-0.09717	0.2949	0.4959	0.3299	-0.08445	2.559	2.665	2.63	1.556	1.031	1.519	2.245	2.163	2.286	2.241		2.088	4.252
1560762_at	LOC285972	AK097158	hypothetical protein LOC285972	0.4701	0.8072	0.4245	-0.6816	-0.4595	-0.5608	2.507	3.443	2.367	1.126	0.9816	1.238	1.719	2.248	0.8117	0.7242		2.085	4.242
206666_at	GZMK,TRYP2	NM_002104	Granzyme K (granzyme 3; tryptase II)	-0.955	-0.1145	-0.79	1.128	-0.1447	0.8764	3.08	2.811	1.424	0.679	2.426	1.892	2.073	0.1619	1.474	3.139		2.084	4.239
201998_at	ST6GAL1,CD75,SIAT1,ST6GalI,MGC48859,ST6Gal I	AI743792	ST6 beta-galactosamide alpha-2,6-sialyltranferase 1	-0.6761	-0.06495	-0.2038	0.6306	0.4199	-0.1056	2.425	2.446	2.352	1.399	1.792	2.185	2.5	1.914	2.499	2.915		2.083	4.237
205804_s_at	TRAF3IP3,T3JAM,FLJ44151,MGC117354,DJ434O14.3	NM_025228	TRAF3 interacting protein 3	-0.6451	-0.2705	-0.8753	0.575	0.7899	0.426	2.837	2.871	2.227	1.44	1.033	1.884	1.91	1.28	2.298	1.489		2.082	4.234
204116_at	IL2RG,IMD4,CD132,SCIDX,SCIDX1	NM_000206	Interleukin 2 receptor, gamma (severe combined immunodeficiency)	-1.171	-0.2253	-0.4319	0.209	0.9173	0.7021	2.602	2.586	2.432	0.9822	1.79	1.6	1.867	1.497	2.044	1.794		2.079	4.224
219118_at	FKBP11,FKBP19,MGC54182	NM_016594	ADP-ribosylation factor 3	-0.4063	0.05191	-0.4923	0.4185	0.3549	0.07328	1.679	2.788	3.065	0.6925	2.162	1.98	2.78	3.375	3.008	3.612		2.077	4.22
210538_s_at	BIRC3,AIP1,API2,MIHC,CIAP2,HAIP1,HIAP1,MALT2,RNF49	U37546	Human IAP homolog C (MIHC) mRNA, complete cds.	-0.2909	0.0447	-0.09267	0.3492	-0.5684	0.558	3.206	2.922	2.118	1.141	0.9779	2.162	1.72	2.086	2.284	1.178		2.073	4.208
215049_x_at	CD163,M130,MM130	Z22969	CD163 molecule	-0.1839	-0.6028	0.5236	0.2052	-0.7802	0.8382	2.776	2.269	2.163	0.5196	2.611	2.328	2.077	2.806	2.371	2.376		2.068	4.193
215999_at	CDRT1,HREP,SM25H2	U43383	CMT1A duplicated region transcript 1	-0.6155	1.635	1.018	-1.626	-0.7747	0.3633	2.349	2.428	2.853	1.203	1.499	1.156	1.247	1.91	0.1055	1.922		2.066	4.188
212873_at	HMHA1,HA-1,HLA-HA1,KIAA0223	BE349017	Histocompatibility (minor) HA-1	-0.8283	0.181	-0.3473	0.21	0.4552	0.3294	2.898	2.635	2.117	1.374	1.303	1.692	1.735	1.602	1.832	1.479		2.065	4.186
208451_s_at	C4B,CH,C4A,C4F,CO4,C4B1,C4B2,C4B3,C4B5,C4A13,C4A91,C4B12,CPAMD3	NM_000592	Homo sapiens complement component 4B (Childo blood group) (C4B), mRNA.	-0.7704	-0.8964	1.054	0.2939	0.03418	0.2849	1.711	1.658	2.708	0.3659	3.879	2.927	2.599	3.379	3.148	3.421		2.064	4.182
244313_at	CR1,KN,C3BR,CD35	AI052659	Complement component (3b/4b) receptor 1 (Knops blood group)	0.1828	-0.1611	0.2108	0.2184	-0.05575	-0.3951	2.7	2.242	1.891	1.447	2.027	3.06	2.714	2.967	2.478	2.255		2.061	4.174
224451_x_at	ARHGAP9,10C,RGL1,MGC1295,FLJ16525	BC006107	Rho GTPase activating protein 9	-0.887	0.2032	-0.331	0.1888	0.5884	0.2375	2.77	2.664	1.93	1.158	1.776	1.964	2.075	1.69	1.998	1.97		2.06	4.169
207651_at	GPR171,H963	NM_013308	G protein-coupled receptor 171	-0.3036	0.7547	-0.5238	-0.03429	0.08107	0.02591	2.63	2.996	2.766	0.4907	1.405	1.539	1.916	1.75	1.497	2.432		2.058	4.163
204891_s_at	LCK,YT16,p56lck,pp58lck	NM_005356	Lymphocyte-specific protein tyrosine kinase	-0.6903	0.03917	-0.7561	0.07391	0.5283	0.805	2.43	2.885	2.168	1.053	1.746	1.507	1.967	1.46	2.17	2.257		2.056	4.159
207907_at	TNFSF14,LTg,TR2,CD258,HVEML,LIGHT	NM_003807	Tumor necrosis factor (ligand) superfamily, member 14	-0.07209	0.6978	0.6109	0.4108	0.05438	-1.702	2.368	2.547	2.268	1.432	1.663	1.571	1.102	1.762	1.95	2.774		2.056	4.157
207571_x_at	C1orf38,ICB-1	NM_004848	Chromosome 1 open reading frame 38	-0.608	-0.6706	-0.3723	0.2716	1.046	0.3332	2.372	2.328	2.752	1.032	1.788	2.306	2.105	2.422	2.351	2.415		2.054	4.153
210915_x_at	PRSS1,TRP1,TRY1,TRY4,TRYP1,MGC120175	M15564	Protease, serine, 1 (trypsin 1)	-0.9848	0.4876	-0.6178	0.5007	0.3924	0.2219	2.455	2.81	2.121	1.277	1.6	1.637	2.167	1.34	2.437	2.182		2.053	4.148
214470_at	KLRB1,NKR,CD161,CLEC5B,NKR-P1,NKRP1A,NKR-P1A,hNKR-P1A,MGC138614	NM_002258	Killer cell lectin-like receptor subfamily B, member 1	-0.7001	0.993	-0.3735	-0.1711	0.3756	-0.1239	2.671	3.194	2.058	1.937	0.3927	1.545	2.295	0.9261	2.205	1.027		2.05	4.142
228869_at	SLIC1,MGC35578	AI081246	selectin ligand interactor cytoplasmic-1	-0.4534	0.3467	-0.03159	-0.2562	0.1159	0.2786	2.505	2.754	2.348	1.139	1.499	1.601	1.764	1.766	2.426	1.597		2.049	4.138
228056_s_at	NR1H2,NER,UNR,LXRB,LXR-b,NER-I,RIP15	AI763426	Nuclear receptor subfamily 1, group H, member 2	-0.4111	-0.7781	0.4291	0.2146	0.03418	0.5114	3.283	2.796	2.256	1.259	0.6456	2.561	2.431	1.778	2.34	0.9783		2.048	4.136
230245_s_at	LOC283663	AI926479	hypothetical protein LOC283663	0.1373	0.3128	-1.055	0.4947	0.2292	-0.1188	3.924	2.23	0.9047	2.107	1.047	2.472	1.177	0.5171	1.294	0.7016		2.043	4.12
211557_x_at	SLCO2B1,OATPB,OATP-B,OATP2B1,SLC21A9,KIAA0880,DKFZp686E0517	AF205073	Solute carrier organic anion transporter family, member 2B1	-1.133	0.01488	-0.3908	0.5777	0.97	-0.03877	2.879	2.082	1.925	0.4159	2.887	2.484	1.775	2.142	1.963	1.904		2.038	4.106
228863_at	PCDH17,PCH68,PCDH68	N69091	Protocadherin 17	-0.05285	0.1644	-0.1735	0.2309	-0.005737	-0.1633	1.525	1.519	1.404	1.28	4.459	4.457	3.264	3.072	3.803	3.994		2.037	4.105
226436_at	RASSF4,AD037,MGC44914	N49935	Ras association (RalGDS/AF-6) domain family 4	-0.7285	-0.6641	0.2372	-0.1346	0.366	0.924	2.429	2.749	1.998	0.6559	2.341	1.566	1.897	2.136	2.018	1.036		2.035	4.097
234306_s_at	SLAMF7,19A,CS1,CD319,CRACC	AJ271869	SLAM family member 7	-0.7427	0.5898	0.275	0.5106	-0.143	-0.4896	1.783	2.885	3.426	1.328	0.7382	1.292	2.637	2.367	2.584	3.457		2.032	4.09
204269_at	PIM2	NM_006875	Pim-2 oncogene	-0.9444	-0.3636	-0.4303	0.681	0.8527	0.2046	2.284	2.692	2.627	0.3967	2.158	2.583	2.388	2.98	2.725	3.753		2.032	4.088
209709_s_at	HMMR,CD168,IHABP,RHAMM,MGC119494,MGC119495	U29343	Hyaluronan-mediated motility receptor (RHAMM)	-0.02568	1.366	0.7886	-0.9509	-1.079	-0.09864	1.913	2.743	3.139	1.021	1.323	2.139	2.496	1.221	1.457	1.924		2.028	4.078
242946_at	CD53,MOX44,TSPAN25	AW293276	CD53 molecule	-0.04636	0.06562	-0.3185	-0.2661	0.5548	0.01053	2.872	3.033	2.542	1.272	0.4146	2.225	2.113	1.977	1.79	1.803		2.026	4.074
204959_at	MNDA,PYHIN3	NM_002432	Myeloid cell nuclear differentiation antigen	-0.9307	-0.3037	0.05232	-0.2704	1.472	-0.01977	1.989	2.64	1.563	2.189	1.703	1.992	3.126	2.346	1.954	2.688		2.017	4.047
217145_at	na	AF103574	Homo sapiens isolate donor Z clone Z55K immunoglobulin kappa light chain variable region mRNA, partial cds.	-0.4289	0.9151	-0.6592	-0.3341	0.882	-0.3749	1.419	2.317	0.8982	2.687	2.76	1.564	4.144	2.481	3.534	4.748		2.016	4.045
231124_x_at	LY9,hly9,mLY9,CD229,SLAMF3	AI524095	Lymphocyte antigen 9	-0.7552	0.8803	0.1658	0.4721	-0.4513	-0.3117	2.246	2.786	2.811	0.9856	1.249	1.481	2.297	2.334	2.352	2.439		2.016	4.044
226474_at	NOD27,FLJ21709,FLJ39711	AA005023	nucleotide-binding oligomerization domains 27	-0.8947	0.6268	0.3207	-0.07997	0.007969	0.01918	2.41	2.597	2.335	0.9658	1.761	1.363	1.761	1.964	1.34	1.936		2.014	4.038
220330_s_at	SAMSN1,HACS1,NASH1	NM_022136	SAM domain, SH3 domain and nuclear localisation signals, 1	-0.1918	0.01536	-0.09315	0.1958	0.08323	-0.009432	2.785	2.569	2.3	1.2	1.203	2.411	2.461	2.225	2.532	2.435		2.011	4.031
244654_at	MYO1G,HA-2,MGC142104	BE646398	Myosin IG	-0.843	0.2587	-0.0215	0.0005763	0.5935	0.01173	2.404	2.822	2.194	1.447	1.18	1.369	1.764	1.851	1.754	1.706		2.009	4.026
243771_at	243771_at	AA928810	on98h09.s1 Soares_NFL_T_GBC_S1 Homo sapiens cDNA clone IMAGE:1564769 3' similar to contains element MER32 MER32 repetitive element ; mRNA sequence.	-0.4619	0.4407	0.1432	-0.7047	0.7192	-0.1366	2.932	2.27	2.224	1.325	1.286	1.945	1.471	1.433	1.198	1.652		2.007	4.021
1564310_a_at	PARP15,BAL3,FLJ40196,FLJ40597,MGC126750,MGC126752	AK097515	Poly (ADP-ribose) polymerase family, member 15	-0.1483	0.2075	-0.4031	-0.04631	0.3157	0.07448	3.345	2.24	2.435	1.115	0.8969	2.736	0.893	0.9456	1.655	1.204		2.006	4.018
214615_at	P2RY10,P2Y10	NM_014499	Purinergic receptor P2Y, G-protein coupled, 10	-1.02	0.5869	-0.4824	0.8626	0.02865	0.02399	2.683	2.406	2.124	1.709	1.097	2.166	2.004	1.663	1.864	2.489		2.004	4.011
219690_at	TMEM149,U2AF1L4,FLJ22573	NM_024660	Transmembrane protein 149	-0.4025	0.6862	-0.7799	-0.1764	0.6199	0.0526	2.823	2.922	2.366	0.6343	1.265	2.029	2.608	2.19	1.467	2.349		2.002	4.005
239118_at	KCNA2,HK4,MK2,HBK5,NGK1,RBK2,HUKIV,KV1.2,MGC50217	BF513715	Transcribed locus	-1.779	-0.8791	0.8937	0.9157	0.4179	0.4306	2.178	2.339	2.259	1.187	2.036	1.117	2.259	2.434	1.991	2.285		2	4
240413_at	PYHIN1,IFIX,MGC23885,RP11-520H16.1	AI827431	Pyrin and HIN domain family, member 1	-1.041	0.9173	-0.1881	0.2971	-0.1733	0.1885	3.454	2.214	2.546	1.049	0.7339	2.238	1.979	1.186	2.021	2.806		1.999	3.998
1560706_at	NEDD9,CASL,HEF1,CAS-L,dJ49G10.2,dJ761I2.1	AL832268	Neural precursor cell expressed, developmentally down-regulated 9	-0.5679	0.567	-0.07968	-0.4515	0.6449	-0.1128	2.852	2.84	2.066	0.251	1.963	2.414	1.56	2.474	1.529	2.422		1.995	3.985
206082_at	HCP5,P5-1,D6S2650E	NM_006674	MHC class I polypeptide-related sequence A	-1.532	0.9197	1.294	-0.9413	0.09453	0.1649	2.572	2.88	2.106	1.299	1.101	1.222	1.891	1.69	1.032	1.236		1.992	3.977
205484_at	SIT1,SIT,MGC125908,MGC125909,MGC125910,RP11-331F9.5	NM_014450	Signaling threshold regulating transmembrane adaptor 1	-0.3258	0.01993	-0.279	0.3403	0.3287	-0.08421	2.773	2.358	2.437	1.148	1.219	2.416	2.252	0.9672	2.277	1.85		1.987	3.964
204960_at	PTPRCAP,LPAP,CD45-AP,MGC138602,MGC138603	NM_005608	Protein tyrosine phosphatase, receptor type, C-associated protein	-0.5573	-0.1554	-0.2249	0.1131	0.39	0.4344	2.964	2.6	2.335	0.9093	1.108	2.096	1.93	1.091	1.901	1.748		1.983	3.954
219279_at	DOCK10,ZIZ3,DRIP2,Nbla10300,DKFZp781A1532	NM_017718.1	gb:NM_017718.1 /DB_XREF=gi:8923209 /GEN=FLJ20220 /FEA=FLmRNA /CNT=40 /TID=Hs.21126.0 /TIER=FL /STK=0 /UG=Hs.21126 /LL=55619 /DEF=Homo sapiens hypothetical protein FLJ20220 (FLJ20220), mRNA. /PROD=hypothetical protein FLJ20220 /FL=gb:NM_017718.1	-1.24	0.7023	0.2144	-0.2209	0.01566	0.5289	2.784	2.466	2.261	1.333	1.064	2.016	2.053	1.743	2.062	1.645		1.982	3.949
1554242_a_at	COCH,DFNA9,DFNA31,COCH5B2,COCH-5B2	BC007230	Coagulation factor C homolog, cochlin (Limulus polyphemus)	0.4757	-0.2318	-0.1961	0.5098	-0.07739	-0.4802	3.424	1.163	1.765	1.084	2.469	3.855	1.374	2.643	3.126	2.369		1.981	3.947
1554519_at	CD80,LAB7,CD28LG,CD28LG1	BC042665	CD80 molecule	-0.1788	0.3371	-0.000817	0.2478	-0.4448	0.03962	2.876	3.006	2.349	0.2563	1.384	2.487	1.783	2.332	2.774	1.92		1.974	3.929
206060_s_at	PTPN22,LYP,PEP,Lyp1,Lyp2,PTPN8	NM_015967	Protein tyrosine phosphatase, non-receptor type 22 (lymphoid)	-0.6162	0.7624	-0.2694	0.6601	-0.03098	-0.506	2.753	2.646	2.568	0.7783	1.098	1.789	2.009	1.775	1.794	2.083		1.969	3.914
227289_at	PCDH17,PCH68,PCDH68	AU119437	Protocadherin 17	0.5262	0.4448	-0.4961	0.04386	-0.006699	-0.512	1.602	1.371	1.298	1.261	4.305	3.787	2.978	2.734	3.449	3.731		1.967	3.911
211796_s_at	PRSS1,TRP1,TRY1,TRY4,TRYP1,MGC120175	AF043179	Protease, serine, 1 (trypsin 1)	-0.7049	0.1717	-0.5399	0.3954	0.3852	0.2926	2.487	2.8	1.87	1.306	1.36	1.681	1.964	1.154	2.353	2.188		1.965	3.903
206707_x_at	C6orf32,PL48,DIFF40,DIFF48,FAM65B,KIAA0386	NM_015864	Chromosome 6 open reading frame 32	-0.1868	0.2282	-0.09531	0.0003359	0.1373	-0.08373	2.816	2.552	1.354	1.724	1.373	2.1	2.19	1.49	1.735	2.08		1.964	3.901
203471_s_at	PLEK,P47,FLJ27168	NM_002664	Pleckstrin	-0.321	-0.1772	-0.5829	-0.1382	0.3783	0.841	2.953	2.884	2.479	0.5845	0.9017	1.724	2.056	1.996	1.847	1.891		1.96	3.892
217549_at	NCKAP1L,HEM1	AW574933	Transcribed locus, strongly similar to NP_848718.1 mitochondrial ribosomal protein L50 [Mus musculus]	-0.2103	-0.5817	0.4207	0.1138	-0.2426	0.5001	2.651	2.424	2.434	1.339	0.9344	1.641	1.655	1.964	1.831	1.773		1.957	3.881
227346_at	IKZF1,IK1,LYF1,hIk-1,IKAROS,PRO0758,ZNFN1A1,Hs.54452	AI741188	Zinc finger protein, subfamily 1A, 1 (Ikaros)	-0.6381	0.04373	-0.3764	0.6527	0.1881	0.13	2.776	2.523	2.22	1.411	0.8313	1.934	2.127	1.46	2.15	1.843		1.952	3.87
239979_at	EPSTI1,BRESI1,MGC29634	BE645480	Epithelial stromal interaction 1 (breast)	-0.1724	0.7244	0.16	-0.3791	-0.5436	0.2106	2.503	2.465	2.267	1.188	1.336	1.396	1.336	2.237	0.7507	0.9935		1.952	3.869
229121_at	229121_at	BE857553	CDNA FLJ44441 fis, clone UTERU2020242	-0.439	-1.434	-0.2047	0.3021	0.6642	1.111	2.744	2.043	2.146	0.8083	2.01	1.731	1.857	2.392	2.218	2.04		1.95	3.865
244061_at	ARHGAP15,BM046	AI510829	Rho GTPase activating protein 15	0.09503	0.03965	-0.08618	0.461	-0.1522	-0.3574	2.736	2.945	1.891	0.9298	1.228	1.773	2.037	1.903	1.659	1.707		1.946	3.853
1555638_a_at	SAMSN1,HACS1,NASH1	AF519621	SAM domain, SH3 domain and nuclear localisation signals, 1	-0.06343	-0.06254	0.05256	0.5363	0.2347	-0.6976	2.631	2.349	2.413	1.448	0.8851	2.34	2.333	2.092	2.419	2.472		1.945	3.851
209734_at	NCKAP1L,HEM1	BC001604	NCK-associated protein 1-like	-0.3008	-0.07914	-0.381	0.3163	-0.02714	0.4717	3.049	2.701	2.544	0.4373	0.9897	1.624	2.059	1.836	1.667	1.607		1.944	3.848
1556323_at	CUGBP2,ETR-3,NAPOR,BRUNOL3	W79537	CUG triplet repeat, RNA binding protein 2	-0.4005	0.5554	-0.1374	0.08521	0.2886	-0.3913	2.901	2.531	0.99	1.549	1.738	1.878	1.798	1.774	1.652	1.81		1.942	3.843
239946_at	KIAA0922,FLJ10592,TMEM131L,DKFZp586H1322	AA776723	KIAA0922	-0.4991	-0.2804	0.6744	0.3415	0.05438	-0.2908	2.905	2.45	1.787	1.047	1.518	1.895	1.871	1.861	1.395	1.547		1.942	3.841
41577_at	PPP1R16B,TIMAP,ANKRD4,KIAA0823	AB020630	Protein phosphatase 1, regulatory (inhibitor) subunit 16B	-0.3337	0.0596	-0.4485	0.1333	0.3525	0.2368	2.622	2.014	2.381	1.132	1.554	1.945	1.605	1.608	1.751	1.901		1.941	3.838
203923_s_at	CYBB,CGD,NOX2,GP91-1,GP91PHOX,GP91-PHOX	NM_000397	Cytochrome b-245, beta polypeptide (chronic granulomatous disease)	-0.5051	-0.2229	0.3726	0.487	0.09886	-0.2304	3.009	2.687	2.589	0.9918	0.416	1.625	1.842	2.396	1.589	1.069		1.938	3.833
211302_s_at	PDE4B,DPDE4,PDEIVB,MGC126529,DKFZp686F2182	L20966	Phosphodiesterase 4B, cAMP-specific (phosphodiesterase E4 dunce homolog, Drosophila)	-0.4284	0.01392	-0.3976	0.2463	0.692	-0.1263	2.546	2.048	2.151	0.6559	2.292	2.394	1.839	2.224	2.109	3.034		1.938	3.833
202411_at	IFI27,P27,ISG12,FAM14D	NM_005532	Interferon, alpha-inducible protein 27	-0.2661	0.1127	0.3014	0.4808	-0.3229	-0.3059	2.212	2.396	2.312	0.9365	1.831	1.866	2.555	2.12	1.253	1.211		1.937	3.83
227749_at	POU2F2,OCT2,OTF2,Oct-2	AI703496	POU domain, class 2, transcription factor 2	-0.9081	-0.548	0.4241	0.1013	0.6769	0.2539	2.811	2.193	2.47	1.153	1.053	1.823	1.805	1.833	1.658	2.442		1.936	3.826
219471_at	C13orf18,FLJ21562	NM_025113	Chromosome 13 open reading frame 18	-0.4662	-0.3196	-0.2405	0.1148	0.5533	0.3582	3.431	2.359	1.757	1.318	0.7926	2.535	1.664	1.2	1.686	1.812		1.932	3.815
221698_s_at	CLEC7A,BGR,DECTIN1,CLECSF12	AF313468	C-type lectin domain family 7, member A	-0.4041	0.04253	-0.03712	-0.1247	0.1133	0.4102	2.403	2.173	2.614	1.155	1.309	1.066	1.693	2.029	1.022	2.331		1.931	3.812
202499_s_at	SLC2A3,GLUT3,FLJ90380	NM_006931	Solute carrier family 2 (facilitated glucose transporter), member 14	0.1662	-0.4489	-0.05251	0.4933	0.4312	-0.5892	2.093	2.003	1.477	1.398	2.679	2.381	2.086	2.108	2.535	2.858		1.93	3.811
229937_x_at	LILRB1,CD85,ILT2,LIR1,MIR7,CD85J,LIR-1,MIR-7	AI681260	Leukocyte immunoglobulin-like receptor, subfamily B (with TM and ITIM domains), member 1	-0.5595	0.6951	0.2865	0.4182	-0.3941	-0.4463	2.698	2.233	2.489	1.33	0.8883	1.877	1.769	2.072	1.619	1.644		1.927	3.804
209606_at	PSCDBP,HE,B3-1,CASP,CYBR,CYTIP	L06633	Pleckstrin homology, Sec7 and coiled-coil domains, binding protein	-0.7403	-0.0599	-0.6113	0.562	0.2417	0.6078	2.69	2.447	2.637	1.234	0.6267	1.909	2.211	1.909	2.589	2.898		1.927	3.802
1555349_a_at	ITGB2,LAD,CD18,MF17,MFI7,LCAMB,LFA-1,MAC-1	L78790	Integrin, beta 2 (complement component 3 receptor 3 and 4 subunit)	-0.8232	-0.7473	-0.04506	0.2338	0.9219	0.4599	2.799	2.322	2.389	0.6391	1.467	1.233	1.77	1.485	1.757	1.341		1.923	3.793
1564077_at	GPRIN3,GRIN3,FLJ42625	AK074440	Hypothetical protein LOC285513	-0.151	0.06057	0.3834	0.2309	-0.3058	-0.2181	2.349	2.873	1.574	1.108	1.707	1.237	1.603	2.045	1.579	2.064		1.922	3.79
205504_at	BTK,AT,ATK,BPK,XLA,IMD1,AGMX1,PSCTK1,MGC126261,MGC126262	NM_000061	Bruton agammaglobulinemia tyrosine kinase	-0.03506	-0.1857	0.09969	0.204	0.2919	-0.3749	3.118	2.151	2.262	1.124	0.938	2.147	2.231	1.616	1.898	2.096		1.919	3.781
1552912_a_at	IL23R	NM_144701	Interleukin 23 receptor	0.03083	-1.079	0.6157	-0.1932	0.9363	-0.3105	1.743	2.912	1.775	2.297	0.8611	0.7106	1.69	1.273	2.167	0.8042		1.918	3.778
1552807_a_at	SIGLEC10,SLG2,PRO940,MGC126774,SIGLEC-10	AF301007	Homo sapiens sialic acid-binding immunoglobin-like lectin 10 (SIGLEC10) mRNA, complete cds.	-0.02472	0.3109	0.08262	-0.5359	-0.1118	0.2789	3.205	3.163	2.09	0.7754	0.3511	2.32	1.977	1.454	1.327	1.282		1.917	3.776
205686_s_at	CD86,B70,B7-2,LAB72,CD28LG2,MGC34413	NM_006889	CD86 molecule	-1.53	0.636	0.1697	-0.3089	0.4845	0.5491	2.872	2.569	1.961	0.6619	1.501	1.684	2.044	1.986	2.255	1.802		1.913	3.766
203922_s_at	CYBB,CGD,NOX2,GP91-1,GP91PHOX,GP91-PHOX	AI308863	Cytochrome b-245, beta polypeptide (chronic granulomatous disease)	-0.5568	-0.2559	0.7999	-0.1793	0.2939	-0.1018	2.924	2.348	2.504	0.5968	1.177	1.691	1.805	1.928	1.943	0.9322		1.91	3.758
205297_s_at	CD79B,B29,IGB	NM_000626	CD79b molecule, immunoglobulin-associated beta	-0.8853	-0.05918	-0.4966	0.782	0.6911	-0.03203	2.809	2.015	1.85	1.347	1.525	2.199	1.882	0.9862	1.544	1.456		1.909	3.756
210354_at	IFNG,IFG,IFI	M29383	Human mRNA for HuIFN-gamma interferon.	-1.405	0.2089	0.8795	0.398	0.108	-0.1895	2.4	2.703	2.678	0.6821	1.082	0.9628	1.117	1.174	0.2654	2.459		1.909	3.755
223501_at	TNFSF13B,BAFF,BLYS,CD257,TALL1,THANK,ZTNF4,TALL-1,TNFSF20,delta BAFF	AW151360	xe73e12.x1 NCI_CGAP_Ut3 Homo sapiens cDNA clone IMAGE:2613550 3', mRNA sequence.	-0.5549	0.5381	0.04006	-0.4342	0.127	0.2839	2.893	2.63	2.336	0.6145	1.069	1.902	1.884	2.109	1.867	1.433		1.908	3.754
210895_s_at	CD86,B70,B7-2,LAB72,CD28LG2,MGC34413	L25259	CD86 molecule	-0.4539	0.07066	0.1555	0.1271	-0.09663	0.1974	2.916	2.426	2.156	0.6795	1.353	1.924	1.804	2.025	2.369	1.941		1.906	3.748
223303_at	URP2,KIND3,MIG2B,MGC10966	BC004347	UNC-112 related protein 2	-0.6028	-1.081	-0.3973	0.4485	0.9895	0.6429	2.618	2.342	1.715	1.451	1.396	1.435	1.639	1.524	1.557	1.82		1.905	3.744
242399_at	LY86,MD-1,dJ80N2.1,RP1-80N2.1	AA829818	Lymphocyte antigen 86	-0.4676	0.6744	-1.363	0.2922	0.774	0.08987	2.84	2.033	1.693	1.531	1.422	2.45	0.7137	0.7171	1.806	1.137		1.904	3.742
209723_at	SERPINB9,PI9,CAP3,CAP-3	BC002538	Serpin peptidase inhibitor, clade B (ovalbumin), member 9	-1.074	-0.2679	0.05497	0.8994	-0.2765	0.6638	2.051	2.298	2.852	1.469	0.8486	2.372	1.79	2.349	2.6	1.786		1.904	3.741
236539_at	PTPN22,LYP,PEP,Lyp1,Lyp2,PTPN8	AW665758	Protein tyrosine phosphatase, non-receptor type 22 (lymphoid)	-0.514	0.4506	0.5513	0.2689	-0.5217	-0.235	2.081	2.578	2.983	0.9223	0.9525	1.421	2.002	1.619	1.443	1.744		1.903	3.741
229383_at	MARCH1,RNF171,MARCH-I,FLJ20668,DKFZp564M1682	AI707896	Transcribed locus	-0.5592	-0.3492	0.118	0.2482	0.2539	0.2882	3.109	2.327	1.949	1.525	0.6057	2.375	1.962	1.796	1.633	1.367		1.903	3.74
1552584_at	IL12RB1,CD212,IL12RB,MGC34454,IL-12R-BETA1	NM_153701	Interleukin 12 receptor, beta 1	-0.672	-0.2874	0.2865	-0.1906	0.2234	0.64	2.488	2.73	2.252	0.4686	1.563	1.411	2.088	1.729	1.244	1.815		1.901	3.734
212587_s_at	PTPRC,LCA,LY5,B220,CD45,T200,GP180	AI809341	Protein tyrosine phosphatase, receptor type, C	-0.8889	0.3253	-0.06309	0.6154	0.4148	-0.4035	2.592	2.711	1.885	1.611	0.6901	1.675	1.735	1.26	2.042	1.9		1.898	3.726
244592_at	FLI1,EWSR2,SIC-1	BE675040	Friend leukemia virus integration 1	0.2335	0.7206	-0.6171	0.1826	-0.2257	-0.2939	2.103	2.277	1.263	1.371	2.466	1.867	1.497	2.111	1.79	2.036		1.896	3.722
201858_s_at	PRG1,PPG,PRG,MGC9289,FLJ12930,SERGLYCIN	J03223	Proteoglycan 1, secretory granule	-0.5804	-0.07168	0.1242	0.8431	0.006286	-0.3215	2.079	2.219	2.425	1.191	1.564	2.083	2.195	2.186	2.417	2.337		1.896	3.721
207697_x_at	LILRB2,ILT4,LIR2,CD85D,LIR-2,MIR10,MIR-10	NM_005874	Leukocyte immunoglobulin-like receptor, subfamily B (with TM and ITIM domains), member 2	0.2403	-2.103	-0.2439	0.2716	1.237	0.5987	2.404	1.815	1.924	0.824	2.48	1.839	2.03	2.257	1.937	2.429		1.889	3.704
244556_at	LCP2,SLP76,SLP-76	AI824014	Lymphocyte cytosolic protein 2 (SH2 domain containing leukocyte protein of 76kDa)	-1.602	0.8704	-0.08642	0.2199	0.4189	0.1791	2.017	2.887	1.402	1.416	1.723	1.152	0.9919	1.626	1.794	2.207		1.889	3.704
228377_at	KLHL14	AB037805	Kelch-like 14 (Drosophila)	0.006781	-0.01109	0.3449	-0.4063	-0.06729	0.1329	2.84	2.127	0.6399	0.8805	2.945	3.099	2.686	0.8107	1.993	1.083		1.886	3.697
230110_at	MCOLN2,TRPML2,FLJ36691	AV713773	AV713773 DCB Homo sapiens cDNA clone DCBALC05 5', mRNA sequence.	-0.5352	0.4381	0.03525	-0.1288	-0.05671	0.2474	3.494	2.566	1.825	0.793	0.7524	2.414	1.128	1.088	0.7081	1.182		1.886	3.696
237759_at	CD48,BCM1,BLAST,hCD48,mCD48,BLAST1,SLAMF2,MEM-102	AI378026	CD48 molecule	0.278	0.2919	-0.05756	0.8143	0.6468	-1.973	2.681	2.647	1.869	1.019	1.212	0.851	1.899	1.483	1.503	1.869		1.886	3.695
207238_s_at	PTPRC,LCA,LY5,B220,CD45,T200,GP180	NM_002838	Protein tyrosine phosphatase, receptor type, C	-0.7747	0.226	-0.2403	0.4728	0.2347	0.08146	2.547	2.42	2.245	1.149	1.055	1.972	2.09	1.495	2.071	2.059		1.883	3.689
202589_at	TYMS,TS,TMS,TSase,HsT422,MGC88736	NM_001071	Thymidylate synthetase	-1.183	-0.4338	0.9191	0.8936	0.1708	-0.3663	2.769	2.497	2.259	1.775	0.1114	1.643	1.618	1.564	1.211	0.6807		1.882	3.687
205831_at	CD2,T11,SRBC	NM_001767	CD2 molecule	-0.7129	0.4652	-0.695	0.2937	0.435	0.2139	2.175	2.531	2.406	1.166	1.129	0.9811	1.69	1.066	1.781	1.893		1.881	3.684
217412_at	TRA@,TRA,TCRA,TCRD,TRDD3,FLJ22602,MGC22624,MGC23964,MGC71411,MGC117436	AE000659	Homo sapiens T-cell receptor alpha delta locus from bases 250472 to 501670 (section 2 of 5) of the Complete Nucleotide Sequence.	0.2977	-1.939	-0.07247	1.117	0.02889	0.5681	2.363	2.459	2.366	1.497	0.7197	1.217	2.023	1.457	2.511	1.013		1.881	3.684
217236_x_at	IGHG1,immunoglobulin gamma 1 (Gm marker),constant region of heavy chain of IgG1	S74639	Immunoglobulin heavy constant gamma 1 (G1m marker)	-1.085	-0.03778	0.9588	0.2841	0.7558	-0.8763	1.177	2.528	2.598	1.577	1.497	1.732	3.37	2.208	2.313	3.596		1.875	3.669
206471_s_at	PLXNC1,CD232,VESPR,PLXN-C1	NM_005761	Plexin C1	-0.1651	-0.1498	0.0201	-0.2291	0.2152	0.3087	2.493	2.307	2.382	0.8398	1.345	2.037	1.978	1.89	2.467	2.351		1.873	3.664
1558397_at	1558397_at	BF976693	CDNA FLJ34100 fis, clone FCBBF3007597	0.0705	0.01656	-0.4079	0.4553	0.2864	-0.4208	1.44	1.629	1.649	1.376	3.273	3.061	2.543	2.975	3.854	2.696		1.873	3.664
229041_s_at	ITGB2,LAD,CD18,MF17,MFI7,LCAMB,LFA-1,MAC-1	AW303397	Integrin, beta 2 (complement component 3 receptor 3 and 4 subunit)	-0.04371	0.00911	-0.3418	0.1809	-0.4655	0.6609	2.485	3.279	1.884	1.026	0.6798	1.204	1.69	1.458	2.149	1.213		1.871	3.657
217497_at	ECGF1,TP,MNGIE,PDECGF,hPD-ECGF	AW613387	hh71e04.x1 NCI_CGAP_GU1 Homo sapiens cDNA clone IMAGE:2968254 3' similar to contains Alu repetitive element; mRNA sequence.	0.6151	-0.1948	0.519	-1.254	0.2237	0.09059	2.082	2.348	1.942	0.968	2.009	1.449	1.612	2.413	0.9495	1.762		1.87	3.655
217529_at	LOC401394,LOC402578	BE547674	601076255F1 NIH_MGC_12 Homo sapiens cDNA clone IMAGE:3462325 5', mRNA sequence.	0.2713	-0.1116	-1.097	0.9013	-0.004775	0.04106	2.277	2.342	2.364	1.175	1.19	1.993	1.679	1.39	0.9389	2.075		1.87	3.655
244352_at	CD84,LY9B,hCD84,mCD84,SLAMF5,DKFZp781E2378	AA477260	Transcribed locus	0.265	0.1433	-1.105	0.279	-0.3226	0.7403	2.941	2.52	2.071	0.6713	1.128	1.685	1.498	1.515	1.367	1.256		1.866	3.646
213958_at	CD6,TP120	AW134823	CD6 molecule	0.09719	0.06201	-1.196	-0.005675	0.2006	0.8422	2.45	2.438	2.199	0.8266	1.401	1.097	1.763	0.9256	1.765	2.018		1.863	3.637
235661_at	235661_at	T99553	ye65a03.r1 Soares fetal liver spleen 1NFLS Homo sapiens cDNA clone IMAGE:122572 5', mRNA sequence.	-0.584	-0.5052	0.5347	0.2408	0.3965	-0.08277	2.511	2.445	2.114	0.9086	1.324	2.084	2.239	1.911	2.391	2.643		1.86	3.631
235385_at	MARCH1,RNF171,MARCH-I,FLJ20668,DKFZp564M1682	AI935334	Transcribed locus	-0.1743	-0.2123	0.3197	-0.1487	0.3287	-0.1131	3.256	2.538	1.91	1.225	0.3501	2.418	1.802	1.987	2.044	1.126		1.856	3.62
239798_at	PDK1	AI825068	Pyruvate dehydrogenase kinase, isozyme 1	-0.07569	0.1344	0.2379	0.1994	0.2816	-0.7777	1.114	2.712	2.615	1.157	1.678	1.216	1.875	3.129	2.286	3.271		1.855	3.618
203828_s_at	IL32,NK4,TAIF,TAIFa,TAIFb,TAIFc,TAIFd,IL-32beta,IL-32alpha,IL-32delta,IL-32gamma	NM_004221	Interleukin 32	-0.665	-0.5011	-0.3269	0.05155	0.77	0.6715	2.138	2.307	2.279	0.4684	2.083	1.514	1.328	1.709	1.409	1.32		1.855	3.618
210785_s_at	C1orf38,ICB-1	AB035482	Chromosome 1 open reading frame 38	-0.2685	-0.4682	0.03357	-0.3801	0.7452	0.338	2.371	2.177	2.278	0.7466	1.67	1.916	1.669	2.319	1.959	2.174		1.848	3.601
202803_s_at	ITGB2,LAD,CD18,MF17,MFI7,LCAMB,LFA-1,MAC-1	NM_000211	Integrin, beta 2 (complement component 3 receptor 3 and 4 subunit)	-1.089	-0.1765	0.2848	-0.04655	0.6012	0.4263	2.527	2.338	1.844	1.022	1.505	1.274	1.845	1.463	1.882	1.613		1.847	3.598
223562_at	PARVG	AF237772	Parvin, gamma	-0.3467	-0.177	-0.5293	0.1751	0.2054	0.6725	2.408	2.568	1.845	1.074	1.341	1.933	1.575	1.385	1.748	1.78		1.847	3.598
206765_at	KCNJ2,IRK1,LQT7,SQT3,HHIRK1,KIR2.1,HHBIRK1	AF153820	Potassium inwardly-rectifying channel, subfamily J, member 2	-0.8588	-1.198	0.2512	0.4146	0.8257	0.5657	1.537	2.432	2.075	1.113	2.068	1.903	1.896	2.467	2.579	2.171		1.845	3.593
231776_at	EOMES,TBR2	NM_005442	Eomesodermin homolog (Xenopus laevis)	-0.8432	0.03484	-0.4271	0.5918	-0.5018	1.145	2.714	2.644	1.119	0.5643	2.176	1.209	1.937	0.9215	0.8762	2.748		1.843	3.588
208368_s_at	BRCA2,FAD,FACD,FAD1,BRCC2,FANCB,FANCD,FANCD1	NM_000059	Breast cancer 2, early onset	-2.084	0.4085	0.7285	1.02	-0.1252	0.05188	1.936	2.142	2.517	1.388	1.231	0.7743	2.208	2.472	2.052	2.615		1.843	3.587
203645_s_at	CD163,M130,MM130	NM_004244	CD163 molecule	-0.8427	-0.4177	0.4202	0.1307	-0.1002	0.8098	2.459	1.981	1.755	0.6095	2.382	2.115	1.915	2.366	2.096	2.089		1.837	3.574
204912_at	IL10RA,IL10R,CDW210A,HIL-10R,IL-10R1	NM_001558	Interleukin 10 receptor, alpha	-0.5402	-0.08346	-0.2598	0.2081	0.2398	0.4356	2.523	2.278	1.547	0.8182	2.018	1.868	1.394	1.747	2.309	2.019		1.837	3.573
239237_at	AMPH,AMPH1	AI798822	(clone HGP09/HGP32) T cell receptor gamma-2 chain processed pseudogene mRNA, VC region	-0.9877	0.6636	0.255	0.2785	0.01302	-0.2225	1.955	2.544	2.329	0.9795	1.376	0.6745	1.167	1.695	1.186	1.713		1.837	3.572
226219_at	ARHGAP30,FLJ00267,FLJ44128,RP11-544M22.6	AW575123	Rho GTPase activating protein 30	-0.9139	-0.1094	-0.3319	0.1316	0.599	0.6246	2.371	2.341	2.123	0.9394	1.384	1.516	1.765	1.644	1.857	1.761		1.832	3.559
203052_at	C2,CO2,DKFZp779M0311	NM_000063	Complement component 2	-0.2457	0.3669	-0.07488	-0.5188	-0.05286	0.5253	2.013	2.115	1.648	0.6626	2.718	1.483	1.819	2.34	1.993	2.24		1.831	3.559
1563473_at	PPP1R16B,TIMAP,ANKRD4,KIAA0823	AL833255	Protein phosphatase 1, regulatory (inhibitor) subunit 16B	-0.2014	0.2611	-0.5269	0.2684	0.07073	0.1281	2.582	2.081	2.029	0.9146	1.546	1.474	1.449	1.684	1.418	1.596		1.831	3.557
242031_at	242031_at	AI922480	Transcribed locus, weakly similar to XP_510009.1 PREDICTED: similar to Polypyrimidine tract-binding protein 1 (PTB) (Heterogeneous nuclear ribonucleoprotein I) (hnRNP I) (57 kDa RNA-binding protein PPTB-1) [Pan troglodytes]	0.8926	0.8387	-1.741	-0.1899	-0.3602	0.56	1.626	2.921	2.067	1.38	1.153	1.678	2.205	2.555	1.591	1.957		1.829	3.554
209671_x_at	TRA@,TRA,TCRA,TCRD,TRDD3,FLJ22602,MGC22624,MGC23964,MGC71411,MGC117436	M12423	T cell receptor alpha locus	-0.7545	-0.2386	-0.7092	0.8941	0.3747	0.4335	2.57	2.824	1.984	1.208	0.5576	1.336	1.946	1.03	2.458	1.47		1.829	3.552
219117_s_at	FKBP11,FKBP19,MGC54182	NM_016594	ADP-ribosylation factor 3	-0.08844	0.1765	-0.1412	0.3872	-0.1625	-0.1715	1.381	2.443	2.857	0.8689	1.592	1.779	2.534	2.8	2.541	3.403		1.828	3.551
1570165_at	CHST11,C4ST,C4ST1,C4ST-1,HSA269537	BC027983	Carbohydrate (chondroitin 4) sulfotransferase 11	-0.4558	0.2505	0.2574	-0.3726	0.5088	-0.1883	2.517	2.871	1.81	0.6992	1.243	1.671	1.832	1.843	1.217	1.965		1.828	3.551
209457_at	DUSP5,DUSP,HVH3	U16996	Dual specificity phosphatase 5	-0.09469	0.3318	-0.1114	-0.124	0.2828	-0.2845	1.51	2.107	2.577	0.6131	2.333	1.894	1.557	2.132	1.452	1.798		1.828	3.551
204951_at	RHOH,TTF,ARHH	NM_004310	Ras homolog gene family, member H	-0.9298	0.2556	-0.2526	0.5471	0.3379	0.04178	2.746	2.348	2.03	0.9957	1.02	1.868	1.89	1.187	1.657	1.992		1.828	3.551
204923_at	CXorf9,SLY,753P9	AL023653	Human DNA sequence from clone RP4-753P9 on chromosome Xq25-26.1 Contains the XPNPEP2 gene for X-prolyl aminopeptidase (aminopeptidase P) 2, membrane-bound and the CXorf9 gene for chromosome X open reading frame 9, complete sequence.	-0.8122	0.3328	-0.4192	-0.1966	0.5752	0.52	2.374	2.475	1.457	1.025	1.803	1.404	1.845	1.003	1.754	1.975		1.827	3.547
240173_at	240173_at	AI732969	Transcribed locus	-0.02832	0.2553	-0.5096	0.0477	0.08082	0.1541	1.989	2.188	1.98	1.147	1.828	1.713	1.626	1.526	1.951	2.233		1.826	3.546
216598_s_at	CCL2,HC11,MCAF,MCP1,MCP-1,SCYA2,GDCF-2,SMC-CF,HSMCR30,MGC9434,GDCF-2 HC11	S69738	Chemokine (C-C motif) ligand 2	-0.3284	-0.5843	0.08045	0.6132	0.1414	0.07761	1.368	1.548	1.856	1.157	3.187	1.823	1.952	2.023	2.58	2.833		1.823	3.538
225973_at	TAP2,APT2,PSF2,ABC18,ABCB3,RING11,D6S217E	AA573502	Transporter 2, ATP-binding cassette, sub-family B (MDR/TAP)	-0.2277	0.03436	0.2851	0.3389	-0.4345	0.003793	2.435	2.652	2.482	1.102	0.4338	1.667	1.965	2.172	1.245	0.817		1.821	3.533
216950_s_at	FCGR1A,CD64,FCRI,CD64A,IGFR1	X14355	Fc fragment of IgG, high affinity Ia, receptor (CD64)	-0.5025	0.03652	0.4935	-0.438	0.5646	-0.1542	2.491	2.284	2.324	0.6482	1.358	2.172	2.158	2.364	1.953	2.178		1.821	3.533
215051_x_at	AIF1,IBA1,AIF-1,IRT-1	BF213829	Allograft inflammatory factor 1	-0.3611	0.03364	-0.06622	-0.002309	-0.2202	0.6162	2.153	2.255	1.824	1.116	1.753	1.543	1.905	2.011	1.924	1.382		1.82	3.531
217147_s_at	TRAT1,TRIM,TCRIM,HSPC062	AJ240085	T cell receptor associated transmembrane adaptor 1	-0.6643	0.2036	-0.5613	1.069	-0.6836	0.6362	2.483	2.765	2.206	1.163	0.4819	1.522	1.986	1.007	2.403	2.188		1.82	3.531
204639_at	ADA	NM_000022	Adenosine deaminase	-0.2798	-0.3136	-0.1927	0.5204	0.1525	0.1132	2.443	2.809	1.653	0.3024	1.889	1.935	1.699	2.065	2.432	2.285		1.82	3.53
208018_s_at	HCK,JTK9	NM_002110	Hemopoietic cell kinase	-0.194	-0.6129	0.007118	-0.4325	0.6307	0.6015	2.581	2.262	1.839	0.8889	1.509	1.449	1.755	1.411	1.603	1.415		1.816	3.521
222934_s_at	CLEC4E,MINCLE,CLECSF9	BC000715	C-type lectin domain family 4, member E	-0.6307	-0.6197	-0.2276	0.02823	0.5172	0.9324	2.667	2.568	2.363	0.2863	1.194	1.464	2.321	1.876	1.47	2.001		1.816	3.52
244375_at	EVL,RNB6	AW873606	Enah/Vasp-like	-0.289	0.4765	-0.06045	-0.3154	0.4232	-0.235	2.219	2.23	2.084	1.192	1.345	0.9332	1.416	1.584	1.781	1.579		1.814	3.517
228055_at	NR1H2,NER,UNR,LXRB,LXR-b,NER-I,RIP15	AI763426	Nuclear receptor subfamily 1, group H, member 2	-0.2796	-0.3682	-0.2199	0.362	0.1109	0.3948	2.962	2.567	1.643	1.256	0.6416	2.38	1.894	1.113	1.932	0.5789		1.814	3.516
1557418_at	ACSL4,ACS4,FACL4,LACS4,MRX63,MRX68	W95007	Acyl-CoA synthetase long-chain family member 4	0.6743	0.238	-0.1316	0.07367	0.2208	-1.075	1.487	2.4	1.82	1.145	2.204	3.051	2.019	2.625	1.92	3.056		1.811	3.51
226673_at	SH2D3C,CHAT,NSP3,FLJ39664,PRO34088	AW665063	SH2 domain containing 3C	-0.3467	0.6006	-1.154	0.1434	0.0034	0.7533	1.23	1.92	1.722	0.8444	3.336	2.175	1.957	1.548	2.248	1.643		1.81	3.507
236921_at	EMB,MGC71745	BE504716	Embigin homolog (mouse)	-0.7884	0.1099	-0.3276	0.4591	0.3307	0.2163	2.017	2.449	2.129	1.141	1.311	1.474	1.603	1.916	1.755	1.66		1.81	3.505
211339_s_at	ITK,EMT,LYK,PSCTK2,MGC126257,MGC126258	D13720	IL2-inducible T-cell kinase	-0.9132	0.2765	-0.3499	0.5767	0.2333	0.1767	2.146	2.6	1.812	1.219	1.265	1.401	1.682	1.136	2.048	1.775		1.808	3.502
206115_at	EGR3,PILOT,MGC138484	NM_004430	Early growth response 3	-0.3599	-0.8539	0.09656	0.6914	0.07385	0.352	1.762	1.678	1.725	0.7677	3.109	2.511	1.883	2.031	2.622	2.384		1.808	3.502
1568943_at	INPP5D,SHIP,SHIP1,hp51CN,SIP-145,MGC104855,MGC142140,MGC142142	BC027960	Inositol polyphosphate-5-phosphatase, 145kDa	-0.2409	0.34	-0.9602	0.3084	0.6747	-0.122	2.736	1.823	1.688	1.604	1.175	1.364	1.17	1.322	1.137	1.41		1.805	3.495
203066_at	GALNAC4S-6ST,BRAG,KIAA0598,MGC34346,RP11-47G11.1,DKFZp781H1369	NM_014863	B cell RAG associated protein	-0.2779	-0.1948	-0.08546	0.1775	0.2669	0.1137	1.764	1.868	2.182	0.9637	2.248	2.101	2.075	1.983	1.876	2.81		1.805	3.494
206618_at	IL18R1,IL1RRP,CDw218a,IL-1Rrp	NM_003855	Interleukin 18 receptor 1	-1.176	-0.2818	-0.324	0.5738	0.7498	0.458	2.26	2.446	2.089	1.194	1.006	2.2	1.926	1.996	2.237	1.84		1.799	3.48
211795_s_at	FYB,ADAP,PRO0823,SLAP-130	AF198052	FYN binding protein (FYB-120/130)	-0.6845	0.169	-0.179	0.04362	0.2614	0.3895	2.345	2.667	1.945	1.009	1.029	1.096	1.916	1.604	1.781	1.524		1.799	3.48
242280_x_at	CPEB4,KIAA1673	N53564	Cytoplasmic polyadenylation element binding protein 4	-0.5513	-0.2143	1.117	0.1638	-1.075	0.5602	1.42	2.199	2.22	1.651	1.504	1.197	-0.1621	2.881	1.25	3.164		1.799	3.479
203213_at	CDC2,CDK1,MGC111195,DKFZp686L20222	AL524035	Cell division cycle 2, G1 to S and G2 to M	-0.1885	1.261	0.5767	-0.6982	-1.244	0.2926	2.337	3.009	1.429	1.384	0.8265	2.352	1.496	1.037	2.001	1.176		1.797	3.475
219519_s_at	SIGLEC1,SN,CD169,FLJ00051,FLJ00055,FLJ00073,FLJ00411,FLJ32150,SIGLEC-1,dJ1009E24.1,DKFZp667F058	NM_023068	Sialic acid binding Ig-like lectin 1, sialoadhesin	-1.03	-0.36	-0.2001	0.01236	0.7149	0.8632	1.862	2.487	1.966	0.7249	1.931	0.9335	2.254	2.88	2.149	0.8886		1.794	3.468
204070_at	RARRES3,RIG1,TIG3,HRASLS4,MGC8906	NM_004585	Retinoic acid receptor responder (tazarotene induced) 3	-0.9028	0.9144	0.236	0.1412	-0.06224	-0.3266	2.276	2.399	2.613	1.2	0.4713	1.09	1.779	2.175	0.6016	0.7622		1.792	3.462
242268_at	CUGBP2,ETR-3,NAPOR,BRUNOL3	BE157991	CUG triplet repeat, RNA binding protein 2	-0.2373	-0.548	-0.2684	0.2773	-0.1411	0.9175	2.296	2.478	1.94	0.8557	1.375	0.7901	1.299	1.855	1.01	1.485		1.789	3.455
1555852_at	PSMB9,LMP2,RING12,MGC70470	AI375915	Proteasome (prosome, macropain) subunit, beta type, 9 (large multifunctional peptidase 2)	-0.9144	0.3532	0.2476	0.1167	0.1744	0.02255	2.206	2.384	1.975	0.9331	1.444	1.637	1.949	1.579	1.633	1.849		1.788	3.454
227262_at	HAPLN3,EXLD1,HsT19883	BE348293	Hyaluronan and proteoglycan link protein 3	-0.3933	0.3376	-1.139	0.3059	0.3145	0.5739	1.688	2.292	1.801	0.3765	2.784	1.84	2.065	2.676	2.039	2.003		1.788	3.454
1552497_a_at	SLAMF6,KALI,NTBA,KALIb,Ly108,NTB-A,SF2000,MGC104953	NM_052931	SLAM family member 6	-1.055	0.037	0.08142	-0.007599	0.5218	0.4219	2.729	2.323	1.692	0.8247	1.358	1.902	1.855	1.283	1.515	1.779		1.785	3.447
205404_at	HSD11B1,HDL,11-DH,HSD11,HSD11B,HSD11L,MGC13539,11-beta-HSD1	NM_005525	Hydroxysteroid (11-beta) dehydrogenase 1	0.1773	-1.288	-0.09195	1.377	0.05269	-0.2275	2.074	1.616	2.129	1.013	2.085	3.063	2.791	2.202	2.249	1.525		1.784	3.443
208885_at	LCP1,CP64,PLS2,LC64P,FLJ25423,FLJ26114,FLJ39956,L-PLASTIN,DKFZp781A23186	J02923	Lymphocyte cytosolic protein 1 (L-plastin)	-0.5794	-0.07649	-0.3336	0.2237	0.3953	0.3705	2.522	2.325	2.048	0.8526	1.129	1.542	1.902	1.327	1.918	1.668		1.775	3.423
211742_s_at	EVI2B,EVDB,D17S376	BC005926	Ecotropic viral integration site 2B	-0.7713	-0.08226	-0.05227	0.7676	0.2251	-0.08686	2.259	2.446	2.225	1.301	0.6432	1.611	2.076	1.377	1.899	2.142		1.775	3.422
1569225_a_at	SCML4,FLJ36252,dJ47M23.1	BC021582	Sex comb on midleg-like 4 (Drosophila)	-1.058	0.5597	-0.2283	9.544e-05	0.2828	0.4441	2.528	2.481	2.325	1.069	0.46	0.9024	1.603	0.8708	2.098	1.065		1.772	3.416
209829_at	C6orf32,PL48,DIFF40,DIFF48,FAM65B,KIAA0386	AB002384	Chromosome 6 open reading frame 32	-0.01029	0.4234	-0.06598	0.3312	-0.4898	-0.1886	2.808	2.249	1.36	1.403	1.039	2.344	1.741	0.7835	1.524	1.979		1.772	3.415
215151_at	DOCK10,ZIZ3,DRIP2,Nbla10300,DKFZp781A1532	AB014594	Dedicator of cytokinesis 10	-0.05838	0.5441	-0.02895	0.3019	0.4302	-1.189	2.33	2.536	2.092	1.199	0.6998	1.973	1.15	1.624	1.315	1.441		1.772	3.414
1556471_at	SCML4,FLJ36252,dJ47M23.1	CA448477	Sex comb on midleg-like 4 (Drosophila)	-0.4626	-0.1544	-0.7029	0.5411	0.655	0.1238	2.298	2.145	2.17	1.353	0.8899	1.045	1.558	0.2576	1.693	0.5316		1.771	3.414
232543_x_at	ARHGAP9,10C,RGL1,MGC1295,FLJ16525	BE675685	Rho GTPase activating protein 9	-0.2055	-0.3215	-0.3045	-0.1353	0.8428	0.124	2.457	2.386	1.453	0.8687	1.678	1.68	1.801	1.302	1.557	1.718		1.769	3.407
215646_s_at	CSPG2,VERSICAN,DKFZp686K06110	R94644	Chondroitin sulfate proteoglycan 2 (versican)	-0.5775	-0.4165	-0.7746	0.3237	0.5689	0.8759	1.117	1.545	1.581	1.481	3.118	3.886	3.191	3.263	3.506	3.673		1.768	3.406
201721_s_at	LAPTM5,MGC125860,MGC125861	NM_006762	Lysosomal associated multispanning membrane protein 5	-0.6319	-0.0813	-0.2547	0.2045	0.4598	0.3036	2.412	2.04	1.787	1.045	1.552	1.498	1.797	1.147	1.829	1.436		1.767	3.404
242521_at	242521_at	BF512556	Homo sapiens, Similar to neuronal thread protein, clone IMAGE:4106635, mRNA	-0.3714	-0.03297	-0.3622	0.5399	-0.09639	0.3231	2.098	1.936	1.524	1.322	1.956	1.788	1.941	1.362	1.836	1.79		1.767	3.404
228897_at	DERL3,IZP6,C22orf14,MGC71803	AI005676	Der1-like domain family, member 3	0.8996	0.08389	-1.033	-0.1209	0.41	-0.2395	1.206	2.832	2.59	0.8947	1.311	1.09	2.107	2.087	1.414	2.635		1.767	3.403
1556498_at	RPL5,MSTP030,MGC117339	R49575	Ribosomal protein L5	0.05752	0.634	-0.7888	0.8693	-1.415	0.6424	2.315	2.143	1.402	1.195	1.776	1.193	1.428	2.357	1.096	1.27		1.766	3.402
239835_at	KBTBD8,TA-KRP,KIAA1842	AA669114	Kelch repeat and BTB (POZ) domain containing 8	-0.6121	-0.2477	0.9552	0.04097	0.1534	-0.2898	2.646	2.033	2.355	0.5905	1.202	2.36	1.749	1.678	1.821	1.845		1.765	3.4
236395_at	MEF2C	AI523245	MADS box transcription enhancer factor 2, polypeptide C (myocyte enhancer factor 2C)	0.8515	0.1252	0.5462	-0.2901	-0.13	-1.103	2.185	2.351	1.221	1.702	1.367	1.582	1.811	1.929	1.796	1.96		1.765	3.399
227344_at	IKZF1,IK1,LYF1,hIk-1,IKAROS,PRO0758,ZNFN1A1,Hs.54452	AI439886	Zinc finger protein, subfamily 1A, 1 (Ikaros)	-0.3948	-0.365	-0.2442	0.482	0.4429	0.07905	2.735	2.125	1.889	1.06	1.01	1.547	1.988	0.9905	1.965	2.234		1.764	3.396
221059_s_at	CHST6,MCDC1	NM_021615	Carbohydrate (N-acetylglucosamine 6-O) sulfotransferase 6	-0.4049	-0.4314	0.2392	-0.1211	0.1746	0.5436	2.347	2.348	1.701	0.642	1.769	1.725	1.766	1.41	1.798	1.573		1.761	3.39
228410_at	GAB3	AA495984	GRB2-associated binding protein 3	-0.2192	0.2823	-0.8607	0.1367	0.04428	0.6167	2.091	2.287	1.763	0.982	1.679	1.016	1.523	1.608	1.533	1.845		1.76	3.388
204057_at	IRF8,ICSBP,IRF-8,ICSBP1,H-ICSBP	AI073984	Interferon regulatory factor 8	0.1474	-0.1301	-0.01645	0.0994	-0.2123	0.112	2.64	2.66	2.004	0.8278	0.6488	1.626	1.727	1.318	1.557	0.8848		1.756	3.378
226218_at	IL7R,CD127,CDW127,IL-7R-alpha	BE217880	MRNA; cDNA DKFZp667P0610 (from clone DKFZp667P0610)	-0.5588	-0.5362	-0.7299	0.833	0.4175	0.5744	2.467	2.391	1.801	1.906	0.2124	1.627	1.471	1.193	2.797	0.9187		1.756	3.377
214298_x_at	SEPT6,SEP2,KIAA0128,MGC16619,MGC20339,RP5-876A24.2	AL568374	Septin 6	-0.3411	-0.2119	-0.4127	0.4115	0.511	0.04323	2.096	2.297	1.702	1.137	1.539	1.308	1.541	1.305	2.081	1.784		1.754	3.373
236295_s_at	NOD3,CLR16.2,FLJ00348	AA694067	NOD3 protein	0.2549	0.4982	-0.3418	-0.01962	-0.1567	-0.235	2.441	2.551	2.077	0.7203	0.964	1.344	1.543	1.401	1.448	1.572		1.751	3.365
203416_at	CD53,MOX44,TSPAN25	NM_000560	CD53 molecule	-0.4948	-0.1909	-0.08738	0.3646	0.1683	0.2402	2.366	2.12	2.187	0.9704	1.109	1.648	1.607	1.325	1.714	1.658		1.75	3.364
207583_at	ABCD2,ALDR,ABC39,ALDL1,ALDRP,hALDR	NM_005164	ATP-binding cassette, sub-family D (ALD), member 2	-1.163	0.5371	-0.06045	1.342	-0.4943	-0.1614	1.168	1.637	2.396	1.634	1.915	1.057	1.156	1.92	2.419	2.445		1.75	3.363
214428_x_at	C4A,C4,RG,C4B,C4S,CO4,C4A2,C4A3,C4A4,C4A6,CPAMD2	K02403	Complement component 4A (Rodgers blood group)	-0.5268	-0.7769	1.026	0.4798	-0.1377	-0.06449	1.472	1.532	2.239	0.6182	2.884	2.642	2.149	3.017	2.964	3.193		1.749	3.362
205801_s_at	RASGRP3,GRP3,KIAA0846	NM_015376	gb:NM_015376.1 /DB_XREF=gi:7662333 /GEN=KIAA0846 /FEA=FLmRNA /CNT=29 /TID=Hs.24024.0 /TIER=FL /STK=5 /UG=Hs.24024 /LL=25780 /DEF=Homo sapiens KIAA0846 protein (KIAA0846), mRNA. /PROD=KIAA0846 protein /FL=gb:NM_015376.1 gb:AB020653.1	-0.2091	0.187	-0.02101	0.5262	0.5002	-0.9833	2.041	2.059	1.929	1.069	1.648	1.612	1.614	1.4	1.629	1.555		1.749	3.362
235875_at	SLC1A4,SATT,ASCT1	BF510711	Solute carrier family 1 (glutamate/neutral amino acid transporter), member 4	-0.09252	-0.3528	0.3481	0.5173	-0.66	0.2399	1.153	1.444	2.891	1.442	1.804	1.332	1.298	2.585	1.982	3.1		1.747	3.356
204118_at	CD48,BCM1,BLAST,hCD48,mCD48,BLAST1,SLAMF2,MEM-102	NM_001778	CD48 molecule	-0.9038	0.081	-0.7979	1.061	0.788	-0.228	2.623	2.638	1.748	0.9985	0.7228	1.574	1.701	0.5233	1.585	1.017		1.746	3.355
212414_s_at	SEPT6,SEP2,KIAA0128,MGC16619,MGC20339,RP5-876A24.2	D50918	Septin 6	-0.7011	0.01825	-0.5303	0.6575	0.3963	0.1594	1.799	2.307	1.763	1.063	1.787	1.659	1.717	1.615	2.004	1.84		1.744	3.349
200628_s_at	WARS,IFI53,IFP53,GAMMA-2	M61715	Tryptophanyl-tRNA synthetase	-0.1531	-0.2244	-0.09483	0.3153	-0.06705	0.224	2.081	2.006	2.869	0.2156	1.541	1.714	1.651	2.228	1.082	1.145		1.743	3.346
239294_at	na	AA810265	Transcribed locus	-0.2022	0.3296	-0.7902	0.311	0.4206	-0.06882	2.16	2.415	1.982	0.963	1.181	1.389	1.885	1.707	1.739	2.238		1.74	3.341
207419_s_at	RAC2,Gx,EN-7,HSPC022	NM_002872	Ras-related C3 botulinum toxin substrate 2 (rho family, small GTP binding protein Rac2)	-1.147	-0.06086	-0.8907	0.4471	0.9202	0.7309	2.62	2.12	1.844	0.9014	1.213	1.632	1.966	0.6426	1.587	1.357		1.74	3.339
204197_s_at	RUNX3,AML2,CBFA3,PEBP2aC,FLJ34510,MGC16070	NM_004350	Runt-related transcription factor 3	-1.241	0.1849	-0.5599	0.3956	0.4028	0.818	2.41	2.056	1.738	1.029	1.466	1.386	1.398	1.108	1.836	1.911		1.739	3.339
238725_at	RAD50,hRad50,RAD50-2	AW392551	RAD50 homolog (S. cerevisiae)	-0.8035	0.4438	0.5748	-0.1995	-0.162	0.1464	2.332	2.403	2.416	0.829	0.7005	1.042	1.05	2.007	1.122	1.131		1.736	3.331
212750_at	PPP1R16B,TIMAP,ANKRD4,KIAA0823	AB020630	Protein phosphatase 1, regulatory (inhibitor) subunit 16B	-0.5513	0.3022	-0.4368	0.09315	0.4826	0.1101	2.453	1.991	1.872	0.963	1.4	1.87	1.96	1.274	1.837	1.779		1.736	3.331
203760_s_at	SLA,SLA1,SLAP	U44403	Src-like-adaptor	-1.095	-0.3328	-0.2292	0.419	0.5531	0.6855	2.757	2.483	1.621	1.016	0.7909	1.745	1.562	1.424	1.746	1.212		1.734	3.326
227266_s_at	FYB,ADAP,PRO0823,SLAP-130	BF679849	FYN binding protein (FYB-120/130)	-0.5989	0.1421	-0.4324	0.1523	0.3052	0.4318	2.38	2.437	2.096	0.9254	0.8301	1.143	1.682	1.33	1.778	1.575		1.734	3.326
204198_s_at	RUNX3,AML2,CBFA3,PEBP2aC,FLJ34510,MGC16070	AA541630	Runt-related transcription factor 3	-0.9923	-0.4374	-0.2646	0.03881	0.8957	0.7598	2.066	2.091	2.316	0.6071	1.585	1.286	1.75	1.465	1.93	2.237		1.733	3.324
201761_at	MTHFD2,NMDMC	NM_006636	Methylenetetrahydrofolate dehydrogenase (NADP+ dependent) 2, methenyltetrahydrofolate cyclohydrolase	-0.2214	-0.2205	-0.07656	0.5413	-0.2738	0.251	2.034	2.321	2.25	0.7042	1.355	1.898	2.15	1.963	2.001	1.747		1.733	3.324
237367_x_at	CFLAR,CASH,FLIP,MRIT,CLARP,FLAME,Casper,c-FLIP,FLAME-1,I-FLICE,USURPIN,c-FLIPL,c-FLIPR,c-FLIPS,CASP8AP1	AA971429	CASP8 and FADD-like apoptosis regulator	0.6721	1.099	-0.8595	-1.641	0.4292	0.3005	2.28	2.186	1.995	0.8447	1.357	1.894	2.254	2	1.223	2.431		1.732	3.323
219511_s_at	SNCAIP,SYPH1,MGC39814	NM_005460	Synuclein, alpha interacting protein (synphilin)	0.492	0.01392	-1.014	0.6416	0.08756	-0.2215	2.064	1.856	0.9953	1.19	2.55	2.953	2.408	2.578	3.384	3.584		1.731	3.319
1569785_at	LOC440492	BC031271	CDNA clone IMAGE:5287047	0.3636	-1.778	-0.07728	1.393	-0.3481	0.4465	1.501	1.616	1.813	1.353	2.365	2.124	1.434	2.59	3.104	2.094		1.73	3.317
226789_at	EMB,MGC71745	W84421	Embigin homolog (mouse)	-0.8903	0.168	-0.2809	0.5981	0.08587	0.3193	2.335	2.278	1.976	0.999	1.055	1.593	1.617	1.544	1.8	1.604		1.729	3.314
204236_at	FLI1,EWSR2,SIC-1	NM_002017	Friend leukemia virus integration 1	0.07531	-0.06952	-0.6657	0.8597	-0.1012	-0.09864	2.004	2.002	1.597	1.194	1.845	1.898	1.844	1.885	2.017	1.902		1.728	3.313
206407_s_at	CCL13,NCC1,CKb10,MCP-4,NCC-1,SCYL1,SCYA13,MGC17134	NM_005408	Chemokine (C-C motif) ligand 13	0.4235	-1.268	0.5106	0.3264	-0.2046	0.212	0.7735	1.623	2.394	0.7417	3.109	2.151	2.078	2.397	2.352	2.002		1.728	3.313
1557551_at	PSCD1,B2-1,SEC7,D17S811E,FLJ34050,FLJ41900,CYTOHESIN-1	CA442689	Pleckstrin homology, Sec7 and coiled-coil domains 1(cytohesin 1)	0.09695	0.3691	-0.9095	0.1571	0.522	-0.2357	2.031	2.019	1.691	1.092	1.801	1.173	1.522	1.761	1.001	2.056		1.727	3.31
236301_at	na	AA789123	Transcribed locus	-0.4765	0.07115	-0.2913	0.4247	-0.04709	0.319	2.926	2.265	1.852	0.6684	0.8991	1.831	1.394	0.4255	1.471	1.102		1.722	3.299
205101_at	CIITA,C2TA,MHC2TA,CIITA IV	NM_000246	Class II, major histocompatibility complex, transactivator	-0.61	-0.2167	0.2533	0.2942	-0.3465	0.6256	2.331	2.283	1.949	0.4787	1.563	0.8849	0.9882	1.764	1.549	0.3928		1.721	3.297
224724_at	SULF2,HSULF-2,FLJ90554,KIAA1247,MGC126411,DKFZp313E091	AL133001	Sulfatase 2	-0.1247	-0.7875	-0.557	0.6207	0.4605	0.388	1.573	1.507	1.439	1.144	2.933	2.617	2.408	2.627	2.903	2.769		1.719	3.293
223502_s_at	TNFSF13B,BAFF,BLYS,CD257,TALL1,THANK,ZTNF4,TALL-1,TNFSF20,delta BAFF	AF134715	Tumor necrosis factor (ligand) superfamily, member 13b	-0.3166	0.1445	-0.1876	-0.1685	0.1619	0.3664	2.597	2.281	2.09	0.6739	0.9508	1.451	1.667	1.965	1.768	1.221		1.718	3.291
238668_at	NCKAP1L,HEM1	AI130690	Transcribed locus, strongly similar to NP_848718.1 mitochondrial ribosomal protein L50 [Mus musculus]	-0.3539	-0.1885	-0.3014	0.3108	0.1852	0.3479	2.294	2.405	1.943	0.8877	1.059	1.725	1.914	1.718	1.666	1.393		1.718	3.289
210972_x_at	TRA@,TRA,TCRA,TCRD,TRDD3,FLJ22602,MGC22624,MGC23964,MGC71411,MGC117436	M15565	T cell receptor alpha locus	-0.3522	0.1926	-0.532	0.7121	0.109	-0.1294	2.456	2.594	1.862	1.168	0.504	1.405	1.928	0.6868	2.223	1.547		1.717	3.287
236561_at	TGFBR1,SKR4,ALK-5,TGFR-1,ACVRLK4	AV700621	Transforming growth factor, beta receptor I (activin A receptor type II-like kinase, 53kDa)	0.2542	-0.1604	-0.05396	0.4557	0.1946	-0.6901	1.607	1.865	1.268	0.8783	2.96	1.139	0.9882	1.596	1.603	1.512		1.716	3.284
220485_s_at	SIRPG,CD172g,SIRPB2,SIRP-B2,bA77C3.1,SIRPgamma	NM_018556	Signal-regulatory protein gamma	-0.6359	0.1151	-0.1333	0.1023	0.3258	0.226	2.604	2.772	1.316	0.2551	1.615	1.362	2.082	1.484	2.16	1.784		1.712	3.277
219634_at	CHST11,C4ST,C4ST1,C4ST-1,HSA269537	NM_018413	Carbohydrate (chondroitin 4) sulfotransferase 11	-0.6533	0.1426	-0.6426	0.3966	0.9967	-0.24	1.952	2.38	2.18	0.1454	1.905	1.807	1.803	1.508	2.014	2.315		1.712	3.277
203741_s_at	ADCY7,FLJ36387,KIAA0037	NM_001114	Adenylate cyclase 7	-0.3226	-0.2034	-0.2802	0.3492	-0.1601	0.6172	2.301	2.177	1.818	0.9089	1.35	1.374	1.444	1.579	1.384	1.528		1.711	3.274
1555526_a_at	SEPT6,SEP2,KIAA0128,MGC16619,MGC20339,RP5-876A24.2	AF403061	Septin 6	-0.282	-0.6245	-0.7618	0.3827	0.9135	0.3722	2.241	2.325	1.886	0.7259	1.372	1.556	1.89	0.9994	1.872	1.765		1.71	3.272
233510_s_at	PARVG	AL355092	Parvin, gamma	-0.2964	-0.3186	0.2884	-0.4094	0.2989	0.4371	2.508	2.524	1.449	0.7086	1.355	1.8	1.642	1.256	1.188	1.032		1.709	3.269
203761_at	SLA,SLA1,SLAP	NM_006748	Src-like-adaptor	-0.7312	-0.3249	-0.2112	-0.09969	0.6476	0.7194	2.426	2.215	1.936	0.8278	1.136	1.834	1.838	1.427	1.777	1.788		1.708	3.268
209901_x_at	AIF1,IBA1,AIF-1,IRT-1	U19713	Allograft inflammatory factor 1	-0.4258	0.145	-0.08041	0.236	-0.1103	0.2356	2.486	2.294	1.628	0.8432	1.289	1.297	1.796	1.991	1.722	1.072		1.708	3.268
227609_at	EPSTI1,BRESI1,MGC29634	AA633203	Epithelial stromal interaction 1 (breast)	-0.7881	0.5155	0.5195	-0.1148	-0.3832	0.2512	2.596	2.419	2.528	0.6121	0.3797	1.226	1.559	1.769	0.8303	0.8595		1.707	3.265
206974_at	CXCR6,BONZO,CD186,STRL33,TYMSTR	NM_006564	Chemokine (C-X-C motif) receptor 6	-1.18	0.8218	0.1637	0.01116	-0.1418	0.3253	2.358	2.342	2.157	0.6775	0.9991	1.277	1.272	1.03	0.5812	1.844		1.707	3.264
213241_at	PLXNC1,CD232,VESPR,PLXN-C1	AF035307	Plexin C1	-0.2678	0.1082	-0.4086	0.2237	-0.001409	0.346	2.515	1.952	2.004	1.143	0.9145	1.654	1.882	1.807	2.122	2.423		1.705	3.261
206914_at	CRTAM	NM_019604	Class-I MHC-restricted T cell associated molecule	-0.6944	0.9339	-0.03015	-0.3832	0.1664	0.0074	2.234	2.177	1.52	1.133	1.455	0.4297	1.076	0.2812	1.148	3.202		1.704	3.257
205038_at	IKZF1,IK1,LYF1,hIk-1,IKAROS,PRO0758,ZNFN1A1,Hs.54452	BG540504	602569230F1 NIH_MGC_77 Homo sapiens cDNA clone IMAGE:4693783 5', mRNA sequence.	-0.5261	-0.2236	0.3445	0.9537	0.404	-0.9525	2.774	2.221	1.785	1.081	0.6533	1.568	1.656	1.304	1.671	1.484		1.703	3.255
213193_x_at	PRSS1,TRP1,TRY1,TRY4,TRYP1,MGC120175	AL559122	Protease, serine, 1 (trypsin 1)	-0.5602	0.4087	-0.7659	0.1737	0.2616	0.482	2.192	2.435	1.796	0.8661	1.222	1.245	1.787	0.9347	2.054	1.74		1.702	3.254
227353_at	TMC8,EV2,EVER2,EVIN2,MGC40121,MGC102701	BE671663	Transmembrane channel-like 8	-0.4203	-0.002432	-0.3677	-0.3543	0.8229	0.3219	2.297	2.37	1.609	0.7838	1.444	1.617	1.553	1.067	1.644	1.377		1.701	3.251
226841_at	MPEG1,MGC132657,MGC138435	BF590697	macrophage expressed gene 1	0.1068	-0.214	-0.5519	-0.3409	0.3083	0.6917	2.23	2.418	1.867	0.6646	1.325	1.218	1.542	1.62	1.656	1.19		1.701	3.251
209774_x_at	CXCL2,GRO2,GROb,MIP2,MIP2A,SCYB2,MGSA-b,MIP-2a,CINC-2a,MGSA beta	M57731	Chemokine (C-X-C motif) ligand 2	0.03924	-0.2513	1.155	0.5668	-0.5845	-0.9253	1.535	1.433	2.07	0.8524	2.612	3.071	1.61	2.406	1.991	3.578		1.701	3.25
203879_at	PIK3CD,p110D	U86453	Phosphoinositide-3-kinase, catalytic, delta polypeptide	-0.3508	-0.04114	-0.291	0.009473	0.4307	0.2428	2.411	2.179	1.395	1.103	1.409	1.509	1.422	1.678	2.149	1.642		1.699	3.247
203932_at	HLA-DMB,RING7,D6S221E	NM_002118	Major histocompatibility complex, class II, DM beta	-0.5063	-0.2169	0.419	0.04578	-0.126	0.3844	2.583	1.973	2.325	0.2548	1.353	1.368	1.372	1.469	1.011	0.7331		1.698	3.244
205488_at	GZMA,HFSP,CTLA3	NM_006144	Granzyme A (granzyme 1, cytotoxic T-lymphocyte-associated serine esterase 3)	-0.9928	0.1046	0.426	0.1768	-0.396	0.6814	2.257	2.733	0.9922	0.5879	1.916	0.8166	1.379	0.6421	1.109	2.868		1.697	3.243
202626_s_at	LYN,JTK8,FLJ26625	NM_002350	V-yes-1 Yamaguchi sarcoma viral related oncogene homolog	-0.8968	-0.1097	-0.0003361	0.06934	0.342	0.5955	2.339	2.23	1.395	1.117	1.385	1.549	1.694	1.679	1.628	1.553		1.693	3.233
214369_s_at	RASGRP2,CDC25L,CALDAG-GEFI	AI688812	RAS guanyl releasing protein 2 (calcium and DAG-regulated)	-0.4609	-0.5134	0.5409	0.2355	0.4605	-0.2626	2.496	2.009	1.246	1.374	1.333	2.053	1.505	1.174	1.942	1.167		1.692	3.23
225799_at	LOC541471	BF209337	hypothetical LOC541471	-0.6951	0.4354	0.1798	0.8034	-0.7562	0.03265	1.719	2.155	1.798	1.558	1.217	2.098	1.822	1.729	2.378	1.895		1.689	3.225
220704_at	IKZF1,IK1,LYF1,hIk-1,IKAROS,PRO0758,ZNFN1A1,Hs.54452	NM_018563	Homo sapiens IKAROS family zinc finger 1 (Ikaros) (IKZF1), mRNA.	-0.4227	-0.2717	0.758	-0.1706	0.1568	-0.04983	2.824	2.522	1.721	0.8564	0.5201	1.694	2.021	1.822	1.732	1.707		1.689	3.224
205269_at	LCP2,SLP76,SLP-76	AI123251	Lymphocyte cytosolic protein 2 (SH2 domain containing leukocyte protein of 76kDa)	-0.5198	-0.1135	-0.03737	0.3569	-0.1668	0.4806	2.257	2.128	1.92	0.9685	1.157	1.253	1.687	1.694	1.912	1.969		1.686	3.218
214032_at	ZAP70,SRK,STD,TZK,ZAP-70	AI817942	Zeta-chain (TCR) associated protein kinase 70kDa	-0.7254	0.01272	0.1624	-0.1459	0.3735	0.3226	2.079	2.625	1.793	0.281	1.65	0.9282	1.529	1.12	1.906	1.743		1.686	3.217
213418_at	HSPA6	NM_002155	Fc fragment of IgG, low affinity IIb, receptor (CD32)	0.3179	-0.4357	0.01986	-0.6159	0.5497	0.1642	1.987	1.615	2.107	0.2943	2.421	1.643	1.131	2.667	0.9279	3.365		1.685	3.215
213539_at	CD3D,T3D,CD3-DELTA	NM_000732	CD3d molecule, delta (CD3-TCR complex)	-0.5915	0.3486	-0.6601	0.008271	0.2679	0.6268	2.063	2.664	1.546	0.8261	1.322	1.137	1.731	0.5385	1.77	1.698		1.684	3.214
212671_s_at	HLA-DQA1,CD,GSE,DQ-A1,CELIAC1,HLA-DQA,HLA DQA1	BG397856	Major histocompatibility complex, class II, DQ alpha 1	-0.5972	-0.003394	-0.2518	0.1929	-0.1462	0.8057	2.645	2.506	2.09	-0.0741	1.249	1.726	2.07	1.393	0.9317	1.359		1.683	3.212
235117_at	CHAC2	AI191897	ChaC, cation transport regulator-like 2 (E. coli)	-0.5652	-0.8154	0.6111	0.499	0.2768	-0.006306	1.734	2.409	2.845	0.8004	0.6271	1.996	2.228	2.345	2.318	3.089		1.683	3.211
200629_at	WARS,IFI53,IFP53,GAMMA-2	NM_004184	Tryptophanyl-tRNA synthetase	-0.2423	-0.3352	-0.148	0.006828	0.1135	0.6052	1.908	2.004	2.588	0.112	1.798	1.398	1.473	2.277	0.5335	0.4388		1.682	3.209
117_at	HSPA6	X51757	Human heat-shock protein HSP70B' gene.	-0.118	-0.6783	-0.1477	-0.4373	0.838	0.5434	1.623	1.448	1.995	0.7874	2.556	1.178	1.254	2.626	1.226	3.238		1.682	3.208
222680_s_at	DTL,RAMP,L2DTL	AK001261	Denticleless homolog (Drosophila)	0.0491	-0.1664	1.048	-0.04511	-0.5039	-0.3816	1.925	2.04	1.966	0.9012	1.569	1.972	2.138	1.442	1.773	1.825		1.68	3.205
211478_s_at	DPP4,CD26,ADABP,ADCP2,DPPIV,TP103	M74777	Dipeptidyl-peptidase 4 (CD26, adenosine deaminase complexing protein 2)	-0.04443	-0.3508	-0.9051	0.235	0.3965	0.6689	1.6	1.839	2.441	0.8509	1.672	2.097	1.682	2.045	2.124	2.316		1.68	3.205
203473_at	SLCO2B1,OATPB,OATP-B,OATP2B1,SLC21A9,KIAA0880,DKFZp686E0517	NM_007256	Solute carrier organic anion transporter family, member 2B1	-0.2697	-0.1621	-0.1119	0.008271	0.216	0.3195	2.182	1.83	1.608	0.7684	2.008	1.83	1.437	2.029	1.605	1.525		1.679	3.203
205988_at	CD84,LY9B,hCD84,mCD84,SLAMF5,DKFZp781E2378	NM_003874	CD84 molecule	-0.969	-0.03898	-0.1085	0.3882	0.2583	0.47	2.689	2.117	1.736	0.8901	0.9635	1.191	1.416	1.448	1.652	1.298		1.679	3.203
211571_s_at	CSPG2,VERSICAN,DKFZp686K06110	D32039	Chondroitin sulfate proteoglycan 2 (versican)	-0.4768	-0.4023	-0.6104	0.6077	0.5384	0.3433	1.245	1.288	1.267	1.414	3.18	3.673	2.922	3.054	3.392	3.569		1.679	3.202
202953_at	C1QB	NM_000491	Complement component 1, q subcomponent, B chain	-0.8427	-0.2835	0.2615	-0.2949	0.132	1.028	2.632	1.73	2.151	0.2604	1.611	0.9695	1.392	1.977	0.995	1.043		1.677	3.197
224909_s_at	PREX1,KIAA1415	BF308645	phosphatidylinositol 3,4,5-trisphosphate-dependent RAC exchanger 1	-1.146	-0.1133	0.07396	0.01813	0.3917	0.7752	2.29	2.183	1.011	0.8057	2.088	1.763	1.389	1.173	1.762	1.596		1.676	3.195
228532_at	C1orf162,MGC24133	AW662189	Chromosome 1 open reading frame 162	-0.9024	-0.3792	0.07492	0.4028	0.09982	0.704	2.19	2.327	1.886	0.5167	1.45	1.587	1.755	1.777	1.771	1.249		1.674	3.191
213095_x_at	AIF1,IBA1,AIF-1,IRT-1	AF299327	Allograft inflammatory factor 1	-0.3825	-0.2085	-0.07463	0.5462	-0.168	0.2875	2.251	2.203	1.754	0.9759	1.182	1.319	1.768	2.189	1.84	1.193		1.673	3.189
217478_s_at	HLA-DMA,DMA,HLADM,RING6,D6S222E	X76775	H.sapiens HLA-DMA gene.	-0.2798	-0.1679	-0.003702	0.2939	0.01109	0.1464	2.355	2.025	2.274	0.1596	1.552	1.278	1.601	1.719	0.9159	1.304		1.673	3.189
219574_at	MARCH1,RNF171,MARCH-I,FLJ20668,DKFZp564M1682	NM_017923	Membrane-associated ring finger (C3HC4) 1	-0.5138	-0.1681	0.06098	0.1105	0.1176	0.3928	3.01	2.271	1.589	1.146	0.3165	2.392	1.848	1.625	1.383	0.9088		1.667	3.175
1553856_s_at	P2RY10,P2Y10	NM_014499	Purinergic receptor P2Y, G-protein coupled, 10	-0.4643	0.2407	-0.1088	0.6808	-0.1517	-0.1967	2.719	2.309	1.691	1.103	0.4944	2.062	1.241	0.82	1.586	1.563		1.663	3.168
215933_s_at	HHEX,HEX,PRH,HMPH,PRHX,HOX11L-PEN	Z21533	Homeobox, hematopoietically expressed	-0.7728	-0.06206	0.3098	0.4069	0.3189	-0.2008	2.274	1.679	1.175	0.9983	2.191	2.012	2.166	1.696	2.075	1.52		1.663	3.168
206420_at	IGSF6,DORA	NM_005849	Immunoglobulin superfamily, member 6	-1.224	0.6326	0.211	-0.217	0.07866	0.5184	2.924	1.695	2.2	0.81	0.6872	1.006	1.612	1.713	1.406	1.031		1.663	3.167
230866_at	CYSLTR1,HG55,CYSLT1,CYSLTR,CYSLT1R,HMTMF81,MGC46139	BE549540	Cysteinyl leukotriene receptor 1	0.4949	0.09327	-0.6529	0.4771	-0.237	-0.1753	2.14	1.651	1.803	1.093	1.622	1.629	1.965	1.632	1.373	1.642		1.662	3.165
235964_x_at	SAMHD1	AA603344	np29d10.s1 NCI_CGAP_Pr22 Homo sapiens cDNA clone IMAGE:1117747 3' similar to contains Alu repetitive element;contains element L1 repetitive element ; mRNA sequence.	-0.02977	-0.2958	0.4945	0.4156	-0.5626	-0.02194	2.513	2.148	1.889	1.075	0.6851	1.694	2.003	2.306	2.156	1.73		1.662	3.164
205270_s_at	LCP2,SLP76,SLP-76	NM_005565	Lymphocyte cytosolic protein 2 (SH2 domain containing leukocyte protein of 76kDa)	-0.5965	-0.07769	-0.2425	-0.01121	0.5067	0.4212	2.117	2.422	1.739	0.7692	1.261	1.04	1.667	1.488	1.675	1.722		1.662	3.164
1552542_s_at	TAGAP,FKSG15,TAGAP1,FLJ32631,FLJ39771,MGC27381,MGC133247	NM_138810	T-cell activation GTPase activating protein	-0.3582	-0.2232	-0.1456	0.0005763	0.5891	0.1372	2.14	2.044	2.023	1.018	1.077	1.096	1.29	1.109	1.293	2.233		1.66	3.161
214153_at	ELOVL5,HELO1,dJ483K16.1,RP3-483K16.1	BE467941	ELOVL family member 5, elongation of long chain fatty acids (FEN1/Elo2, SUR4/Elo3-like, yeast)	0.1672	-0.3643	0.4967	-0.9398	0.07578	0.5645	1.919	1.948	1.461	1.038	1.927	1.244	1.116	1.303	1.357	1.623		1.659	3.157
213603_s_at	RAC2,Gx,EN-7,HSPC022	BE138888	Ras-related C3 botulinum toxin substrate 2 (rho family, small GTP binding protein Rac2)	-0.6715	-0.005558	-0.381	0.2312	0.3422	0.4847	2.414	2.344	1.815	0.899	0.8181	1.599	1.628	0.6589	1.531	1.252		1.658	3.156
210432_s_at	SCN3A,NAC3	AF225986	Sodium channel, voltage-gated, type III, alpha	-0.07425	-1.112	0.9925	1.007	-0.3878	-0.4256	2.417	1.249	2.172	1.669	0.782	1.777	2.691	1.812	3.362	1.236		1.658	3.155
204279_at	PSMB9,LMP2,RING12,MGC70470	NM_002800	Proteasome (prosome, macropain) subunit, beta type, 9 (large multifunctional peptidase 2)	-0.7992	0.4467	0.5229	-0.1057	-0.2645	0.1998	2.156	2.397	2.209	0.477	1.045	0.8745	1.517	1.587	1.067	1.25		1.657	3.153
1555756_a_at	CLEC7A,BGR,DECTIN1,CLECSF12	AF400600	Homo sapiens beta-glucan receptor isoform F (BGR) mRNA, complete cds, alternatively spliced.	-0.3767	0.2258	0.2976	-0.4464	0.6716	-0.3718	2.52	2.516	1.939	0.6052	0.6945	1.466	1.926	1.926	1.716	2.356		1.655	3.149
238488_at	IPO11,SLRN,RanBP11	BF511602	Importin 11	-0.7006	-0.1169	0.9086	0.9003	-0.8411	-0.1503	0.9868	1.654	1.452	1.053	3.125	2.368	2.114	1.813	2.897	2.525		1.654	3.147
239606_at	GCNT2,II,IGNT,ULG3,GCNT5,GCNT2C,NACGT1,NAGCT1,bA421M1.1,bA360O19.2	AA669135	Glucosaminyl (N-acetyl) transferase 2, I-branching enzyme (I blood group)	0.4701	0.5417	1.051	-1.817	-0.3585	0.113	2.339	1.809	1.409	1.191	1.518	0.5338	1.193	1.004	0.125	0.6607		1.653	3.146
204949_at	ICAM3,CD50,CDW50,ICAM-R	NM_002162	Intercellular adhesion molecule 3	-0.2024	0.1058	-0.5986	0.09291	0.4405	0.1618	2.12	2.16	2.002	1.012	0.9712	1.597	1.703	1.623	1.824	2.048		1.653	3.145
207794_at	CCR2,CKR2,CCR2A,CCR2B,CD192,CKR2A,CKR2B,CMKBR2,MCP-1-R,CC-CKR-2	NM_000648	Chemokine (C-C motif) receptor 2	-0.7422	-0.1267	-0.205	-0.03573	0.814	0.2957	2.147	2.095	2.423	0.6725	0.9248	1.421	1.924	1.602	1.292	2.068		1.652	3.143
216166_at	RHOH,TTF,ARHH	AK024909	Ras homolog gene family, member H	-0.6679	0.4107	-0.1119	0.8898	0.4814	-1.002	2.084	2.26	1.844	1.109	0.9616	1.877	1.337	0.9554	1.445	1.918		1.652	3.142
236854_at	LOC284749	AA743694	hypothetical protein LOC284749	1.289	-0.8137	0.6359	-1.082	0.2309	-0.26	2.23	2.191	1.798	1.184	0.8496	1.513	-2.458	-1.458	0.8774	2.103		1.651	3.14
214567_s_at	XCL2,SCM1B,SCYC2,SCM-1b	NM_003175	Chemokine (C motif) ligand 2	-1.42	0.5963	0.03621	0.8027	-0.3905	0.3753	1.965	1.562	2.505	1.247	0.9568	0.2046	-0.02092	1.431	1.068	1.448		1.647	3.133
217824_at	UBE2J1,Ubc6p,CGI-76,NCUBE1,HSPC153,HSPC205,HSU93243,MGC12555	AW500009	Ubiquitin-conjugating enzyme E2, J1 (UBC6 homolog, yeast)	0.1208	0.1188	0.05208	0.5416	-0.2029	-0.6303	1.713	2.138	2.704	1.175	0.5038	1.591	2.171	1.92	1.345	2.337		1.647	3.131
206584_at	LY96,MD-2	NM_015364	Lymphocyte antigen 96	-0.3854	0.2676	-0.09339	0.4408	-0.1926	-0.03708	1.906	1.903	2.105	0.5778	1.74	1.935	2.052	2.137	2.048	2.264		1.646	3.131
224583_at	COTL1,CLP,FLJ43657,MGC19733	AL565621	Coactosin-like 1 (Dictyostelium)	-0.5395	-0.2443	-0.1711	-0.04078	0.4627	0.533	2.319	2.253	1.551	0.5333	1.563	1.703	1.917	1.685	1.603	1.557		1.644	3.125
212588_at	PTPRC,LCA,LY5,B220,CD45,T200,GP180	Y00062	Protein tyrosine phosphatase, receptor type, C	-0.6888	0.2368	-0.078	0.5269	-0.1772	0.1803	1.843	2.178	2.1	1.296	0.7993	1.907	2	1.509	1.905	1.837		1.643	3.123
230233_at	RASGEF1B,GPIG4,FLJ31695,MGC46251	BF110534	Transcribed locus, strongly similar to NP_689758.1 RasGEF domain family, member 1B; GPI-gamma 4 [Homo sapiens]	-0.7136	0.2337	-0.5572	0.06502	0.1934	0.7788	2.165	1.84	2.314	0.7458	1.147	1.325	1.261	1.211	1.309	1.213		1.643	3.122
202307_s_at	TAP1,APT1,PSF1,ABC17,ABCB2,RING4,TAP1N,D6S114E,FLJ26666,TAP1*0102N	NM_000593	Transporter 1, ATP-binding cassette, sub-family B (MDR/TAP)	-0.7925	0.2414	0.5022	-0.06867	-0.1221	0.2397	2.247	2.329	2.289	0.579	0.7433	1.007	0.9515	1.888	0.6182	0.5263		1.637	3.111
206978_at	CCR2,CKR2,CCR2A,CCR2B,CD192,CKR2A,CKR2B,CMKBR2,MCP-1-R,CC-CKR-2	NM_000647	Chemokine (C-C motif) receptor 2	-0.6453	-0.2217	0.5051	0.2415	0.1635	-0.04309	1.98	2.138	2.463	0.8545	0.7476	1.129	1.673	1.851	1.713	1.269		1.637	3.11
204425_at	ARHGAP4,C1,RGC1,p115,RhoGAP4,KIAA0131	NM_001666	Rho GTPase activating protein 4	0.04718	-0.3184	0.1531	-0.073	1.44	-1.249	2.241	1.789	1.381	1.228	1.544	1.127	1.651	0.776	1.345	0.4989		1.637	3.11
204588_s_at	SLC7A7,LPI,LAT3,Y+LAT1,y+LAT-1	NM_003982	Solute carrier family 7 (cationic amino acid transporter, y+ system), member 7	-0.4154	0.1481	-0.008031	0.3358	-0.2976	0.2373	2.277	2.025	2.07	0.4482	1.361	1.035	1.67	1.52	1.093	1.659		1.636	3.109
202637_s_at	ICAM1,BB2,CD54,P3.58	AI608725	Intercellular adhesion molecule 1 (CD54), human rhinovirus receptor	-0.6076	-0.3629	-0.304	0.3543	0.7712	0.149	1.84	1.747	2.027	0.5489	1.986	1.974	1.461	2.444	1.949	1.848		1.63	3.095
202693_s_at	STK17A,DRAK1	AW194730	Serine/threonine kinase 17a (apoptosis-inducing)	-0.5071	0.4186	-0.2136	0.2066	-0.1339	0.2293	2.124	2.015	1.665	1.245	1.095	1.809	1.468	1.03	1.818	1.8		1.629	3.093
204858_s_at	ECGF1,TP,MNGIE,PDECGF,hPD-ECGF	NM_001953	Endothelial cell growth factor 1 (platelet-derived)	-0.8947	0.5605	-0.1525	-0.608	0.2417	0.8531	2.172	1.834	1.714	0.6787	1.739	1.232	0.8233	1.72	1.305	-0.09095		1.627	3.09
228677_s_at	FLJ21438,FLJ00087,DKFZp667E013	AI028474	hypothetical protein FLJ21438	-0.06463	-0.3566	-0.4853	-0.1733	0.4297	0.6501	2.008	2.117	1.441	0.7456	1.825	1.523	1.77	0.6916	1.451	1.31		1.627	3.089
226878_at	HLA-DOA,HLADZ,HLA-DNA,HLA-DZA	AL581873	AL581873 Homo sapiens B CELLS (RAMOS CELL LINE) Homo sapiens cDNA clone CS0DG006YK17 3-PRIME, mRNA sequence.	-0.4246	-0.09621	-0.2523	0.3483	0.1549	0.27	2.368	2.026	2.381	-0.2996	1.655	1.291	1.439	1.627	0.1392	1.005		1.626	3.087
1554899_s_at	FCER1G	BC020763	gb:BC020763.1 /DB_XREF=gi:18088866 /TID=Hs2.433300.2 /CNT=3 /FEA=FLmRNA /TIER=FL /STK=1 /LL=2207 /UG_GENE=FCER1G /UG=Hs.433300 /DEF=Homo sapiens, Similar to Fc fragment of IgE, high affinity I, receptor for; gamma polypeptide, clone MGC:22620 IMAGE:4704425, mRNA, complete cds. /PROD=Similar to Fc fragment of IgE, high affinity I,receptor for; gamma polypeptide /FL=gb:BC020763.1	-0.8018	-0.1921	0.2303	-0.3118	0.1484	0.9271	2.18	1.938	2.016	0.3359	1.646	1.282	1.725	1.966	1.798	1.388		1.623	3.08
233500_x_at	CLEC2D,CLAX,LLT1,OCIL	AF285089	C-type lectin domain family 2, member D	-0.6126	0.7632	-0.185	0.04049	-0.1875	0.1815	2.339	2.673	1.808	1.052	0.235	1.221	1.017	0.6443	1.355	1.557		1.621	3.076
219551_at	EAF2,U19,BM040,TRAITS	NM_018456	ELL associated factor 2	-0.4361	0.3813	-0.4269	0.7407	0.126	-0.385	1.68	2.76	2.24	0.8574	0.5543	1.206	2.668	2.07	1.787	2.781		1.618	3.07
208010_s_at	PTPN22,LYP,PEP,Lyp1,Lyp2,PTPN8	NM_012411	Protein tyrosine phosphatase, non-receptor type 22 (lymphoid)	-0.8509	0.1887	-0.5935	0.6447	0.3547	0.2563	2.099	2.119	2.03	1.128	0.705	1.39	1.329	0.8979	1.545	1.997		1.616	3.065
230422_at	FPRL2,FMLPY,FPRH1,FPRH2,RMLP-R-I,FML2_HUMAN	AW026543	Formyl peptide receptor-like 2	-0.07257	-0.06014	-0.09652	0.5647	-0.7338	0.3984	2.473	1.788	1.974	0.3207	1.518	1.74	1.247	1.678	2.222	1.907		1.615	3.063
209879_at	SELPLG,CD162,PSGL1,PSGL-1	AI741056	Selectin P ligand	-0.5797	0.4109	-0.6296	0.007068	0.297	0.4943	1.991	2.173	1.626	0.6244	1.657	1.042	1.464	1.647	1.741	1.59		1.614	3.062
210889_s_at	FCGR2B,CD32,FCG2,CD32B,FCGR2,IGFR2	M31933	Fc fragment of IgG, low affinity IIb, receptor (CD32)	-0.05526	-0.05293	-0.4341	0.5546	-0.1034	0.09108	2.214	1.408	2.093	0.9598	1.391	1.766	1.638	2.151	2.824	2.275		1.613	3.059
204613_at	PLCG2	NM_002661	Phospholipase C, gamma 2 (phosphatidylinositol-specific)	0.3814	-0.3621	-0.3668	0.5238	0.02745	-0.2037	2.339	1.721	1.729	1.268	0.9953	1.546	1.593	1.607	1.694	2.306		1.61	3.053
209474_s_at	ENTPD1,CD39,ATPDase,NTPDase-1	U87967	Ectonucleoside triphosphate diphosphohydrolase 1	-0.522	-0.6105	0.1653	0.8006	0.2407	-0.07411	1.748	1.368	1.824	0.5681	2.54	2.241	2.023	1.915	2.425	2.508		1.61	3.052
207677_s_at	NCF4,NCF,MGC3810,P40PHOX,SH3PXD4	NM_013416	Neutrophil cytosolic factor 4, 40kDa	0.01448	-0.5415	-0.6067	-0.1966	0.8147	0.5157	2.179	2.035	1.924	0.8593	1.04	0.749	1.481	1.683	1.536	1.433		1.607	3.047
204890_s_at	LCK,YT16,p56lck,pp58lck	U07236	Lymphocyte-specific protein tyrosine kinase	-0.1351	0.001415	-1.048	0.08233	0.8642	0.2349	2.265	2.38	1.809	0.5035	1.066	1.032	1.571	0.9718	1.707	1.728		1.605	3.041
206545_at	CD28,Tp44,MGC138290	NM_006139	CD28 molecule	-0.1029	-0.239	0.2079	0.8301	-0.06729	-0.6288	2.163	2.668	1.495	0.3842	1.303	1.885	2.246	1.662	2.462	1.884		1.603	3.037
205285_s_at	FYB,ADAP,PRO0823,SLAP-130	AI633888	FYN binding protein (FYB-120/130)	-0.4116	-0.1222	-0.5524	0.2386	0.5531	0.2945	2.153	2.484	1.794	0.9526	0.6264	1.046	1.565	1.334	1.69	1.307		1.602	3.036
218870_at	ARHGAP15,BM046	NM_018460	Rho GTPase activating protein 15	-0.3385	-0.1789	-0.4966	0.5108	0.2063	0.2969	2.054	2.159	1.411	0.6622	1.708	1.449	1.932	0.7943	1.656	1.288		1.599	3.029
226525_at	STK17B,DRAK2	N51102	Transcribed locus	0.2999	0.0584	-0.4483	0.3355	-0.1825	-0.06305	1.84	2.196	2.076	1.176	0.6988	1.503	1.445	1.12	2.016	2.069		1.597	3.026
204774_at	EVI2A,EVDA,EVI2	NM_014210	Ecotropic viral integration site 2A	-0.4825	0.1531	0.04607	0.5991	-0.07763	-0.2381	2.281	2.219	1.97	0.9062	0.6045	1.677	1.893	1.689	1.846	1.702		1.596	3.023
38521_at	CD22,SIGLEC2,SIGLEC-2,MGC130020	X59350	CD22 molecule	-0.2137	-0.3052	-0.03135	0.1162	0.2633	0.1707	2.817	2.215	0.7614	0.9341	1.234	2.243	1.522	0.1098	1.334	0.8338		1.592	3.015
221731_x_at	CSPG2,VERSICAN,DKFZp686K06110	BF218922	Chondroitin sulfate proteoglycan 2 (versican)	-0.4546	-0.2633	-0.506	0.3326	0.3008	0.5905	1.08	1.384	1.261	1.371	2.859	3.047	2.738	2.984	3.091	3.128		1.591	3.012
1552386_at	C5orf29,FLJ33641,MGC70478	NM_152687	Hypothetical protein FLJ33641	-0.5371	-0.1135	-0.07488	0.178	0.253	0.2945	2.655	2.078	1.207	1.348	0.6625	1.971	2.009	0.9838	1.412	0.8696		1.59	3.01
237104_at	CTSS,MGC3886	BE675415	Cathepsin S	-0.3775	0.2755	0.3185	-0.1081	0.06207	-0.1705	2.616	1.931	1.245	1.114	1.037	1.11	0.8673	1.612	1.029	0.7667		1.589	3.008
1556657_at	MBNL1,EXP,MBNL,EXP35,EXP40,EXP42,KIAA0428,DKFZp686P06174	AA744622	Muscleblind-like (Drosophila)	0.2386	0.1587	0.1439	0.06502	-0.2063	-0.3999	2.189	2.317	1.483	0.7559	1.186	1.188	1.446	1.635	1.071	1.523		1.586	3.002
218232_at	C1QA	NM_015991	Complement component 1, q subcomponent, A chain	-0.5886	-0.5141	0.4406	-0.5645	0.3516	0.8749	2.459	1.763	1.871	0.1611	1.673	0.8616	1.033	1.804	0.5364	0.8268		1.586	3.001
210387_at	HIST1H2BG,H2B/a,H2BFA,H2B.1A,HIST1H2BF,HIST1H2BI,dJ221C16.8	BC001131	Homo sapiens cDNA clone IMAGE:2989839, with apparent retained intron.	-0.1724	-0.587	0.08358	0.475	0.9063	-0.7055	1.205	2.008	2.094	1.873	0.743	1.406	1.774	1.875	2.072	2.654		1.585	2.999
230391_at	230391_at	BF439449	Transcribed locus	-0.2315	0.08389	-0.1573	0.09123	-0.118	0.3318	2.493	2.087	1.735	0.6076	0.9941	1.35	1.244	0.9533	1.355	1.116		1.583	2.997
230640_at	PRPF40B,HYPC	AW027431	PRP40 pre-mRNA processing factor 40 homolog B (S. cerevisiae)	-0.854	0.02979	-0.4178	0.4411	0.5752	0.2257	2.198	1.362	1.376	0.5549	2.412	2.44	1.598	1.382	2.103	1.659		1.581	2.991
228094_at	AMICA1,JAML,AMICA,Gm638,CREA7-1,CREA7-4,FLJ37080,MGC118814,MGC118815	AL048542	Adhesion molecule, interacts with CXADR antigen 1	-0.07473	0.2912	-0.0352	-0.1733	0.09213	-0.1001	1.838	2.393	1.451	1.128	1.086	0.7392	1.652	1.667	1.893	1.267		1.579	2.988
236436_at	SLC25A45	AI336233	Hypothetical protein LOC283130	-0.156	-1.383	0.2341	-0.02371	0.5692	0.7593	1.787	2.552	1.949	0.5489	1.051	1.577	1.783	1.584	1.516	2.073		1.578	2.985
209906_at	C3AR1,AZ3B,C3AR,HNFAG09	U62027	Complement component 3a receptor 1	-0.2197	-0.2015	-0.4687	0.2213	-0.2563	0.925	2.441	1.663	1.869	0.7175	1.191	1.5	1.671	1.679	1.762	1.51		1.576	2.982
230489_at	CD5,T1,LEU1	AI797836	CD5 molecule	0.2821	-0.499	-0.2482	-0.8061	0.3451	0.9262	1.374	2.491	2.051	0.9293	1.021	1.148	1.406	1.767	1.951	2.417		1.573	2.976
243271_at	SAMD9L,UEF1,C7orf6,FLJ39885,KIAA2005	AI064690	Sterile alpha motif domain containing 9-like	0.2876	0.4963	0.2868	-0.4284	-0.2423	-0.3999	2.108	2.471	1.89	0.7588	0.636	0.3153	1.17	1.95	0.5773	0.8749		1.573	2.975
239665_at	LOC441179,FLJ31325	AI633617	hypothetical gene supported by AK055887; AK125190	0.1196	-0.5937	-1.416	0.526	0.9284	0.4361	1.638	1.417	1.763	1.253	1.791	1.487	0.4929	2.03	2.456	1.415		1.572	2.974
219191_s_at	BIN2,BRAP-1	NM_016293	Bridging integrator 2	-1.103	0.07788	-0.4476	0.2958	0.7877	0.3892	1.834	1.871	2.017	1.135	0.9765	0.4379	0.9048	0.9977	0.9769	1.403		1.567	2.962
215630_at	RAFTLIN,MIG2,PIG9,PIB10,KIAA0084,MGC141678	AU147528	raft-linking protein	-0.1315	-0.4321	0.6179	0.1076	-0.07426	-0.08758	1.433	1.926	1.387	1.091	1.981	1.063	1.47	1.638	0.9387	1.839		1.564	2.957
215164_at	TCF4,E2-2,ITF2,SEF2,SEF2-1,SEF2-1A,SEF2-1B	AL049279	Transcription factor 4	0.2708	-0.3343	0.1545	0.2141	-0.0269	-0.2783	1.772	2.116	1.324	0.6511	1.951	1.542	1.348	1.606	0.4335	1.497		1.563	2.954
217655_at	FXYD5,RIC,IWU1,KCT1,OIT2,IWU-1,dysad,HSPC113,PRO6241	BE552409	FXYD domain containing ion transport regulator 5	0.01448	0.1899	0.01505	-1.108	0.5564	0.3325	1.22	2.025	1.29	1.074	2.192	0.9885	0.9216	1.654	1.682	1.268		1.56	2.949
231747_at	CYSLTR1,HG55,CYSLT1,CYSLTR,CYSLT1R,HMTMF81,MGC46139	NM_006639	Cysteinyl leukotriene receptor 1	0.05559	0.1517	0.124	0.501	-0.4037	-0.4285	1.981	2.002	1.677	0.912	1.222	1.304	1.515	1.295	1.113	1.275		1.559	2.946
229629_at	229629_at	AI923633	Transcribed locus	-0.5162	0.2839	-0.4334	0.4125	-0.1401	0.3933	2.305	2.091	1.476	1.018	0.8998	1.019	1.493	0.09581	1.834	1.597		1.558	2.945
205081_at	CRIP1,CRHP,CRIP,CRP1	NM_001311	Cysteine-rich protein 1 (intestinal)	-0.647	0.03917	-0.8325	0.488	0.2484	0.704	1.788	1.773	1.201	1.222	1.798	0.9561	1.283	1.1	2.113	0.5751		1.556	2.941
213534_s_at	PASK,STK37,PASKIN,KIAA0135,DKFZP434O051,DKFZp686P2031	D50925	PAS domain containing serine/threonine kinase	0.05463	-0.2619	-0.9172	0.8044	0.1595	0.1606	2.098	2.244	1.488	1.012	0.9325	1.434	1.96	0.8903	2.504	0.7703		1.555	2.938
205098_at	CCR1,CD191,CKR-1,HM145,CMKBR1,MIP1aR,SCYAR1	AI421071	Chemokine (C-C motif) receptor 1	-0.7718	-0.04235	0.05833	-0.1706	0.05149	0.8749	1.964	1.899	1.484	0.5405	1.886	1.57	1.74	1.88	1.849	1.577		1.555	2.938
215275_at	TRAF3IP3,T3JAM,FLJ44151,MGC117354,DJ434O14.3	AW963138	TRAF3 interacting protein 3	-0.3375	-0.2501	-0.5837	0.3733	0.3054	0.4926	1.979	2.225	1.587	1.019	0.9587	1.328	1.245	0.5471	1.405	1.014		1.554	2.936
243006_at	FYN,SLK,SYN,MGC45350	BG222258	FYN oncogene related to SRC, FGR, YES	-0.1315	-0.03105	-0.3891	0.4033	0.145	0.003312	1.829	1.981	1.154	0.8634	1.929	0.5367	0.9286	1.881	1.599	1.763		1.551	2.931
205214_at	STK17B,DRAK2	NM_004226	Serine/threonine kinase 17b (apoptosis-inducing)	0.02986	0.5443	-0.5279	0.2603	-0.4006	0.09396	2.196	1.86	1.806	1.205	0.6755	1.636	1.263	1.134	1.86	1.91		1.548	2.925
205403_at	IL1R2,IL1RB,CD121b,MGC47725	NM_004633	Interleukin 1 receptor, type II	-0.6857	-0.1669	-0.5163	0.0453	0.9671	0.3565	2.512	1.42	1.384	0.8459	1.574	1.981	2.147	1.424	2.635	2.47		1.547	2.923
240665_at	CUGBP2,ETR-3,NAPOR,BRUNOL3	R40515	CUG triplet repeat, RNA binding protein 2	-0.3815	0.2411	-0.2612	0.1374	-0.3561	0.6203	2.254	2.359	1.224	0.8543	1.043	1.095	1.273	1.419	0.9512	1.077		1.547	2.922
218812_s_at	TMEM142B,ORAI2,CBCIP2,C7orf19,FLJ12474,FLJ14733	NM_025156	Homo sapiens transmembrane protein 142B (TMEM142B), mRNA.	-0.1385	-0.04523	-0.8405	0.1598	0.8017	0.0627	1.887	1.828	1.557	0.904	1.556	1.711	1.494	1.54	1.223	1.456		1.546	2.921
202638_s_at	ICAM1,BB2,CD54,P3.58	NM_000201	Intercellular adhesion molecule 1 (CD54), human rhinovirus receptor	-0.05309	-0.06519	-0.4406	0.1326	0.6548	-0.2285	1.735	1.97	1.981	0.7788	1.266	1.6	1.607	2.071	1.561	1.364		1.546	2.921
243819_at	GNG2,G protein	AU146329	Guanine nucleotide binding protein (G protein), gamma 2	0.2785	-0.09861	0.1709	0.532	0.1842	-1.067	1.964	1.924	1.434	0.5924	1.816	1.655	1.504	1.665	1.438	1.867		1.546	2.92
215633_x_at	LST1,B144,LST-1,D6S49E,MGC119006,MGC119007	AV713720	AV713720 DCB Homo sapiens cDNA clone DCBBJA12 5', mRNA sequence.	-0.4193	-0.1876	0.2074	-0.2004	0.5396	0.0603	2.079	2.087	1.704	0.9117	0.9433	0.927	1.731	1.612	1.508	1.182		1.545	2.918
204620_s_at	CSPG2,VERSICAN,DKFZp686K06110	NM_004385	Chondroitin sulfate proteoglycan 2 (versican)	-0.4506	-0.2708	-0.3793	0.2487	0.3612	0.4907	0.9872	1.228	1.182	1.361	2.956	3.151	2.638	3.048	3.032	2.979		1.543	2.914
220035_at	NUP210,GP210,POM210,FLJ22389,KIAA0906	NM_024923	Nucleoporin 210kDa	-0.6355	0.4114	0.08358	-0.4887	0.3263	0.3029	2.109	1.982	1.619	0.8802	1.111	1.092	1.481	1.471	1.27	1.659		1.54	2.909
227552_at	SEPT1,LARP,SEP1,DIFF6,PNUTL3,MGC20394	AI003777	Septin 1	-0.8584	-0.2919	0.1218	-1.02	0.8623	1.187	1.872	2.27	1.222	1.093	1.244	1.426	1.506	0.9525	0.8105	1.118		1.54	2.908
233555_s_at	SULF2,HSULF-2,FLJ90554,KIAA1247,MGC126411,DKFZp313E091	AL034418	Human DNA sequence from clone RP5-1049G16 on chromosome 20q12-13.2 Contains the 3' end of the NCOA3 gene for nuclear receptor coactivator 3, an RPS3A (ribosomal protein S3A) pseudogene and the 3' end of the gene for a novel protein similar to glucosamine-6-sulfatases (SULF2) (sulfatase 2, H-SULF2, KIAA1247), complete sequence.	-0.4595	-0.9274	0.04896	0.1518	0.8168	0.3693	1.163	1.473	1.423	0.7316	2.91	2.445	2.156	2.321	2.661	2.599		1.54	2.908
227396_at	na	AI631833	Homo sapiens, clone IMAGE:4454331, mRNA	-0.1149	-0.007241	-0.09123	-0.06338	0.2713	0.005476	2.405	1.913	1.737	0.8641	0.7745	1.41	1.192	0.9876	1.211	0.9557		1.539	2.905
219385_at	SLAMF8,BLAME,SBBI42,FLJ20442,MGC129578	NM_020125	SLAM family member 8	-0.396	-0.1498	0.01722	-0.2709	0.04644	0.753	2.421	2.048	2.117	0.2469	0.8527	1.099	0.9988	1.488	0.9238	0.5246		1.537	2.902
244610_x_at	UBE2E2,UBCH8,FLJ25157	AA572726	Ubiquitin-conjugating enzyme E2E 2 (UBC4/5 homolog, yeast)	0.5634	-0.5495	0.8915	-0.1209	-0.5133	-0.2713	2.171	2.23	0.7623	0.723	1.792	1.941	1.523	1.856	1.081	1.784		1.536	2.899
234013_at	TCRAV5S1,TCRAV6S1,TCRAV7S1,TCRAV8S1,TCRAV9S1,TCRAV10S1,TCRAV11S1,TCRAV12S1,TCRAV8S2,TCRAV8S3,TCRAV13S1,TCRAV12S2,TCRAV8S4,TCRAV8S5,TCRAV13S2,hADV14S1,TCRAV9S2,TCRAV15S1,TCRAV12S3,TCRAV8S6,TCRAV16S1	AE000659	Homo sapiens T-cell receptor alpha delta locus from bases 250472 to 501670 (section 2 of 5) of the Complete Nucleotide Sequence.	-0.01582	-0.4001	-0.2071	0.9128	0.2145	-0.5043	2.181	2.805	1.604	0.6112	0.4682	1.491	2.516	0.3841	1.538	0.7864		1.534	2.896
230000_at	C17orf27,KIAA1554	AI523817	Chromosome 17 open reading frame 27	-0.1594	0.2743	0.08502	-0.4801	0.08539	0.1947	1.704	2.827	1.585	0.736	0.8137	0.4684	1.162	2.278	0.729	1.182		1.533	2.894
215223_s_at	SOD2,IPO-B,MNSOD,Mn-SOD	W46388	Superoxide dismutase 2, mitochondrial	-0.2178	0.1106	-0.2547	0.01693	0.3718	-0.02674	1.871	2.27	1.901	0.2895	1.334	2.583	2.675	2.34	2.428	2.492		1.533	2.894
239529_at	C5orf20,DCNP1	AI141949	Chromosome 5 open reading frame 20	-0.6258	-0.4446	0.2908	-0.2122	0.1167	0.8752	2.004	2.554	1.717	0.5696	0.819	0.4016	0.4357	-0.1004	1.379	0.4881		1.533	2.893
208983_s_at	PECAM1,CD31,PECAM-1	M37780	Platelet/endothelial cell adhesion molecule (CD31 antigen)	-0.2002	-0.4374	-0.481	0.828	0.3258	-0.03516	1.411	1.363	1.219	0.6215	3.038	2.31	2.3	2.048	2.653	2.861		1.53	2.889
211469_s_at	CXCR6,BONZO,CD186,STRL33,TYMSTR	U73531	Chemokine (C-X-C motif) receptor 6	-0.5289	0.2712	-0.001779	0.03905	0.3304	-0.1099	2.23	2.048	1.932	0.6492	0.7904	1.021	0.7908	0.5418	0.5917	1.756		1.53	2.888
204153_s_at	MFNG	NM_002405	Manic fringe homolog (Drosophila)	-0.6299	-0.5093	-0.361	0.2771	0.4718	0.7513	1.391	1.607	1.596	0.4501	2.592	1.57	1.626	1.494	1.651	1.716		1.527	2.882
212316_at	NUP210,GP210,POM210,FLJ22389,KIAA0906	AA502912	Nucleoporin 210kDa	-1.008	0.3015	-0.7246	0.5613	0.5165	0.3532	1.787	1.936	1.766	0.9738	1.166	1.451	1.573	1.203	1.48	1.465		1.526	2.879
210162_s_at	NFATC1,NFAT2,NFATc,NF-ATC,MGC138448	U08015	Nuclear factor of activated T-cells, cytoplasmic, calcineurin-dependent 1	-0.5133	0.6966	-1.227	-0.02034	0.5783	0.4857	2.346	1.693	1.47	0.4282	1.69	1.489	1.049	0.9658	1.12	1.437		1.525	2.879
235778_s_at	ANKRD44,MGC21968,MGC70444	AI985590	Ankyrin repeat domain 44	0.08901	0.5876	-0.6981	0.4276	-1.288	0.8817	2.153	2.196	1.598	0.9959	0.6798	1.467	1.363	1.225	1.915	1.761		1.524	2.877
242827_x_at	TNFAIP8,GG2-1,SCC-S2,MDC-3.13	AA806368	Tumor necrosis factor, alpha-induced protein 8	0.2001	0.491	0.01457	0.07992	-0.6242	-0.1614	2.149	2.349	1.289	0.5256	1.309	1.505	1.347	1.085	1.07	1.395		1.524	2.876
214339_s_at	MAP4K1,HPK1	AA744529	Mitogen-activated protein kinase kinase kinase kinase 1	-0.616	-0.4853	0.1175	0.2074	0.2131	0.5633	2.076	2.199	1.33	0.6069	1.406	1.603	1.354	0.7534	1.03	1.388		1.524	2.875
210754_s_at	LYN,JTK8,FLJ26625	M79321	V-yes-1 Yamaguchi sarcoma viral related oncogene homolog	-0.3462	0.252	-0.4884	0.1078	0.1438	0.331	2.197	1.97	1.321	0.7742	1.35	1.485	1.587	1.465	1.434	1.553		1.522	2.873
213975_s_at	LYZ	AV711904	AV711904 DCA Homo sapiens cDNA clone DCAAIE08 5', mRNA sequence.	-0.8535	0.3087	0.1973	-0.1716	0.07361	0.4455	2.44	2.104	1.429	0.8497	0.7875	2.052	1.827	1.608	1.789	1.328		1.522	2.872
1562364_at	GVIN1,VLIG1,VLIG-1,FLJ13373	AL833700	Homo sapiens genomic DNA; cDNA DKFZp667G179 (from clone DKFZp667G179).	-0.2467	0.8622	-0.1408	0.1828	-0.2414	-0.4163	1.705	2.636	0.4168	1.749	1.094	1.266	1.442	1.261	1.388	1.551		1.52	2.869
204440_at	CD83,BL11,HB15	NM_004233	CD83 molecule	0.1186	-0.06375	-0.2098	-0.01024	0.01855	0.1466	2.636	2.218	1.779	0.5321	0.4338	1.869	1.529	1.217	1.707	0.791		1.52	2.867
205343_at	SULT1C1,ST1C1,ST1C2,SULT1C#1,humSULTC2	NM_001056	Sulfotransferase family, cytosolic, 1C, member 1	0.0943	-0.3362	-1.419	-0.1817	1.197	0.6446	1.764	1.95	1.514	0.5857	1.776	1.448	1.832	-0.2718	1.264	0.4219		1.518	2.864
219361_s_at	ISG20L1,AEN,pp12744,FLJ12484,FLJ12562	NM_022767	Interferon stimulated exonuclease gene 20kDa-like 1	0.1193	-1.379	-0.07776	0.569	0.3958	0.3724	1.599	1.596	1.829	1.045	1.508	1.87	1.422	1.102	1.631	1.757		1.515	2.858
203561_at	FCGR2A,CD32,FCG2,FcGR,CD32A,CDw32,FCGR2,IGFR2,FCGR2A1,MGC23887,MGC30032	NM_021642	Fc fragment of IgG, low affinity IIb, receptor (CD32)	-0.5648	0.3017	0.1701	-0.1194	-0.118	0.3303	1.542	1.409	1.508	0.9307	2.184	2.256	1.818	2.031	2.342	2.471		1.515	2.858
1566079_at	ELOVL5,HELO1,dJ483K16.1,RP3-483K16.1	AL833001	ELOVL family member 5, elongation of long chain fatty acids (FEN1/Elo2, SUR4/Elo3-like, yeast)	-0.01197	0.302	-0.5178	-0.1105	0.08275	0.2555	1.988	2.05	1.429	0.7665	1.339	1.549	1.214	1.352	1.5	1.738		1.515	2.857
228286_at	FLJ40869	AK025489	hypothetical protein FLJ40869	-0.3173	0.5246	-0.4553	0.3632	0.2419	-0.3571	2.391	2.189	1.151	1.214	0.6168	1.442	1.567	1.092	0.8408	1.554		1.513	2.853
204882_at	ARHGAP25	NM_014882	Rho GTPase activating protein 25	-0.1536	-0.522	0.02876	-0.06891	0.5658	0.15	2.464	1.835	1.556	1	0.7041	1.411	0.6194	0.9547	1.044	1.38		1.512	2.852
238558_at	MBNL1,EXP,MBNL,EXP35,EXP40,EXP42,KIAA0428,DKFZp686P06174	AI445833	Muscleblind-like (Drosophila)	0.05343	0.464	0.05112	0.2521	-0.3929	-0.4278	1.914	2.289	1.223	1.005	1.125	1.081	0.8279	1.253	0.887	1.167		1.511	2.85
1552691_at	ARL11,ARLTS1,FLJ33930,MGC17429	NM_138450	ADP-ribosylation factor-like 11	0.2352	0.08317	-0.7121	0.09772	0.3357	-0.03973	2.55	1.639	1.359	1.403	0.5937	1.909	1.797	1.13	1.64	1.091		1.509	2.846
226936_at	C6orf173,CUG2,DKFZp686L1553	BG492359	Chromosome 6 open reading frame 173	-0.4953	0.2298	0.2367	0.4045	-0.7035	0.3277	1.805	1.5	1.679	0.2327	2.327	1.794	1.381	1.813	1.542	1.942		1.509	2.846
206925_at	ST8SIA4,PST,PST1,SIAT8D,MGC34450,MGC61459,ST8SIA-IV	NM_005668	ST8 alpha-N-acetyl-neuraminide alpha-2,8-sialyltransferase 4	-0.8343	0.2183	-0.6144	0.9023	0.3266	0.001629	1.67	1.876	1.852	1.054	1.084	1.493	1.409	0.9059	1.589	2.185		1.507	2.842
211178_s_at	PSTPIP1,H-PIP,PAPAS,CD2BP1,PSTPIP,CD2BP1L,CD2BP1S	AF038602	Proline-serine-threonine phosphatase interacting protein 1	-0.007887	-0.1484	-0.3824	-0.5623	0.9222	0.1788	2.003	2.004	0.9859	1.066	1.46	1.776	1.755	1.144	0.8271	1.09		1.504	2.836
229510_at	MS4A7,CFFM4,MS4A8,4SPAN2,CD20L4,MGC22368	AL044520	Membrane-spanning 4-domains, subfamily A, member 7	0.266	-1.244	0.0516	0.4214	0.619	-0.1143	2.053	1.028	2.131	0.7473	1.543	1.853	0.3854	2.279	1.987	1.402		1.501	2.83
209827_s_at	IL16,LCF,IL-16,prIL-16,FLJ16806,FLJ42735,FLJ44234,HsT19289	NM_004513	Interleukin 16 (lymphocyte chemoattractant factor)	-0.6129	-0.5355	-0.367	0.1903	0.6894	0.6357	2.138	2.168	1.951	0.5119	0.7325	1.295	1.698	1.116	1.714	1.853		1.5	2.829
241917_at	FCHSD2,NWK,SH3MD3,KIAA0769	AA875908	FCH and double SH3 domains 2	-0.1538	0.2337	0.281	-0.4241	-0.01439	0.07761	1.979	2.526	1.283	0.3664	1.339	1.366	0.9221	1.935	1.127	1.439		1.499	2.826
222868_s_at	IL18BP,IL18BPa	AI521549	Interleukin 18 binding protein	-0.4674	0.1365	-0.3528	-0.1028	0.4829	0.3036	2.12	1.129	2.028	0.5549	1.656	1.372	1.261	1.698	1.405	1.225		1.498	2.824
222915_s_at	BANK1,BANK,FLJ20706,FLJ34204	AA811540	B-cell scaffold protein with ankyrin repeats 1	0.03443	0.2214	-0.4469	0.09459	0.1696	-0.07315	2.961	1.886	1.439	1.148	0.04525	2.272	1.288	-0.1672	0.868	0.2481		1.496	2.82
203358_s_at	EZH2,EZH1,ENX-1,MGC9169	NM_004456	Enhancer of zeste homolog 2 (Drosophila)	-1.214	0.76	0.5751	-0.3291	-0.3263	0.5347	2.038	2.394	1.539	0.8148	0.6791	1.171	1.789	1.743	1.767	2.05		1.493	2.815
219099_at	C12orf5,TIGAR	NM_020375	Chromosome 12 open reading frame 5	-0.4597	0.05912	0.2247	0.6104	-0.2798	-0.1547	1.956	1.436	1.479	1.685	0.8842	1.422	1.257	1.553	1.434	1.187		1.488	2.805
225929_s_at	C17orf27,KIAA1554	AA233374	Chromosome 17 open reading frame 27	-0.2238	0.357	-0.1554	0.00803	0.006526	0.00764	2.132	2.003	1.664	0.8605	0.781	0.6204	1.397	1.805	0.9257	0.7271		1.488	2.805
204174_at	ALOX5AP,FLAP	NM_001629	Arachidonate 5-lipoxygenase-activating protein	-0.4114	0.4032	0.1043	0.2158	-0.2532	-0.05872	2.031	2.15	1.607	0.8317	0.8214	1.071	1.737	0.909	1.307	1.421		1.488	2.805
205039_s_at	IKZF1,IK1,LYF1,hIk-1,IKAROS,PRO0758,ZNFN1A1,Hs.54452	NM_006060	Zinc finger protein, subfamily 1A, 1 (Ikaros)	-0.583	-0.01662	-0.2925	0.3067	0.6038	-0.01833	2.106	1.952	1.683	0.8302	0.8589	1.349	1.617	0.9912	1.363	1.376		1.486	2.801
205034_at	CCNE2,CYCE2	NM_004702	gb:NM_004702.1 /DB_XREF=gi:4757931 /GEN=CCNE2 /FEA=FLmRNA /CNT=62 /TID=Hs.30464.0 /TIER=FL+Stack /STK=11 /UG=Hs.30464 /LL=9134 /DEF=Homo sapiens cyclin E2 (CCNE2), mRNA. /PROD=cyclin E2 /FL=gb:AF102778.1 gb:AF106690.1 gb:NM_004702.1 gb:AF091433.1	-0.5184	0.1289	0.2238	0.1088	-0.4265	0.4835	2.085	1.751	2.132	0.7968	0.6582	1.642	1.236	1.078	0.7437	1.753		1.485	2.798
202625_at	LYN,JTK8,FLJ26625	AI356412	V-yes-1 Yamaguchi sarcoma viral related oncogene homolog	-0.1685	-0.02047	-0.3468	-0.06362	0.1368	0.4626	2.259	1.621	1.645	0.6489	1.23	1.867	1.757	1.459	1.321	1.398		1.481	2.791
236034_at	MCPH1,MCT,BRIT1,FLJ12847	AA083514	Microcephaly, primary autosomal recessive 1	0.1842	-0.3934	0.2122	-0.1538	0.08131	0.06944	1.126	1.221	1.934	0.188	2.929	1.646	1.762	1.777	1.409	2.217		1.479	2.788
208206_s_at	RASGRP2,CDC25L,CALDAG-GEFI	NM_005825	RAS guanyl releasing protein 2 (calcium and DAG-regulated)	-0.4224	-0.2412	0.03549	-0.01601	0.4557	0.1885	2.317	1.82	0.7647	0.9663	1.527	1.272	1.241	0.7479	1.568	0.6352		1.479	2.788
219812_at	STAG3	NM_012447	Stromal antigen 3	-0.6254	0.05648	0.3894	-0.3445	0.4331	0.09084	2.233	1.897	1.335	0.684	1.244	1.832	0.9873	0.9648	1.582	1.224		1.479	2.787
209880_s_at	SELPLG,CD162,PSGL1,PSGL-1	U02297	Selectin P ligand	-0.1534	-0.1251	-1.288	0.2949	1.093	0.1791	1.543	1.881	1.12	1.059	1.788	0.8943	1.389	-0.5657	1.617	1.776		1.478	2.786
1566608_at	SAMD3,FLJ34563,MGC35163	AL833685	Sterile alpha motif domain containing 3	0.4663	-0.1676	-0.9051	0.7226	-0.09254	-0.02362	2.022	2.026	1.117	1.07	1.154	1.667	1.262	1.674	-0.1587	2.755		1.478	2.785
228636_at	BHLHB5,Beta3,CAGL85,TNRC20	AL134708	Basic helix-loop-helix domain containing, class B, 5	-0.9336	-1.032	0.3091	1.256	0.3181	0.08266	2.172	0.6711	1.494	1.748	1.302	1.052	1.333	0.772	1.989	1.759		1.477	2.784
227645_at	PIK3R5,FOAP-2,P101-PI3K,F730038I15Rik	BG236366	Phosphoinositide-3-kinase, regulatory subunit 5, p101	-0.3392	-0.197	-0.633	0.05708	0.5057	0.6064	1.938	2.073	1.868	0.1825	1.321	1.259	1.543	1.825	1.497	1.789		1.477	2.783
201743_at	CD14	NM_000591	CD14 molecule	-0.212	-0.4766	0.4868	0.2636	-0.2919	0.2301	1.747	1.502	1.477	0.8002	1.852	1.913	1.689	1.545	2.233	1.717		1.476	2.781
1556183_at	FLJ40330,DKFZp686E1246,DKFZp686O04183	AK097649	similar to protein immuno-reactive with anti-PTH polyclonal antibodies	-0.3008	0.09832	0.04463	0.7693	0.4129	-1.024	0.9798	2.774	1.417	0.6422	1.554	1.181	2.235	2.83	1.997	3.499		1.473	2.777
228956_at	UGT8,CGT	N22272	MRNA; cDNA DKFZp761G1111 (from clone DKFZp761G1111)	-0.2416	-0.6663	0.3101	0.3668	0.2138	0.01726	2.496	1.216	2.058	1.043	0.5483	2.011	1.782	0.9821	-0.01685	0.7049		1.472	2.775
204852_s_at	PTPN7,LPTP,HEPTP,PTPNI,BPTP-4,LC-PTP	NM_002832	Protein tyrosine phosphatase, non-receptor type 7	-0.6441	0.1546	0.2697	-0.1425	0.221	0.1413	2.197	2.344	1.638	-0.008457	1.187	1.633	2.107	1.418	1.737	1.442		1.472	2.774
212415_at	SEPT6,SEP2,KIAA0128,MGC16619,MGC20339,RP5-876A24.2	AW150913	Septin 6	-0.3784	0.06249	-0.3302	0.009233	0.3597	0.2772	2.043	2.52	1.706	0.4203	0.661	1.614	2.052	1.256	1.817	1.66		1.47	2.771
214719_at	LOC283537,FKSG16	AK026720	hypothetical protein LOC283537	-0.2457	-0.5247	0.005916	0.1218	0.2068	0.4359	1.543	1.648	1.242	0.5487	2.355	2.004	1.557	1.554	1.748	1.686		1.467	2.765
232330_at	C7orf44,FLJ10803	AK024861	Hypothetical protein FLJ10803	-0.02111	0.5439	-0.1735	-0.5294	0.3405	-0.1604	1.982	2.175	1.137	1.19	0.8496	1.086	1.361	0.6082	1.395	1.403		1.467	2.764
214467_at	GPR65,TDAG8,hTDAG8	NM_003608	G protein-coupled receptor 65	-0.3443	0.0346	-0.0263	0.6738	-0.2178	-0.12	2.186	2.016	1.41	1.281	0.4384	1.794	1.48	1.164	1.789	1.775		1.466	2.763
244860_at	KIAA0999,L19,FLJ12240	AW572853	KIAA0999 protein	-0.00404	0.2998	-0.4767	0.3721	-0.09254	-0.09864	1.369	2.008	1.16	0.3864	2.402	0.882	0.8945	1.293	0.5049	1.101		1.465	2.76
217825_s_at	UBE2J1,Ubc6p,CGI-76,NCUBE1,HSPC153,HSPC205,HSU93243,MGC12555	AF151039	Ubiquitin-conjugating enzyme E2, J1 (UBC6 homolog, yeast)	-0.4922	0.233	-0.1857	0.3629	0.3066	-0.2246	1.354	2.108	2.402	0.7437	0.706	0.9565	2.027	1.721	1.084	2.017		1.463	2.756
241891_at	DOCK8,ZIR8,FLJ00026,FLJ00152,FLJ00346	T92908	Dedicator of cytokinesis 8	0.367	0.2553	-0.462	-0.4558	0.08227	0.2132	1.749	2.024	1.595	1.143	0.8034	0.927	1.405	1.259	0.9697	1.465		1.463	2.756
240154_at	WASPIP,WIP,PRPL-2,MGC111041	BF511336	Wiskott-Aldrich syndrome protein interacting protein	0.2157	-0.04163	-0.2872	-0.06603	0.1431	0.03601	1.769	2.471	1.028	0.7403	1.294	1.148	1.409	1.51	0.9873	1.213		1.46	2.752
236528_at	UBE2J1,Ubc6p,CGI-76,NCUBE1,HSPC153,HSPC205,HSU93243,MGC12555	N64079	Ubiquitin-conjugating enzyme E2, J1 (UBC6 homolog, yeast)	0.2746	-0.114	0.05593	0.5007	-0.4573	-0.26	1.536	2.115	2.519	0.7054	0.4225	1.063	1.312	2.073	1.02	1.954		1.46	2.75
210140_at	CST7,CMAP	AF031824	Cystatin F (leukocystatin)	-0.7203	-0.1655	0.05497	0.4031	0.1679	0.2599	2.159	2.01	0.6861	0.6049	1.828	1.323	1.044	0.6361	1.426	2.468		1.458	2.746
239122_at	FAIM3,TOSO	AI638155	Transcribed locus	-0.5063	-0.06399	-0.03977	0.5435	0.203	-0.1364	2.305	1.725	1.134	1.256	0.8606	1.798	0.9765	0.4577	1.636	0.482		1.456	2.743
235299_at	SLC41A2,MGC125330,MGC125331,SLC41A1-L1,DKFZP434K0427	AI769269	Transcribed locus, strongly similar to XP_522514.1 PREDICTED: similar to solute carrier family 41, member 2 [Pan troglodytes]	-0.2067	-0.8767	0.4027	0.7493	-0.2447	0.1762	1.29	1.779	2.275	0.6612	1.264	1.474	1.869	1.979	1.808	2.03		1.454	2.739
202957_at	HCLS1,HS1	NM_005335	Hematopoietic cell-specific Lyn substrate 1	-0.2255	-0.1568	-0.5192	0.1059	0.227	0.5686	1.906	1.948	1.569	0.5703	1.274	1.314	1.38	1.134	1.331	1.223		1.453	2.739
202524_s_at	SPOCK2,testican-2	NM_014767	Sparc/osteonectin, cwcv and kazal-like domains proteoglycan (testican) 2	-0.8475	-0.1931	-0.4747	0.3451	0.7923	0.3779	1.443	1.971	1.714	0.7259	1.408	0.9863	1.782	1.098	1.916	1.04		1.452	2.737
226875_at	DOCK11,ZIZ2,FLJ32122,FLJ43653,bB128O4.1	AI742838	Dedicator of cytokinesis 11	-0.03337	-0.2143	-0.418	0.8174	-0.04685	-0.1049	1.896	1.811	1.297	0.7451	1.511	1.389	1.461	1.64	1.503	1.323		1.452	2.736
221080_s_at	DENND1C,FAM31C,FLJ22757	NM_024898	DENN/MADD domain containing 1C	-0.1435	0.08677	-0.5685	0.1172	0.322	0.1861	1.62	1.988	1.883	0.5455	1.209	1.291	1.577	1.321	1.336	1.229		1.449	2.731
203508_at	TNFRSF1B,p75,TBPII,TNFBR,TNFR2,CD120b,TNFR80,TNF-R75,p75TNFR,TNF-R-II	NM_001066	Tumor necrosis factor receptor superfamily, member 1B	-0.1755	-0.3795	-0.6467	0.1198	0.4805	0.6013	1.948	1.471	1.287	0.4962	2.034	1.329	1.724	1.643	1.727	1.324		1.447	2.727
225681_at	CTHRC1	AA584310	Collagen triple helix repeat containing 1	-0.4897	0.06369	0.1139	0.902	-0.8754	0.2856	1.4	1.203	1.168	0.9004	2.545	2.839	2.219	2.542	3.451	3.485		1.443	2.719
235458_at	HAVCR2,TIM3,KIM-3,TIMD3,Tim-3,FLJ14428	AW025572	Hepatitis A virus cellular receptor 2	-0.1007	-0.2585	0.4784	-0.4344	0.06039	0.2548	2.247	2.233	1.677	-0.2585	1.317	1.443	1.678	1.474	1.2	0.8314		1.443	2.719
235740_at	MCTP1,FLJ22344	BG250585	Multiple C2 domains, transmembrane 1	-0.049	0.04422	-0.4481	0.7917	-0.3438	0.004995	0.9949	1.543	1.197	0.8896	2.582	2.06	2.425	2.286	2.317	2.059		1.441	2.716
242943_at	ST8SIA4,PST,PST1,SIAT8D,MGC34450,MGC61459,ST8SIA-IV	AA352113	ST8 alpha-N-acetyl-neuraminide alpha-2,8-sialyltransferase 4	-0.1178	0.2799	-0.7116	0.759	-0.1197	-0.08974	1.499	1.966	1.664	0.8786	1.199	1.617	1.502	1.36	1.524	1.973		1.441	2.715
1569830_at	PTPRC,LCA,LY5,B220,CD45,T200,GP180	BC031525	Protein tyrosine phosphatase, receptor type, C	-0.05309	0.2508	0.4351	-0.179	-0.5311	0.07737	1.767	1.197	0.984	0.9692	2.285	1.779	0.4746	1.615	0.9522	2.326		1.44	2.714
204770_at	TAP2,APT2,PSF2,ABC18,ABCB3,RING11,D6S217E	NM_000544	Transporter 2, ATP-binding cassette, sub-family B (MDR/TAP)	0.2364	0.4494	0.7289	0.1249	-0.6499	-0.8897	1.666	2.163	1.49	0.9312	0.9513	1.15	1.856	1.043	0.8493	1.011		1.44	2.714
231577_s_at	GBP1	AW014593	Guanylate binding protein 1, interferon-inducible, 67kDa	-0.2416	0.2181	0.4861	-0.1742	-0.6345	0.3462	1.656	2.172	2.329	0.1877	0.8527	0.3227	1.309	2.087	0.7218	0.904		1.44	2.713
210571_s_at	CMAH,CSAH,CMP-NeuAc hydroxylase,CMP-Neu5Ac hydroxylase,CMP-sialic acid hydroxylase,CMP-N-acetylneuraminic acid hydroxylase,cytidine monophospho-N-acetylneuraminic acid hydroxylase	AF074480	Cytidine monophosphate-N-acetylneuraminic acid hydroxylase (CMP-N-acetylneuraminate monooxygenase)	-0.1736	-0.1828	0.3031	0.1751	-0.3804	0.2584	1.188	2.248	1.647	-0.04573	2.144	1.766	2.465	1.51	1.718	1.838		1.436	2.706
242814_at	SERPINB9,PI9,CAP3,CAP-3	AI986192	Serpin peptidase inhibitor, clade B (ovalbumin), member 9	-0.842	0.2467	-0.4447	-0.2394	0.2366	1.043	1.899	1.7	1.879	0.4256	1.275	1.669	1.446	1.556	1.325	1.272		1.436	2.705
234260_at	CDC42SE2,SPEC2,FLJ21967	AL122039	CDC42 small effector 2	0.4357	0.7583	-0.1278	-0.03357	-0.4679	-0.5649	2.034	2.042	1.701	0.9315	0.4696	0.8298	1.277	1.082	0.7658	1.404		1.435	2.705
217823_s_at	UBE2J1,Ubc6p,CGI-76,NCUBE1,HSPC153,HSPC205,HSU93243,MGC12555	AL562528	Ubiquitin-conjugating enzyme E2, J1 (UBC6 homolog, yeast)	0.07074	0.02402	-0.3254	0.5868	0.02841	-0.3845	1.695	1.797	2.197	0.9329	0.5562	1.281	1.642	1.815	1.301	1.789		1.435	2.705
201720_s_at	LAPTM5,MGC125860,MGC125861	AI589086	Lysosomal associated multispanning membrane protein 5	-0.4167	-0.1546	-0.1477	0.1355	0.434	0.1495	2.108	1.814	1.503	0.7817	0.9705	1.413	1.303	0.8114	1.422	1.094		1.435	2.705
220418_at	UBASH3A,TULA	NM_018961	Ubiquitin associated and SH3 domain containing, A	-0.225	0.5708	-1.143	0.6027	-0.05383	0.2488	1.781	1.694	1.379	1.171	1.148	0.7259	1.297	0.8717	2.005	1.868		1.435	2.703
232311_at	B2M	AU147899	Beta-2-microglobulin	-0.3154	0.2625	0.7614	0.1141	-0.6247	-0.1979	1.839	2.25	1.439	1.324	0.3129	0.8909	1.087	1.288	1.452	1.09		1.433	2.7
226372_at	CHST11,C4ST,C4ST1,C4ST-1,HSA269537	AI123348	Carbohydrate (chondroitin 4) sulfotransferase 11	-0.1685	-0.1301	-0.3497	0.5755	0.1946	-0.1217	1.803	1.516	1.909	0.7889	1.145	1.316	1.744	1.729	1.831	1.707		1.432	2.699
227834_at	TXLNB,MDP77,LST001,C6orf198,dJ522B19.2,DKFZp451A175	AL589605	Taxilin beta	-1.11	0.7927	0.3452	0.438	-0.2445	-0.2217	1.689	1.593	1.321	1.073	1.481	1.907	0.6949	0.935	0.9113	1.662		1.431	2.697
241947_at	FAM113B,MGC16044	AI824855	Family with sequence similarity 113, member B	-0.564	0.3371	0.5099	0.07896	0.1554	-0.5173	1.063	2.302	1.971	1.066	0.7524	1.082	1.718	0.5803	1.509	0.8586		1.431	2.696
1554240_a_at	ITGAL,CD11A,LFA-1,LFA1A	BC008777	Integrin, alpha L (antigen CD11A (p180), lymphocyte function-associated antigen 1; alpha polypeptide)	-0.6677	-0.3797	-0.4045	0.05179	1.047	0.3529	1.923	2.093	1.499	0.5725	1.063	1.057	1.461	1.068	1.389	1.722		1.43	2.694
209398_at	HIST1H1C,H1.2,H1F2,MGC3992	BC002649	Homo sapiens histone 1, H1c, mRNA (cDNA clone MGC:3992 IMAGE:3608862), complete cds.	0.2052	-0.182	-0.3468	0.8914	-0.4272	-0.1405	1.76	1.869	1.651	1.408	0.4627	1.527	2.092	2.097	2.939	2.617		1.43	2.694
234081_at	SETBP1,SEB,KIAA0437	AU146742	SET binding protein 1	-0.04852	-0.7473	1.108	0.1285	0.0563	-0.4966	1.05	1.852	1.222	1.004	2.012	0.8101	1.016	1.858	0.7879	1.348		1.428	2.691
217614_at	POLR2E,RPB5,XAP4,RPABC1,hRPB25,hsRPB5	AI439416	Polymerase (RNA) II (DNA directed) polypeptide E, 25kDa	0.14	0.5001	-0.3658	-1.375	0.7599	0.3411	1.901	1.788	1.318	0.4005	1.713	1.782	1.333	0.4577	1.021	0.8918		1.424	2.684
204619_s_at	CSPG2,VERSICAN,DKFZp686K06110	BF590263	Chondroitin sulfate proteoglycan 2 (versican)	-0.4527	-0.4821	-0.468	0.5264	0.3807	0.4958	1.085	0.7235	0.9177	1.525	2.868	3.401	2.409	2.973	3.04	3.288		1.424	2.683
227210_at	SFMBT2	T65020	yc75b10.s1 Soares infant brain 1NIB Homo sapiens cDNA clone IMAGE:21583 3', mRNA sequence.	-0.0805	0.0762	0.2764	0.3562	-0.1878	-0.4406	1.487	1.865	1.371	0.8437	1.542	1.018	1.596	1.579	1.464	1.838		1.422	2.679
1562529_s_at	RORA,ROR1,ROR2,ROR3,RZRA,NR1F1,MGC119326,MGC119329	BC040965	RAR-related orphan receptor A	-0.1868	-0.2147	0.3837	0.1446	-0.1628	0.03601	1.368	2.116	1.844	0.9149	0.8455	0.8219	0.8502	1.349	0.9714	0.9704		1.418	2.672
219045_at	RHOF,RIF,ARHF,FLJ20247	NM_019034	Ras homolog gene family, member F (in filopodia)	-0.1358	-0.2503	-0.2391	0.1711	0.05558	0.3986	1.687	2.12	1.475	0.9298	0.8705	0.8296	0.9012	1.039	1.099	1.189		1.417	2.669
202498_s_at	SLC2A14,GLUT14	BE550486	Solute carrier family 2 (facilitated glucose transporter), member 14	0.06569	-0.7543	-0.2987	0.2355	0.5889	0.163	1.29	1.388	1.354	1.218	1.828	2.273	1.481	1.471	1.898	2.837		1.415	2.667
205299_s_at	BTN2A2,BTF2,BT2.2	NM_006995	Butyrophilin, subfamily 2, member A2	0.4947	0.3368	-0.532	0.1552	-0.4003	-0.0544	1.793	1.74	1.872	0.5864	1.085	0.7935	1.259	1.46	0.9777	1.386		1.415	2.667
227817_at	PRKCB1,PKCB,PRKCB,PRKCB2,MGC41878,PKC-beta	R51324	yg72g01.s1 Soares infant brain 1NIB Homo sapiens cDNA clone IMAGE:38786 3', mRNA sequence.	0.3153	0.05504	-0.681	-0.2493	0.02191	0.5381	2.334	2.226	1.394	0.7086	0.4026	0.8464	1.315	1.2	1.51	1.341		1.413	2.663
210044_s_at	LYL1	BC002796	Lymphoblastic leukemia derived sequence 1	-0.3856	-1.099	0.4705	0.2949	0.6223	0.09685	1.877	1.747	0.7178	0.7694	1.949	1.529	1.214	0.5971	1.56	0.8956		1.412	2.661
223344_s_at	MS4A7,CFFM4,MS4A8,4SPAN2,CD20L4,MGC22368	AB026043	Membrane-spanning 4-domains, subfamily A, member 7	-0.1704	-0.05124	0.6308	-0.2444	-0.7668	0.602	2.116	1.85	1.213	0.08868	1.789	1.867	1.377	1.991	1.573	1.868		1.411	2.66
233302_at	BCL11B,RIT1,CTIP2,CTIP-2	AU146285	B-cell CLL/lymphoma 11B (zinc finger protein)	-0.4328	0.2722	0.06122	0.1699	-0.03219	-0.03829	1.618	2.436	1.518	1.053	0.4307	0.2325	0.9592	1.09	1.239	1.444		1.411	2.659
204829_s_at	FOLR2,FR-P3,FR-beta,FBP/PL-1,beta-hFR	NM_000803	Folate receptor 2 (fetal)	-0.3537	-0.4076	-0.2247	0.3023	-0.01656	0.7001	1.595	1.581	1.089	0.9529	1.828	1.245	1.568	1.844	1.661	1.836		1.409	2.656
226452_at	PDK1	AU146532	Pyruvate dehydrogenase kinase, isozyme 1	-0.1894	-0.1092	-0.2076	0.556	0.1664	-0.2162	0.9339	2.215	2.279	0.6973	0.9164	1.145	1.927	2.74	1.85	2.885		1.408	2.654
230836_at	ST8SIA4,PST,PST1,SIAT8D,MGC34450,MGC61459,ST8SIA-IV	AI422986	ST8 alpha-N-acetyl-neuraminide alpha-2,8-sialyltransferase 4	-0.4349	-0.01133	-0.2699	0.5861	-0.0733	0.2034	1.636	1.819	1.427	1.066	1.072	1.36	1.577	1.031	1.342	1.914		1.404	2.647
1558290_a_at	PVT1,MGC21751	BG200951	Pvt1 oncogene homolog, MYC activator (mouse)	0.1631	-0.1852	-0.3153	-0.01193	-0.1909	0.5402	1.478	2.13	1.52	1.008	0.8808	0.9034	0.9519	0.8992	0.8149	0.5296		1.403	2.645
213566_at	RNASE6,RNS6,RNasek6,RNase k6	NM_005615	Ribonuclease, RNase A family, k6	-0.3534	-0.02792	-0.3485	0.1497	-0.01199	0.5922	2.488	1.898	1.323	0.5347	0.7726	1.744	1.287	1.342	1.176	1.13		1.403	2.645
213733_at	ADAMTS10,WMS,ADAM-TS10	BF740152	ADAM metallopeptidase with thrombospondin type 1 motif, 10	-1.174	-0.04884	0.199	-0.1511	0.7115	0.4631	1.799	2.181	1.142	0.8124	1.078	1.116	1.37	1.307	1.159	1.462		1.402	2.644
201859_at	PRG1,PPG,PRG,MGC9289,FLJ12930,SERGLYCIN	NM_002727	Proteoglycan 1, secretory granule	-0.3265	-0.2232	0.2483	0.3973	-0.3126	0.2166	1.218	1.697	1.721	1.049	1.32	1.5	1.731	1.66	1.706	1.74		1.401	2.641
217394_at	TCRAV5S1,TCRAV6S1,TCRAV7S1,TCRAV8S1,TCRAV9S1,TCRAV10S1,TCRAV11S1,TCRAV12S1,TCRAV8S2,TCRAV8S3,TCRAV13S1,TCRAV12S2,TCRAV8S4,TCRAV8S5,TCRAV13S2,hADV14S1,TCRAV9S2,TCRAV15S1,TCRAV12S3,TCRAV8S6,TCRAV16S1	AE000659	Homo sapiens T-cell receptor alpha delta locus from bases 250472 to 501670 (section 2 of 5) of the Complete Nucleotide Sequence.	-0.2315	0.4244	0.04319	-0.1035	0.2787	-0.4112	1.43	2.245	2.036	0.7937	0.4963	0.881	1.329	0.6431	1.8	0.3443		1.4	2.639
210222_s_at	RTN1,NSP,MGC133250	BC000314	Reticulon 1	-0.6266	-0.08178	-0.3057	-0.1451	0.9902	0.169	1.915	2.023	1.53	0.7983	0.7332	1.278	1.089	0.9751	1.358	-0.2037		1.4	2.639
1558972_s_at	C6orf190,C6orf207,FLJ40584,bA325O24.3,bA325O24.4	BC043608	Chromosome 6 open reading frame 190	-0.6773	0.7389	0.2524	-0.2233	-0.3128	0.2221	1.782	2.018	1.347	1.186	0.6622	-0.08413	1.608	0.4454	1.251	1.729		1.399	2.637
242563_at	FCHSD2	AI535736	cong2.P5.a1 conorm Homo sapiens cDNA 3', mRNA sequence.	0.4182	0.2041	0.1461	-0.002069	-0.5345	-0.2318	2.372	2.249	1.219	0.4522	0.7017	1.5	1.113	1.853	0.6934	1.365		1.399	2.637
230970_at	SSH2,SSH-2,KIAA1725,MGC78588	AA975530	Slingshot homolog 2 (Drosophila)	0.06136	0.1805	-0.4747	0.3942	-0.1296	-0.03179	2.047	2.11	1.513	0.6018	0.7185	1.852	1.179	1.77	0.3842	0.767		1.398	2.636
218805_at	GIMAP5,IAN4,IAN5,IMAP3,hIAN5,HIMAP3,IAN4L1,FLJ11296	NM_018384	Potassium voltage-gated channel, subfamily H (eag-related), member 2	-0.5537	-0.2513	-0.1708	0.06045	0.2508	0.6645	1.471	1.392	1.666	0.4801	1.979	1.072	1.402	1.133	1.477	1.452		1.398	2.635
228955_at	228955_at	AL041761	Transcribed locus, weakly similar to NP_990560.1 very low density lipoprotein (VLDL)/vitellogenin receptor [Gallus gallus]	-0.2863	-0.1974	0.5727	0.1331	0.3855	-0.6074	1.479	2.008	1.668	0.2397	1.581	1.464	1.569	2.171	1.603	2.228		1.395	2.63
1555728_a_at	MS4A4A,MS4A4,MS4A7,4SPAN1,CD20L1,CD20-L1,HDCME31P,MGC22311	AF354928	Membrane-spanning 4-domains, subfamily A, member 4	-0.3053	0.1616	-0.1749	0.6724	-0.4241	0.0704	1.906	1.728	1.117	0.8713	1.336	1.51	1.381	1.755	1.664	1.611		1.392	2.624
203485_at	RTN1,NSP,MGC133250	NM_021136	Reticulon 1	0.0515	-0.5968	0.2901	0.1607	-0.1438	0.2382	2.385	1.878	1.719	0.9512	0.01904	1.509	1.399	1.764	1.487	0.00547		1.391	2.622
222753_s_at	SPCS3,SPC3,PRO3567,YLR066W,FLJ22649,SPC22/23,DKFZp564J1864	AL136660	Signal peptidase complex subunit 3 homolog (S. cerevisiae)	-0.2707	0.05335	-0.1648	0.6003	0.1688	-0.3869	0.8627	2.031	2.313	0.3476	1.395	1.755	2.161	2.438	2.078	3.051		1.39	2.62
204787_at	VSIG4,Z39IG	NM_007268	V-set and immunoglobulin domain containing 4	-0.1911	-0.5018	0.1701	0.3451	-0.3965	0.5741	1.457	1.564	1.204	1.13	1.591	1.011	1.189	1.724	1.779	0.7511		1.389	2.619
219403_s_at	HPSE,HPA,HPR1,HSE1,HPSE1	NM_006665	Heparanase	-0.06487	0.6025	-0.2619	-0.1562	0.1712	-0.2908	1.835	1.631	1.463	0.578	1.438	1.156	0.7918	1.496	0.8841	0.9899		1.389	2.619
221253_s_at	TXNDC5,ERP46,UNQ364,EndoPDI,MGC3178	NM_030810	Thioredoxin domain containing 5	-0.5422	-0.3653	-0.3165	0.6592	0.6735	-0.1087	0.8855	2.015	2.235	0.6965	1.112	0.9714	1.952	2.162	1.525	1.955		1.389	2.618
237833_s_at	SNCAIP,SYPH1,MGC39814	BF062366	Synuclein, alpha interacting protein (synphilin)	0.8936	-0.01445	-1.095	-0.5164	0.2568	0.4758	1.484	1.511	0.7361	0.981	2.217	2.114	1.866	1.788	2.347	2.82		1.386	2.614
216250_s_at	LPXN,LDPL	X77598	H.sapiens LAM A3 mRNA for laminin alpha 3 chain.	-0.05598	0.3229	-0.3281	-0.0189	0.1513	-0.07123	1.894	1.927	1.762	0.8004	0.5406	1.078	1.313	1.038	1.144	1.146		1.385	2.611
244464_at	UBE2E2,UBCH8,FLJ25157	AA668789	aa80d02.s1 NCI_CGAP_GCB1 Homo sapiens cDNA clone IMAGE:827235 3' similar to TR:E206544 E206544 PVA1 GENE. ;contains Alu repetitive element; mRNA sequence.	-0.5059	-0.4184	0.3834	0.7792	-0.01006	-0.2282	1.809	1.725	1.481	0.3577	1.546	1.755	1.33	2.276	0.85	1.324		1.384	2.609
228471_at	ANKRD44,MGC21968,MGC70444	AA744636	Ankyrin repeat domain 44	-0.193	-0.1792	0.3327	0.2581	-0.2455	0.02688	2.232	1.995	1.417	0.9476	0.3227	1.349	1.604	1.174	1.506	1.42		1.383	2.607
205518_s_at	CMAH,CSAH,CMP-NeuAc hydroxylase,CMP-Neu5Ac hydroxylase,CMP-sialic acid hydroxylase,CMP-N-acetylneuraminic acid hydroxylase,cytidine monophospho-N-acetylneuraminic acid hydroxylase	XR_000114;NM_003570.1	gb:NM_003570.1 /DB_XREF=gi:4502908 /GEN=CMAH /FEA=FLmRNA /CNT=37 /TID=Hs.24697.0 /TIER=FL /STK=0 /UG=Hs.24697 /LL=8418 /DEF=Homo sapiens cytidine monophosphate-N-acetylneuraminic acid hydroxylase (CMP-N-acetylneuraminate monooxygenase) (CMAH), mRNA. /PROD=cytidine monophospho-N-acetylneuraminic acidhydroxylase /FL=gb:D86324.1 gb:NM_003570.1 gb:BC003406.1	-0.35	-0.05052	0.006877	0.342	0.07938	-0.02771	0.9796	1.989	1.496	0.08941	2.359	1.732	2.133	1.783	1.163	1.655		1.383	2.607
227933_at	LRRN6A,LERN1,LINGO1,UNQ201,FLJ14594,MGC17422	AI193252	Leucine rich repeat neuronal 6A	0.1128	-0.6105	-0.3771	-0.9206	0.4427	1.353	1.559	0.7264	1.209	1.44	1.975	2.276	2.447	2.105	3.359	2.544		1.382	2.606
204232_at	FCER1G	NM_004106	Fc fragment of IgE, high affinity I, receptor for; gamma polypeptide	-0.3736	-0.2285	0.168	-0.05232	-0.2096	0.696	1.933	1.726	1.627	0.1611	1.456	1.064	1.592	1.797	1.528	1.299		1.381	2.604
203236_s_at	LGALS9,ECALECTIN,MGC117375,MGC125973,MGC125974,galectin-9	NM_009587	Lectin, galactoside-binding, soluble, 9 (galectin 9)	0.3886	0.3534	-0.3307	-0.4861	-0.04902	0.1238	2.007	1.823	1.664	0.3	1.105	0.6052	1.529	1.487	0.4258	0.4984		1.38	2.602
201954_at	ARPC1B,ARC41,p40-ARC,p41-ARC	NM_005720	Actin related protein 2/3 complex, subunit 1B, 41kDa	-0.05526	0.04229	-0.2927	-0.07589	0.1852	0.1964	1.876	1.612	1.57	0.5227	1.315	1.585	1.409	1.447	1.503	1.113		1.379	2.601
219753_at	STAG3	NM_012447	Stromal antigen 3	-1.285	0.4532	0.1615	-0.1988	0.4692	0.3996	2.069	1.51	1.446	0.9048	0.9638	1.52	1.703	1.246	1.515	-0.3569		1.379	2.601
1552634_a_at	ZNF101,HZF12,MGC149565,MGC149566,DKFZp570I0164	NM_033204	Zinc finger protein 101	0.3958	0.2294	-0.6294	-0.4024	0.176	0.2305	1.982	1.939	1.67	0.6477	0.6548	1.494	1.599	1.156	0.8471	1.292		1.379	2.6
203185_at	RASSF2,KIAA0168,DKFZp781O1747	NM_014737	Ras association (RalGDS/AF-6) domain family 2	0.03972	-0.6678	-0.1343	-0.01986	0.1272	0.6549	1.825	1.698	1.109	1.019	1.236	1.335	1.266	0.9648	1.449	0.9257		1.377	2.598
205884_at	ITGA4,IA4,CD49D,MGC90518	NM_000885	Integrin, alpha 4 (antigen CD49D, alpha 4 subunit of VLA-4 receptor)	-0.1608	-0.05317	0.004232	0.5803	-0.1527	-0.2179	1.809	2.135	1.654	0.7417	0.5454	1.497	1.419	1.139	1.737	1.55		1.377	2.597
239938_x_at	MEF2C	BF514659	MADS box transcription enhancer factor 2, polypeptide C (myocyte enhancer factor 2C)	0.2912	-0.1566	-0.3372	0.3225	0.5201	-0.6401	0.3296	1.613	2.172	1.099	1.67	1.118	1.693	1.405	0.4713	2.129		1.377	2.597
1558827_a_at	C20orf174,dJ492J12.1	AL713683	Chromosome 20 open reading frame 174	-0.3844	0.4431	0.1831	0.2355	-0.9779	0.5006	2.052	1.939	1.435	0.8514	0.6016	1.217	1.313	0.8638	1.815	1.195		1.376	2.595
203320_at	SH2B3,LNK	NM_005475	Lymphocyte adaptor protein	-0.2442	-0.4901	-0.3908	0.1751	0.4824	0.4676	1.748	1.469	1.164	0.4924	2.004	2.077	1.243	1.443	1.756	1.748		1.375	2.594
202083_s_at	SEC14L1,SEC14L,DKFZp686C06176	AI017770	SEC14-like 1 (S. cerevisiae)	-0.5496	-0.2948	-0.05131	0.3098	0.2621	0.3238	1.211	2.012	2.106	0.2029	1.342	1.579	2.172	2.189	1.966	2.878		1.375	2.594
237865_x_at	237865_x_at	AA520982	aa70a10.s1 NCI_CGAP_GCB1 Homo sapiens cDNA clone IMAGE:826266 3', mRNA sequence.	0.6286	0.6165	-0.3851	-0.3298	0.02937	-0.5596	2.131	1.21	1.889	0.2241	1.416	0.9534	0.8086	1.255	0.8649	1.108		1.374	2.592
1558111_at	MBNL1,EXP,MBNL,EXP35,EXP40,EXP42,KIAA0428,DKFZp686P06174	AL562860	Muscleblind-like (Drosophila)	-0.1538	0.3102	0.3127	0.08521	-0.09663	-0.4576	1.91	2.145	1.162	0.6347	1.018	0.9443	0.9683	1.324	0.648	1.061		1.374	2.592
213416_at	ITGA4,IA4,CD49D,MGC90518	BG532690	Integrin, alpha 4 (antigen CD49D, alpha 4 subunit of VLA-4 receptor)	-0.3267	-0.002672	0.2509	0.3552	-0.1079	-0.1688	1.832	2.22	1.438	0.6638	0.7142	1.304	1.321	1.092	1.326	1.575		1.374	2.591
204527_at	MYO5A,GS1,MYO5,MYH12,MYR12,MYOXIN,myosin V,myosin Va	NM_000259	Myosin VA (heavy polypeptide 12, myoxin)	-0.5931	0.3037	0.1995	0.1725	-0.106	0.02351	1.582	1.7	1.416	0.8504	1.318	1.319	1.275	1.349	1.311	1.167		1.373	2.59
226641_at	ANKRD44,MGC21968,MGC70444	AU157224	Ankyrin repeat domain 44	-0.1163	0.05047	-0.1403	0.4358	-0.326	0.09637	2.021	1.894	1.483	0.8959	0.5639	1.293	1.374	1.129	1.391	1.292		1.372	2.588
222435_s_at	UBE2J1,Ubc6p,CGI-76,NCUBE1,HSPC153,HSPC205,HSU93243,MGC12555	AF161502	Ubiquitin-conjugating enzyme E2, J1 (UBC6 homolog, yeast)	-0.1048	0.2423	-0.2773	0.3521	0.2121	-0.4244	1.438	1.846	2.239	0.554	0.7774	1.299	1.613	1.837	1.208	1.856		1.371	2.587
240723_at	EVL,RNB6	AW183782	xj87h02.x1 Soares_NFL_T_GBC_S1 Homo sapiens cDNA clone IMAGE:2664243 3', mRNA sequence.	-0.3313	-0.01734	0.02708	-0.4861	0.5728	0.2349	1.574	2.052	1.336	1.043	0.8481	0.4235	0.6898	1.172	0.9596	1.549		1.371	2.586
233448_s_at	MGC24039,FLJ41648,FLJ43333,DKFZp686P1174	AK001083	hypothetical protein MGC24039	-0.02664	0.4345	-0.3233	0.2442	-0.9909	0.6621	1.072	1.777	1.88	1.149	0.9695	0.6762	1.697	1.21	1.611	2.064		1.37	2.584
209514_s_at	RAB27A,GS2,RAM,RAB27,HsT18676,MGC117246	BE502030	RAB27A, member RAS oncogene family	-0.1368	0.548	-0.3526	0.3346	-0.3537	-0.03949	1.457	1.821	1.675	0.3128	1.574	2.025	1.779	1.446	1.461	2.154		1.368	2.581
209473_at	ENTPD1,CD39,ATPDase,NTPDase-1	AV717590	Ectonucleoside triphosphate diphosphohydrolase 1	-0.3892	-0.2816	0.3226	0.4485	-0.2426	0.1423	1.548	1.19	1.241	0.6013	2.254	1.909	1.687	1.664	2.077	1.921		1.367	2.579
226818_at	MPEG1,MGC132657,MGC138435	T64884	macrophage expressed gene 1	-0.358	-0.1594	-0.5594	0.09603	0.3412	0.6395	2.205	1.779	1.429	0.598	0.8128	1.12	1.152	1.169	1.373	0.6304		1.365	2.576
210786_s_at	FLI1,EWSR2,SIC-1	M93255	Friend leukemia virus integration 1	-0.3763	-0.5802	-0.2242	0.8193	0.5264	-0.165	1.761	1.439	1.375	0.6807	1.566	1.772	1.425	1.084	1.668	1.522		1.364	2.575
241501_at	ARHGAP25	BE218228	Rho GTPase activating protein 25	-0.2366	0.4785	-0.6774	0.02847	0.6214	-0.2143	1.099	2.29	1.295	1.045	1.09	0.3451	0.1772	1.476	1.493	1.263		1.364	2.574
224964_s_at	GNG2,G protein	AK026424	Guanine nucleotide binding protein (G protein), gamma 2	-0.351	0.3323	-0.4803	0.4377	0.03081	0.03048	1.703	1.389	0.8751	0.98	1.871	1.77	1.661	1.245	1.716	1.771		1.364	2.574
204265_s_at	GPSM3,G18,NG1,G18.2,C6orf9,G18.1a,G18.1b	NM_022107	G-protein signalling modulator 3 (AGS3-like, C. elegans)	-0.5874	-0.01373	-0.4584	-0.3252	0.7625	0.6222	1.722	1.832	1.321	0.3628	1.58	1.366	1.454	1.011	1.493	1.519		1.364	2.573
216748_at	PYHIN1,IFIX,MGC23885,RP11-520H16.1	AK024890	Pyrin and HIN domain family, member 1	0.2052	-0.4432	0.4438	-0.4589	0.1758	0.07737	1.829	2.455	1.075	0.8206	0.6315	1.358	0.9046	0.9816	0.919	1.554		1.362	2.571
221978_at	HLA-F,HLAF,HLA-5.4,HLA-CDA12	BE138825	Major histocompatibility complex, class I, F	-0.8281	0.1582	0.6008	-0.3077	0.02119	0.3556	1.757	2.077	1.611	0.3342	1.028	0.9092	0.9779	1.006	0.7716	0.3104		1.361	2.569
226150_at	PPAPDC1B,HTPAP	BF111651	Phosphatidic acid phosphatase type 2 domain containing 1B	0.1087	0.4054	-0.7174	0.2482	-0.02161	-0.02338	1.023	2.099	1.974	0.6117	1.096	1.406	2.014	2.192	1.887	2.963		1.361	2.568
1562194_at	ZFHX1B,SIP1,ZEB2,SIP-1,SMADIP1,KIAA0569	AF086037	Zinc finger homeobox 1b	0.3494	-0.1301	0.1826	-0.1184	0.284	-0.5675	1.639	2.008	0.9494	0.6129	1.594	1.062	1.358	1.938	1.102	1.814		1.36	2.568
205483_s_at	ISG15,G1P2,UCRP,IFI15	NM_005101	ISG15 ubiquitin-like modifier	-0.2685	-0.2662	0.136	0.01669	0.01807	0.364	1.66	2.115	1.486	0.4465	1.09	1.421	2.341	1.766	0.8406	1.018		1.359	2.566
214560_at	FPRL2,FMLPY,FPRH1,FPRH2,RMLP-R-I,FML2_HUMAN	NM_002030	Formyl peptide receptor-like 2	-0.1197	0.288	-0.1523	0.08329	-0.2572	0.1579	2.039	1.336	1.93	0.2375	1.252	1.517	0.7471	1.312	1.809	1.801		1.359	2.565
233921_s_at	MAD1L1,MAD1,PIG9,HsMAD1,TP53I9,TXBP181	AK022078	MAD1 mitotic arrest deficient-like 1 (yeast)	0.493	0.4419	-0.3995	0.2357	-0.8261	0.05501	1.857	1.878	0.7626	1.157	1.133	0.4398	0.9904	1.359	0.8115	0.9245		1.358	2.563
1556658_a_at	MBNL1,EXP,MBNL,EXP35,EXP40,EXP42,KIAA0428,DKFZp686P06174	AA744622	Muscleblind-like (Drosophila)	0.2619	0.1575	0.03886	-0.02275	-0.4066	-0.02891	1.733	1.959	1.309	0.7576	1.023	1.253	1.217	1.525	1.018	1.429		1.356	2.56
228273_at	PRR11,FLJ11029	BG165011	Transcribed locus	-0.2923	0.3794	0.3228	-0.2798	-0.2986	0.1685	1.942	2.267	1.45	0.577	0.5437	1.276	1.789	1.216	1.454	1.05		1.356	2.56
232544_at	IGFBP7,PSF,FSTL2,MAC25,IGFBP-7,IGFBP-7v	AU144916	Insulin-like growth factor binding protein 7	0.4478	-0.3376	0.2767	0.368	-0.4573	-0.2975	0.7242	1.559	1.228	0.6665	2.601	1.842	1.107	2.928	2.232	1.22		1.356	2.559
230261_at	ST8SIA4,PST,PST1,SIAT8D,MGC34450,MGC61459,ST8SIA-IV	AA552969	ST8 alpha-N-acetyl-neuraminide alpha-2,8-sialyltransferase 4	-0.01486	-0.1525	-0.2292	0.4449	-0.1163	0.06799	1.592	2.028	1.291	0.7045	1.163	1.513	1.5	1.167	1.123	2.027		1.356	2.559
206247_at	MICB,PERB11.2	NM_005931	MHC class I polypeptide-related sequence B	-0.09373	0.09038	0.3094	0.2449	0.08034	-0.6312	2.037	1.927	2.118	0.1769	0.5187	0.9279	1.506	1.432	0.8019	1.648		1.355	2.558
239186_at	MGC39372	AI347139	hypothetical protein MGC39372	0.04357	-0.1518	-0.05396	0.1311	-0.358	0.389	1.085	1.958	1.389	1.412	0.9272	1.179	1.63	1.564	1.225	1.496		1.354	2.557
204789_at	FMNL1,FMNL,FHOD4,KW-13,C17orf1,MGC1894,C17orf1B,MGC21878,MGC133052	NM_005892	Formin-like 1	-0.7778	-0.0397	-0.8768	0.5014	0.5908	0.602	1.228	1.678	1.709	0.6311	1.524	1.486	1.621	1.182	1.563	1.761		1.354	2.557
215147_at	CUGBP2,ETR-3,NAPOR,BRUNOL3	AF007147	CUG triplet repeat, RNA binding protein 2	-0.18	0.1844	-0.6758	0.1412	-0.1084	0.6386	1.761	1.487	1.313	0.7023	1.504	0.9801	1.148	1.338	1.059	1.218		1.354	2.555
223299_at	SEC11L3,SPC21,SPCS4C	AF212233	SEC11-like 3 (S. cerevisiae)	-0.1449	0.1156	-0.4921	0.3538	0.2715	-0.1039	1.071	1.942	2.305	0.4489	0.9998	1.087	1.918	1.999	1.485	2.367		1.353	2.555
224925_at	PREX1,KIAA1415	AL445192	phosphatidylinositol 3,4,5-trisphosphate-dependent RAC exchanger 1	-0.1589	-0.009405	-0.6488	0.324	0.4105	0.08266	2.149	1.765	0.8046	0.8403	1.201	1.011	0.9676	1.035	1.136	0.8396		1.352	2.552
208392_x_at	SP110,VODI,IFI41,IFI75,FLJ22835	NM_004510	SP110 nuclear body protein	-0.3683	-0.2664	-0.3793	-0.1509	0.8027	0.3623	2.036	1.773	1.11	0.791	1.048	1.385	1.894	0.8193	1.412	0.8365		1.352	2.552
202531_at	IRF1,MAR,IRF-1	NM_002198	Interferon regulatory factor 1	-0.7009	0.2811	0.2476	-0.3579	0.4037	0.1264	1.774	1.863	1.845	0.5061	0.7671	0.8834	0.9176	1.463	0.5266	1.054		1.351	2.551
211582_x_at	LST1,B144,LST-1,D6S49E,MGC119006,MGC119007	AF000424	Leukocyte specific transcript 1	-0.6903	-0.2595	-0.007309	0.1359	0.4821	0.339	1.863	1.89	1.349	0.5946	1.059	1.185	1.626	1.464	1.537	1.672		1.351	2.551
238378_at	238378_at	C14394	C14394 Clontech human aorta polyA+ mRNA (#6572) Homo sapiens cDNA clone 053D02 5', mRNA sequence.	-0.1964	0.3383	-0.6474	0.6616	0.1407	-0.2968	1.539	1.916	1.395	0.5749	1.323	1.278	1.523	0.6854	1.732	1.867		1.35	2.548
1558369_at	MPHOSPH9,MPP9,MPP-9,FLJ12954,DKFZp434J034	BC036600	M-phase phosphoprotein 9	-0.01726	0.4525	0.3267	0.1266	-0.6626	-0.2258	1.812	1.665	1.51	0.9531	0.7928	0.9827	1.314	1.721	1.326	1.518		1.347	2.543
232617_at	CTSS,MGC3886	AK024855	Cathepsin S	0.05872	0.4073	-0.3245	0.1737	-0.4684	0.1531	1.925	1.539	1.868	0.8805	0.5139	1.112	1.237	1.441	1.224	1.377		1.345	2.541
1569703_a_at	CORO1C,HCRNN4,coronin-3	BC014583	Homo sapiens, clone IMAGE:4043297, mRNA	0.3485	-0.4759	-0.1891	0.5543	0.4764	-0.7142	0.8197	2.031	1.462	0.9581	1.45	0.4843	1.384	1.509	0.1808	1.888		1.344	2.539
204105_s_at	NRCAM,KIAA0343,MGC138845,MGC138846	NM_005010	Neuronal cell adhesion molecule	-0.08579	0.4951	-0.2309	-0.167	0.3191	-0.3304	0.7187	1.58	0.657	1.848	1.917	2.027	1.957	0.5695	2.175	2.286		1.344	2.539
230748_at	ARSG,KIAA1001	AI873273	Arylsulfatase G	-0.001395	0.8853	-0.474	0.1684	-0.4246	-0.1537	1.648	1.929	1.267	0.7655	1.107	3.168	1.23	0.827	2.82	3.082		1.343	2.538
202663_at	WASPIP,WIP,PRPL-2,MGC111041	AI005043	Wiskott-Aldrich syndrome protein interacting protein	-0.7345	0.04397	0.2009	0.7049	0.003641	-0.2189	2.286	1.755	1.279	0.5864	0.8055	1.573	1.242	1.229	1.472	1.575		1.342	2.536
212646_at	RAFTLIN,MIG2,PIG9,PIB10,KIAA0084,MGC141678	D42043	raft-linking protein	-0.04227	-0.4814	-0.2062	0.3526	-0.06152	0.4388	1.649	1.603	1.022	0.3727	2.06	1.685	1.586	1.525	1.896	1.695		1.342	2.534
206804_at	CD3G,T3G,CD3-GAMMA,MGC138597	NM_000073	CD3g molecule, gamma (CD3-TCR complex)	0.0943	0.2885	-0.06526	0.06357	-0.3549	-0.02626	1.271	2.409	1.38	1.479	0.1686	0.3037	0.9279	0.3557	0.6076	1.433		1.341	2.534
229597_s_at	WDFY4,KIAA1607	BF592952	WDFY family member 4	-0.2664	-0.1905	-0.8284	0.2208	0.5136	0.5508	1.914	1.902	1.312	0.854	0.724	1.341	1.237	0.79	0.8442	0.8706		1.341	2.534
205572_at	ANGPT2,ANG2,AGPT2	NM_001147	Angiopoietin 2	0.4886	0.1765	-0.1542	0.07127	-0.5506	-0.03155	1.494	1.183	1.68	-0.003888	2.352	2.04	1.448	0.89	1.482	1.82		1.341	2.533
217826_s_at	UBE2J1,Ubc6p,CGI-76,NCUBE1,HSPC153,HSPC205,HSU93243,MGC12555	NM_016021	Ubiquitin-conjugating enzyme E2, J1 (UBC6 homolog, yeast)	-0.04756	-0.01638	-0.1581	0.5262	0.1337	-0.4379	1.373	1.662	2.115	0.8117	0.7409	1.287	1.59	1.724	1.341	1.716		1.341	2.533
208438_s_at	FGR,SRC2,c-fgr,c-src2,FLJ43153,MGC75096,p55c-fgr,p58c-fgr	NM_005248	Gardner-Rasheed feline sarcoma viral (v-fgr) oncogene homolog	-0.1005	-0.4761	-0.2081	-0.1485	0.3766	0.5566	1.962	1.439	0.9511	0.8108	1.538	0.8765	1.27	0.9444	0.6927	1.415		1.34	2.532
219541_at	LIME1,LIME,LP8067,FLJ20406,dJ583P15.4,RP4-583P15.5	NM_017806	Lck interacting transmembrane adaptor 1	-0.6828	-0.1164	-0.2567	0.09291	1.042	-0.07916	0.6886	2.01	1.461	0.993	1.547	0.3345	1.511	0.9347	1.192	1.106		1.34	2.531
202643_s_at	TNFAIP3,A20,OTUD7C,TNFA1P2,MGC104522,MGC138687,MGC138688	AI738896	Tumor necrosis factor, alpha-induced protein 3	-0.6511	-0.2347	0.2483	-0.2375	0.0034	0.8716	1.895	2.02	1.79	0.4722	0.5139	1.356	1.047	1.304	1.236	1.255		1.338	2.528
229723_at	TAGAP,FKSG15,TAGAP1,FLJ32631,FLJ39771,MGC27381,MGC133247	BF591040	Transcribed locus	-0.32	0.02714	-0.6902	0.5221	-0.04493	0.5059	2.103	1.576	1.408	0.9663	0.6315	1.404	1.616	1.295	1.551	2.237		1.337	2.526
232599_at	EXOC6,SEC15L,Sec15p,FLJ1125,SEC15L1,FLJ11251,MGC33397,DKFZp761I2124	AF220217	Exocyst complex component 6	-0.1591	0.4059	0.4373	-0.1235	0.1217	-0.6822	1.074	1.47	1.1	0.9959	2.037	0.9693	1.354	1.679	0.9154	1.2		1.335	2.524
206219_s_at	VAV1,VAV	NM_005428	Vav 1 oncogene	-0.4532	-0.2705	0.2283	-0.3902	0.4148	0.4707	2.106	1.463	1.591	0.7379	0.7738	1.049	1.787	0.9032	0.8853	1.135		1.334	2.521
220005_at	P2RY13,GPCR1,GPR86,GPR94,P2Y13,SP174,FKSG77	NM_023914	Purinergic receptor P2Y, G-protein coupled, 13	-0.4099	-0.308	-0.6142	-0.1117	0.5576	0.8862	1.417	1.72	1.812	0.9803	0.7406	0.4256	1.273	1.446	0.9387	1.45		1.334	2.521
216288_at	CYSLTR1,HG55,CYSLT1,CYSLTR,CYSLT1R,HMTMF81,MGC46139	AU159276	Cysteinyl leukotriene receptor 1	-0.1481	-0.0159	0.1309	0.5209	0.026	-0.5139	1.512	1.954	1.44	0.4659	1.29	1.109	1.531	1.338	0.8428	0.9803		1.332	2.518
231956_at	KIAA1618	AA976354	KIAA1618	0.1198	0.5968	0.3483	-0.5688	-0.1404	-0.3557	1.933	2.113	1.655	0.3789	0.5822	0.6408	0.8971	1.834	0.4181	0.9495		1.332	2.518
201487_at	CTSC,JP,HMS,JPD,PLS,CPPI,DPP1,DPPI,PALS	NM_001814	Cathepsin C	-0.07257	-0.1077	-0.2567	0.4896	-0.2116	0.1589	1.769	1.56	1.413	0.5241	1.392	1.305	1.227	1.373	1.432	1.188		1.332	2.517
228042_at	ADPRH,ARH1	N54957	ADP-ribosylarginine hydrolase	0.4576	-0.8385	-0.01068	0.274	-0.01319	0.1307	2.041	1.063	1.428	0.2796	1.833	1.765	1.196	1.247	1.547	0.716		1.329	2.512
244457_at	ITPR2,IP3R2	BF724206	Inositol 1,4,5-triphosphate receptor, type 2	-0.1719	0.422	0.2961	0.05852	-0.4191	-0.1857	1.844	1.971	1.438	0.6701	0.7204	0.5785	0.516	1.431	0.4352	1.076		1.329	2.512
224917_at	TMEM49,VMP1,DKFZP566I133	BF674052	Transmembrane protein 49	-0.1716	0.4597	0.1305	-0.4159	0.5795	-0.5822	1.22	2.105	1.507	0.2245	1.585	1.789	0.9707	2.336	1.468	2.055		1.328	2.511
230906_at	GALNT10,FLJ00205,FLJ11715,GalNAcT10,DKFZp586H0623,pp-GalNAc-T10	AK024931	Homo sapiens cDNA: FLJ21278 fis, clone COL01832.	-0.4876	-0.0611	0.04102	0.1338	0.3112	0.0627	1.545	1.328	0.9592	0.7035	2.106	1.273	1.333	1.322	1.24	1.108		1.328	2.511
233085_s_at	OBFC2A,FLJ13624,FLJ22833,MGC111163,DKFZp667M1322	AV734843	Oligonucleotide/oligosaccharide-binding fold containing 2A	0.4557	0.3628	-0.9302	-0.116	-0.4508	0.6785	1.943	1.649	1.312	1.387	0.3482	1.434	1.438	1.638	1.428	1.206		1.328	2.51
230503_at	230503_at	AA151917	zo02d03.s1 Stratagene colon (#937204) Homo sapiens cDNA clone IMAGE:566501 3', mRNA sequence.	-0.07233	0.02811	0.5428	0.03833	-0.4205	-0.1164	1.51	1.254	0.8349	0.383	2.655	0.8137	0.7656	1.926	0.4669	1.313		1.327	2.509
204689_at	HHEX,HEX,PRH,HMPH,PRHX,HOX11L-PEN	NM_001529	Homo sapiens homeobox, hematopoietically expressed (HHEX), mRNA.	-0.2644	0.113	0.08815	0.4954	0.04812	-0.4802	1.599	1.427	1.145	0.9858	1.479	1.52	1.127	1.062	1.465	1.279		1.327	2.509
241681_at	MBNL1,EXP,MBNL,EXP35,EXP40,EXP42,KIAA0428,DKFZp686P06174	AW296451	Muscleblind-like (Drosophila)	0.3213	0.1909	0.1992	0.1506	-0.2722	-0.5899	1.52	2.013	1.504	0.4765	1.12	0.2321	1.045	1.616	0.6196	1.229		1.327	2.508
227232_at	EVL,RNB6	T58044	yb26c10.s1 Stratagene fetal spleen (#937205) Homo sapiens cDNA clone IMAGE:72306 3' similar to contains L1 repetitive element, mRNA sequence.	0.2059	0.04373	-0.2379	-0.6746	0.4679	0.1949	1.432	2.015	1.076	0.5645	1.541	0.4773	0.4508	0.9795	1.034	0.7744		1.326	2.506
215058_at	MGC24039,FLJ41648,FLJ43333,DKFZp686P1174	AU144041	hypothetical protein MGC24039	-0.395	-0.5485	0.7742	0.1888	0.372	-0.3915	1.051	1.637	1.942	0.509	1.484	1.458	1.876	1.951	2.228	2.586		1.325	2.505
241860_at	STK17B,DRAK2	AI221707	Serine/threonine kinase 17b (apoptosis-inducing)	0.4437	-0.3518	0.7501	-0.4844	0.5528	-0.9104	0.8225	1.708	2.02	1.548	0.518	1.106	0.8401	1.276	2.084	1.801		1.323	2.503
216033_s_at	FYN,SLK,SYN,MGC45350	S74774	FYN oncogene related to SRC, FGR, YES	0.07002	-0.7053	-0.2526	0.4505	0.4071	0.03024	1.599	1.624	0.9831	0.6855	1.726	1.64	1.137	1.359	1.771	1.48		1.323	2.503
209685_s_at	PRKCB1,PKCB,PRKCB,PRKCB2,MGC41878,PKC-beta	M13975	Protein kinase C, beta 1	0.4937	-0.2917	-0.6613	-0.01746	-0.07378	0.5506	2.23	1.559	1.524	0.5999	0.6978	1.244	1.411	0.8936	1.208	0.9281		1.322	2.5
1555759_a_at	CCL5,SISd,SCYA5,RANTES,TCP228,D17S136E,MGC17164	AF043341	Chemokine (C-C motif) ligand 5	-1.036	0.8675	-0.2581	0.3396	0.01494	0.07232	1.742	1.648	1.585	0.276	1.359	0.04451	0.6182	-0.1473	0.2041	2.23		1.322	2.5
1556423_at	VASH1,KIAA1036	BE220445	Vasohibin 1	-0.1202	0.06393	0.04343	-0.7366	0.8142	-0.06474	1.267	1.306	1.086	1.044	1.906	0.9419	0.4581	1.469	1.536	0.9548		1.322	2.499
212810_s_at	SLC1A4,SATT,ASCT1	W72527	Solute carrier family 1 (glutamate/neutral amino acid transporter), member 4	0.07723	-0.4369	-0.5425	0.4158	0.4158	0.07064	1.046	1.92	2.095	0.5744	0.9695	0.9878	1.782	1.816	1.838	2.722		1.321	2.499
235683_at	SESN3,SEST3,MGC29667	BF685808	Sestrin 3	0.7911	0.5237	-0.1259	-0.7588	0.202	-0.6322	1.731	1.38	0.9063	0.8353	1.745	2.106	1.547	1.218	1.639	1.215		1.32	2.496
210031_at	CD247,CD3H,CD3Q,CD3Z,TCRZ,CD3-ZETA	J04132	CD247 molecule	-0.5241	0.1909	-0.9261	0.4392	0.5257	0.2945	2.053	1.782	1.568	0.6338	0.56	1.16	1.179	0.9694	1.908	0.9966		1.319	2.495
221211_s_at	C21orf7,TAK1L	NM_020152	Chromosome 21 open reading frame 7	0.531	0.1337	-0.4639	-0.6005	0.5723	-0.1725	1.614	0.6858	1.353	0.5491	2.393	2.411	2.298	1.902	3.223	1.778		1.319	2.495
204318_s_at	GTSE1,B99	NM_016426	G-2 and S-phase expressed 1	-0.2815	0.3945	-0.07031	0.04987	-0.3585	0.2659	0.8649	1.783	2.084	0.5345	1.326	1.675	1.82	1.511	1.335	1.324		1.319	2.494
242008_at	AGTPBP1,NNA1,KIAA1035,DKFZp686M20191	BE350312	ht13b05.x1 NCI_CGAP_Kid13 Homo sapiens cDNA clone IMAGE:3146577 3' similar to contains MER28.b2 MER28 repetitive element ; mRNA sequence.	0.07363	0.34	-0.1364	-0.1634	0.3299	-0.4437	1.584	1.876	1.104	0.7367	1.291	0.7577	1.372	1.664	1.031	1.648		1.318	2.493
223922_x_at	MS4A6A,CDA01,MS4A6,4SPAN3,CD20L3,MST090,MSTP090,4SPAN3.2,MGC22650,MGC131944	AB013104	Membrane-spanning 4-domains, subfamily A, member 6A	-0.2592	-0.02455	0.09344	0.3781	-0.3852	0.1974	1.854	1.868	1.316	0.502	1.04	1.107	1.429	1.5	1.463	1.024		1.316	2.49
59644_at	BMP2K,BIKE,HRIHFB2017,DKFZp434K0614,DKFZp434P0116	AI735391	BMP2 inducible kinase	0.2302	0.2108	-0.381	0.4028	-0.04733	-0.4156	1.985	1.82	0.8907	0.7533	1.125	1.621	1.678	0.6979	1.745	1.572		1.315	2.488
239988_at	HERC6,FLJ20637	AA708470	Hect domain and RLD 6	0.3643	0.09543	-0.707	0.0364	0.3508	-0.14	1.584	1.769	2.139	0.5398	0.5367	0.9056	1.147	1.144	0.8214	0.2894		1.314	2.486
230413_s_at	AP1S2,DC22,SIGMA1B,MGC:1902	AA480858	Transcribed locus	-0.4142	0.1637	-0.01693	0.3615	-0.5013	0.4073	1.331	1.398	0.9705	1.123	1.739	1.674	1.66	1.32	1.705	1.5		1.312	2.483
1563357_at	SERPINB9,PI9,CAP3,CAP-3	AL049245	MRNA; cDNA DKFZp564C203 (from clone DKFZp564C203)	-0.7208	-0.8022	0.4469	0.3694	0.04476	0.6619	1.068	1.426	2.433	0.6694	0.9606	1.38	1.618	1.601	1.909	1.145		1.311	2.482
226695_at	PRRX1,PMX1,PRX1,PHOX1	AA775472	Paired related homeobox 1	-0.2077	-0.4449	-0.8722	1.096	0.2463	0.1824	1.535	1.057	1.125	0.6819	2.15	1.909	1.8	1.961	2.279	2.345		1.31	2.479
221581_s_at	LAT2,LAB,NTAL,WSCR5,WBSCR5,HSPC046,WBSCR15	AF257135	Neutrophil cytosolic factor 1, (chronic granulomatous disease, autosomal 1)	0.09046	-1.001	0.06362	0.02799	0.2804	0.5383	1.944	1.535	1.758	1.191	0.12	1.515	1.257	0.8208	1.146	0.8754		1.31	2.479
232687_at	GPRIN3,GRIN3,FLJ42625	AK026379	CDNA FLJ33091 fis, clone TRACH2000660	-0.3443	-0.1558	0.5363	0.3925	-0.3491	-0.07964	1.714	1.633	1.496	0.7141	0.988	1.612	1.323	1.018	1.967	1.857		1.309	2.478
207100_s_at	VAMP1,SYB1,VAMP-1,DKFZp686H12131	NM_016830	Vesicle-associated membrane protein 1 (synaptobrevin 1)	-0.2027	-0.17	0.6419	-0.4483	-0.3388	0.5179	1.847	1.039	1.603	0.9769	1.075	0.6314	1.057	0.7628	0.7766	0.5592		1.308	2.476
207957_s_at	PRKCB1,PKCB,PRKCB,PRKCB2,MGC41878,PKC-beta	NM_002738	Protein kinase C, beta 1	0.6144	-0.3181	-0.6315	-0.1896	0.0123	0.5126	2.221	1.89	1.406	0.7509	0.2703	1.241	1.245	0.5036	1.123	1.182		1.308	2.476
222872_x_at	OBFC2A,FLJ13624,FLJ22833,MGC111163,DKFZp667M1322	AU157541	Transcribed locus	-0.04516	0.07115	-0.5784	0.2242	-0.2217	0.5499	1.863	2.034	1.06	0.9598	0.612	1.041	1.299	1.497	1.311	0.7932		1.306	2.472
227654_at	C20orf175,FAM65C,FLJ00360,FLJ32230,dJ530I15.2	AI056877	Similar to KIAA0386	-0.3938	0.4395	-0.438	0.5825	0.02552	-0.2157	1.291	1.234	0.4803	1.129	2.386	2.46	2.262	2.397	2.786	2.955		1.304	2.469
209933_s_at	CD300A,IRC1,IRC2,IRp60,IGSF12,CMRF35H,CMRF-35H,CMRF35H9,CMRF-35-H9	AF020314	CD300a molecule	-0.2688	-0.3184	-0.4211	0.3165	0.1635	0.5282	1.393	2.014	1.252	0.7506	1.095	1.326	1.547	1.33	1.901	1.6		1.301	2.464
211991_s_at	HLA-DPA1,HLADP,HLASB,HLA-DP1A	M27487	Major histocompatibility complex, class II, DP alpha 1	-0.4724	-0.03297	0.04174	-0.2146	0.006045	0.6722	1.944	1.738	1.745	-0.1946	1.268	1.079	1.209	1.447	0.4549	0.6097		1.3	2.462
204994_at	MX2,MXB	NM_002463	Myxovirus (influenza virus) resistance 2 (mouse)	-0.6763	0.3056	0.02539	-0.06218	0.1152	0.2923	1.558	1.57	1.62	0.5378	1.213	1.36	1.437	1.475	0.4876	1.569		1.3	2.462
228759_at	CREB3L2,BBF2H7,MGC71006,MGC131709	BG236289	CAMP responsive element binding protein 3-like 2	-0.09204	-0.146	-0.03232	-0.1762	0.4889	-0.04237	1.227	1.814	1.978	0.4369	1.04	1.254	1.848	1.595	1.519	2.053		1.299	2.461
219947_at	CLEC4A,DCIR,LLIR,DDB27,CLECSF6,HDCGC13P	NM_016184	C-type lectin domain family 4, member A	0.03588	0.4277	-0.291	-0.04679	-0.7264	0.6006	2.035	1.861	1.02	0.6903	0.8892	1.58	1.799	2.003	2.113	1.917		1.299	2.461
219593_at	SLC15A3,OCTP,PHT2,PTR3,hPTR3,FLJ26631	NM_016582	Solute carrier family 15, member 3	-0.2034	-0.3511	-0.5952	-0.1548	0.7094	0.5951	1.878	1.309	1.393	0.06584	1.849	0.7505	1.393	1.155	1.027	1.167		1.299	2.461
223218_s_at	NFKBIZ,IKBZ,INAP,MAIL,FLJ30225,FLJ34463	AB037925	Nuclear factor of kappa light polypeptide gene enhancer in B-cells inhibitor, zeta	0.3441	0.4691	-0.4834	-0.4094	-0.09206	0.1716	1.092	1.653	1.163	0.7879	1.788	0.9301	1.384	1.481	0.9815	1.846		1.297	2.457
204513_s_at	ELMO1,CED12,CED-12,ELMO-1,KIAA0281,MGC126406	NM_014800	Engulfment and cell motility 1	-0.2296	-0.109	-0.3949	0.5433	0.2662	-0.07604	1.7	1.378	1.428	0.3989	1.579	1.648	1.827	1.042	1.61	1.809		1.297	2.457
223343_at	MS4A7,CFFM4,MS4A8,4SPAN2,CD20L4,MGC22368	AI301935	Membrane-spanning 4-domains, subfamily A, member 7	-0.3546	0.02137	-0.009233	0.1008	-0.3623	0.604	1.953	1.394	1.294	0.4109	1.431	1.945	1.388	2.166	1.671	1.763		1.297	2.457
211661_x_at	PTAFR,PAFR	M80436	Human platelet activating factor receptor mRNA, complete cds.	-0.1485	-0.09861	-0.6645	0.2579	0.6329	0.02086	1.801	1.036	1.303	0.5953	1.744	1.433	1.119	1.348	1.538	1.229		1.296	2.455
221087_s_at	APOL3,CG12-1,APOLIII	NM_014349	Apolipoprotein L, 3	-0.4765	0.162	-0.1961	0.4853	-0.1192	0.1445	1.701	1.645	1.507	0.791	0.8342	0.5855	0.748	0.6534	0.7899	0.2781		1.296	2.455
214054_at	DOK2,p56DOK,p56dok-2	AI828929	Docking protein 2, 56kDa	-1.223	0.02594	-0.1244	-0.2062	0.4545	1.073	1.519	1.561	1.56	0.5006	1.337	0.5894	1.056	1.52	1.091	0.9601		1.295	2.455
1557419_a_at	ACSL4,ACS4,FACL4,LACS4,MRX63,MRX68	W95007	Acyl-CoA synthetase long-chain family member 4	0.03275	-0.07457	0.3594	0.1362	0.3294	-0.7832	0.9122	1.767	1.044	0.5775	2.17	2.438	1.42	1.9	1.403	2.283		1.294	2.452
223980_s_at	SP110,VODI,IFI41,IFI75,FLJ22835	AF280095	SP110 nuclear body protein	-0.3253	0.3479	-0.104	0.2225	-0.04156	-0.0996	1.729	1.694	1.449	1.001	0.5786	1.184	1.355	1.108	1.134	0.653		1.29	2.446
210951_x_at	RAB27A,GS2,RAM,RAB27,HsT18676,MGC117246	AF125393	RAB27A, member RAS oncogene family	-0.149	0.364	-0.2451	0.2819	-0.04421	-0.2076	1.25	1.671	1.771	0.3741	1.378	1.943	1.583	1.443	1.438	1.969		1.289	2.443
239285_at	JMJD2C,GASC1,JHDM3C,FLJ25949,KIAA0780,bA146B14.1	AI341227	Jumonji domain containing 2C	-0.08146	0.4864	0.7155	-0.2983	-0.3676	-0.4545	1.714	1.357	1.357	0.9884	1.026	1.061	0.6915	1.083	0.8791	0.7626		1.288	2.443
1559057_at	CXorf45,FLJ23018	U00944	Chromosome X open reading frame 45	0.2157	0.5874	-0.1242	0.7	-0.6114	-0.7676	1.499	1.326	1.45	1.587	0.5728	0.3559	0.983	0.7094	0.9714	0.2808		1.287	2.44
202644_s_at	TNFAIP3,A20,OTUD7C,TNFA1P2,MGC104522,MGC138687,MGC138688	NM_006290	Tumor necrosis factor, alpha-induced protein 3	-0.3914	-0.164	-0.1268	0.1766	-0.4193	0.925	1.655	1.698	1.791	0.4809	0.801	1.219	0.95	1.275	1.247	1.079		1.285	2.437
203276_at	LMNB1,LMN,LMN2,LMNB,MGC111419	NM_005573	Lamin B1	0.4672	0.3037	-0.506	-0.4565	0.02672	0.1649	1.905	2.068	1.533	0.8836	0.03659	1.867	2.149	1.313	1.338	1.493		1.285	2.437
206991_s_at	CCR5,CKR5,CD195,CKR-5,CCCKR5,CMKBR5,CC-CKR-5	NM_000579	Chemokine (C-C motif) receptor 5	-0.4715	0.7499	-0.1448	-0.08815	-0.3421	0.2967	1.717	1.312	1.264	0.5249	1.607	0.7146	0.9536	0.9124	0.8194	1.553		1.285	2.437
205207_at	IL6,HGF,HSF,BSF2,IL-6,IFNB2	NM_000600	Interleukin 6 (interferon, beta 2)	-0.13	-0.2287	0.1418	-0.03092	0.04548	0.2024	0.963	1.091	1.763	0.5907	2.012	2.173	1.509	1.64	3.222	3.327		1.284	2.435
1554406_a_at	CLEC7A,BGR,DECTIN1,CLECSF12	BC013385	C-type lectin domain family 7, member A	0.1357	-0.01205	0.8836	-1.232	0.05293	0.1723	1.76	1.814	1.414	0.4539	0.9775	1.757	1.243	1.218	1.145	1.602		1.284	2.435
236621_at	KIAA0999,L19,FLJ12240	AV683684	KIAA0999 protein	0.323	0.6499	-0.2506	0.1234	-0.05984	-0.7858	1.311	1.642	1.089	0.6802	1.688	0.8108	-0.01202	1.459	0.2	1.434		1.282	2.432
209198_s_at	SYT11,SYT12,KIAA0080,MGC10881,MGC17226,DKFZp781D015	BC004291	Synaptotagmin XI	-0.5184	-0.002432	0.231	0.5733	-0.2707	-0.0128	1.654	1.007	1.237	0.5314	1.98	2.051	1.689	1.083	2.072	1.794		1.282	2.431
237442_at	APBB1IP,RIAM,INAG1,PREL1,RARP1	AV699911	Amyloid beta (A4) precursor protein-binding, family B, member 1 interacting protein	-0.4873	-0.1243	0.1466	-0.08526	0.5668	-0.0164	1.512	1.995	0.922	1.161	0.8176	0.9642	1.208	0.9484	0.9709	1.189		1.281	2.431
216614_at	ITPR2,IP3R2	AL049988	Inositol 1,4,5-triphosphate receptor, type 2	0.05824	0.09663	0.05737	-0.07348	0.1371	-0.2758	1.63	2.003	1.172	0.8324	0.7601	1.11	1.447	1.744	0.8543	1.658		1.28	2.428
211395_x_at	FCGR2C,CD32,FCGR2B,FcgammaRIIC	U90940	Fc fragment of IgG, low affinity IIc, receptor for (CD32)	-0.05213	0.2517	-0.4497	0.4452	0.197	-0.392	1.705	1.007	1.442	0.8634	1.377	2.062	1.214	1.796	2.624	2.184		1.279	2.426
220560_at	C11orf21	NM_014144	gb:NM_014144.1 /DB_XREF=gi:7662662 /GEN=SMS3 /FEA=FLmRNA /CNT=5 /TID=Hs.272100.0 /TIER=FL /STK=0 /UG=Hs.272100 /LL=29125 /DEF=Homo sapiens SMS3 protein (SMS3), mRNA. /PROD=SMS3 protein /FL=gb:NM_014144.1 gb:AB029488.1	0.004376	-0.0308	-0.6284	0.2059	0.34	0.1089	1.099	2.202	1.536	0.8276	0.7293	0.5687	1.239	1.268	1.086	1.353		1.279	2.426
210992_x_at	FCGR2C,CD32,FCGR2B,FcgammaRIIC	U90939	Fc fragment of IgG, low affinity IIc, receptor for (CD32)	-0.2705	0.07091	-0.1545	0.3235	0.2527	-0.2222	1.457	1.287	1.65	0.5802	1.412	2.084	1.344	2.178	2.293	2.71		1.277	2.424
205632_s_at	PIP5K1B,MSS4,STM7	NM_003558	Phosphatidylinositol-4-phosphate 5-kinase, type I, beta	-0.6162	-0.4364	0.05376	0.412	0.3109	0.276	1.272	1.455	1.972	0.8879	0.7998	1.257	1.592	1.57	1.607	1.803		1.277	2.424
232521_at	PCSK7,LPC,PC7,PC8,SPC7	AK027156	Proprotein convertase subtilisin/kexin type 7	0.4817	-0.1594	-0.3213	0.1739	-0.06705	-0.1078	1.43	1.939	1.274	0.9053	0.8315	0.7632	0.8146	1.134	0.7237	1.066		1.276	2.422
206316_s_at	KNTC1,ROD,FLJ36151,KIAA0166	NM_014708	Kinetochore associated 1	-0.363	-0.3737	0.369	0.4719	0.06928	-0.1734	1.841	1.503	1.729	0.5222	0.7832	0.8707	1.173	1.242	1.118	2.188		1.276	2.421
239451_at	HSP90B1,ECGP,GP96,TRA1,GRP94	AI684643	Heat shock protein 90kDa beta (Grp94), member 1	0.1248	-0.1744	0.1499	-0.1338	0.3004	-0.267	1.297	2.044	1.678	0.5369	0.8152	0.5362	0.5155	1.393	0.7665	1.475		1.274	2.419
202664_at	WASPIP,WIP,PRPL-2,MGC111041	AW058622	Wiskott-Aldrich syndrome protein interacting protein	-0.2007	-0.03682	0.1187	0.5332	-0.1882	-0.2261	1.684	1.462	1.551	0.8216	0.8474	1.343	1.439	1.154	1.503	1.529		1.273	2.417
1570200_at	HELB	BC037946	Homo sapiens helicase (DNA) B, mRNA (cDNA clone IMAGE:5285837), partial cds.	-0.4183	0.3832	0.4479	0.4743	-0.5285	-0.3586	1.21	1.502	1.678	1.175	0.7986	1.001	0.9793	1.222	0.7976	1.267		1.273	2.416
1569004_at	1569004_at	BG541677	602571254F1 NIH_MGC_77 Homo sapiens cDNA clone IMAGE:4695709 5', mRNA sequence.	-0.5123	0.1969	-0.3401	-0.07709	0.2662	0.4664	2.057	1.781	0.7238	0.823	0.9772	1.549	1.644	1.078	1.465	1.855		1.272	2.415
226879_at	HVCN1,HV1,MGC15619	AW406569	Hydrogen voltage-gated channel 1	-0.4361	-0.5665	0.1906	0.1881	0.328	0.2959	1.899	1.46	1.23	0.918	0.8486	1.448	1.426	0.5741	1.151	0.7499		1.271	2.414
239231_at	239231_at	BE464819	CDNA FLJ41910 fis, clone PEBLM2007834	0.04718	-0.09044	-0.4038	0.009233	0.2198	0.218	1.675	1.633	1.367	0.7333	0.9424	1.232	1.231	0.5928	1.208	1.431		1.27	2.412
231107_at	RSU1,RSP-1,FLJ31034	AI492822	Ras suppressor protein 1	-0.6585	0.01031	-0.316	0.801	-0.009824	0.1731	0.6581	1.269	1.287	1.542	1.593	0.8522	0.8517	1.538	1.25	1.184		1.27	2.412
207277_at	CD209,CDSIGN,CLEC4L,DC-SIGN,DC-SIGN1,MGC129965	AF290886	CD209 molecule	0.102	-0.5882	-0.349	0.266	0.1563	0.4128	0.9295	1.278	1.605	0.2111	2.314	1.854	1.826	2.791	1.979	2.014		1.268	2.408
230036_at	SAMD9L,UEF1,C7orf6,FLJ39885,KIAA2005	BE669858	Sterile alpha motif domain containing 9-like	-0.6047	0.2099	0.1605	-0.01217	0.0123	0.2341	1.681	1.515	2.045	0.3772	0.7147	0.4646	0.894	1.627	0.2	0.6679		1.267	2.406
1566446_at	KLF12,AP2REP,AP-2rep,HSPC122	AL832616	Kruppel-like factor 12	-0.1368	0.5249	0.6385	-0.2497	-0.09398	-0.6829	1.31	1.765	1.584	1.365	0.3011	1.436	0.8324	1.681	1.167	1.722		1.265	2.403
204438_at	MRC1,CD206,CLEC13D	NM_002438	Mannose receptor, C type 1	-0.2539	0.0471	0.2214	0.356	-0.6266	0.256	1.245	1.352	1.239	0.9343	1.547	1.351	1.251	1.939	1.924	1.297		1.264	2.401
222088_s_at	SLC2A14,GLUT14	AA778684	Solute carrier family 2 (facilitated glucose transporter), member 14	-0.2382	0.003579	-0.115	0.5288	0.3326	-0.5117	1.355	1.322	0.8566	1.318	1.459	2.027	1.142	1.102	2.06	2.059		1.262	2.399
210325_at	CD1A,R4,T6,CD1,FCB6,HTA1	M28825	CD1a molecule	0.08637	0.8014	-0.9071	0.03688	0.2273	-0.2448	1.608	1.717	1.499	1.008	0.4781	1.128	0.2679	0.8455	2.746	1.431		1.262	2.398
239544_at	SETBP1,SEB,KIAA0437	BE671251	SET binding protein 1	0.1376	-0.9046	0.6792	0.1516	-0.2019	0.1382	1.495	1.659	0.1215	1.094	1.94	0.976	1.548	1.716	0.6235	1.224		1.262	2.398
1554569_a_at	CUGBP2,ETR-3,NAPOR,BRUNOL3	BC036391	CUG triplet repeat, RNA binding protein 2	-0.1863	0.1277	0.1519	0.1869	0.1032	-0.3833	1.655	1.453	1.644	0.4883	1.065	1.2	1.477	1.216	1.501	1.446		1.261	2.397
205859_at	LY86,MD-1,dJ80N2.1,RP1-80N2.1	NM_004271	Lymphocyte antigen 86	0.08685	0.1671	-0.5805	0.2466	-0.0002065	0.08026	2.234	1.275	0.9984	0.8913	0.907	1.746	0.9392	0.8027	1.379	0.6121		1.261	2.397
209626_s_at	OSBPL3,ORP3,ORP-3,OSBP3,KIAA0704,MGC21526,DKFZp667P1518	AI202969	Oxysterol binding protein-like 3	-0.1197	-0.4333	0.3584	0.08329	0.1251	-0.01376	1.066	1.983	1.73	0.6747	0.8505	0.4562	1.432	1.645	0.9635	1.92		1.261	2.396
205639_at	AOAH	NM_001637	Acyloxyacyl hydrolase (neutrophil)	-0.2308	-0.0409	-0.2187	0.06165	-0.2428	0.6715	1.793	1.696	1.119	0.5939	1.093	0.9308	1.318	0.8429	1.317	1.31		1.259	2.393
204821_at	BTN3A3,BTF3	NM_006994	Butyrophilin, subfamily 3, member A3	-0.671	0.2806	0.2413	0.03977	-0.1377	0.2471	1.376	2.127	1.688	0.396	0.7017	0.4877	1.863	1.515	0.855	1.07		1.258	2.391
205147_x_at	NCF4,NCF,MGC3810,P40PHOX,SH3PXD4	NM_000631	Neutrophil cytosolic factor 4, 40kDa	-0.1336	0.06345	-0.3913	0.2439	-0.04758	0.2652	1.723	1.457	1.613	0.8656	0.6259	0.8664	1.413	1.457	1.278	1.355		1.257	2.39
228641_at	CARD8,DACAR,NDPP1,TUCAN,CARDINAL,KIAA0955,MGC57162	BF338389	Caspase recruitment domain family, member 8	-0.5674	0.6107	0.1026	0.543	-0.6819	-0.007027	1.419	1.036	1.602	0.8386	1.384	1.627	1.39	0.3577	1.337	1.65		1.256	2.388
205789_at	CD1D,R3,CD1A,MGC34622	NM_001766	CD1d molecule	-0.2907	-0.1412	0.7703	-0.01698	0.2124	-0.5339	1.815	1.831	1.091	-0.03298	1.573	1.911	2.02	2.198	1.183	1.742		1.255	2.387
227180_at	ELOVL7,FLJ23563	AW138767	ELOVL family member 7, elongation of long chain fatty acids (yeast)	-0.3157	0.4859	-0.3007	0.3721	-0.2368	-0.004863	1.148	0.9371	0.9508	1.053	2.182	1.385	1.763	1.329	1.019	0.7189		1.254	2.385
202665_s_at	WASPIP,WIP,PRPL-2,MGC111041	NM_003387	Wiskott-Aldrich syndrome protein interacting protein	-0.5109	0.22	-0.1641	0.1335	0.2099	0.1115	1.769	1.607	1.553	0.1839	1.145	1.386	1.597	1.094	1.318	1.457		1.252	2.381
219183_s_at	PSCD4,CYT4,DJ63G5.1	NM_013385	Pleckstrin homology, Sec7 and coiled-coil domains 4	-0.6093	0.3077	-0.3346	-0.35	0.4737	0.5123	1.739	1.637	1.469	0.2096	1.199	1.095	1.487	1.235	1.648	1.265		1.251	2.38
226991_at	NFATC2,NFAT1,NFATP,KIAA0611	AA489681	CDNA: FLJ22105 fis, clone HEP17660	-0.01678	0.2409	-0.374	0.1732	0.002919	-0.02626	1.95	1.393	1.134	0.7112	1.065	0.9948	1.238	0.5923	1.323	1.756		1.251	2.38
219359_at	ATHL1,FLJ22635,MGC129858,MGC129859	NM_025092	ATH1, acid trehalase-like 1 (yeast)	0.2677	-0.05172	-1.107	-0.4022	0.8212	0.4717	1.731	1.369	1.197	0.6177	1.335	1.033	0.9339	0.8768	0.4665	1.171		1.25	2.378
1566959_at	GAB2,KIAA0571	AL049273	GRB2-associated binding protein 2	0.436	-0.2196	0.112	0.0691	-0.3609	-0.0366	1.437	0.9659	0.87	0.8163	2.156	0.7045	0.5901	1.495	0.5439	0.263		1.249	2.377
237176_at	LCP1,CP64,PLS2,LC64P,FLJ25423,FLJ26114,FLJ39956,L-PLASTIN,DKFZp781A23186	AW205969	Lymphocyte cytosolic protein 1 (L-plastin)	-0.2428	-0.07168	-0.4168	0.5502	0.1607	0.02038	1.387	1.891	0.8953	0.8228	1.247	0.7067	1.376	0.8871	1.009	1.281		1.249	2.376
235670_at	STX11,FHL4,HLH4,HPLH4	AI916948	Syntaxin 11	-0.4159	0.2457	0.4647	0.1391	-0.2808	-0.1527	1.071	1.889	1.396	0.6323	1.247	1.181	1.4	1.512	1.068	1.854		1.247	2.373
230925_at	APBB1IP,RIAM,INAG1,PREL1,RARP1	AI093231	Amyloid beta (A4) precursor protein-binding, family B, member 1 interacting protein	-0.2935	0.08677	-0.6003	0.348	0.2903	0.1687	1.708	1.881	1.129	0.6812	0.8282	1.22	1.491	0.8999	1.409	1.093		1.245	2.371
214574_x_at	LST1,B144,LST-1,D6S49E,MGC119006,MGC119007	NM_007161	Leukocyte specific transcript 1	-0.7744	0.1296	0.3298	-0.2137	0.3258	0.2029	1.644	1.934	1.081	0.8855	0.6805	1.02	1.855	1.482	1.525	1.665		1.245	2.37
244377_at	SLC1A4,SATT,ASCT1	AA724708	Solute carrier family 1 (glutamate/neutral amino acid transporter), member 4	0.02626	0.1498	0.4192	-1.037	0.2162	0.226	1.072	1.836	1.737	0.4109	1.167	0.8907	1.503	1.989	1.401	2.179		1.244	2.369
207691_x_at	ENTPD1,CD39,ATPDase,NTPDase-1	NM_001776	Ectonucleoside triphosphate diphosphohydrolase 1	-0.187	-0.3838	0.2723	0.4618	-0.0822	-0.08109	1.347	0.9359	1.564	0.2943	2.08	2.026	1.564	1.446	1.991	2.181		1.244	2.369
225842_at	PHLDA1,PHRIP,TDAG51,DT1P1B11,MGC131738	AK026181	Pleckstrin homology-like domain, family A, member 1	-0.182	0.08726	-0.2478	0.3976	0.08443	-0.1395	0.7365	1.064	0.3877	1.511	2.521	2.754	1.497	1.64	1.559	2.183		1.244	2.368
230557_at	XRRA1	AW513519	X-ray radiation resistance associated 1	0.8907	0.2092	0.1584	-0.1168	-0.4068	-0.7346	1.079	1.941	0.8068	1.542	0.8423	1.094	1.388	0.927	1.04	1.211		1.242	2.366
204655_at	CCL5,SISd,SCYA5,RANTES,TCP228,D17S136E,MGC17164	NM_002985	Chemokine (C-C motif) ligand 5	-1.141	0.6576	-0.1045	-0.1675	0.3028	0.4525	1.743	1.475	0.9191	0.4109	1.662	-0.03412	0.2279	0.1636	0.1183	2.579		1.242	2.365
202880_s_at	PSCD1,B2-1,SEC7,D17S811E,FLJ34050,FLJ41900,CYTOHESIN-1	NM_004762	Pleckstrin homology, Sec7 and coiled-coil domains 1(cytohesin 1)	-0.3537	0.1262	-0.242	0.0138	0.3196	0.136	1.814	1.586	1.087	0.6355	1.075	0.8339	1.118	0.7806	1.11	0.8252		1.24	2.361
231406_at	POLR2J2,RPB11,HRPB11B,MGC54043,MGC105050	AW205664	DNA directed RNA polymerase II polypeptide J-related gene	-0.887	0.01272	0.09753	0.03881	0.3807	0.3573	1.255	1.653	1.359	0.5653	1.366	1.478	1.148	1.016	1.29	1.566		1.24	2.361
236796_at	BACH2	AI052447	BTB and CNC homology 1, basic leucine zipper transcription factor 2	0.2617	0.1471	0.09632	0.5757	-0.5381	-0.5427	2.049	1.92	1.003	0.7761	0.4485	1.417	0.7504	0.1061	0.5975	0.5359		1.239	2.361
214290_s_at	HIST2H2AA3,H2A,H2A.2,H2A/O,H2A/q,H2AFO,H2a-615,HIST2H2AA	AI313324	Histone 2, H2aa3	-0.06704	0.42	-0.3002	0.2095	-0.17	-0.09239	1.467	1.911	1.42	1.016	0.3795	1.553	2.283	1.965	1.952	2.103		1.239	2.36
204122_at	TYROBP,DAP12,KARAP,PLOSL	NM_003332	TYRO protein tyrosine kinase binding protein	-0.3731	0.05047	0.1338	-0.1976	-0.07787	0.4643	1.995	1.486	1.292	0.4544	0.9664	0.8115	1.153	1.243	1.012	0.3137		1.239	2.36
228531_at	SAMD9,OEF1,OEF2,C7orf5,FLJ20073,KIAA2004	AA741307	Sterile alpha motif domain containing 9	0.4814	0.1909	-0.6116	0.1246	-0.2043	0.01894	1.393	1.655	1.491	1.27	0.3797	0.8135	1.205	1.643	0.7624	0.4715		1.238	2.358
224826_at	KIAA1434,FLJ11085,MGC26147,RP5-1022P6.2	AK001947	hypothetical protein KIAA1434	0.1636	0.1486	0.1007	0.08666	-0.1601	-0.3393	1.743	1.927	0.9612	0.3174	1.233	1.422	1.423	1.172	1.24	1.074		1.236	2.356
203559_s_at	ABP1,ABP,DAO,KAO,AOC1,DAO1	NM_001091	Potassium voltage-gated channel, subfamily H (eag-related), member 2	-0.2957	0.3169	0.507	0.1396	-0.04806	-0.6197	1.907	1.159	1.277	0.7179	1.117	2.001	1.051	1.381	2.284	0.5686		1.236	2.355
229029_at	229029_at	AI745230	Transcribed locus, strongly similar to NP_001735.1 calcium/calmodulin-dependent protein kinase IV; brain Ca(2+)-calmodulin-dependent protein kinase type IV; calcium/calmodulin-dependent protein kinase type IV catalytic chain; CAM kinase IV; CAM kinase- GR [Homo sapiens]	-0.2957	0.2548	-0.2533	0.1367	-0.2544	0.4118	1.39	1.549	1.454	1.265	0.5187	0.6177	0.4946	0.576	1.279	0.6508		1.235	2.354
214727_at	BRCA2,FAD,FACD,FAD1,BRCC2,FANCB,FANCD,FANCD1	X95152	H.sapiens brca2 gene exon 2 (and joined coding region).	-0.1904	-0.6209	0.4017	0.2737	-0.6237	0.7595	1.536	1.472	1.147	1.247	0.7668	1.407	1.608	1.274	1.375	1.809		1.234	2.352
226603_at	SAMD9L,UEF1,C7orf6,FLJ39885,KIAA2005	BE966604	601660289R1 NIH_MGC_71 Homo sapiens cDNA clone IMAGE:3905950 3', mRNA sequence.	-0.09589	0.4373	-0.07079	-0.1699	-0.1123	0.01149	1.775	1.878	1.84	0.4792	0.1962	0.5983	1.022	1.68	0.3914	0.7973		1.234	2.352
204670_x_at	HLA-DRB5	NM_002125	Major histocompatibility complex, class II, DR beta 1	-0.6427	-0.1845	-0.5267	0.6092	0.5095	0.2351	1.716	1.636	1.476	0.05646	1.283	1.122	1.381	1.184	0.8747	0.9516		1.233	2.351
235931_at	FAM119A,MGC45373	AI332764	Family with sequence similarity 119, member A	-0.729	-0.3934	-0.1787	-0.2822	0.2256	1.358	1.704	1.229	1.145	1.022	1.056	1.3	1.204	1.026	0.6066	1.308		1.231	2.348
209515_s_at	RAB27A,GS2,RAM,RAB27,HsT18676,MGC117246	U38654	RAB27A, member RAS oncogene family	-0.1666	0.143	0.09945	0.2701	-0.131	-0.215	1.185	1.411	1.3	0.7071	1.545	1.473	1.4	1.219	1.336	1.615		1.23	2.345
210982_s_at	HLA-DRA,HLA-DRA1	M60333	Major histocompatibility complex, class II, DR alpha	-0.514	0.06826	0.0593	0.05684	0.006286	0.3233	1.748	1.607	1.754	-0.1972	1.235	1.111	1.217	1.265	0.7278	0.9764		1.229	2.345
200670_at	XBP1,XBP2,TREB5	NM_005080	X-box binding protein 1	0.1787	0.2661	-0.48	0.08882	-0.1882	0.1346	0.8706	1.848	1.89	0.4494	1.087	1.571	2.061	2.323	2.113	3.097		1.229	2.344
215209_at	SEC24D,FLJ43974,KIAA0755	AU143984	SEC24 related gene family, member D (S. cerevisiae)	0.1152	0.07139	-0.08906	-0.2315	0.1623	-0.02843	1.037	1.392	1.587	0.5677	1.556	1.059	1.483	2.282	1.353	2.106		1.228	2.342
240690_at	DKFZp761P0423,pragmin	AI494291	homolog of rat pragma of Rnd2	0.3845	0.1113	-0.07944	-0.07757	-0.07907	-0.2597	2.135	1.411	0.9744	0.9942	0.6233	1.108	0.5516	0.5897	0.3698	0.3544		1.228	2.342
211005_at	LAT,LAT1,pp36	AF036906	Linker for activation of T cells	0.0164	0.05191	-0.123	0.1357	0.09958	-0.1806	1.671	1.755	0.7967	0.8237	1.09	0.6182	0.9192	0.2908	1.294	0.673		1.227	2.341
1557718_at	PPP2R5C,B56G,MGC23064	AL834350	Protein phosphatase 2, regulatory subunit B (B56), gamma isoform	0.3783	0.3561	0.06867	-0.07372	-0.319	-0.4103	1.89	1.738	1.218	0.8942	0.3963	0.478	0.7242	1.188	0.7329	1.224		1.227	2.341
228372_at	C10orf128	AW204712	Chromosome 10 open reading frame 128	0.03275	-0.06303	-0.375	0.03376	0.3439	0.0276	1.476	1.27	0.79	0.5487	2.05	1.681	1.439	1.229	1.567	1.119		1.227	2.341
243527_at	243527_at	AW793677	MR1-UM0008-200300-004-c02 UM0008 Homo sapiens cDNA, mRNA sequence.	0.3136	0.3866	0.0516	-0.5539	0.05053	-0.2484	1.512	1.866	1.196	0.6189	0.9376	0.8851	0.8096	1.229	0.7475	0.9788		1.226	2.34
236558_at	MBNL1,EXP,MBNL,EXP35,EXP40,EXP42,KIAA0428,DKFZp686P06174	AA699809	Muscleblind-like (Drosophila)	-0.464	0.2524	0.3286	-0.01866	0.04909	-0.1474	1.353	1.533	1.452	0.6145	1.177	0.9717	0.1849	1.736	0.8009	1.018		1.226	2.339
242952_at	HDAC9,HD7,HDAC,HDRP,MITR,HDAC7,HDAC7B,HDAC9B,HDAC9FL,KIAA0744,DKFZp779K1053	AA642385	Histone deacetylase 9	-0.4828	0.2524	0.3228	0.002981	0.9565	-1.052	1.845	1.082	1.646	0.9291	0.623	1.224	0.9755	0.8073	0.7778	0.3051		1.225	2.338
1569257_at	FMNL1,FMNL,FHOD4,KW-13,C17orf1,MGC1894,C17orf1B,MGC21878,MGC133052	BC042925	Formin-like 1	-0.1916	-0.04643	0.2144	0.004183	0.5047	-0.4853	1.636	1.801	1.213	0.4022	1.071	0.768	0.994	1.438	1.506	1.45		1.225	2.337
1565762_at	RABGAP1L,HHL,EVI5,TBC1D18,RP1-102G20.1,DKFZp686E1450	AK074233	CDNA FLJ23653 fis, clone COL10079	0.4612	0.6035	0.2238	-0.8405	-0.5852	0.1372	1.89	1.688	0.689	0.7102	1.144	0.7457	0.673	1.047	0.8649	1.393		1.224	2.337
1559101_at	FYN,SLK,SYN,MGC45350	AK090692	FYN oncogene related to SRC, FGR, YES	-0.476	-0.3799	0.0641	0.431	0.4352	-0.07435	1.719	1.863	0.03592	0.8478	1.645	0.4287	0.8322	1.684	1.17	1.414		1.222	2.333
239296_at	ZFHX1B,SIP1,ZEB2,SIP-1,SMADIP1,KIAA0569	AI623184	Zinc finger homeobox 1b	-0.07016	-0.2107	0.4368	0.5224	-0.3505	-0.3278	1.637	1.702	-0.02996	0.9276	1.87	0.927	0.876	1.508	0.8557	1.234		1.221	2.332
243509_at	BTG1	AI475680	B-cell translocation gene 1, anti-proliferative	-0.2596	0.3414	-0.2879	-0.06963	0.1482	0.1276	1.24	1.983	1.414	0.389	1.077	1.059	1.272	1.3	0.7557	1.196		1.221	2.33
1558971_at	C6orf190,C6orf207,FLJ40584,bA325O24.3,bA325O24.4	BC043608	Chromosome 6 open reading frame 190	-0.4897	0.5845	-0.3391	0.1186	0.2383	-0.1126	1.41	1.988	0.7941	1.287	0.6175	0.4136	1.002	-0.3697	1.006	1.692		1.219	2.328
236075_s_at	ZNF232,ZSCAN11	AI693543	Zinc finger protein 232	-0.3303	-0.5588	0.217	0.2001	0.5478	-0.0758	1.612	0.9325	1.267	1.045	1.233	1.075	1.562	2.053	0.8466	1.759		1.218	2.326
213326_at	VAMP1,SYB1,VAMP-1,DKFZp686H12131	AU150319	Vesicle-associated membrane protein 1 (synaptobrevin 1)	-0.3258	-0.2859	0.7496	0.3692	-0.4821	-0.02506	1.637	1.569	1.511	0.623	0.7498	1.019	1.108	1.282	1.053	1.683		1.218	2.326
225723_at	C6orf129,HSPC265,MGC131656	BE794699	Chromosome 6 open reading frame 129	0.4319	-0.2727	-1.103	0.3334	-0.3303	0.9403	1.324	1.509	1.264	0.6636	1.326	1.37	0.9409	1.025	1.362	1.601		1.217	2.325
235987_at	PRKXP1	AI983986	Protein kinase, X-linked, pseudogene 1	-0.497	0.003098	-0.1905	0.07247	0.1171	0.4948	1.711	1.936	1.153	1.055	0.2294	1.226	1.129	1.256	0.7348	1.634		1.217	2.325
236766_at	C8orf38,MGC40214	BE735175	Chromosome 8 open reading frame 38	-0.3267	-0.01998	0.525	-0.02708	0.008931	-0.1602	1.229	1.728	1.474	1.394	0.2568	0.5146	0.7189	1.649	1.02	1.338		1.216	2.324
203474_at	IQGAP2	NM_006633	IQ motif containing GTPase activating protein 2	-0.01246	0.0447	-0.4606	0.342	0.08082	0.005476	1.334	1.569	1.499	0.5525	1.124	1.055	1.512	1.446	1.579	1.163		1.216	2.323
244598_at	LOC133874,MGC42229	W72060	hypothetical gene LOC133874	-0.2724	0.3085	-0.6599	-0.029	-0.08965	0.7425	1.605	1.656	1.534	0.1916	1.092	0.9195	0.981	1.208	1.259	1.831		1.216	2.322
220987_s_at	NUAK2,SNARK,FLJ90349,DKFZP434J037,DKFZp686F01113	NM_030952	NUAK family, SNF1-like kinase, 2	-0.1055	0.08726	-0.2276	-0.1391	0.347	0.03794	1.81	1.554	0.9662	0.9846	0.7536	1.408	1.687	0.8845	1.777	1.22		1.214	2.319
205733_at	BLM,BS,RECQ2,RECQL2,RECQL3,MGC126616,MGC131618,MGC131620	NM_000057	Bloom syndrome	-0.1731	0.6934	-0.05131	-0.2687	-0.08989	-0.1104	1.423	1.511	1.277	0.8608	0.9905	1.033	0.9577	0.8934	1.398	1.561		1.212	2.317
211825_s_at	EWSR1,EWS	AF327066	Ewing sarcoma breakpoint region 1	-0.2875	0.05816	-0.3346	0.6685	0.1332	-0.2379	1.082	1.008	1.555	0.5746	1.834	1.523	1.521	1.007	1.449	1.223		1.211	2.315
243993_at	PCTK2,PCTAIRE2	AA436887	PCTAIRE protein kinase 2	0.5408	0.862	0.4101	-0.582	-0.5576	-0.6733	1.432	1.319	1.1	0.7119	1.491	0.7589	-0.03366	1.17	0.5751	0.7198		1.211	2.315
217671_at	RFX3,MGC87155,bA32F11.1	BE466926	Regulatory factor X, 3 (influences HLA class II expression)	0.2268	0.3936	-0.582	-0.5123	0.2479	0.226	1.23	1.49	0.5815	0.7312	2.001	0.6569	0.844	0.6051	0.4602	0.9627		1.207	2.308
223217_s_at	NFKBIZ,IKBZ,INAP,MAIL,FLJ30225,FLJ34463	BE646573	Nuclear factor of kappa light polypeptide gene enhancer in B-cells inhibitor, zeta	0.1785	0.5126	-0.1715	-0.3962	0.1549	-0.2783	1.058	1.7	0.8145	0.7059	1.752	0.4297	1.213	1.053	0.8187	1.305		1.206	2.307
213915_at	NKG7,GIG1	NM_005601	Natural killer cell group 7 sequence	-0.6319	0.3443	-0.474	0.3588	-0.08989	0.4926	1.527	1.609	0.8409	0.3803	1.67	0.661	1.031	0.4231	0.9	2.575		1.206	2.306
202497_x_at	SLC2A14,GLUT14	AI631159	Solute carrier family 2 (facilitated glucose transporter), member 14	0.1835	-0.4057	-0.009233	0.5409	0.2681	-0.5776	1.017	1.161	1.352	0.8437	1.649	1.823	1.327	1.244	1.522	1.636		1.204	2.304
210105_s_at	FYN,SLK,SYN,MGC45350	M14333	FYN oncogene related to SRC, FGR, YES	-0.289	-0.3054	-0.2004	0.5416	0.1246	0.1286	1.342	1.516	1.198	0.5963	1.362	1.503	1.263	1.16	1.635	1.457		1.203	2.302
232175_at	ARF1	AI972094	ADP-ribosylation factor 1	0.6603	-0.3746	-0.3071	-0.2851	0.05822	0.2483	1.263	1.714	1.282	0.6641	1.091	0.7283	0.9197	1.515	0.8432	1.591		1.203	2.302
227015_at	ASPHD2,FLJ39838	Z99714	Human DNA sequence from clone CTB-1048E9 on chromosome 22, complete sequence.	0.2924	0.126	-0.05035	0.1232	-0.2851	-0.2061	1.52	1.711	1.643	0.8098	0.3292	0.9145	1.093	1.308	1.135	0.8769		1.202	2.301
236583_at	KCNH2,ERG1,HERG,LQT2,SQT1,HERG1,Kv11.1	AA286867	Potassium voltage-gated channel, subfamily H (eag-related), member 2	-0.4145	0.3784	-0.4456	0.4435	0.1635	-0.1253	1.497	1.238	0.5447	1.055	1.675	1.01	1.166	0.8886	1.911	1.235		1.202	2.3
241722_x_at	241722_x_at	BF724558	Transcribed locus	0.07507	0.2693	-0.223	-0.05088	0.3718	-0.4422	0.9762	1.918	1.255	0.8449	1.014	0.925	0.9692	1.589	0.9721	1.387		1.201	2.3
206896_s_at	GNG7,FLJ00058	NM_005145	Homo sapiens guanine nucleotide binding protein (G protein), gamma 7 (GNG7), mRNA.	-0.4126	0.2015	0.2257	0.5825	0.03706	-0.6341	1.172	1.857	1.87	0.9387	0.1681	0.9597	1.719	1.082	1.279	1.724		1.201	2.299
202241_at	TRIB1,C8FW,GIG2,SKIP1	NM_025195	Tribbles homolog 1 (Drosophila)	-0.08219	0.2996	-0.474	0.5983	-0.4246	0.0829	0.8593	1.476	1.45	0.3847	1.834	1.388	1.499	1.608	1.344	2.117		1.201	2.299
238356_at	DOCK11,ZIZ2,FLJ32122,FLJ43653,bB128O4.1	AW968823	Dedicator of cytokinesis 11	-0.5102	-0.2323	0.4108	0.4257	0.005805	-0.09984	1.672	1.685	0.8746	0.9045	0.8568	1.224	0.7346	0.2432	0.987	0.8778		1.199	2.295
230264_s_at	AP1S2,DC22,SIGMA1B,MGC:1902	AA551090	Adaptor-related protein complex 1, sigma 2 subunit	-0.3224	-0.2248	0.07348	0.3408	0.07385	0.0591	1.348	1.412	0.8777	0.6509	1.694	1.559	1.463	1.186	1.397	1.035		1.196	2.292
212413_at	SEPT6,SEP2,KIAA0128,MGC16619,MGC20339,RP5-876A24.2	D50918	Septin 6	-0.5023	0.09591	-0.2463	0.197	0.4235	0.03217	0.9384	1.801	1.258	0.6138	1.371	1.284	0.819	1.128	1.497	1.551		1.196	2.292
213836_s_at	WIPI1,Atg18,WIPI49,FLJ10055	AW052084	WD repeat domain, phosphoinositide interacting 1	-0.2974	-0.03249	-0.5926	0.5664	0.1465	0.2096	1.047	1.237	1.484	0.7812	1.432	2.147	1.415	2.06	2.052	2.701		1.196	2.291
203817_at	GUCY1B3,GUCB3,GC-SB3,GUC1B3,GUCSB3,GC-S-beta-1	W93728	Guanylate cyclase 1, soluble, beta 3	-0.1606	-0.4425	0.3089	0.8099	-0.2621	-0.2537	1.528	0.6781	1.006	0.602	2.164	1.973	1.544	1.698	2.443	1.903		1.196	2.291
220694_at	DDEF1IT1,HSPC054	NM_014152	gb:NM_014152.1 /DB_XREF=gi:7661759 /GEN=HSPC054 /FEA=FLmRNA /CNT=4 /TID=Hs.278946.0 /TIER=FL /STK=0 /UG=Hs.278946 /LL=29065 /DEF=Homo sapiens HSPC054 protein (HSPC054), mRNA. /PROD=HSPC054 protein /FL=gb:NM_014152.1 gb:AF161539.1	-0.09589	0.8009	-0.03905	-0.5753	-0.1079	0.01726	0.772	1.894	0.5849	0.7432	1.984	0.692	1.084	1.907	0.2356	1.713		1.196	2.29
233866_at	KLHL5	AK001836	Kelch-like 5 (Drosophila)	0.4499	0.1002	0.06531	-0.1117	-0.7538	0.25	1.53	1.356	1.445	0.3181	1.325	2.232	1.335	1.607	1.52	1.616		1.195	2.289
1557811_a_at	PRKCB1,PKCB,PRKCB,PRKCB2,MGC41878,PKC-beta	AF085827	Full length insert cDNA clone YF47B02	-0.2837	0.189	0.4238	-0.5813	-0.3563	0.6085	1.852	2.006	1.186	0.4732	0.4543	1.149	1.444	0.2879	0.8687	1.24		1.194	2.289
224356_x_at	MS4A6A,CDA01,MS4A6,4SPAN3,CD20L3,MST090,MSTP090,4SPAN3.2,MGC22650,MGC131944	AF237908	Membrane-spanning 4-domains, subfamily A, member 6A	-0.3118	-0.07865	0.09272	0.2345	-0.1536	0.2168	1.706	1.672	1.198	0.383	1.012	1.221	1.089	1.414	1.491	0.9435		1.194	2.288
215269_at	TMEM1,EHOC1,GT334,EHOC-1,MGC126777	AI922538	Transmembrane protein 1	0.2071	0.4561	-0.01019	-0.3026	0.208	-0.5584	1.437	1.646	1.133	0.8932	0.8483	0.4367	0.8214	1.38	0.6482	1.363		1.192	2.284
234278_at	EPS15,AF1P,AF-1P,MLLT5	AL110230	Homo sapiens genomic DNA; cDNA DKFZp564A0769 (from clone DKFZp564A0769).	-0.03963	0.1733	0.1254	-0.2218	0.1748	-0.2121	1.564	1.274	1.197	0.9654	0.9537	0.8738	0.7781	0.8941	0.1101	1.27		1.191	2.283
1561181_at	ARID5B,MRF2,FLJ21150,RP11-341A19.1	AI075770	AT rich interactive domain 5B (MRF1-like)	0.07387	0.4181	-0.3858	0.0792	0.01278	-0.1982	1.763	1.407	1.358	-0.04212	1.465	1.067	0.8743	1.233	0.1904	0.465		1.19	2.282
222876_s_at	CENTA2,cent-b,HSA272195	AI761520	Centaurin, alpha 2	-0.5734	-0.1008	-0.7474	0.0768	0.4966	0.8483	1.554	1.316	0.8662	1.007	1.205	0.819	1.334	1.649	1.494	0.7006		1.19	2.281
1557797_a_at	ZFHX1B,SIP1,ZEB2,SIP-1,SMADIP1,KIAA0569	AW611486	Zinc finger homeobox 1b	0.1587	-0.2241	-0.3658	0.3776	0.2491	-0.1955	1.783	1.745	0.9535	0.4092	1.052	1.097	1.324	1.638	0.9332	1.232		1.189	2.279
213620_s_at	ICAM2,CD102	AA126728	Intercellular adhesion molecule 2	0.2821	-0.2436	-0.593	0.312	-0.1281	0.3707	1.13	1.404	1.031	0.1113	2.265	1.22	2.049	1.618	2.211	1.814		1.188	2.278
214617_at	PRF1,P1,PFP,FLH2,HPLH2,MGC65093	AI445650	Perforin 1 (pore forming protein)	-0.3628	0.2253	-0.2526	0.1735	-0.006939	0.2236	1.264	1.688	0.9672	0.6105	1.411	1.249	0.8113	0.5493	0.8271	2.204		1.188	2.278
231205_at	DDEF1,PAP,PAG2,AMAP1,ASAP1,ZG14P,KIAA1249	BF055351	Development and differentiation enhancing factor 1	0.02457	0.3126	0.09296	-0.04367	-0.03074	-0.3557	1.279	1.632	0.7876	0.653	1.588	1.139	0.6937	1.877	0.8437	1.505		1.188	2.278
204924_at	TLR2,TIL4,CD282	NM_003264	Toll-like receptor 2	-0.3373	0.4224	-0.1824	0.1816	-0.06657	-0.01785	2.083	1.847	1.304	0.4253	0.2751	1.077	1.684	1.87	1.545	1.533		1.187	2.277
90610_at	LRCH4,LRN,LRRN1,LRRN4,SAP25,PP14183,FLJ40101,FLJ46315	AI654857	Leucine-rich repeats and calponin homology (CH) domain containing 4	-0.0882	-0.1623	-0.1901	0.2533	0.009411	0.1779	1.357	1.45	1.578	0.924	0.6252	1.389	1.607	0.9508	1.413	1.239		1.187	2.277
223640_at	HCST,DAP10,KAP10,PIK3AP,DKFZP586C1522	AF285447	Hematopoietic cell signal transducer	-0.4991	0.0471	-0.1797	0.1424	0.1582	0.331	1.718	1.41	1.393	0.1437	1.26	0.5211	0.7932	0.8559	0.7543	0.5484		1.185	2.274
224701_at	PARP14,BAL2,KIAA1268	AA056548	Poly (ADP-ribose) polymerase family, member 14	-0.1635	0.2659	-0.3374	0.1694	-0.01247	0.07809	1.665	1.352	1.36	0.6179	0.9178	0.3662	0.6196	1.318	0.3152	0.4917		1.183	2.27
212975_at	DENND3,KIAA0870	AB020677	DENN/MADD domain containing 3	-0.1666	0.06369	0.07637	-0.2997	0.2181	0.1081	1.193	1.313	1.325	0.7374	1.342	1.11	1.072	1.164	0.8762	1.356		1.182	2.269
228415_at	AP1S2,DC22,SIGMA1B,MGC:1902	AA205444	Adaptor-related protein complex 1, sigma 2 subunit	0.06401	0.04181	-0.3956	0.3954	-0.07931	-0.02626	1.557	1.561	1.188	-0.07218	1.675	1.568	0.951	1.482	1.841	2.501		1.181	2.268
235529_x_at	C20orf118,dJ132F21.2	BF437747	Chromosome 20 open reading frame 118	-0.04275	-0.3737	0.1382	0.2915	-0.03748	0.02423	1.75	1.643	1.534	0.3159	0.6606	1.102	1.352	1.416	1.319	1.055		1.181	2.267
210038_at	PRKCQ,PRKCT,MGC126514,MGC141919,nPKC-theta	AL137145	Human DNA sequence from clone RP11-563J2 on chromosome 10 Contains the 3' end of the PRKCQ gene for protein kinase C, theta and a CpG island, complete sequence.	-0.1394	0.2423	-0.2788	0.5166	-0.5294	0.1887	1.542	1.887	1.078	0.893	0.5004	0.5302	0.8139	0.6486	1.078	1.205		1.18	2.266
64064_at	GIMAP5,IAN4,IAN5,IMAP3,hIAN5,HIMAP3,IAN4L1,FLJ11296	AI435089	th95b11.x1 Soares_NSF_F8_9W_OT_PA_P_S1 Homo sapiens cDNA clone IMAGE:2126397 3', mRNA sequence.	-0.6369	-0.06471	-0.2324	0.2139	0.2196	0.5006	1.237	1.457	1.179	0.5455	1.476	0.9589	1.152	1.168	1.362	1.086		1.179	2.264
238327_at	LOC440836	AI962367	similar to MGC52679 protein	-0.5282	0.3729	0.1836	-0.3021	0.1696	0.1043	1.13	1.55	1.349	0.5749	1.286	0.9868	1.164	1.472	1.025	1.055		1.178	2.262
243981_at	STK4,KRS2,MST1,YSK3,DKFZp686A2068	AI763206	Serine/threonine kinase 4	0.09959	0.5102	-0.1119	0.3805	-0.426	-0.4523	1.628	1.901	0.9693	0.9214	0.4682	0.9322	0.9447	1.237	1.072	1.301		1.178	2.262
214023_x_at	TUBB2B,MGC8685,bA506K6.1,DKFZp566F223,RP11-506K6.1,TUBB-PARALOG	AL533838	Tubulin, beta 2B	-0.2048	0.2231	-1.233	0.7844	0.1698	0.2604	0.4424	1.378	1.066	1.294	1.705	1.773	2.196	0.2297	1.383	1.723		1.177	2.261
1559425_at	PRKCH,PKCL,PKC-L,PRKCL,MGC5363,MGC26269,nPKC-eta	AL512701	Protein kinase C, eta	0.3877	0.4679	-0.2769	-0.6328	-0.1005	0.1546	1.38	1.736	1.073	0.3452	1.351	0.2248	0.7625	1.151	0.8	1.164		1.177	2.261
215641_at	SEC24D,FLJ43974,KIAA0755	AK000709	Homo sapiens cDNA FLJ20702 fis, clone KAIA2174.	0.05776	0.2505	0.1132	-0.1172	-0.07402	-0.2302	0.93	1.52	1.505	0.7078	1.214	0.8962	1.07	2	1.024	1.925		1.175	2.258
206039_at	RAB33A,RabS10,MGC1488	NM_004794	RAB33A, member RAS oncogene family	-0.07305	-0.818	0.6994	-0.3361	0.1111	0.4166	1.052	2.014	1.538	0.4977	0.7673	0.6326	1.271	1.07	0.8846	0.4854		1.174	2.256
244508_at	SEPT7,CDC3,CDC10,SEPT7A,Nbla02942	N39126	Septin 7	-0.2505	0.3996	0.7643	-0.02443	-0.2712	-0.6178	1.251	1.582	0.2802	1.391	1.363	0.5591	-0.001203	1.63	0.7649	0.5619		1.173	2.255
228390_at	228390_at	AA489100	CDNA clone IMAGE:5259272	-0.1288	-0.1207	-0.4557	0.6541	0.01061	0.04058	1.573	1.425	1.732	0.6482	0.4879	0.9101	1.619	1.896	1.951	2.204		1.173	2.255
202902_s_at	CTSS,MGC3886	NM_004079	Cathepsin S	-0.1851	0.5544	0.01313	0.1852	-0.2866	-0.2811	1.893	1.539	1.784	0.5717	0.07819	0.9534	1.012	1.316	0.8389	1.447		1.173	2.255
203580_s_at	SLC7A6,LAT3,LAT-2,y+LAT-2,KIAA0245,DKFZp686K15246	NM_003983	Solute carrier family 7 (cationic amino acid transporter, y+ system), member 6	0.2066	-0.01758	0.0831	0.04602	-0.3955	0.07737	1.755	1.599	1.368	0.1801	0.9618	1.318	1.01	1.296	1.18	0.9728		1.173	2.255
210288_at	KLRG1,2F1,MAFA,MAFA-L,MAFA-2F1,MGC13600	AF081675	Killer cell lectin-like receptor subfamily G, member 1	-0.4691	0.1277	-0.1006	0.5837	-0.2589	0.1173	1.895	1.452	0.7758	0.3873	1.354	0.9536	1.278	0.4502	0.7209	2.209		1.173	2.254
229072_at	229072_at	BF968097	CDNA clone IMAGE:5259272	-0.1755	0.1572	-0.3423	0.6984	-0.1053	-0.2326	1.499	1.432	1.616	0.867	0.4456	1.329	1.61	1.775	1.928	2.123		1.172	2.253
235680_at	STAT3,APRF,FLJ20882,MGC16063	AI914925	Signal transducer and activator of transcription 3 (acute-phase response factor)	0.06305	0.1707	0.2238	0.1059	-0.002371	-0.561	1.463	1.264	1.259	0.3568	1.517	0.9	1.112	1.506	0.7278	1.516		1.172	2.253
208579_x_at	H2BFS	NM_017445	H2B histone family, member S	-0.03121	-0.114	-0.5139	0.6551	-0.05623	0.0603	1.245	1.774	1.371	0.9594	0.5091	0.6759	1.58	1.444	1.454	1.51		1.172	2.253
214181_x_at	LST1,B144,LST-1,D6S49E,MGC119006,MGC119007	AI735692	Leukocyte specific transcript 1	-0.3787	0.3753	-0.01597	-0.2089	0.2095	0.0187	1.969	2.099	0.9975	0.257	0.5324	1.001	1.628	1.438	1.46	1.576		1.171	2.252
206965_at	KLF12,AP2REP,AP-2rep,HSPC122	NM_016285	Kruppel-like factor 12	0.1001	-0.08226	-0.1302	0.5397	-0.2726	-0.1547	1.427	2.207	0.8198	0.2149	1.168	0.9775	1.065	0.6876	1.036	1.693		1.167	2.246
205027_s_at	MAP3K8,COT,EST,ESTF,TPL2,Tpl-2,c-COT,FLJ10486	NM_005204	Mitogen-activated protein kinase kinase kinase 8	0.2023	0.408	-0.0453	0.08353	-0.8485	0.2	1.575	1.516	1.156	0.2046	1.385	1.65	1.306	1.551	1.156	2.001		1.167	2.246
208546_x_at	HIST1H2BH,H2B/j,H2BFJ	NM_003524	Histone 1, H2bh	0.2054	0.2842	0.5565	0.01741	-0.365	-0.6986	1.399	1.739	0.9857	1.215	0.4889	0.5937	1.329	1.549	1.671	1.182		1.166	2.243
236782_at	SAMD3,FLJ34563,MGC35163	AI129628	Sterile alpha motif domain containing 3	-0.4368	-0.04066	-0.3829	0.4572	0.359	0.04419	1.666	1.641	0.8094	0.04011	1.666	0.5718	1.094	0.758	0.6319	2.388		1.165	2.242
1558517_s_at	LRRC8C,AD158,FAD158,MGC138551,DKFZp586J1119	CA773938	Leucine rich repeat containing 8 family, member C	-0.3092	0.04662	-0.4529	0.393	0.2616	0.06078	1.202	1.653	0.7351	0.6511	1.574	1.127	1.241	1.405	1.808	1.288		1.163	2.24
241837_at	ARID5B,MRF2,FLJ21150,RP11-341A19.1	AI289774	AT rich interactive domain 5B (MRF1-like)	0.4458	0.5506	0.1319	-0.4476	0.1467	-0.8274	1.817	1.305	1.187	0.8622	0.6428	0.8111	0.509	0.8631	0.4239	0.6956		1.163	2.239
244868_at	ZHX2,KIAA0854	AA001941	Zinc fingers and homeoboxes 2	-0.0175	-0.01806	0.3683	0.0643	-0.2892	-0.1078	1.299	0.8327	1.135	0.7624	1.784	0.9407	0.7137	1.361	1.024	1.402		1.163	2.239
241940_at	ABHD3,LABH3,MGC11259	BF477544	Transcribed locus	0.08421	0.6954	-0.3812	-0.4414	-0.5193	0.5624	1.669	1.087	1.43	0.5958	1.03	0.4841	0.7115	1.122	0.6307	1.443		1.162	2.238
38149_at	ARHGAP25	D29642	Rho GTPase activating protein 25	-0.04275	-0.3362	-0.0364	0.1934	0.1097	0.1122	2.053	1.588	1.242	0.5742	0.346	1.123	0.9264	0.5418	0.7735	1.175		1.161	2.236
241508_at	ANKRD12,GAC-1,ANCO-2,FLJ20053,KIAA0874,Nbla00144	T63605	Ankyrin repeat domain 12	-0.2541	0.8562	-0.4137	-0.2242	0.5172	-0.4814	1.149	1.697	0.7931	1.045	1.117	0.1861	0.3573	1.535	0.5636	0.7429		1.16	2.235
205255_x_at	TCF7,TCF-1,MGC47735	NM_003202	Transcription factor 7 (T-cell specific, HMG-box)	0.1229	-0.3508	-0.7335	0.4312	0.4196	0.1106	1.624	1.664	0.9234	0.9634	0.6257	1.325	1.218	0.4839	1.938	0.6121		1.16	2.235
203028_s_at	CYBA	NM_000101	Cytochrome b-245, alpha polypeptide	0.1523	0.2484	-0.4646	0.2009	0.01037	-0.1472	1.472	1.428	1.867	0.5109	0.5165	0.9734	1.437	1.787	1.462	2.065		1.159	2.233
204950_at	CARD8,DACAR,NDPP1,TUCAN,CARDINAL,KIAA0955,MGC57162	NM_014959	Caspase recruitment domain family, member 8	-0.4248	0.547	-0.4545	0.299	-0.4657	0.4991	1.154	1.551	1.085	0.459	1.542	0.7195	1.084	1.092	0.869	1.556		1.158	2.232
212486_s_at	FYN,SLK,SYN,MGC45350	N20923	Transcribed locus	0.06978	-0.008684	-0.7058	0.6998	-0.365	0.3099	1.483	1.627	1.035	0.6347	1.001	1.645	1.413	1.345	1.994	1.474		1.156	2.229
209644_x_at	CDKN2A,ARF,MLM,p14,p16,p19,CMM2,INK4,MTS1,TP16,CDK4I,CDKN2,INK4a,p14ARF,p16INK4,p16INK4a	U38945	Cyclin-dependent kinase inhibitor 2A (melanoma, p16, inhibits CDK4)	0.05054	0.037	0.04391	-0.162	0.643	-0.6125	1.044	1.67	0.7241	1.109	1.23	1.632	1.135	1.049	-0.1936	1.167		1.155	2.227
205241_at	SCO2,SCO1L,MGC125823,MGC125825	NM_005138	SCO cytochrome oxidase deficient homolog 2 (yeast)	-0.1207	-0.07505	-0.06526	-0.02154	-0.2957	0.5782	1.111	1.504	1.544	0.137	1.48	0.9385	0.824	1.539	0.8788	1.106		1.155	2.227
240456_at	FLJ31104	AA459699	hypothetical gene supported by AK055666; BC039324	0.3595	0.1065	-0.4868	0.4139	-0.6393	0.2462	1.64	0.9053	1.127	0.3921	1.703	1.328	1.125	1.39	1.601	1.491		1.154	2.225
209312_x_at	HLA-DRB1,DRB1,HLA DRB1,HLA-DR1B	U65585	Major histocompatibility complex, class II, DR beta 1	-0.4104	-0.008443	-0.2223	0.4202	0.2152	0.005716	1.629	1.431	1.466	0.1199	1.118	1.268	1.263	1.272	0.9397	0.8766		1.153	2.224
243434_at	C1orf75,FLJ10874,RP11-384C4.5	BE674989	Chromosome 1 open reading frame 75	-0.105	-0.7606	0.2317	0.1138	0.5206	-0.0005353	0.9303	1.71	1.411	0.7615	0.933	1.248	1.281	1.629	0.2755	1.217		1.149	2.218
204972_at	OAS2,MGC78578	NM_016817	2'-5'-oligoadenylate synthetase 2, 69/71kDa	-0.2115	0.3145	0.1988	-0.6809	-0.07499	0.4542	1.539	1.572	1.649	0.4227	0.5538	0.774	1.616	0.8751	0.446	0.9846		1.147	2.215
203047_at	STK10,LOK,PRO2729	NM_005990	Serine/threonine kinase 10	-0.3325	0.1358	-0.4949	-0.01553	0.4259	0.2813	1.606	1.546	0.7364	0.6855	1.163	0.8421	0.8286	0.6546	0.9829	0.8016		1.147	2.215
40420_at	STK10,LOK,PRO2729	AB015718	Serine/threonine kinase 10	-0.08098	0.02233	-0.09195	-0.1651	0.1609	0.1548	1.396	1.486	0.8522	0.8894	1.113	1.226	1.208	0.6277	1.122	0.9463		1.147	2.215
215796_at	TRA@,TRA,TCRA,TCRD,TRDD3,FLJ22602,MGC22624,MGC23964,MGC71411,MGC117436	BF976764	T cell receptor alpha locus	-0.289	0.2688	-0.4168	0.1607	0.2847	-0.00847	1.452	1.906	0.9039	1.113	0.3595	1.386	0.7221	0.6375	1.533	1.128		1.147	2.214
231288_at	KIAA1509	BF475370	KIAA1509	-0.4356	0.8031	0.5128	-0.7304	-0.02642	-0.1234	1.682	1.626	1.06	0.4756	0.888	0.6134	0.7211	1.094	1.024	1.134		1.146	2.214
244408_at	RAPGEF1,C3G,GRF2,DKFZp781P1719	AA927995	Rap guanine nucleotide exchange factor (GEF) 1	-0.4554	0.401	0.1511	0.4271	-0.1904	-0.3336	1.248	1.494	0.9035	0.5222	1.561	0.6889	0.6999	0.8217	1.16	1.218		1.146	2.213
218723_s_at	RGC32,KIAA0564,MGC87338,bA157L14.2	NM_014059	response gene to complement 32	-0.3424	-0.1395	-0.2365	0.7623	-0.2303	0.1863	1.067	1.247	1.491	0.5616	1.362	1.712	1.063	1.026	1.282	1.952		1.146	2.212
204150_at	STAB1,FEX1,FEEL-1,FELE-1,STAB-1,CLEVER-1,KIAA0246	NM_015136	Stabilin 1	-0.2606	-0.479	-0.3221	0.342	0.4862	0.2334	0.6925	1.009	1.009	0.8281	2.188	0.9082	0.9394	1.589	1.576	0.9514		1.145	2.212
231769_at	FBXO6,FBG2,FBS2,FBX6,Fbx6b	AF129536	F-box protein 6	0.3985	0.1325	-0.4853	-0.1502	-0.07234	0.1769	1.601	1.23	2.093	0.2868	0.5045	0.6569	0.8425	1.59	0.8656	0.69		1.143	2.209
219761_at	CLEC1A,CLEC1,MGC34328	NM_016511	C-type lectin domain family 1, member A	-0.1661	0.3498	-0.2247	0.4149	-0.4696	0.09564	0.81	0.9019	0.9734	0.5677	2.462	1.832	1.664	1.127	1.413	1.408		1.143	2.208
223533_at	LRRC8C,AD158,FAD158,MGC138551,DKFZp586J1119	AL136919	Leucine rich repeat containing 8 family, member C	-0.09854	0.4751	-0.323	0.4002	0.1419	-0.5956	1.498	1.342	1.324	0.4895	1.061	2.108	1.117	1.526	1.632	1.555		1.143	2.208
38241_at	BTN3A3,BTF3	U90548	Butyrophilin, subfamily 3, member A3	-0.6508	0.1637	0.3466	-0.05833	0.05846	0.1404	1.277	1.845	1.649	0.3267	0.6137	0.1933	1.334	1.264	0.4828	0.8627		1.142	2.207
219454_at	EGFL6,W80,MAEG,DKFZp564P2063	NM_015507	EGF-like-domain, multiple 6	0.1063	0.2702	-0.3115	-0.5678	0.1837	0.319	1.23	1.131	0.8304	0.8848	1.629	1.379	1.089	1.523	1.619	2.281		1.141	2.205
208091_s_at	ECOP,FLJ20532,DKFZP564K0822	NM_030796	EGFR-coamplified and overexpressed protein	0.02842	-0.05293	-0.2639	0.3108	-0.1611	0.1387	1.596	1.402	1.448	0.5992	0.6567	1.011	0.9255	1.02	1.283	1.336		1.14	2.204
211287_x_at	CSF2RA,GMR,CD116,CSF2R,CDw116,CSF2RX,CSF2RY,GMCSFR,CSF2RAX,CSF2RAY,MGC3848,MGC4838,GM-CSF-R-alpha	M64445	Colony stimulating factor 2 receptor, alpha, low-affinity (granulocyte-macrophage)	-0.1045	-0.1239	-0.08089	0.5644	-0.2161	-0.03901	1.475	1.719	1.589	0.5441	0.3737	0.3631	1.015	1.237	1.828	0.6617		1.14	2.204
213125_at	OLFML2B,MGC51337,RP11-227F8.1	AW007573	Olfactomedin-like 2B	-0.06175	-0.5196	-0.543	0.4543	0.486	0.1841	0.8971	1.064	0.8311	0.8596	2.042	1.87	1.238	1.914	2.026	1.925		1.139	2.202
219441_s_at	LRRK1,Roco1,FLJ23119,FLJ27465,KIAA1790	NM_024652	Leucine-rich repeat kinase 1	-0.3731	0.1053	0.4671	-0.137	0.06351	-0.1258	1.345	1.024	1.703	1.176	0.447	0.6168	0.3479	1.4	1.081	0.647		1.139	2.202
1560259_at	RORA,ROR1,ROR2,ROR3,RZRA,NR1F1,MGC119326,MGC119329	BC029440	RAR-related orphan receptor A	-0.1154	0.2491	-0.008031	0.04434	0.4554	-0.6255	0.6242	1.66	1.457	0.6487	1.301	0.6423	1.336	0.6755	0.8264	1.312		1.138	2.201
223655_at	CD163L1,M160,CD163B	AF264014	CD163 molecule-like 1	-0.2553	-0.2703	-0.06141	-0.2384	0.4251	0.4003	1.245	1.221	1.353	0.4496	1.412	1.058	0.6807	1.309	1.291	1.433		1.136	2.198
214438_at	HLX1,HB24	M60721	H2.0-like homeobox 1 (Drosophila)	-0.4765	-0.07168	-0.1441	0.1751	0.2472	0.27	1.276	1.151	0.8679	0.4304	1.951	1.082	0.774	0.9535	1.032	1.126		1.135	2.197
238769_at	MAP4K4,HGK,NIK,FLH21957,FLJ10410,FLJ20373,FLJ90111,KIAA0687	AW450572	Mitogen-activated protein kinase kinase kinase kinase 4	0.1054	-0.4867	0.4868	-0.08839	0.5478	-0.5649	1.803	1.351	0.07632	1.276	1.168	1.515	1.161	1.01	1.02	1.102		1.135	2.196
221558_s_at	LEF1,TCF1ALPHA,DKFZp586H0919	AF288571	Lymphoid enhancer-binding factor 1	0.2318	-0.1972	-0.9549	0.5098	0.1087	0.3017	1.156	1.288	0.8837	0.8112	1.534	1.479	1.316	1.013	1.755	0.5609		1.135	2.196
239614_x_at	GLS,GLS1,FLJ10358,KIAA0838,DKFZp686O15119	AW173003	xj82a03.x1 Soares_NFL_T_GBC_S1 Homo sapiens cDNA clone IMAGE:2663692 3' similar to contains MER28.t3 MER28 repetitive element ; mRNA sequence.	-0.04732	0.2147	1.087	-0.5267	-0.1156	-0.6122	0.9057	1.673	0.958	0.8004	1.334	1.02	0.6838	1.259	0.6838	1.473		1.134	2.195
219423_x_at	TNFRSF25,DR3,TR3,DDR3,LARD,APO-3,TRAMP,WSL-1,WSL-LR,TNFRSF12	NM_003790	Tumor necrosis factor receptor superfamily, member 25	0.03467	-0.7103	-0.2634	-0.001828	0.4771	0.4638	0.9791	1.662	1.308	0.6501	1.065	0.6509	0.685	0.8111	0.6129	0.004508		1.133	2.193
244511_at	PDE4DIP,MMGL,CMYA2,MGC75440,DKFZp781J054	AV700591	Phosphodiesterase 4D interacting protein (myomegalin)	0.334	0.1834	-0.2006	-0.04727	0.0349	-0.3045	1.428	1.275	1.347	1.029	0.5814	0.5564	0.7839	1.274	0.9065	1.36		1.132	2.192
230389_at	FNBP1,FBP17,KIAA0554,MGC126804	BE046511	Formin binding protein 1	-0.1481	0.2957	0.8105	0.1083	-0.5294	-0.537	1.678	1.667	0.9972	0.4328	0.8827	0.461	0.8312	1.182	0.5888	0.9139		1.132	2.191
239695_at	JAK1,JAK1A,JAK1B	AI280194	qk55c12.x1 NCI_CGAP_Co8 Homo sapiens cDNA clone IMAGE:1872886 3', mRNA sequence.	-0.09469	0.5453	0.5854	-0.4168	-0.4198	-0.1994	1.522	1.781	1.065	0.6391	0.6331	0.6875	0.5182	1.094	0.6581	0.7249		1.128	2.186
209760_at	KIAA0922,FLJ10592,TMEM131L,DKFZp586H1322	AL136932	Homo sapiens mRNA; cDNA DKFZp586H1322 (from clone DKFZp586H1322).	-0.2678	-0.3347	0.3676	0.1328	0.2698	-0.1676	1.917	1.467	1.088	0.5641	0.6043	1.291	1.043	0.7568	1.527	0.8201		1.128	2.186
240165_at	240165_at	AI678013	Transcribed locus, weakly similar to XP_209041.2 PREDICTED: similar to KIAA1503 protein [Homo sapiens]	0.5079	0.4381	0.1824	-0.7982	0.1005	-0.4307	1.628	1.388	0.8424	1.045	0.7337	0.7101	0.8091	1.038	0.5754	0.9509		1.128	2.185
239966_at	MEF2C	AI243098	MADS box transcription enhancer factor 2, polypeptide C (myocyte enhancer factor 2C)	-0.3311	0.6292	-0.3997	0.1287	0.07241	-0.0996	1.312	1.479	0.8143	0.772	1.254	0.8118	1.202	1.461	1.149	1.182		1.126	2.183
219358_s_at	CENTA2,cent-b,HSA272195	NM_018404	Centaurin, alpha 2	-0.2147	0.2637	-0.03376	0.02727	-0.2484	0.2058	1.569	1.267	1.134	0.7759	0.8767	0.5055	1.095	1.403	1.13	0.8054		1.125	2.181
228585_at	ENTPD1,CD39,ATPDase,NTPDase-1	AI301948	Ectonucleoside triphosphate diphosphohydrolase 1	-0.3058	-0.4968	0.6498	0.5853	-0.1548	-0.2778	1.07	1.237	1.039	0.301	1.971	1.541	1.132	1.468	1.787	1.574		1.124	2.179
230492_s_at	KIAA1434,FLJ11085,MGC26147,RP5-1022P6.2	BE328402	hypothetical protein KIAA1434	-0.08243	0.5388	0.2658	-0.2387	-0.4724	-0.01112	1.456	1.329	1.546	0.3123	0.9715	1.056	1.08	1.691	0.7035	1.604		1.123	2.178
230550_at	MS4A6A,CDA01,MS4A6,4SPAN3,CD20L3,MST090,MSTP090,4SPAN3.2,MGC22650,MGC131944	AA045175	Membrane-spanning 4-domains, subfamily A, member 6A	-0.2079	-0.3456	-0.2665	0.461	-0.1579	0.5169	1.264	1.664	1.093	0.6066	0.9859	0.8772	1.229	1.639	1.302	1.19		1.123	2.178
228071_at	KCNH2,ERG1,HERG,LQT2,SQT1,HERG1,Kv11.1	AA858297	Potassium voltage-gated channel, subfamily H (eag-related), member 2	-0.7754	0.4345	0.1413	0.7231	-0.6028	0.07929	1.329	1.262	0.6685	0.7706	1.581	1.08	1.269	0.9576	1.43	1.594		1.122	2.177
1555392_at	TES,TESS,TESS-2,TESTIN,MGC1146,DKFZP586B2022	AY143171	Testis derived transcript (3 LIM domains)	0.2131	0.07259	0.5311	0.1809	-0.8478	-0.1499	1.17	1.219	1.014	0.4607	1.746	0.6375	0.8461	1.072	0.8259	1.271		1.122	2.176
203717_at	DPP4,CD26,ADABP,ADCP2,DPPIV,TP103	NM_001935	Dipeptidyl-peptidase 4 (CD26, adenosine deaminase complexing protein 2)	-0.8951	-0.2898	0.3043	0.11	0.2124	0.5583	1.662	0.6822	1.279	0.9783	1.001	1.428	1.013	0.9533	2.394	1.465		1.121	2.174
205821_at	KLRK1,KLR,CD314,NKG2D,NKG2-D,D12S2489E	NM_007360	Killer cell lectin-like receptor subfamily K, member 1	-0.2618	-0.196	-0.3175	1.026	-0.3719	0.1211	0.9524	1.549	1.401	0.2556	1.441	0.1741	1.081	0.6041	1.169	1.735		1.12	2.173
211286_x_at	CSF2RA,GMR,CD116,CSF2R,CDw116,CSF2RX,CSF2RY,GMCSFR,CSF2RAX,CSF2RAY,MGC3848,MGC4838,GM-CSF-R-alpha	L29349	Colony stimulating factor 2 receptor, alpha, low-affinity (granulocyte-macrophage)	0.1722	0.2813	-0.5904	0.1097	0.03754	-0.01039	1.661	2.091	1.12	0.4746	0.2451	1.014	1.038	0.4308	1.684	0.722		1.118	2.171
210629_x_at	LST1,B144,LST-1,D6S49E,MGC119006,MGC119007	AF000425	Leukocyte specific transcript 1	-0.394	0.5965	-0.4728	-0.09584	0.1421	0.224	1.518	1.782	0.9576	0.5835	0.745	0.743	1.573	1.133	1.555	1.899		1.117	2.169
204061_at	PRKX,PKX1	NM_005044	Protein kinase, X-linked	0.07218	-0.3655	-0.6154	-0.2976	0.5521	0.6542	1.252	1.238	1.016	0.9993	1.07	0.9149	1.063	0.9468	1.09	0.5369		1.115	2.166
236708_at	CAPZB,CAPB,CAPZ,CAPPB,MGC104401,MGC129749,MGC129750	BE675714	Capping protein (actin filament) muscle Z-line, beta	0.2972	0.4193	0.07997	0.4728	-1.097	-0.1725	1.435	0.9873	0.9823	0.8233	1.342	0.7057	0.3099	1.421	0.5927	1.307		1.114	2.165
243888_at	CD47,IAP,OA3,MER6	AI610684	CD47 molecule	0.1491	-0.1126	0.7167	0.1848	-0.8194	-0.1186	1.578	0.6516	0.7578	1.398	1.181	0.9226	0.6495	0.4437	1.235	-0.7741		1.113	2.164
203332_s_at	INPP5D,SHIP,SHIP1,hp51CN,SIP-145,MGC104855,MGC142140,MGC142142	NM_005541	Inositol polyphosphate-5-phosphatase, 145kDa	-0.2988	-0.5475	-0.3689	0.3615	0.5879	0.2659	1.49	1.198	0.8869	0.9254	1.067	1.024	0.8392	0.795	0.6891	0.5813		1.113	2.163
203305_at	F13A1,F13A	NM_000129	Coagulation factor XIII, A1 polypeptide	0.2811	-0.4292	-0.4656	0.2374	-0.1998	0.5761	0.1175	1.13	1.288	1.185	1.843	1.694	1.383	2.49	1.897	1.627		1.113	2.162
242384_at	CPEB4,KIAA1673	AI452469	Transcribed locus	0.3857	-0.8397	0.3214	0.2295	0.2943	-0.3913	1.132	1.253	1.524	0.4962	1.155	1.397	1.431	2.057	1.567	2.811		1.112	2.162
204781_s_at	FAS,APT1,CD95,FAS1,APO-1,FASTM,ALPS1A,TNFRSF6	NM_000043	Fas (TNF receptor superfamily, member 6)	-0.2474	-0.03297	-0.2324	0.5471	0.1792	-0.2136	1.29	1.402	1.319	0.8254	0.7228	1.054	1.116	1.098	0.9454	1.11		1.112	2.161
228442_at	NFATC2,NFAT1,NFATP,KIAA0611	AI770171	Transcribed locus	-0.2137	-0.1869	-0.379	-0.09584	0.373	0.5025	1.586	1.201	1.39	0.2979	1.083	1.259	1.288	0.5051	1.272	1.51		1.112	2.161
227211_at	PHF19,PCL3,MGC23929,MGC131698	BE544837	PHD finger protein 19	0.1258	-0.4432	0.2375	0.9318	-0.9004	0.04852	0.9057	1.357	1.418	0.6893	1.181	1.413	0.9983	1.192	1.539	1.093		1.11	2.159
240890_at	CASP4,TX,ICH-2,Mih1/TX,ICEREL-II,ICE(rel)II	AA041298	Caspase 4, apoptosis-related cysteine peptidase	-0.2967	0.04037	0.4022	0.2252	-0.4212	0.0502	1.431	1.556	1.374	0.4602	0.7255	1.065	1.121	0.8131	1.336	1.286		1.109	2.157
207038_at	SLC16A6,MCT6,MCT7	NM_004694	Solute carrier family 16 (monocarboxylic acid transporters), member 6	-0.2209	0.634	-1.219	0.3023	0.2388	0.2644	1.093	1.522	1.022	1.021	0.8878	2.763	1.19	0.6767	2.117	3.04		1.109	2.157
1558438_a_at	immunoglobulin epsilon chain membrane-bound form	S55277	Epsilon , IgE=membrane-bound IgE, epsilon m/s isoform {alternative splicing} [human, mRNA Partial, 216 nt]	-0.8617	-0.6502	0.5339	0.006347	0.7623	0.2094	0.5891	1.434	1.35	0.8675	1.297	0.7673	1.63	1.176	2.377	0.9923		1.108	2.155
219607_s_at	MS4A4A,MS4A4,MS4A7,4SPAN1,CD20L1,CD20-L1,HDCME31P,MGC22311	NM_024021	Membrane-spanning 4-domains, subfamily A, member 4	-0.1692	0.08124	-0.3807	0.2228	-0.1957	0.4417	1.235	1.349	1.021	0.5501	1.378	1.23	1.145	1.591	1.396	1.356		1.107	2.153
206472_s_at	TLE3,ESG,ESG3,GRG3,FLJ39460,HsT18976,KIAA1547	NM_005078	Transducin-like enhancer of split 3 (E(sp1) homolog, Drosophila)	-0.107	-0.2258	-0.02991	-0.1045	0.3412	0.1259	1.204	0.9077	1.198	0.9298	1.293	1.06	1.171	0.9581	1.324	1.525		1.107	2.153
221724_s_at	CLEC4A,DCIR,LLIR,DDB27,CLECSF6,HDCGC13P	AF200738	C-type lectin domain family 4, member A	0.3449	0.2462	-0.2115	-0.4245	-0.2342	0.2791	1.451	1.482	1.493	0.1654	0.9414	1.309	1.605	1.279	1.529	1.691		1.107	2.153
223763_at	DTNBP1,SDY,DBND,HPS7,My031,FLJ30031,MGC20210,DKFZP564K192	AL136637	Dystrobrevin binding protein 1	-0.1971	0.7689	-1.072	-0.04896	0.5497	-0.0002949	0.792	1.735	1.191	0.8757	0.9376	0.8577	0.8774	1.223	0.2787	0.507		1.106	2.153
225647_s_at	CTSC,JP,HMS,JPD,PLS,CPPI,DPP1,DPPI,PALS	AI246687	Cathepsin C	-0.1298	-0.1664	0.09296	0.1713	-0.07835	0.1103	1.553	0.9556	1.373	0.5232	1.103	1.455	0.9014	1.368	1.229	0.987		1.102	2.146
208894_at	HLA-DRA,HLA-DRA1	M60334	Major histocompatibility complex, class II, DR alpha	-0.3392	0.0685	-0.08329	0.1004	-0.03675	0.2904	1.485	1.446	1.585	-0.197	1.188	0.8137	1.047	1.262	0.6819	0.9911		1.101	2.146
243667_at	AP1GBP1,SYNG,MGC104959	AW977986	AP1 gamma subunit binding protein 1	0.2936	0.459	-0.7517	0.5312	-0.5047	-0.02747	1.237	1.796	1.081	0.8918	0.4978	0.5608	0.1952	1.138	1.158	0.9502		1.101	2.145
1564568_at	ELL,Men,ELL1,C19orf17,ELL_HUMAN,DKFZp434I1916	AL050168	Elongation factor RNA polymerase II	0.2742	0.7382	0.6772	-0.488	-0.7651	-0.4365	1.524	1.453	1.154	0.5232	0.8476	0.9625	0.711	1.166	0.9938	1.616		1.101	2.144
223280_x_at	MS4A6A,CDA01,MS4A6,4SPAN3,CD20L3,MST090,MSTP090,4SPAN3.2,MGC22650,MGC131944	AF253977	Membrane-spanning 4-domains, subfamily A, member 6A	-0.5479	0.2435	-0.03376	0.3605	-0.182	0.1596	1.642	1.614	0.9883	0.3388	0.92	1.081	1.131	1.351	1.483	0.8112		1.1	2.144
239761_at	GCNT1,G6NT,C2GNT,C2GNT1,NACGT2,NAGCT2,C2GNT-L,MGC126335,MGC126336	AI088120	Transcribed locus	-0.3544	0.264	0.2348	-0.2783	0.1659	-0.03203	1.538	1.361	0.5486	1.085	0.9664	1.076	0.8269	1.236	0.9769	0.898		1.1	2.143
202695_s_at	STK17A,DRAK1	NM_004760	Serine/threonine kinase 17a (apoptosis-inducing)	-0.6165	0.2558	-0.3288	0.4276	0.2285	0.03337	1.579	1.222	1.081	0.69	0.9063	1.285	1.119	0.5625	1.345	1.431		1.096	2.137
201762_s_at	PSME2,PA28B,REGbeta,PA28beta	NM_002818	Proteasome (prosome, macropain) activator subunit 2 (PA28 beta)	-0.1846	0.1279	0.3324	-0.1288	-0.315	0.168	1.496	1.43	1.945	0.3645	0.2417	0.5889	1.255	1.368	0.6302	0.8716		1.095	2.137
220532_s_at	TMEM176B,LR8,FLJ26014,MGC110857	NM_014020	Potassium voltage-gated channel, subfamily H (eag-related), member 2	-0.18	-0.6466	0.2158	-0.1891	0.5437	0.2563	0.8408	1.198	0.9552	0.5638	1.918	0.9686	1.395	1.296	1.554	1.082		1.095	2.137
230405_at	RAD50,hRad50,RAD50-2	AI143416	RAD50 homolog (S. cerevisiae)	-0.0276	0.321	-0.4166	0.3254	-0.08292	-0.1193	1.43	1.55	1.302	0.7653	0.4276	0.4934	0.7137	1.019	0.5521	1.008		1.095	2.136
235879_at	MBNL1,EXP,MBNL,EXP35,EXP40,EXP42,KIAA0428,DKFZp686P06174	AI697540	Transcribed locus	0.2232	0.3337	0.1343	0.002019	-0.5434	-0.1499	1.329	1.536	0.8722	0.6641	1.072	0.7832	0.7264	1.088	0.7076	0.9129		1.095	2.136
217933_s_at	LAP3,LAP,PEPS,LAPEP	NM_015907	Leucine aminopeptidase 3	0.01207	0.004301	0.1656	0.2757	-0.5006	0.04299	1.529	1.563	1.701	-4.108e-05	0.6721	0.9962	1.192	1.719	0.6985	0.8461		1.093	2.133
1564733_at	MAPRE2,EB1,EB2,RP1	BC013931	Microtubule-associated protein, RP/EB family, member 2	-0.8059	0.5597	-0.1359	-0.1456	0.09381	0.434	1.179	1.209	0.5615	1.339	1.178	0.6976	0.8024	0.764	0.5441	-0.1638		1.093	2.133
236172_at	LTB4R,BLT1,BLTR,P2Y7,GPR16,LTBR1,P2RY7,CMKRL1,LTB4R1	AW206817	Transcribed locus, strongly similar to NP_858043.1 leukotriene B4 receptor; chemokine receptor-like 1; G protein-coupled receptor 16; purinergic receptor P2Y, G-protein coupled, 7 [Homo sapiens]	-0.9242	0.01584	-0.1403	0.1429	0.7921	0.1137	1.303	1.299	0.6539	0.9521	1.256	0.7481	1.052	0.5144	1.231	1.143		1.093	2.133
225931_s_at	C17orf27,KIAA1554	AI954660	Chromosome 17 open reading frame 27	0.07867	0.2296	0.1168	-0.4657	-0.02425	0.06487	1.681	1.458	1.388	0.547	0.3896	0.5665	0.9426	1.23	0.9065	0.7814		1.093	2.133
230590_at	SSH2,SSH-2,KIAA1725,MGC78588	BE675486	Slingshot homolog 2 (Drosophila)	-0.06127	0.182	0.0201	-0.09632	-0.3849	0.3404	1.502	1.799	0.8474	0.5138	0.8007	1.19	1.074	1.05	0.5371	0.7872		1.093	2.133
235122_at	235122_at	AI800713	CDNA clone IMAGE:6254031	-0.2587	-0.164	0.2396	0.1506	-0.2779	0.3104	1.481	1.19	0.9934	0.8747	0.9236	0.9029	0.712	0.6967	0.7971	0.9447		1.093	2.132
217838_s_at	EVL,RNB6	NM_016337	Enah/Vasp-like	-0.4883	-0.05172	-0.2338	-0.3041	0.5297	0.5482	1.144	1.575	0.7032	0.2455	1.793	0.4194	0.5256	0.506	0.4708	0.5838		1.092	2.132
202329_at	CSK,MGC117393	NM_004383	C-src tyrosine kinase	-0.3537	0.2863	-0.3502	0.04843	0.02384	0.3452	1.749	1.382	0.972	0.797	0.5574	1.251	0.8247	0.8426	0.8882	0.9766		1.092	2.131
204430_s_at	SLC2A5,GLUT5	NM_003039	Solute carrier family 2 (facilitated glucose/fructose transporter), member 5	0.01472	-0.2426	0.1322	-0.1213	0.2595	-0.04237	1.647	1.295	1.388	0.3128	0.8089	1.439	1.314	1.563	1.18	2.079		1.09	2.129
205013_s_at	ADORA2A,RDC8,hA2aR,ADORA2	NM_000675	Adenosine A2a receptor	0.3574	0.1591	-0.929	0.191	-0.1163	0.3378	1.17	1.557	1.368	0.3207	1.033	0.7586	1.135	1.355	1.358	1.442		1.09	2.129
213672_at	MARS,METRS,MTRNS	AA621558	Methionine-tRNA synthetase	0.08108	-0.4114	0.1177	0.3937	0.06471	-0.2458	0.6778	1.526	1.234	0.7312	1.275	0.8907	0.4314	1.093	0.541	1.169		1.089	2.127
210042_s_at	CTSZ,CTSX	AF073890	Cathepsin Z	-0.2789	-0.03129	-0.3418	0.1117	0.03225	0.508	2.189	0.9075	1.242	0.2457	0.8515	1.61	0.8144	1.562	1.184	0.9519		1.087	2.124
235190_at	CALM2,PHKD,CAMII,PHKD2	BF591288	Calmodulin 2 (phosphorylase kinase, delta)	0.4682	-0.2854	0.603	-0.3863	-0.219	-0.1804	1.079	0.9	1.44	0.9307	1.084	1.021	-0.01395	1.431	1.116	0.4784		1.087	2.124
210113_s_at	NALP1,CARD7,DEFCAP,PP1044,KIAA0926,DEFCAP-L/S,DKFZp586O1822	AF310105	NACHT, leucine rich repeat and PYD (pyrin domain) containing 1	-0.3541	-0.06182	0.414	0.1677	0.1474	-0.3131	1.195	1.467	0.6873	0.8802	1.205	0.5925	0.5776	0.4526	0.8271	1.053		1.087	2.124
230448_at	MGC15523,FLJ35718	AI869717	hypothetical protein MGC15523	0.4502	-0.9022	-0.7308	0.6055	0.6185	-0.04117	1.152	1.114	1.505	0.7901	0.8707	1.616	1.695	1.613	1.745	2.355		1.086	2.123
226743_at	SLFN11,SLFN8/9,FLJ34922	AW003459	Schlafen family member 11	-0.187	-0.03609	-0.2268	0.3406	-0.07066	0.18	1.248	1.151	1.166	0.3549	1.503	1.298	1.283	1.379	0.9582	1.475		1.085	2.121
38964_r_at	WAS,THC,IMD2,WASP	U12707	Wiskott-Aldrich syndrome (eczema-thrombocytopenia)	-0.4135	-0.2107	-0.1489	0.104	0.2078	0.4614	1.17	1.851	0.8833	0.6968	0.8149	0.9241	1.648	0.8809	0.8904	0.7422		1.083	2.119
203579_s_at	SLC7A6OS,FLJ13291	AI660619	Solute carrier family 7, member 6 opposite strand	-0.1118	0.2527	-0.1473	-0.09777	-0.1079	0.212	1.405	1.352	0.9787	0.472	1.208	1.155	0.8805	0.998	0.993	1.211		1.083	2.119
241294_at	AP1G1,ADTG,CLAPG1,MGC18255	AI939422	Adaptor-related protein complex 1, gamma 1 subunit	-0.2195	0.1623	0.439	0.1509	0.197	-0.7296	1.43	1.04	0.8003	0.7812	1.36	0.857	0.907	0.7965	0.8161	1.382		1.082	2.118
219528_s_at	BCL11B,RIT1,CTIP2,CTIP-2	NM_022898	B-cell CLL/lymphoma 11B (zinc finger protein)	-0.4053	0.2375	-0.7409	0.4396	0.2289	0.2402	1.462	1.69	0.9737	0.9921	0.2936	0.6163	0.8192	0.1172	1.184	0.6941		1.082	2.117
236571_at	SLC2A14,GLUT14	AW197431	Solute carrier family 2 (facilitated glucose transporter), member 14	0.05367	0.07187	0.3471	-0.1848	0.2378	-0.5257	1.01	1.278	0.7229	0.7225	1.666	0.9844	0.7459	1.332	0.8872	1.657		1.08	2.114
207375_s_at	IL15RA,MGC104179	NM_002189	Interleukin 15 receptor, alpha	-0.1005	-0.3232	0.3892	-0.0201	0.1154	-0.06089	1.082	0.9503	1.404	0.3779	1.582	1.495	1.268	1.674	1.586	1.755		1.079	2.113
216236_s_at	SLC2A3,GLUT3,FLJ90380	AL110298	Solute carrier family 2 (facilitated glucose transporter), member 14	-0.08098	0.02811	-0.3516	0.4783	0.2128	-0.2867	1.159	0.7014	1.587	0.585	1.354	1.93	1.68	0.9105	1.263	2.004		1.077	2.11
233976_at	233976_at	AA758732	Transcribed locus	-0.2897	0.7254	-0.784	0.4024	0.03875	-0.09287	0.8509	0.9125	1.568	1.119	0.9344	1.012	0.6131	1.285	0.6824	0.8386		1.077	2.11
204510_at	CDC7,Hsk1,CDC7L1,HsCDC7,huCDC7,MGC117361,MGC126237,MGC126238	NM_003503	CDC7 cell division cycle 7 (S. cerevisiae)	-0.02592	0.4395	0.2257	-0.04222	-0.2039	-0.3932	0.5621	1.077	1.297	0.8983	1.543	1.24	0.9058	1.427	1.617	1.355		1.075	2.107
214056_at	MCL1,TM,EAT,MCL1L,MCL1S,MGC1839,MGC104264	BF981280	Myeloid cell leukemia sequence 1 (BCL2-related)	0.2131	0.4116	-0.3331	0.5373	-0.1019	-0.7269	1.424	1.447	1.589	0.6165	0.2989	1.248	1.413	1.587	1.432	1.729		1.075	2.107
238456_at	na	AI567893	CDNA FLJ36202 fis, clone TESTI2028296	0.4684	0.1029	0.0189	-0.2692	-0.2274	-0.09359	1.592	1.326	0.7005	0.8083	0.9438	0.6562	0.7206	1.104	0.458	0.03721		1.074	2.105
235306_at	GIMAP8,IANT,hIAN6,MGC129545,DKFZp667I133	AI611648	tt37g06.x1 NCI_CGAP_GC6 Homo sapiens cDNA clone IMAGE:2243002 3' similar to contains MER13.t1 MER13 repetitive element ; mRNA sequence.	-0.6612	-0.06447	-0.1109	0.1463	0.3294	0.3609	0.8733	0.818	1.029	0.716	1.933	0.7803	1.518	1.036	1.465	1.483		1.074	2.105
1559584_a_at	C16orf54,FLJ35681,MGC129957,MGC129958	BC025741	Chromosome 16 open reading frame 54	0.5322	-0.1739	-0.6892	0.4091	0.3412	-0.4194	1.166	1.566	1.47	0.9269	0.2415	1.089	1.566	0.9754	1.69	1.727		1.074	2.105
244251_at	LCP2,SLP76,SLP-76	BF363430	Lymphocyte cytosolic protein 2 (SH2 domain containing leukocyte protein of 76kDa)	-0.2375	0.1803	-0.2961	-0.2625	-0.005737	0.6215	1.353	1.517	1.496	0.7184	0.2811	0.9169	0.8731	1.278	1.304	1.508		1.073	2.104
202842_s_at	DNAJB9,MDG1,ERdj4,MST049,MSTP049,DKFZP564F1862	AL080081	DnaJ (Hsp40) homolog, subfamily B, member 9	-0.07617	-0.03056	-0.3771	0.4355	0.03009	0.01822	0.6345	1.442	1.894	0.509	0.8796	1.349	1.646	1.723	1.581	2.342		1.072	2.102
1556283_s_at	FGFR1OP2,HSPC123-like,DKFZp564O1863	W74643	FGFR1 oncogene partner 2	-0.01462	-0.4552	-0.1396	0.08738	0.3686	0.1534	1.086	1.227	1.327	0.4652	1.254	1.45	1.032	1.508	1.356	1.79		1.072	2.102
1553387_at	ATM,AT1,ATA,ATC,ATD,ATE,ATDC,TEL1,TELO1,MGC74674,DKFZp781A0353	NM_138293	gb:NM_138293.1 /DB_XREF=gi:20336200 /GEN=ATM /TID=Hs2.194382.3 /CNT=3 /FEA=FLmRNA /TIER=FL /STK=1 /LL=472 /UG=Hs.194382 /DEF=Homo sapiens ataxia telangiectasia mutated (includes complementation groups A, C and D) (ATM), transcript variant 3, mRNA. /PROD=ataxia telangiectasia mutated protein isoform 3 /FL=gb:NM_138293.1	0.1575	0.2479	-0.683	0.2639	0.2393	-0.2256	1.238	1.397	1.011	0.7528	0.9561	0.315	0.8209	1.104	0.6449	0.4347		1.071	2.101
1552302_at	TMEM106A,MGC20235	NM_145041	Transmembrane protein 106A	-0.2329	-0.121	-0.4228	0.4216	0.1402	0.2149	1.247	1.398	1.202	0.6408	0.8657	0.8378	1.071	1.379	0.9469	1.4		1.071	2.1
226368_at	CHST11,C4ST,C4ST1,C4ST-1,HSA269537	AI806905	Carbohydrate (chondroitin 4) sulfotransferase 11	-0.5104	0.2233	-0.3814	0.3634	0.2753	0.02976	0.8625	1.318	1.45	0.9	0.819	0.8358	1.15	0.9773	0.8699	1.332		1.07	2.099
204328_at	TMC6,EV1,EVER1,EVIN1,LAK-4P	NM_007267	Transmembrane channel-like 6	-0.306	-0.1075	-0.6892	0.2432	0.5389	0.3207	1.397	1.469	1.015	0.8129	0.6526	0.7964	0.9055	0.8426	0.6141	0.5107		1.069	2.099
215193_x_at	HLA-DRB1,DRB1,HLA DRB1,HLA-DR1B	AJ297586	Major histocompatibility complex, class II, DR beta 1	-0.1399	0.1914	-0.07584	0.1381	0.1453	-0.259	1.712	1.388	1.428	-0.2371	1.055	1.167	1.187	1.18	0.6836	0.736		1.069	2.098
205099_s_at	CCR1,CD191,CKR-1,HM145,CMKBR1,MIP1aR,SCYAR1	NM_001295	Chemokine (C-C motif) receptor 1	-0.8689	0.01488	0.07372	-0.148	0.2039	0.7244	1.225	1.036	0.8361	0.7983	1.45	0.5913	1.217	0.8539	1.358	0.8235		1.069	2.098
210039_s_at	PRKCQ,PRKCT,MGC126514,MGC141919,nPKC-theta	L01087	Protein kinase C, theta	-0.4174	0.04518	0.1314	0.4752	-0.3515	0.117	1.162	1.734	1.181	0.4203	0.8399	0.6605	0.6773	0.6015	0.4595	1.027		1.067	2.096
213666_at	SEPT6,SEP2,KIAA0128,MGC16619,MGC20339,RP5-876A24.2	AK026589	Septin 6	-0.4265	0.29	-0.6063	0.241	0.2612	0.2406	1.839	1.422	1.271	0.2091	0.5827	0.7683	0.7375	1.354	0.8644	1.285		1.065	2.092
226136_at	KRR1,HRB2,RIP-1	N32834	yw85h01.s1 Soares_placenta_8to9weeks_2NbHP8to9W Homo sapiens cDNA clone IMAGE:259057 3', mRNA sequence.	0.01736	-0.1967	-0.5389	0.3574	0.4006	-0.03973	1.242	1.068	0.7212	0.8233	1.464	1.662	1.116	1.478	1.595	1.716		1.064	2.09
219506_at	C1orf54,FLJ23221	NM_024579	Chromosome 1 open reading frame 54	-0.4359	0.1536	-0.04578	0.2619	-0.1695	0.2356	1.413	1.384	0.7816	0.2185	1.517	1.515	1.324	1.261	1.418	0.8872		1.063	2.089
1555878_at	RPS24,DKFZp686N1586	AK094613	Ribosomal protein S24	-0.1137	0.447	-0.2184	-0.482	0.3042	0.06294	1.445	1.475	0.8571	0.7542	0.7815	0.8979	0.453	1.101	0.08655	0.5674		1.063	2.089
213415_at	CLIC2,CLIC2b,XAP121	AI768628	Chloride intracellular channel 2	-0.3231	-0.02648	-0.05708	0.5825	-0.1909	0.01509	1.386	1.303	1.101	0.3486	1.168	1.339	1.451	1.26	1.341	1.252		1.061	2.087
1552553_a_at	CARD12,CLAN,IPAF,CLAN1,CLANA,CLANB,CLANC,CLAND	NM_021209	Caspase recruitment domain family, member 12	0.1758	0.1623	0.3697	-0.8807	-0.08292	0.2558	1.894	0.7317	0.9186	0.8879	0.8734	1.284	1.729	1.163	1.356	1.277		1.061	2.086
218130_at	C17orf62,MGC4368,FLJ00406,FLJ90469	NM_024510	gb:NM_024510.1 /DB_XREF=gi:13375647 /GEN=MGC4368 /FEA=FLmRNA /CNT=129 /TID=Hs.9732.0 /TIER=FL /STK=0 /UG=Hs.9732 /LL=79415 /DEF=Homo sapiens hypothetical protein MGC4368 (MGC4368), mRNA. /PROD=hypothetical protein MGC4368 /FL=gb:NM_024510.1 gb:BC003595.1 gb:BC004171.1	-0.2842	0.1914	-0.4091	0.02703	0.2809	0.194	1.322	1.204	1.232	0.6141	0.9241	1.039	1.088	1.31	0.9563	1.239		1.059	2.084
221942_s_at	GUCY1A3,GUCA3,GC-SA3,GUC1A3,GUCSA3	AI719730	Guanylate cyclase 1, soluble, alpha 3	-0.06151	-0.3535	-0.05516	0.4242	-0.1067	0.1526	1.108	0.3905	1.172	0.5338	2.09	1.348	1.283	0.9819	2.467	1.912		1.059	2.083
203927_at	NFKBIE,IKBE	NM_004556	Nuclear factor of kappa light polypeptide gene enhancer in B-cells inhibitor, epsilon	-0.2255	0.201	-0.1658	-0.1841	-0.08605	0.4604	1.863	0.9594	1.112	0.5155	0.8428	1.177	0.66	0.942	0.9139	0.8581		1.058	2.083
243296_at	PBEF1,PBEF,NAMPT,MGC117256,DKFZP666B131,1110035O14Rik	AA873350	Pre-B-cell colony enhancing factor 1	-0.1894	0.4982	-0.1384	-0.3514	0.07553	0.1055	0.5184	1.423	0.3673	1.016	1.967	1.663	1.534	1.789	0.7495	2.722		1.058	2.082
233137_at	CD48,BCM1,BLAST,hCD48,mCD48,BLAST1,SLAMF2,MEM-102	AF143887	Clone IMAGE:121687 mRNA sequence	-0.6621	0.5203	0.3786	0.1901	-0.2443	-0.1826	0.8276	1.303	1.271	0.7655	1.122	-0.06177	0.9721	1.013	0.9837	0.2887		1.058	2.082
219806_s_at	C11orf75,FN5	NM_020179	B-cell CLL/lymphoma 7B	0.01736	0.2029	-0.1711	-0.09993	-0.1245	0.1752	1.607	1.515	1.499	0.4554	0.2128	0.511	0.8784	1.186	0.9534	0.4734		1.058	2.082
203300_x_at	AP1S2,DC22,SIGMA1B,MGC:1902	NM_003916	Adaptor-related protein complex 1, sigma 2 subunit	-0.3541	-0.1109	0.07637	0.1273	-0.05888	0.3202	1.299	1.354	0.4565	0.4244	1.751	1.496	1.497	1.158	1.394	1.067		1.057	2.081
223809_at	RGS18,RGS13	AF076642	Regulator of G-protein signalling 18	-0.3318	-0.09861	0.09007	-0.1302	0.09333	0.3772	1.475	1.902	0.5769	0.5968	0.7279	0.8457	1.412	1.039	1.001	1.459		1.056	2.079
239600_at	SIPA1L1,E6TP1,KIAA0440,DKFZp686G1344	AA968447	Signal-induced proliferation-associated 1 like 1	0.1373	0.5797	0.3514	-0.1516	-0.3508	-0.5661	1.308	1.609	0.7965	0.8148	0.7454	0.3626	0.1183	1.324	0.1558	1.101		1.055	2.078
229097_at	DIAPH3,DRF3,diap3,FLJ34705,DKFZP434C0931,DKFZp686A13178	AI813331	Diaphanous homolog 3 (Drosophila)	-0.7336	0.3075	0.02299	0.2384	-0.2724	0.4371	0.9423	1.083	1.133	1.035	1.081	0.9618	1.537	1.027	0.9757	0.803		1.055	2.077
230052_s_at	TA-NFKBH,MGC11314,MGC149503	AA004799	T-cell activation NFKB-like protein	-0.1346	-0.2448	-0.3374	-0.5577	0.6483	0.6263	1.53	1.133	1.086	0.5761	0.9467	0.688	0.6514	0.8193	0.9312	0.7903		1.054	2.076
227152_at	C12orf35,FLJ10652,FLJ20696	AI979334	Chromosome 12 open reading frame 35	-0.1327	0.5795	-0.5144	0.6373	-0.3222	-0.2475	1.65	1.401	1.242	0.8002	0.1768	0.925	1.21	0.6597	1.186	1.147		1.054	2.076
218358_at	CRELD2,MGC11256,DKFZp667O055	NM_024324	Cysteine-rich with EGF-like domains 2	0.05174	-0.4869	-0.2737	0.5043	0.02961	0.175	0.8908	1.384	1.552	0.4277	1.01	0.9796	1.477	1.558	1.346	1.731		1.053	2.075
236079_at	DKFZp667E0512	AA649070	hypothetical protein DKFZp667E0512	-0.168	-0.3662	0.8612	0.3971	-0.4354	-0.2886	1.173	1.601	0.9354	0.7619	0.782	0.5911	0.7146	1.465	0.755	0.93		1.051	2.072
212811_x_at	SLC1A4,SATT,ASCT1	AI889380	Solute carrier family 1 (glutamate/neutral amino acid transporter), member 4	0.1342	-0.3915	-0.07872	0.291	-0.1288	0.1738	0.8435	1.263	2.017	0.327	0.7928	0.9467	1.07	1.071	1.432	2.016		1.049	2.068
239005_at	FLJ39739	AW675572	FLJ39739 protein	0.6762	0.02354	-0.2264	0.5921	-0.741	-0.3244	1.615	1.151	1.016	0.7175	0.7375	0.6447	0.1609	1.278	0.6398	0.4642		1.048	2.067
227807_at	PARP9,BAL,BAL1,FLJ26637,MGC:7868,DKFZp666B0810,DKFZp686M15238	AI738416	Poly (ADP-ribose) polymerase family, member 9	-0.6953	0.4121	0.3772	-0.426	-0.2356	0.5676	0.9098	1.583	1.251	0.2592	1.227	0.511	1.09	1.635	0.2363	1.336		1.046	2.065
242457_at	PAM,PAL,PHM	AW451107	Peptidylglycine alpha-amidating monooxygenase	-0.1375	0.4347	0.2252	0.2516	-0.1654	-0.6086	1.45	1.309	0.9718	0.1303	1.365	1.131	0.1594	1.153	0.3657	1.321		1.045	2.064
214765_s_at	ASAHL,PLT,NAAA	AK024677	N-acylsphingosine amidohydrolase (acid ceramidase)-like	-0.08219	0.005262	-0.8058	0.08618	0.3848	0.4118	1.563	1.566	1.128	0.503	0.4653	0.6062	0.9491	1.113	0.9072	0.6263		1.045	2.064
211824_x_at	NALP1,CARD7,DEFCAP,PP1044,KIAA0926,DEFCAP-L/S,DKFZp586O1822	AF229062	NACHT, leucine rich repeat and PYD (pyrin domain) containing 1	0.2614	-0.6437	0.09753	-0.1055	0.2681	0.1221	1.17	1.49	0.5815	0.6994	1.282	0.3179	0.4891	0.8013	0.9752	1.005		1.044	2.063
202478_at	TRIB2,TRB2,GS3955	NM_021643	Tribbles homolog 2 (Drosophila)	-0.3279	0.5097	-0.3447	0.07848	0.328	-0.2436	1.032	1.28	1.26	0.7203	0.9294	1.105	0.6615	0.8136	0.8187	0.9144		1.044	2.062
239519_at	NRP1,NRP,CD304,VEGF165R,DKFZp781F1414,DKFZp686A03134	AA927670	Neuropilin 1	0.01496	0.515	0.002549	0.342	-0.3462	-0.5283	1.109	1.361	0.5139	0.8064	1.424	0.5865	0.5658	1.764	0.811	1.413		1.043	2.06
226390_at	STARD4	AA628398	START domain containing 4, sterol regulated	-0.5402	-0.2147	0.4616	0.6467	-0.1469	-0.2064	1.332	1.145	1.595	0.1373	0.9984	1.184	0.8069	1.47	0.4968	1.133		1.041	2.058
225636_at	STAT2,P113,ISGF-3,STAT113,MGC59816	H98105	Signal transducer and activator of transcription 2, 113kDa	0.05054	0.2231	0.0944	-0.2226	-0.2327	0.08723	1.376	1.515	1.293	0.2447	0.7755	0.85	1.323	1.59	0.8682	1.469		1.041	2.057
1556942_at	SLC45A4,KIAA1126	AL832732	Solute carrier family 45, member 4	0.4206	0.3133	-0.2078	-0.2738	0.3696	-0.6219	0.9553	1.546	1.368	0.2916	1.039	0.3357	0.7839	1.61	0.2731	1.262		1.04	2.056
213689_x_at	RPL5,MSTP030,MGC117339	AL137958	Ribosomal protein L5	-0.1233	-0.2234	0.1326	0.524	-0.2392	-0.07075	1.304	1.064	1.534	0.3897	0.8988	1.057	1.054	1.411	1.238	1.393		1.038	2.054
235213_at	ITPKB,IP3K,PIG37,IP3K-B	AA348410	Inositol 1,4,5-trisphosphate 3-kinase B	0.1058	-0.08659	-0.05949	0.3752	0.1688	-0.5038	1.629	1.584	0.6279	0.6838	0.6663	0.6644	1.066	1.001	0.8745	0.7696		1.038	2.053
225701_at	AKNA,KIAA1968,RP11-82I1.4	AK024431	AT-hook transcription factor	-0.3508	-0.2287	-0.5435	-0.1824	0.536	0.7694	1.44	1.349	1.085	0.2733	1.038	0.6579	0.6718	0.9234	0.8536	0.6419		1.037	2.052
202156_s_at	CUGBP2,ETR-3,NAPOR,BRUNOL3	N36839	CUG triplet repeat, RNA binding protein 2	-0.09757	-0.4415	-0.7563	0.7258	0.09669	0.4729	1.508	1.383	0.8732	0.4934	0.926	0.7351	0.8529	0.9631	0.7086	0.8389		1.037	2.051
236883_at	TMEM77,PRO180,WWFQ154,MGC54289,RP5-1180E21.1	AI769104	Transmembrane protein 77	0.1297	0.4566	-0.343	-0.07997	-0.1175	-0.04574	1.892	1.669	0.7282	0.4421	0.4506	1.118	1.024	1.068	0.7035	0.1384		1.036	2.051
205786_s_at	ITGAM,CR3A,MO1A,CD11B,MAC-1,MAC1A,MGC117044	NM_000632	Integrin, alpha M (complement component 3 receptor 3 subunit)	-0.3255	-0.9594	0.154	0.2223	0.3521	0.5566	1.068	1.389	0.8256	0.9031	0.9967	1.237	1.515	1.312	1.703	1.381		1.036	2.051
239784_at	SMYD3,ZMYND1,ZNFN3A1,FLJ21080,MGC104324,bA74P14.1	AA398740	SET and MYND domain containing 3	0.1402	0.7009	-0.07415	-0.71	-0.09975	0.04275	1.562	1.645	1.066	0.4599	0.428	0.8084	0.8324	1.576	0.2106	0.7593		1.032	2.045
223220_s_at	PARP9,BAL,BAL1,FLJ26637,MGC:7868,DKFZp666B0810,DKFZp686M15238	AF307338	Poly (ADP-ribose) polymerase family, member 9	-0.1995	0.07115	0.4301	0.116	-0.4453	0.0276	1.132	1.513	1.683	0.3308	0.4995	0.7356	1.086	1.203	0.471	0.5205		1.032	2.044
1552315_at	GIMAP1,IMAP1,HIMAP1,IMAP38	NM_130759	Potassium voltage-gated channel, subfamily H (eag-related), member 2	-0.319	-0.321	-0.5464	0.7409	0.5129	-0.06738	1.081	1.179	1.05	0.8201	1.028	0.8671	1.848	0.7965	1.509	0.9781		1.032	2.044
219481_at	TTC13,FLJ22584	NM_024525	Tetratricopeptide repeat domain 13	-0.1683	0.1399	0.06459	0.2136	0.03177	-0.2816	1.469	1.409	1.196	0.5352	0.5466	1.045	1.307	1.306	1.1	0.9326		1.031	2.044
241692_at	HNRPLL,SRRF	AA868729	Heterogeneous nuclear ribonucleoprotein L-like	0.2751	0.1087	0.01313	-0.2836	0.04524	-0.1585	0.9411	1.492	0.8058	0.5876	1.329	0.1585	0.422	1.036	0.6139	1.116		1.031	2.044
235230_at	PLCXD2,FLJ31579	AW170015	Phosphatidylinositol-specific phospholipase C, X domain containing 2	-0.3705	-0.6884	0.2995	0.5784	-0.3652	0.5462	1.445	1.257	1.19	0.7297	0.5261	0.09428	0.691	0.7436	0.6146	2.029		1.03	2.042
210865_at	FASLG,FASL,CD178,CD95L,TNFSF6,APT1LG1	D38122	Fas ligand (TNF superfamily, member 6)	-0.4265	0.6651	-0.04217	-0.09945	-0.01151	-0.08541	1.059	1.369	1.469	0.352	0.9	0.5634	0.4576	0.2735	0.2469	1.782		1.03	2.042
228551_at	MGC24039,FLJ41648,FLJ43333,DKFZp686P1174	AL137364	hypothetical protein MGC24039	-0.0567	-0.5261	-0.1932	0.6873	0.2097	-0.121	1.074	1.071	1.801	0.6251	0.5774	1.118	1.518	1.005	1.407	2.086		1.03	2.041
223746_at	STK4,KRS2,MST1,YSK3,DKFZp686A2068	BC005231	Serine/threonine kinase 4	-0.3373	0.5508	0.06723	-0.3421	0.1469	-0.08565	1.201	1.806	1.363	0.2406	0.529	0.8012	0.8411	1.713	0.3549	1.155		1.028	2.039
218817_at	SPCS3,SPC3,PRO3567,YLR066W,FLJ22649,SPC22/23,DKFZp564J1864	NM_021928	Signal peptidase complex subunit 3 homolog (S. cerevisiae)	0.1809	0.04758	-0.146	0.5123	-0.1038	-0.4908	1.021	1.242	1.947	0.3087	0.6187	1.406	1.341	1.744	1.469	2.398		1.027	2.038
232882_at	FOXO1A	AA079839	zm93f10.s1 Stratagene ovarian cancer (#937219) Homo sapiens cDNA clone IMAGE:545515 3', mRNA sequence.	0.06305	0.3063	0.05497	-0.3514	-0.1019	0.02904	1.263	1.72	0.5678	0.3121	1.273	0.8524	0.9428	1.48	0.5965	1.354		1.027	2.038
44673_at	SIGLEC1,SN,CD169,FLJ00051,FLJ00055,FLJ00073,FLJ00411,FLJ32150,SIGLEC-1,dJ1009E24.1,DKFZp667F058	N53555	Sialic acid binding Ig-like lectin 1, sialoadhesin	-0.459	-0.05269	0.1447	0.1408	-0.4321	0.6583	1.189	1.74	0.8133	0.4479	0.9412	0.7733	1.299	2.166	1.037	0.4183		1.026	2.037
204060_s_at	PRKX,PKX1	NM_005044	Protein kinase, X-linked	0.17	-0.2936	-0.2304	0.09459	0.07289	0.1865	1.49	1.661	1.063	0.7869	0.1232	0.8613	0.6675	0.3088	1.061	0.8497		1.025	2.034
240134_at	WWC3,BM042,KIAA1280	BF055382	WWC family member 3	-0.1873	-0.1748	0.3413	0.3966	-0.09398	-0.2819	1.279	1.197	1.449	0.2291	0.9691	0.1275	0.4833	1.114	0.339	0.7131		1.025	2.034
232307_at	THRAP2,MED13L,FLJ21627,KIAA1025,TRAP240L,PROSIT240,DKFZp781D0112	AK021554	Thyroid hormone receptor associated protein 2	-0.06343	0.1077	-0.311	-0.06242	-0.01199	0.3411	1.308	1.645	0.851	0.3818	0.9313	0.09693	0.9317	1.553	0.7139	1.026		1.023	2.033
219691_at	SAMD9,OEF1,OEF2,C7orf5,FLJ20073,KIAA2004	NM_017654	Sterile alpha motif domain containing 9	0.3525	0.3332	-0.4461	0.1588	-0.02161	-0.3768	1.43	1.506	1.371	0.6997	0.1094	1.044	1.395	1.356	0.6437	0.9182		1.023	2.032
225646_at	CTSC,JP,HMS,JPD,PLS,CPPI,DPP1,DPPI,PALS	AI246687	Cathepsin C	-0.07978	-0.4237	0.2079	0.006347	0.07698	0.2123	1.406	1.094	1.016	0.5876	1.006	1.373	0.8461	1.405	1.1	0.3806		1.022	2.03
234157_at	WDFY1,WDF1,FENS-1,ZFYVE17	AK025190	WD repeat and FYVE domain containing 1	0.397	0.1757	-0.1088	-0.4272	0.0474	-0.08421	1.349	1.399	1.287	0.2147	0.8594	0.9902	0.5915	0.9023	-0.1645	0.7766		1.022	2.03
224357_s_at	MS4A4A,MS4A4,MS4A7,4SPAN1,CD20L1,CD20-L1,HDCME31P,MGC22311	AF237912	Membrane-spanning 4-domains, subfamily A, member 4	0.3802	0.3508	-0.2266	-0.3156	-0.2637	0.07497	1.242	1.474	0.8907	0.4388	1.06	0.9373	0.7853	1.675	1.355	1.247		1.021	2.03
218751_s_at	FBXW7,AGO,CDC4,FBW7,FBX30,FBXW6,SEL10,SEL-10,DKFZp686F23254	NM_018315	F-box and WD-40 domain protein 7 (archipelago homolog, Drosophila)	-0.2173	-0.004355	-0.3524	0.2093	-0.05046	0.4152	1.114	1.128	1.16	0.7776	0.926	0.8216	0.9741	1.229	1.473	1.741		1.021	2.029
206194_at	HOXC6,CP25,HOX3,HOX3C,HHO.C8	AW299598	Homeobox C6	0.2549	-0.2852	0.5253	0.03376	-0.1279	-0.4009	1.543	0.6435	1.644	0.2342	1.039	0.9058	1.174	0.9564	0.8663	1.487		1.021	2.029
204208_at	RNGTT,HCE,HCE1,hCAP,CAP1A,DKFZp686J2031	NM_003800	RNA guanylyltransferase and 5'-phosphatase	0.1758	-0.2806	-0.9258	0.6327	0.3124	0.08555	1.72	0.6062	1.161	0.9125	0.7031	1.252	0.9301	1.036	1.012	1.163		1.021	2.029
221973_at	na	AI983904	CDNA clone IMAGE:5217021, with apparent retained intron	-0.1767	-0.3431	0.1961	-0.1468	0.3797	0.09084	0.9986	1.181	1.538	0.5513	0.8296	0.5175	1.002	1.405	0.9353	1.334		1.02	2.028
208002_s_at	ACOT7,ACT,ACH1,BACH,LACH,LACH1,hBACH,CTE-II,MGC1126,RP1-120G22.10	NM_007274	Acyl-CoA thioesterase 7	-0.4556	-0.02624	-0.4291	0.1961	0.3691	0.3457	1.271	0.839	1.156	0.3474	1.48	1.267	1.066	1.136	1.076	0.7578		1.019	2.026
234196_at	TMCC3,KIAA1145	AK025030	Transmembrane and coiled-coil domain family 3	-0.3972	0.4333	-0.5264	0.1795	-0.02257	0.3334	1.055	1.042	0.5202	1.088	1.385	0.9866	0.2907	1.044	0.6672	0.6128		1.018	2.025
202910_s_at	CD97,TM7LN1	NM_001784	CD97 molecule	-0.262	-0.3477	-0.2903	0.2583	0.2467	0.395	1.435	0.8738	0.9511	0.189	1.639	0.6528	1.004	0.8246	1.075	0.9687		1.018	2.025
213309_at	PLCL2,PLCE2,FLJ13484,KIAA1092	AL117515	Phospholipase C-like 2	-0.4854	-0.09789	0.09368	0.4836	-0.06897	0.07497	1.818	1.457	1.003	0.5441	0.2641	0.9142	0.7449	0.646	0.905	0.9935		1.017	2.024
238025_at	MLKL,FLJ34389	AA706818	zj30e03.s1 Soares_fetal_liver_spleen_1NFLS_S1 Homo sapiens cDNA clone IMAGE:451804 3', mRNA sequence.	0.07218	0.2462	-0.65	0.09339	-0.006218	0.2445	1.23	1.123	1.293	0.1207	1.318	1.473	1.33	1.517	1.04	1.615		1.017	2.023
227135_at	ASAHL,PLT,NAAA	AI436803	N-acylsphingosine amidohydrolase (acid ceramidase)-like	0.04645	-0.1157	-0.1203	-0.09248	-0.1589	0.4409	1.239	1.533	1.225	0.5566	0.5305	0.6598	0.8223	1.042	1.017	0.7174		1.017	2.023
1560199_x_at	MGC40405	AU120130	AU120130 HEMBB1 Homo sapiens cDNA clone HEMBB1000030 5', mRNA sequence.	0.4605	0.4383	0.135	-0.3796	-0.3941	-0.2602	0.9894	1.115	0.5512	0.5133	1.913	0.4593	0.5049	1.251	0.4934	0.9454		1.016	2.023
236401_at	KCNH2,ERG1,HERG,LQT2,SQT1,HERG1,Kv11.1	AA514370	Potassium voltage-gated channel, subfamily H (eag-related), member 2	-0.2678	0.2972	-0.4663	-0.02732	0.3679	0.09637	0.6376	1.175	1.16	0.5251	1.575	0.4783	1.323	0.627	1.423	1.113		1.015	2.021
202897_at	SIRPA,BIT,MFR,P84,SIRP,MYD-1,SHPS1,CD172A,PTPNS1,SHPS-1,SIRPalpha,SIRPalpha2,SIRP-ALPHA-1	AB023430	Signal-regulatory protein alpha	-0.4164	-0.6406	-0.08113	0.2684	0.3939	0.4758	1.275	0.7728	0.6928	0.7444	1.581	1.54	0.6365	1.343	1.39	1.487		1.013	2.018
1563076_x_at	ZC3HAV1,ZAP,ZC3H2,FLB6421,ZC3HDC2,FLJ13288,MGC48898,DKFZp686F2052,DKFZp686H1869,DKFZp686O19171	AF143866	Zinc finger CCCH-type, antiviral 1	0.2292	0.2661	0.3798	-0.01505	-0.7826	-0.07748	0.7336	1.876	0.9431	0.3614	1.152	0.3953	1.132	1.293	1.107	0.9839		1.013	2.018
201004_at	SSR4,TRAPD	NM_006280	Signal sequence receptor, delta (translocon-associated protein delta)	-0.1481	0.03315	-0.3105	0.355	0.14	-0.06954	0.6146	1.568	1.84	0.5049	0.535	0.7062	1.615	1.575	1.273	1.784		1.012	2.017
234987_at	C20orf118,dJ132F21.2	AV715309	Chromosome 20 open reading frame 118	-0.03097	-0.4874	-0.1011	0.159	0.09549	0.3649	1.467	1.219	1.14	0.4388	0.7964	0.7598	0.9772	1.142	1.111	0.666		1.012	2.017
237459_at	PCTK2,PCTAIRE2	AA811257	PCTAIRE protein kinase 2	-0.2851	0.7458	-0.4245	-0.05617	-0.2654	0.2854	0.5785	1.234	0.7736	0.6145	1.854	0.725	0.687	1.04	0.4042	1.292		1.011	2.015
224835_at	KIAA1434,FLJ11085,MGC26147,RP5-1022P6.2	AL109935	hypothetical protein KIAA1434	0.1823	-0.655	0.3502	0.1848	0.09669	-0.159	1.358	1.077	1.28	0.2467	1.092	0.8317	0.4648	0.7582	0.9596	0.2358		1.011	2.015
208788_at	ELOVL5,HELO1,dJ483K16.1,RP3-483K16.1	AL136939	ELOVL family member 5, elongation of long chain fatty acids (FEN1/Elo2, SUR4/Elo3-like, yeast)	-0.1245	-0.2895	0.218	0.455	-0.275	0.01606	1.401	1.278	0.9977	0.3712	1.004	1.414	1.237	1.086	1.387	1.077		1.011	2.015
207474_at	SNRK,HSNFRK,FLJ20224,KIAA0096,DKFZp779A1866	NM_017719	SNF related kinase	0.4011	0.4078	0.4637	-0.3856	-0.3077	-0.5793	0.9892	1.458	0.9823	0.3544	1.26	1.153	1.125	1.651	0.8812	1.75		1.009	2.012
237586_at	EPS15,AF1P,AF-1P,MLLT5	AA007336	Epidermal growth factor receptor pathway substrate 15	0.08877	0.1041	0.4803	-0.5003	0.2859	-0.4588	1.084	0.7875	0.6786	1.066	1.421	-0.2255	0.06396	0.04724	0.54	1.027		1.007	2.01
227125_at	IL10RB,CRFB4,CRF2-4,D21S58,D21S66,CDW210B,IL-10R2	BF526978	Interleukin 10 receptor, beta	0.09503	0.458	-0.8018	0.298	-0.08436	0.03505	1.09	1.14	1.253	0.7567	0.7969	1.003	1.253	0.8729	1.12	0.9016		1.007	2.01
233224_at	KPNA3,SRP4,IPOA4,hSRP1,SRP1gamma	AL137645	Karyopherin alpha 3 (importin alpha 4)	-0.00452	0.1695	0.2731	-0.3844	0.07	-0.1236	1.305	1.69	0.5291	0.6283	0.8835	1.192	0.7641	1.31	0.5073	1.138		1.007	2.01
233833_at	BRD4,CAP,MCAP,HUNKI	AW136901	Transcribed locus	-0.1858	0.4109	0.2591	0.1167	0.09501	-0.6959	1.163	1.265	0.8268	0.747	1.033	0.8373	0.9478	0.4118	1.094	1.221		1.007	2.009
208433_s_at	LRP8,APOER2,HSZ75190	NM_017522	Low density lipoprotein receptor-related protein 8, apolipoprotein e receptor	0.02914	-0.3436	0.2158	-0.1127	0.271	-0.05969	0.3835	1.765	1.434	0.2421	1.209	1.342	0.8166	1.117	1.731	1.266		1.007	2.009
213045_at	MAST3,KIAA0561	AB011133	Microtubule associated serine/threonine kinase 3	0.08445	-0.6288	-0.4271	0.2557	0.2311	0.4847	1.203	1.405	0.8763	0.7114	0.8354	0.9604	1.111	0.6575	0.7391	1.03		1.006	2.009
1558787_a_at	1558787_a_at	BF962082	CDNA FLJ43445 fis, clone OCBBF2031366	-0.251	-0.4434	0.5258	-0.3986	0.7108	-0.1436	1.009	1.129	1.223	0.4482	1.205	0.9164	1.066	1.13	0.9274	1.118		1.003	2.004
219243_at	GIMAP4,IAN1,IMAP4,hIAN1,HIMAP4,MSTP062,FLJ11110	NM_018326	Potassium voltage-gated channel, subfamily H (eag-related), member 2	-0.4621	-0.08611	0.0593	0.8431	-0.2981	-0.05608	1.166	1.249	1.112	0.5717	0.9077	0.8683	1.422	0.9751	1.523	1.085		1.001	2.002
208306_x_at	HLA-DRB4,DRB4,HLA DRB1,HLA-DR4B	NM_021983	Major histocompatibility complex, class II, DR beta 1	-0.3599	-0.04018	-0.1862	0.2066	0.2903	0.08939	1.408	1.311	1.299	0.01895	0.9666	0.9993	1.153	1.102	0.9065	0.7266		1.001	2.001
225105_at	LOC387882	BF969397	hypothetical protein	-0.02712	0.1411	-0.1405	-0.2959	-0.1026	0.4251	1.616	1.38	0.8614	0.3157	0.8262	1.498	0.9233	0.8835	1.428	1.069		0.9998	2
216841_s_at	SOD2,IPO-B,MNSOD,Mn-SOD	X15132	Superoxide dismutase 2, mitochondrial	0.0467	0.3289	0.0516	0.3391	-0.9723	0.206	1.395	1.028	1.335	0.4458	0.789	2.211	1.162	1.471	1.483	1.174		0.9986	1.998
243366_s_at	ITGA4,IA4,CD49D,MGC90518	AI936034	wo47c10.x1 NCI_CGAP_Gas4 Homo sapiens cDNA clone IMAGE:2458482 3', mRNA sequence.	-0.1627	-0.4042	0.08887	0.5524	0.001236	-0.07556	1.2	1.744	1.199	0.3849	0.4627	0.6064	1.203	0.6426	1.223	1.033		0.998	1.997
201584_s_at	DDX39,BAT1,DDXL,BAT1L,URH49,MGC8417,MGC18203	NM_005804	DEAD (Asp-Glu-Ala-Asp) box polypeptide 39	0.1888	0.08437	-0.5219	0.09315	-0.1175	0.2731	1.445	1.29	1.079	0.3065	0.8546	1.167	0.9705	1.029	1.22	1.268		0.9949	1.993
211530_x_at	HLA-G,MHC-G	M90686	HLA-G histocompatibility antigen, class I, G	-0.2911	-0.3133	0.4914	-0.1156	-0.0507	0.2793	0.4801	1.628	1.216	0.3517	1.297	0.01926	0.9594	0.7219	-0.03175	1.189		0.9946	1.992
239102_s_at	PICALM,LAP,CALM,CLTH	AW293296	Phosphatidylinositol binding clathrin assembly protein	0.184	0.6639	-0.1617	-0.6114	-0.07907	0.004274	0.9726	1.2	1.1	0.4864	1.209	0.2636	0.7839	1.239	0.9022	1.516		0.9936	1.991
217503_at	STK17B,DRAK2	AA203487	Transcribed locus	0.323	0.2359	-0.3026	0.08738	-0.2214	-0.1222	1.533	1.149	1.307	0.8043	0.1664	1.375	1.18	0.7445	1.226	1.425		0.9918	1.989
210514_x_at	HLA-G,MHC-G	AF226990	HLA-G histocompatibility antigen, class I, G	-0.4477	0.07259	0.1733	0.05684	-0.08605	0.231	1.282	1.62	1.19	0.4578	0.4071	0.08923	0.559	0.7544	0.9168	0.09925		0.9912	1.988
236165_at	MSL3L1,DKFZP586J1822	AA904502	Male-specific lethal 3-like 1 (Drosophila)	-0.2719	0.3768	-0.01741	-0.07757	0.2874	-0.2972	0.8889	1.129	1.098	0.9726	0.8642	0.3256	0.8387	1.005	0.2717	0.4453		0.9907	1.987
205180_s_at	ADAM8,MS2,CD156,MGC134985	NM_001109	ADAM metallopeptidase domain 8	0.1501	0.2534	-0.7308	-0.1519	0.03129	0.4479	1.461	1.293	1.252	0.9055	0.04116	0.4533	0.4932	0.8025	1.09	1.141		0.9906	1.987
1565705_x_at	LOC645874	AK025048	hypothetical LOC645874	-0.1132	0.05504	-0.3334	-0.08046	0.5124	-0.04045	0.7648	2.145	0.494	0.5816	0.9638	1.2	1.367	1.301	1.143	1.565		0.9899	1.986
219892_at	TM6SF1	NM_023003	Transmembrane 6 superfamily member 1	-0.1666	0.01175	0.004232	0.4649	-0.2075	-0.1068	1.48	1.122	0.859	0.6552	0.831	1.262	0.9786	0.946	1.585	0.8074		0.9896	1.986
237747_at	FAM107B,C10orf45,FLJ45505,MGC11034,MGC90261	W80594	Family with sequence similarity 107, member B	0.5997	0.5559	-0.1658	-0.262	-0.1813	-0.5466	1.566	1.294	0.5202	0.4924	1.075	0.6086	0.8447	1.243	0.7509	1.214		0.9895	1.986
219666_at	MS4A6A,CDA01,MS4A6,4SPAN3,CD20L3,MST090,MSTP090,4SPAN3.2,MGC22650,MGC131944	NM_022349	Membrane-spanning 4-domains, subfamily A, member 6A	-0.6018	0.1493	0.0278	0.01669	-0.06272	0.4707	1.416	1.61	1.243	0.3008	0.367	0.6997	1.118	1.532	1.178	0.4183		0.9874	1.983
240175_at	KCNK5,TASK2,TASK-2,FLJ11035	AW243272	Transcribed locus	-0.2613	0.4955	-0.7498	0.5072	0.1017	-0.09335	0.3801	1.573	0.9359	0.7509	1.279	0.6608	0.578	0.4055	0.1899	0.6376		0.9837	1.978
228314_at	LRRC8C,AD158,FAD158,MGC138551,DKFZp586J1119	BE877357	Leucine rich repeat containing 8 family, member C	-0.2007	0.2416	-0.5002	0.4004	0.09309	-0.0342	0.66	1.209	1.024	0.6081	1.416	1.209	1.395	1.004	1.442	1.402		0.9834	1.977
219787_s_at	ECT2,FLJ10461,MGC138291	NM_018098	Epithelial cell transforming sequence 2 oncogene	0.2792	0.2585	-0.1501	0.1042	-0.6475	0.1558	1.163	1.09	1.24	0.4503	0.9681	1.356	0.7363	1.158	1.006	1.102		0.9823	1.976
230276_at	FAM49A,FLJ11080,FLJ33961,DKFZP566A1524	AI934342	Family with sequence similarity 49, member A	-0.008368	-0.2311	0.08887	-0.4806	0.04885	0.5823	0.8163	1.116	0.9148	0.8235	1.239	0.5112	1.032	0.543	1.011	0.6338		0.9819	1.975
236685_at	236685_at	H15073	Transcribed locus	0.4201	0.5234	0.1091	-0.2786	-0.2988	-0.4752	1.617	1.39	0.6349	0.5162	0.7426	0.9094	0.4487	0.9326	0.7531	0.8285		0.9801	1.973
229968_at	TLR1,TIL,CD281,rsc786,KIAA0012,MGC104956,MGC126311,MGC126312,DKFZp547I0610,DKFZp564I0682	AA504245	Toll-like receptor 1	0.05078	-0.09837	0.1221	0.2033	-0.182	-0.09575	1.722	1.605	0.8397	0.4614	0.2578	1.025	0.6333	0.7176	0.5424	0.5183		0.9773	1.969
1565689_at	KPNA3	BG400570	602464219F1 NIH_MGC_75 Homo sapiens cDNA clone IMAGE:4592261 5', mRNA sequence.	-0.1144	0.1433	0.1401	0.015	-0.08172	-0.1022	1.315	1.226	0.7885	0.3856	1.169	0.5451	0.4523	1.461	0.6672	1.008		0.9768	1.968
209761_s_at	SP110,VODI,IFI41,IFI75,FLJ22835	AA969194	SP110 nuclear body protein	-0.06247	0.2385	-0.2552	-0.05136	0.1203	0.01028	1.577	1.231	0.8448	0.5905	0.638	0.7543	0.8909	0.5135	0.5417	0.3748		0.9762	1.967
227726_at	RNF166,MGC2647,MGC14381	BF057084	Ring finger protein 166	-0.3883	-0.09452	-0.7354	0.1436	0.4177	0.6569	1.269	1.392	0.9633	0.4898	0.7666	1.05	1.008	1.278	1.284	1.042		0.9762	1.967
230526_at	TMC6,EV1,EVER1,EVIN1,LAK-4P	BF515959	CDNA FLJ37579 fis, clone BRCOC2003740	0.06016	0.3323	-0.4644	-0.07444	0.1116	0.03481	1.396	1.629	0.8852	0.9324	0.03491	0.4355	0.4379	0.5568	1.132	0.4974		0.9754	1.966
214085_x_at	KRR1,HRB2,RIP-1	AI912583	KRR1, small subunit (SSU) processome component, homolog (yeast)	-0.2135	-0.1102	-0.3009	0.3545	0.3314	-0.06137	1.221	1.211	0.6707	0.7194	1.047	1.508	1.056	1.307	1.529	1.411		0.9738	1.964
232614_at	BCL2,Bcl-2	AU146963	B-cell CLL/lymphoma 2	0.2811	0.5229	-0.2593	-0.2416	-0.1392	-0.164	1.791	1.47	0.8018	0.559	0.2415	0.7964	0.4222	0.4214	0.3775	-0.1184		0.9727	1.963
242890_at	HELLS,LSH,PASG,SMARCA6,FLJ10339,Nbla10143	AI650364	Helicase, lymphoid-specific	-0.4522	-0.2494	0.6044	0.08401	-0.1065	0.1197	0.8442	1.037	1.068	1.029	0.8844	-0.0798	0.6064	0.1035	0.4376	0.6977		0.9725	1.962
228617_at	BIRC4BP,XAF1,HSXIAPAF1	AA142842	XIAP associated factor-1	-0.02808	0.09255	0.2149	-0.2204	-0.008382	-0.05055	1.205	1.665	1.028	0.4345	0.5281	0.2939	0.9527	1.275	0.3222	0.4294		0.972	1.962
230332_at	ZCCHC7,AIR1,HSPC086,FLJ22611,RP11-397D12.1	AA872187	Zinc finger, CCHC domain containing 7	0.1571	0.4407	0.07829	-0.04246	-0.3181	-0.3155	1.132	1.491	0.8609	0.5561	0.8113	0.7906	0.4554	0.9754	0.5261	0.9348		0.9701	1.959
238055_at	LOC642701	BG505277	Hypothetical protein LOC642701	0.3292	0.1931	-0.2732	0.03737	-0.2123	-0.07411	2.071	1.093	0.4459	0.7773	0.4627	0.8849	0.7675	0.494	0.453	0.3409		0.97	1.959
1552788_a_at	HELB	NM_033647	Helicase (DNA) B	-0.03578	0.6677	-0.02799	0.1427	0.2321	-0.9787	1.206	0.3181	1.381	1.05	0.8897	1.042	1.268	1.393	1.362	1.224		0.9689	1.957
228754_at	SLC6A6,TAUT,MGC10619,MGC131729	BG150485	Solute carrier family 6 (neurotransmitter transporter, taurine), member 6	-0.107	0.2936	-0.3401	0.249	-0.05695	-0.03853	0.9514	1.006	0.6445	0.3527	1.888	2.415	1.686	1.104	1.77	2.256		0.9684	1.957
232072_at	ASAHL,PLT,NAAA	AK025371	Homo sapiens cDNA: FLJ21718 fis, clone COL10356.	-0.02688	-0.07505	-0.1345	0.3507	0.07073	-0.185	1.094	2.019	0.8919	0.4486	0.385	0.1003	0.7057	1.273	0.8615	0.2272		0.9677	1.956
215719_x_at	FAS,APT1,CD95,FAS1,APO-1,FASTM,ALPS1A,TNFRSF6	X83493	Fas (TNF receptor superfamily, member 6)	-0.2974	-0.1046	-0.2059	0.5404	0.1465	-0.07892	1.189	1.203	1.216	0.5648	0.6526	0.9378	0.7656	0.7229	0.7021	0.8814		0.9652	1.952
208112_x_at	EHD1,PAST,PAST1,H-PAST,HPAST1,FLJ42622,FLJ44618	NM_006795	EH-domain containing 1	-0.2659	-0.1986	-0.1023	-0.09464	0.01927	0.6422	1.147	0.8007	1.016	0.9324	0.9279	1.07	0.536	0.3086	0.7177	0.4354		0.965	1.952
207039_at	CDKN2A,ARF,MLM,p14,p16,p19,CMM2,INK4,MTS1,TP16,CDK4I,CDKN2,INK4a,p14ARF,p16INK4,p16INK4a	NM_000077	Cyclin-dependent kinase inhibitor 2A (melanoma, p16, inhibits CDK4)	0.03179	-0.8113	0.3454	-0.04511	0.6242	-0.145	1.086	1.475	0.4933	1.12	0.6485	1.317	1.19	1.612	0.7543	0.345		0.9646	1.952
227212_s_at	PHF19,PCL3,MGC23929,MGC131698	BE544837	PHD finger protein 19	-0.3712	-0.5463	0.117	0.1073	0.2891	0.4041	1.183	1.228	0.7698	0.1793	1.457	1.148	0.9529	0.4457	1.37	0.8711		0.9635	1.95
1556820_a_at	DLEU2,1B4,DLB2,LEU2,BCMSUN,RFP2OS,MGC88287,leukemia associated gene 2,BCMS upstream neighbor-like,ret finger protein 2 opposite strand	H48516	Deleted in lymphocytic leukemia, 2	0.3261	0.6256	-0.07007	-0.2687	-0.2414	-0.3715	1.157	1.567	0.8207	0.7367	0.536	0.5124	0.988	1.173	0.6937	1.052		0.9634	1.95
1552316_a_at	GIMAP1,IMAP1,HIMAP1,IMAP38	NM_130759	Potassium voltage-gated channel, subfamily H (eag-related), member 2	-0.2534	0.06201	-0.3596	0.4242	-0.00718	0.1339	1.05	0.9056	0.8573	0.7473	1.252	1.191	1.229	1.032	1.651	1.116		0.9625	1.949
243030_at	MAP3K1,MEKK,MEKK1,MAPKKK1	AA211369	Mitogen-activated protein kinase kinase kinase 1	0.05367	0.4297	0.03838	-0.1127	-0.03916	-0.3699	1.392	1.563	0.7561	0.8235	0.2766	0.8185	0.5771	0.9961	0.6925	0.6309		0.9622	1.948
200798_x_at	MCL1,TM,EAT,MCL1L,MCL1S,MGC1839,MGC104264	NM_021960	Myeloid cell leukemia sequence 1 (BCL2-related)	-0.2	-0.08515	-0.05372	-0.0302	0.2467	0.1223	0.9435	1.113	1.235	0.3635	1.155	1.237	0.9726	1.161	1.025	1.429		0.9622	1.948
201695_s_at	NP,PNP,PRO1837,MGC117396,MGC125915,MGC125916	NM_000270	Nucleoside phosphorylase	0.3273	-0.08443	-0.4036	0.09315	-0.1219	0.1894	1.068	0.8486	1.002	0.09878	1.789	1.483	1.061	0.8398	1.151	1.772		0.9615	1.947
230735_at	IFNAR2,IFN-R,IFNABR,IFNARB,IFN-alpha-REC	AI653318	Interferon (alpha, beta and omega) receptor 2	-0.1526	0.1902	-0.006347	0.03448	0.1354	-0.2011	1.199	1.368	1.234	0.3979	0.6026	0.7623	0.5497	1.339	0.466	0.9959		0.9602	1.946
202896_s_at	SIRPA,BIT,MFR,P84,SIRP,MYD-1,SHPS1,CD172A,PTPNS1,SHPS-1,SIRPalpha,SIRPalpha2,SIRP-ALPHA-1	NM_004648	Homo sapiens signal-regulatory protein alpha (SIRPA), transcript variant 3, mRNA.	0.3749	-0.4523	-0.06886	-0.06555	0.2922	-0.08036	1.254	0.749	1.141	0.3152	1.341	1.239	0.9127	0.8224	0.8464	1.034		0.96	1.945
220066_at	CARD15,CD,ACUG,BLAU,IBD1,NOD2,NOD2B,PSORAS1	NM_022162	Caspase recruitment domain family, member 15	-0.2519	0.1558	0.0718	-0.3173	0.01013	0.3315	0.8209	1.719	0.9799	0.4443	0.8337	1.273	1.172	1.369	0.8543	1.142		0.9596	1.945
233121_at	ZHX2,KIAA0854	AU147842	Zinc fingers and homeoboxes 2	0.1595	-0.009886	0.06915	-0.0314	0.1532	-0.3405	1.163	1.189	1.238	0.837	0.3694	0.9892	0.3943	1.377	1.062	1.545		0.9593	1.944
220091_at	SLC2A6,GLUT6,GLUT9,HSA011372	NM_017585	Solute carrier family 2 (facilitated glucose transporter), member 6	-0.1115	-0.3703	-0.5365	0.4493	0.6425	-0.07339	1.455	1.144	0.5534	0.755	0.8789	0.8048	0.5172	0.5192	0.7596	1.139		0.9572	1.942
223586_at	ARNTL2,CLIF,MOP9,BMAL2,PASD9	AF256215	Homo sapiens cycle-like factor CLIF mRNA, complete cds.	0.1753	-0.2277	0.1456	0.07247	0.1027	-0.2684	0.7605	0.9548	1.407	0.04925	1.607	1.607	1.09	0.8869	1.194	1.534		0.9558	1.94
243808_at	CDK6,PLSTIRE,MGC59692	AW193531	Cyclin-dependent kinase 6	0.5629	0.08485	0.1293	0.3144	-0.3075	-0.7839	0.8682	1.048	1.444	0.8567	0.5608	0.07264	0.001442	1.476	-0.1659	1.227		0.9556	1.939
213596_at	CASP4,TX,ICH-2,Mih1/TX,ICEREL-II,ICE(rel)II	AL050391	Caspase 4, apoptosis-related cysteine peptidase	-0.01318	0.2979	-0.2117	-0.2921	-0.1551	0.3741	0.9298	1.482	0.7397	0.911	0.7147	0.5771	0.5679	1.032	0.2664	1.068		0.9554	1.939
205192_at	MAP3K14,HS,NIK,HSNIK,FTDCR1B	NM_003954	Mitogen-activated protein kinase kinase kinase 14	0.0378	-0.4432	-0.4839	0.1499	0.2725	0.4669	1.288	1.208	1.133	0.3301	0.8147	0.8041	0.8512	0.7292	0.7199	0.04514		0.9547	1.938
223082_at	SH3KBP1,CIN85,GIG10,MIG18	AF230904	SH3-domain kinase binding protein 1	-0.1041	-0.259	-0.3069	0.4105	0.1796	0.07977	1.136	1.302	0.9431	0.559	0.8315	1.008	1.185	0.834	1.308	0.9377		0.9543	1.938
220085_at	HELLS,LSH,PASG,SMARCA6,FLJ10339,Nbla10143	NM_018063	Helicase, lymphoid-specific	-0.1538	0.2597	-0.4072	0.07223	0.01446	0.2147	1.303	0.9878	0.6524	0.9305	0.8943	-0.1435	0.3551	0.3226	0.4186	0.9803		0.9535	1.937
219402_s_at	DERL1,DER1,DER-1,MGC3067,PRO2577,FLJ13784,FLJ42092	NM_024295	Der1-like domain family, member 1	-0.03506	0.3943	-0.4456	0.1333	0.1058	-0.1527	1.028	1.075	1.376	0.4462	0.8414	1.09	0.8245	0.6274	1.035	1.614		0.9532	1.936
205659_at	HDAC9,HD7,HDAC,HDRP,MITR,HDAC7,HDAC7B,HDAC9B,HDAC9FL,KIAA0744,DKFZp779K1053	NM_014707	Histone deacetylase 9	-0.132	-0.0373	0.3591	0.387	0.0147	-0.5916	1.651	0.8135	1.325	0.5196	0.4444	1.227	0.8574	0.9994	1.072	1.057		0.9506	1.933
211105_s_at	NFATC1,NFAT2,NFATc,NF-ATC,MGC138448	U80918	Nuclear factor of activated T-cells, cytoplasmic, calcineurin-dependent 1	-0.4866	-0.01686	-0.03448	-0.1019	0.2992	0.3407	1.863	1.066	0.6616	0.2443	0.9135	1.582	0.8404	0.3591	1.179	0.6359		0.9497	1.931
1554168_a_at	SH3KBP1,CIN85,GIG10,MIG18	AF542051	SH3-domain kinase binding protein 1	-0.01318	-0.1479	-0.519	0.2115	0.3542	0.1144	1.214	1.286	0.8869	0.559	0.8027	1.053	1.131	0.8701	1.252	0.9839		0.9496	1.931
239409_at	RAP1A,RAP1,KREV1,KREV-1,SMGP21	AA828280	RAP1A, member of RAS oncogene family	-0.006444	0.358	0.03886	-0.2536	-0.1296	-0.007268	1.211	1.176	0.6354	0.4489	1.275	0.6242	0.6309	1.132	0.517	1.194		0.9492	1.931
209770_at	BTN3A1,BTF5,BT3.1,CD277,MGC141880	U90552	Butyrophilin, subfamily 3, member A1	-0.3496	0.3049	0.01024	-0.1394	-0.3039	0.4777	0.7766	1.228	1.608	0.5674	0.5629	0.6678	1.136	1.298	0.1349	1.235		0.9485	1.93
235780_at	PRKACB,PKACB,MGC9320,MGC41879,DKFZp781I2452	BE622723	Protein kinase, cAMP-dependent, catalytic, beta	-0.01462	0.7855	-0.1093	0.04987	-0.3253	-0.3862	1.252	1.485	0.959	0.8172	0.2256	0.9536	1.412	0.1588	1.115	1.525		0.9476	1.929
228111_s_at	DNAH1,HL11,HDHC7,HL-11,DNAHC1,XLHSRF-1	AI004779	Dynein, axonemal, heavy polypeptide 1	-0.9889	0.1257	-0.03472	0.08545	0.2527	0.5597	1.29	1.21	0.8604	0.5239	0.8498	0.5232	0.4333	0.4728	0.3049	0.4972		0.9469	1.928
223644_s_at	CRYGS,CRYG8	AF161703	Crystallin, gamma S	-0.09252	-0.36	-0.656	0.8188	0.5894	-0.2997	0.8663	0.6552	1.409	0.8937	0.9094	0.4299	1.079	1.34	0.7742	0.6246		0.9468	1.928
226142_at	KRR1,HRB2,RIP-1	AV682252	AV682252 GKB Homo sapiens cDNA clone GKBAKE04 5', mRNA sequence.	-0.09445	0.1113	-0.6666	0.4923	0.4259	-0.2684	1.019	1.053	0.8575	0.7172	1.086	1.578	1.093	1.37	1.592	1.506		0.9466	1.927
1554479_a_at	CARD8,DACAR,NDPP1,TUCAN,CARDINAL,KIAA0955,MGC57162	AF511652	Caspase recruitment domain family, member 8	0.0931	0.1589	-0.7142	0.2052	0.2715	-0.01448	1.368	1.132	0.6584	0.5369	1.034	1.012	1.022	0.7008	1.111	1.045		0.946	1.927
214048_at	RPL32P3	AI913365	Hypothetical protein LOC132241	0.0265	0.0346	-0.1042	0.01885	0.1558	-0.1316	1.296	1.294	1.049	0.5338	0.5567	0.9399	0.6826	1.099	0.3537	0.8446		0.9458	1.926
209053_s_at	WHSC1,WHS,NSD2,TRX5,MMSET,REIIBP,FLJ23286,KIAA1090	BE793789	Transcribed locus	-0.3974	-0.07625	-0.2064	-0.3098	0.524	0.4659	1.072	1.079	1.243	0.283	1.052	0.4396	1.036	1.223	0.6208	0.8824		0.9457	1.926
227178_at	CUGBP2,ETR-3,NAPOR,BRUNOL3	AI652861	CUG triplet repeat, RNA binding protein 2	-0.326	-0.2328	-0.2316	0.5074	-0.07114	0.3541	1.278	1.139	0.7933	0.5044	1.009	0.3696	0.5768	0.6784	0.7038	0.3392		0.9447	1.925
240015_at	LOC439949	AI299467	hypothetical gene supported by AY007155	0.2734	-0.8741	0.5193	-0.02852	-0.2089	0.3188	0.8543	1.258	0.9975	1.138	0.4732	0.1756	1.191	0.1122	0.4304	0.3414		0.9443	1.924
233112_at	C9orf150,bA3L8.2,FLJ38505,FLJ90271,HYST0841,MGC46502	AW301393	Chromosome 9 open reading frame 150	-0.03915	-0.2229	-0.2117	0.298	0.2273	-0.05151	0.4595	1.055	0.9056	0.3671	1.929	1.218	0.1582	1.323	0.8521	1.358		0.9433	1.923
33197_at	MYO7A,DFNB2,MYU7A,NSRD2,USH1B,DFNA11	U39226	Myosin VIIA	-0.3714	-0.5754	0.349	0.3163	-0.06897	0.3505	1.114	0.926	1.57	0.1849	0.9147	0.1323	0.7666	1.141	0.4275	0.5708		0.942	1.921
201888_s_at	IL13RA1,NR4,CD213A1,IL-13Ra	U81379	Interleukin 13 receptor, alpha 1	0.09262	0.1166	-0.82	0.1023	0.2176	0.2909	1.448	1.19	1.177	0.3272	0.5637	1.293	1.04	1.25	1.379	0.5847		0.9412	1.92
239629_at	CFLAR,CASH,FLIP,MRIT,CLARP,FLAME,Casper,c-FLIP,FLAME-1,I-FLICE,USURPIN,c-FLIPL,c-FLIPR,c-FLIPS,CASP8AP1	AI634046	CASP8 and FADD-like apoptosis regulator	0.1294	0.3207	-0.009954	-0.1221	-0.1683	-0.1499	1.241	1.275	1.04	0.4015	0.7476	0.6057	0.6427	1.163	0.3253	1.023		0.941	1.92
214551_s_at	CD7,GP40,TP41,Tp40,LEU-9	NM_006137	CD7 molecule	-0.9048	0.1277	0.05088	0.0008168	0.3268	0.3986	0.8201	1.404	1.067	0.2705	1.143	1.006	0.9632	0.6306	1.731	0.616		0.941	1.92
204222_s_at	GLIPR1,GLIPR,RTVP1,CRISP7	NM_006851	GLI pathogenesis-related 1 (glioma)	0.04044	0.3371	-0.7799	0.5002	-0.08557	-0.01232	1.302	1.186	0.8294	0.4409	0.94	1.7	1.103	1.39	1.455	1.427		0.9398	1.918
228308_at	ARF3	AI452444	ADP-ribosylation factor 3	-0.1731	-0.1347	-0.2172	-0.325	0.5319	0.3181	0.7987	1.459	1.373	0.06007	1.006	0.7144	0.5624	1.273	0.4729	1.345		0.9395	1.918
232587_at	EML4,C2orf2,ELP120,ROPP120,FLJ10942,FLJ32318,DKFZp686P18118	AI208611	Echinoderm microtubule associated protein like 4	0.4687	0.4811	0.08406	-0.4479	-0.5013	-0.08469	1.143	1.216	1.204	0.3498	0.781	0.2179	0.7295	0.7662	0.1611	0.7761		0.939	1.917
219777_at	GIMAP6,IAN6,hIAN2,FLJ22690,DKFZp686A01175	NM_024711	Potassium voltage-gated channel, subfamily H (eag-related), member 2	-0.4034	0.06201	-0.4966	0.4156	0.2828	0.1396	1.063	0.9084	0.6467	0.7429	1.331	0.8808	1.001	0.9068	1.306	0.8446		0.9385	1.917
244286_at	FNBP1,FBP17,KIAA0554,MGC126804	AI017983	Formin binding protein 1	-0.327	-0.07505	0.07324	-0.1283	0.05918	0.3979	1.479	0.8897	0.5789	0.854	0.8827	0.7913	0.4229	1.444	0.5311	0.4868		0.9368	1.914
223583_at	TNFAIP8L2,FLJ23467,RP11-68I18.4	AF271774	Tumor necrosis factor, alpha-induced protein 8-like 2	-0.4662	-0.00652	0.0956	0.1754	0.05125	0.1505	1.722	0.6625	1.001	0.5201	0.7738	0.8454	1.256	0.8903	0.9502	1.435		0.9358	1.913
216218_s_at	PLCL2,PLCE2,FLJ13484,KIAA1092	AK023546	Phospholipase C-like 2	-0.39	-0.1756	-0.06766	0.5502	-0.05142	0.1344	1.417	1.182	1.283	0.5804	0.2152	1.075	1.015	0.6967	0.9341	0.7297		0.9356	1.913
211577_s_at	IGF1,IGFI	M37484	Insulin-like growth factor 1 (somatomedin C)	0.12	-0.8183	-0.1477	0.4543	0.5394	-0.1477	1.307	0.4162	0.984	0.7182	1.243	2.734	1.215	1.866	2.525	1.543		0.9337	1.91
204780_s_at	FAS,APT1,CD95,FAS1,APO-1,FASTM,ALPS1A,TNFRSF6	AA164751	Fas (TNF receptor superfamily, member 6)	-0.2185	-0.07769	-0.008752	0.374	0.08251	-0.1515	1.216	1.02	1.029	0.8499	0.5526	0.9387	0.9151	0.9374	0.9122	0.9242		0.9336	1.91
225564_at	SPATA13,FLJ31208,FLJ35435,MGC129988,MGC129989,RP11-307N16.3	AW269397	Spermatogenesis associated 13	0.03419	0.3698	-0.2365	0.5026	-0.5996	-0.07051	1.397	1.216	1.031	0.2991	0.7202	0.7976	0.7827	0.5019	1.08	1.31		0.9327	1.909
201516_at	SRM,PAPT,SPS1,SPDSY,SRML1	NM_003132	Spermidine synthase	0.08276	-0.4199	-0.3336	-0.09512	0.2338	0.5321	0.7891	1.151	1.178	0.3101	1.232	1.011	0.9625	1.12	1.264	1.602		0.9319	1.908
1562289_at	DKFZp434N0220	AL834519	MRNA; cDNA DKFZp434N0220 (from clone DKFZp434N0220)	-0.1618	-0.3484	0.3149	0.4509	-0.1594	-0.09623	1.492	1.369	0.6387	0.7523	0.403	0.1631	0.8132	1.586	0.5333	0.6391		0.9312	1.907
239331_at	FLJ43663	AW954199	hypothetical protein FLJ43663	-0.01823	0.1861	0.3243	0.0578	-0.264	-0.2859	0.9161	1.142	0.9727	0.5626	1.053	0.7322	0.08969	1.19	0.08967	1.609		0.9293	1.904
216237_s_at	MCM5,CDC46,MGC5315,P1-CDC46	AA807529	MCM5 minichromosome maintenance deficient 5, cell division cycle 46 (S. cerevisiae)	-0.005001	-0.2104	-0.3189	-0.09055	0.4013	0.2236	1.695	1.235	0.9383	0.1704	0.5988	0.9719	0.5689	0.669	0.8964	0.2909		0.9275	1.902
209939_x_at	CFLAR,CASH,FLIP,MRIT,CLARP,FLAME,Casper,c-FLIP,FLAME-1,I-FLICE,USURPIN,c-FLIPL,c-FLIPR,c-FLIPS,CASP8AP1	AF005775	CASP8 and FADD-like apoptosis regulator	-0.0009137	0.07932	-0.03929	-0.0201	-0.02449	0.005476	1.094	1.265	1.439	0.06199	0.7731	0.9356	1.309	0.9285	0.7851	1.263		0.9264	1.901
223222_at	SLC25A19,DNC,MUP1,MCPHA	BC001075	Solute carrier family 25 (mitochondrial deoxynucleotide carrier), member 19	-0.04251	0.03628	0.07925	0.2095	-0.3287	0.04611	1.499	0.9563	0.8143	0.2426	1.12	1.284	0.4506	0.77	0.592	0.6847		0.9264	1.9
211581_x_at	LST1,B144,LST-1,D6S49E,MGC119006,MGC119007	AF000426	Leukocyte specific transcript 1	-0.805	0.2072	0.1435	0.3228	0.1294	0.00211	1.689	1.191	0.8929	0.4438	0.4134	0.9207	1.252	1.144	1.292	1.447		0.9259	1.9
1559916_a_at	CHST12,C4S-2,C4ST2,C4ST-2	BC029471	Homo sapiens, clone IMAGE:4723617, mRNA	-0.4393	-0.04163	-0.2569	0.159	0.6351	-0.05632	0.9264	1.572	0.9196	0.1618	1.049	0.3631	0.7406	1.037	0.6035	0.9084		0.9258	1.9
225282_at	SMAP1L,RP1-228H13.3	AL137764	Stromal membrane-associated protein 1-like	-0.0252	-0.1282	-0.2684	0.123	0.107	0.1918	1.524	1.259	1.116	0.4575	0.2612	1.037	1.126	1.011	0.7204	0.8997		0.9235	1.897
227228_s_at	KIAA1509	AB040942	KIAA1509	-0.6602	0.1139	-0.3625	0.2122	0.492	0.2046	1.16	1.26	0.7058	0.6578	0.8265	0.6759	0.9697	0.526	0.3595	0.7956		0.9221	1.895
237330_at	RICTOR,mAVO3,KIAA1999,MGC39830,DKFZp686B11164	AA603494	rapamycin-insensitive companion of mTOR	0.4091	0.2051	0.3692	-0.3041	-0.4354	-0.2439	1.183	1.14	0.1795	0.7114	1.397	0.8291	1.465	1.398	0.504	0.9459		0.922	1.895
218781_at	SMC6,SMC6L1,FLJ22116,FLJ35534	NM_024624	SMC6 structural maintenance of chromosomes 6-like 1 (yeast)	0.05463	0.5013	-0.6214	0.3543	-0.09879	-0.19	1.466	1.048	0.6878	0.5085	0.8921	0.9782	0.5535	0.381	0.6415	1.236		0.9205	1.893
213256_at	MARCH3,RNF173,MGC48332,MARCH-III	AW593996	Membrane-associated ring finger (C3HC4) 3	-0.1829	0.7369	-0.2141	-0.1112	-0.1315	-0.0972	0.7672	1.36	0.7604	0.9	0.8118	1.52	1.446	1.43	1.098	0.9598		0.9198	1.892
236437_at	LAMB1,CLM,MGC142015	N30158	Laminin, beta 1	0.7	0.17	-0.5445	-0.2945	-0.2484	0.2173	0.5508	1.452	0.5498	1.232	0.8132	0.152	0.9031	1.058	0.4386	0.98		0.9195	1.892
205865_at	ARID3A,DRIL1,DRIL3,BRIGHT,E2FBP1	NM_005224	AT rich interactive domain 3A (BRIGHT- like)	0.4725	0.5989	-0.5123	-0.3127	-0.02569	-0.2208	0.6682	0.9996	1.124	0.8846	0.9205	0.9474	1.114	1.421	0.8214	0.7641		0.9194	1.891
212552_at	HPCAL1,BDR1,HLP2,VILIP-3	BE617588	601441509T1 NIH_MGC_65 Homo sapiens cDNA clone IMAGE:3845643 3', mRNA sequence.	-0.3813	-0.102	-0.7558	0.3252	0.3727	0.5412	1.371	1.059	0.3442	0.6973	1.117	1.419	0.8274	0.7154	1.325	1.418		0.9177	1.889
244642_at	DISC1,SCZD9,KIAA0457	AI761381	Disrupted in schizophrenia 1	-0.02544	-0.2222	0.5104	0.2684	-0.5857	0.05453	1.081	1.393	0.8054	0.5193	0.7875	0.839	1	1.016	0.8658	0.6152		0.9172	1.888
1555812_a_at	ARHGDIB,D4,GDIA2,GDID4,LYGDI,Ly-GDI,RAP1GN1	AF498927	Rho GDP dissociation inhibitor (GDI) beta	-0.02929	0.3799	-0.5524	0.03376	0.02937	0.1387	1.433	1.209	1.081	0.5169	0.3379	0.6793	0.9226	0.2134	0.9457	0.6388		0.9156	1.886
234033_at	234033_at	T71269	yd35c06.s1 Soares fetal liver spleen 1NFLS Homo sapiens cDNA clone IMAGE:110218 3', mRNA sequence.	0.6322	0.3431	-0.04819	-0.04775	-0.001649	-0.8777	1.036	1.164	0.8917	0.6893	0.7974	-0.1207	0.6088	0.8878	0.0375	0.6857		0.9155	1.886
205206_at	KAL1,HHA,KAL,KMS,ADMLX,KALIG-1	NM_000216	Kallmann syndrome 1 sequence	-0.2375	-0.1429	0.2449	0.4603	-0.3073	-0.01761	1.637	1.249	1.012	0.2178	0.4615	1.918	1.299	1.272	2.075	1.852		0.9155	1.886
223620_at	GPR34	AF039686	G protein-coupled receptor 34	-0.3707	0.3097	-0.236	0.2189	-0.3092	0.3873	1.472	1.26	0.8813	0.6141	0.3485	0.9553	1.129	1.328	1.116	0.6335		0.9153	1.886
1556314_a_at	1556314_a_at	BQ002274	(clone 1NIB-4) normalized cDNA library sequence	0.03996	-0.2145	-0.4413	0.1189	0.1174	0.3796	1.189	1.293	0.5548	0.2486	1.29	1.052	0.4725	0.8078	0.9947	1.059		0.9151	1.886
213017_at	ABHD3,LABH3,MGC11259	AL534702	Abhydrolase domain containing 3	0.2898	0.5965	-0.2059	0.02246	-0.2835	-0.4194	0.9875	1.24	1.217	0.8158	0.315	0.6031	0.9402	1.146	0.6314	0.9795		0.915	1.886
228910_at	CD82,R2,4F9,C33,IA4,ST6,GR15,KAI1,SAR2,TSPAN27	AI870617	Transcribed locus	0.04477	0.3299	-0.4812	-0.3726	0.1539	0.3253	1.739	0.8026	0.5495	0.6487	0.8303	1.397	0.4802	-0.07178	1.007	0.3782		0.9141	1.884
239108_at	MLSTD1,FAR2,FLJ10462	H16791	Male sterility domain containing 1	-0.3669	0.3972	-0.6621	0.266	0.1895	0.1762	0.755	0.6262	0.8794	0.6194	1.68	1.718	1.201	1.507	1.449	1.367		0.9119	1.882
202082_s_at	SEC14L1,SEC14L,DKFZp686C06176	AV748469	SEC14-like 1 (S. cerevisiae)	-0.377	-0.2318	-0.05468	0.4146	0.06976	0.1791	0.5689	0.7762	1.288	0.7478	1.179	0.8625	0.9515	1.268	1.096	1.428		0.9119	1.882
220702_at	na	NM_018616.1	gb:NM_018616.1 /DB_XREF=gi:8924113 /GEN=PRO2037 /FEA=FLmRNA /CNT=4 /TID=Hs.283067.0 /TIER=FL /STK=0 /UG=Hs.283067 /LL=55480 /DEF=Homo sapiens hypothetical protein PRO2037 (PRO2037), mRNA. /PROD=hypothetical protein PRO2037 /FL=gb:AF116684.1 gb:NM_018616.1	0.1188	0.2986	0.5118	-0.4803	-0.1976	-0.2513	1.184	1.644	0.9309	0.388	0.411	0.461	0.8327	0.9689	0.2585	0.9326		0.9117	1.881
225372_at	C10orf54,GI24	AK024449	Chromosome 10 open reading frame 54	-0.1964	0.1349	-0.5853	0.2547	-0.03098	0.4231	0.9558	0.9048	1.03	0.3094	1.358	0.5959	0.05145	0.6681	1.737	0.8338		0.9116	1.881
229530_at	229530_at	BF002625	Transcribed locus	0.159	-0.5427	0.2202	0.3014	-0.1012	-0.0366	0.8581	0.3167	1.202	0.6417	1.539	1.355	1.373	1.208	2.578	1.732		0.9115	1.881
230363_s_at	INPP5F,SAC2,hSAC2,MSTP007,MSTPO47,FLJ13081,KIAA0966,MGC59773,MGC131851	BE858808	Inositol polyphosphate-5-phosphatase F	0.3547	0.2027	-1.028	0.2273	-0.2344	0.478	1.345	0.9986	0.7859	0.7841	0.6425	0.9161	1.312	-0.09078	0.4958	0.5438		0.9113	1.881
221840_at	PTPRE,PTPE,HPTPE,DKFZp313F1310,R-PTP-EPSILON	AA775177	Protein tyrosine phosphatase, receptor type, E	0.003174	-0.5413	0.02395	-0.06218	0.183	0.3933	0.8754	1.207	1.166	0.281	1.027	1.127	0.3549	0.7306	0.8959	1.136		0.9112	1.881
208012_x_at	SP110,VODI,IFI41,IFI75,FLJ22835	NM_004509	SP110 nuclear body protein	-0.02568	0.1209	-0.1218	0.2292	-0.107	-0.09575	1.526	1.244	0.9076	0.5811	0.2924	0.6973	1.023	0.5517	0.4934	0.5198		0.9103	1.879
200600_at	MSN	NM_002444	Moesin	-0.2459	-0.398	-0.09676	0.423	0.2095	0.1081	1.17	0.8957	0.5906	0.4777	1.414	1.62	1.211	1.046	1.572	1.458		0.9096	1.879
220615_s_at	MLSTD1,FAR2,FLJ10462	NM_018099	Male sterility domain containing 1	-0.6614	-0.1845	0.01433	0.2139	0.4187	0.199	0.6826	1.122	0.9152	0.3464	1.473	1.473	1.475	1.399	1.482	1.366		0.9079	1.876
232024_at	KCNH2,ERG1,HERG,LQT2,SQT1,HERG1,Kv11.1	AI431931	Potassium voltage-gated channel, subfamily H (eag-related), member 2	-0.2661	0.4287	-0.08377	0.1259	0.06231	-0.267	1.192	1.292	0.8662	0.6552	0.5338	0.5723	0.9224	0.8696	1.095	0.8463		0.9079	1.876
232835_at	JARID2,JMJ	AA533080	Jumonji, AT rich interactive domain 2	0.0289	-0.1563	-0.009473	-0.1879	0.2477	0.07713	1.305	0.9498	0.2797	0.7454	1.257	1.029	0.3027	0.9323	0.3546	1.265		0.9075	1.876
202843_at	DNAJB9,MDG1,ERdj4,MST049,MSTP049,DKFZP564F1862	NM_012328	DnaJ (Hsp40) homolog, subfamily B, member 9	0.1458	0.2072	-0.3312	0.3069	-0.566	0.2373	0.6761	1.172	1.676	0.552	0.4595	1.266	1.288	1.612	1.414	2.296		0.9072	1.875
218802_at	CCDC109B,FLJ20647	NM_017918	Coiled-coil domain containing 109B	-0.395	0.2017	0.1437	-0.004473	-0.3479	0.402	1.377	1.178	0.9609	0.1743	0.845	1.169	0.8007	0.6123	0.7502	0.4145		0.9071	1.875
229295_at	LOC150166	BF939473	hypothetical protein LOC150166	-0.407	0.2936	-0.3084	0.02679	-0.007901	0.4029	1.086	0.7981	1.158	0.6961	0.7854	0.9493	0.9719	0.9508	1.36	0.7516		0.9046	1.872
214057_at	MCL1,TM,EAT,MCL1L,MCL1S,MGC1839,MGC104264	H71805	Myeloid cell leukemia sequence 1 (BCL2-related)	0.2605	0.06658	-0.3088	-0.09921	-0.09927	0.1803	1.41	0.9808	0.8936	0.4792	0.756	0.5622	0.7146	1.144	0.7853	1.154		0.9039	1.871
235811_at	MBNL1,EXP,MBNL,EXP35,EXP40,EXP42,KIAA0428,DKFZp686P06174	AW590853	Muscleblind-like (Drosophila)	-0.07666	0.2258	0.09416	0.3182	-0.1161	-0.4454	0.9716	1.558	0.4021	0.6831	0.9037	0.9435	0.454	0.6652	0.441	0.8208		0.9038	1.871
1553681_a_at	PRF1,P1,PFP,FLH2,HPLH2,MGC65093	NM_005041	Perforin 1 (pore forming protein)	-0.5811	-0.0926	-0.2949	0.4687	0.2609	0.239	1.115	0.9096	1.209	0.2378	1.04	0.6569	0.4631	0.4406	0.7805	1.316		0.9022	1.869
227368_at	C6orf166,FLJ10342,dJ486L4.2	AW009630	Chromosome 6 open reading frame 166	0.01399	0.1447	-0.1831	0.05828	0.08852	-0.1224	1.192	1.704	0.3456	0.6958	0.5586	0.08058	0.4393	0.3678	0.1926	0.9706		0.8992	1.865
242106_at	MAPK1,ERK,p38,p40,p41,ERK2,ERT1,MAPK2,PRKM1,PRKM2,P42MAPK,p41mapk	AW972669	Mitogen-activated protein kinase 1	0.5362	0.1505	-0.05756	-0.4871	0.1275	-0.2696	0.9714	0.9551	0.3499	0.8646	1.354	0.8019	0.4494	0.4673	-0.1508	0.7138		0.8989	1.865
231972_at	TBC1D7,PIG51,FLJ32666,dJ257A7.3,DKFZp686N2317	AK024681	TBC1 domain family, member 7	-0.3856	-0.08755	-0.5394	-0.2634	0.6007	0.6754	1.098	1.058	0.6197	0.5862	1.126	1.073	1.047	0.4327	0.9139	1.115		0.8975	1.863
212636_at	QKI,QK,Hqk,QK3,DKFZp586I0923	AL031781	Human DNA sequence from clone RP1-51J12 on chromosome 6q26-27 Contains the 3' part of the alternatively spliced gene for the human orthologs of mouse QKI-7 and QKI-7B (KH Domain RNA Binding proteins) and zebrafish ZKQ-1 (Quaking protein homolog), complete sequence.	-0.1247	-0.1253	-0.2454	0.2716	0.0248	0.199	1.209	0.6548	0.8734	0.5326	1.212	0.9921	1.035	1.085	1.074	0.9516		0.8964	1.861
238880_at	GTF3A,AP2,TFIIIA	AI241331	General transcription factor IIIA	-0.1134	0.2337	-0.4591	0.1747	0.1558	0.008361	1.161	1.467	0.9583	0.2813	0.6129	0.1493	0.6725	1.029	0.6595	0.5994		0.8961	1.861
222221_x_at	EHD1,PAST,PAST1,H-PAST,HPAST1,FLJ42622,FLJ44618	AY007161	EH-domain containing 1	-0.3279	-0.5449	0.1213	0.266	-0.1971	0.6826	1.108	0.8426	1.104	0.3654	1.058	0.7673	0.1349	0.09365	0.7697	-0.01473		0.8957	1.861
206003_at	CEP135,CEP4,KIAA0635	NM_014645	gb:NM_014645.1 /DB_XREF=gi:7662215 /GEN=KIAA0635 /FEA=FLmRNA /CNT=20 /TID=Hs.185091.0 /TIER=FL /STK=4 /UG=Hs.185091 /LL=9662 /DEF=Homo sapiens KIAA0635 gene product (KIAA0635), mRNA. /PROD=KIAA0635 gene product /FL=gb:AB014535.1 gb:NM_014645.1	0.3319	-0.0813	-0.008031	-0.1562	-0.04806	-0.03829	1.07	1.124	0.8395	0.8002	0.6442	0.6004	0.6042	0.5717	0.9101	0.7331		0.8956	1.86
242877_at	LSM14A,RAP55,FAM61A,C19orf13,DKFZP434D1335	AI821399	LSM14 homolog A (SCD6, S. cerevisiae)	0.2032	-0.1436	-0.6027	0.5	0.2763	-0.2333	1.277	1.343	0.7974	0.4393	0.6194	0.6074	0.5651	0.6291	0.2938	0.9319		0.8954	1.86
203144_s_at	KIAA0040,MGC133301	NM_014656	KIAA0040	-0.3433	0.1409	0.3483	-0.351	0.4107	-0.2056	1.058	0.7579	1.177	0.904	0.5793	1.039	0.04881	0.6294	0.7269	1.463		0.8954	1.86
239453_at	FNBP1,FBP17,KIAA0554,MGC126804	AA262084	Formin binding protein 1	0.5163	-0.4148	0.06819	-0.07132	0.2951	-0.3934	1.091	1.358	1.353	0.4003	0.2732	0.7127	0.855	0.9162	0.7035	1.15		0.8951	1.86
241956_at	PCGF5,RNF159,MGC16202	AI521883	Polycomb group ring finger 5	-0.01197	0.227	-0.04602	-0.1769	0.08275	-0.07483	1.025	1.3	0.6471	0.3222	1.179	0.1686	0.3455	0.9261	0.308	0.5032		0.8946	1.859
242052_at	BICD1,BICD	AW979272	Bicaudal D homolog 1 (Drosophila)	0.2037	0.2695	0.1192	-0.3449	-0.1632	-0.08421	1.066	0.9803	0.5772	0.6345	1.214	1.273	0.7661	1.142	0.9262	1.147		0.8944	1.859
1556750_at	LOC153577	AI701480	hypothetical protein LOC153577	0.391	-0.2227	-0.3124	-0.2702	0.2116	0.2026	1.152	1.615	0.8034	0.1135	0.774	1.574	0.874	1.162	1.754	1.802		0.8916	1.855
224304_x_at	NIN,KIAA1565	AF223939	Ninein (GSK3B interacting protein)	0.2429	0.4991	-0.9424	0.1429	0.0664	-0.008951	1.378	0.9936	1.03	0.4703	0.5855	0.7106	0.8442	0.6616	1.039	1.153		0.8915	1.855
229367_s_at	KCNH2,ERG1,HERG,LQT2,SQT1,HERG1,Kv11.1	AW130536	Potassium voltage-gated channel, subfamily H (eag-related), member 2	-0.4847	0.1986	-0.5476	0.3185	0.4324	0.0829	0.8507	0.8113	0.5942	0.6415	1.555	0.8731	1.014	0.7967	1.308	1.035		0.8904	1.854
223569_at	PPAPDC1B,HTPAP	AF212238	Phosphatidic acid phosphatase type 2 domain containing 1B	0.05295	0.227	-0.4832	0.2054	-0.2707	0.2685	0.5746	1.241	1.403	0.5112	0.7216	0.7875	1.243	1.396	0.9154	1.836		0.8903	1.854
233358_at	FLJ14311	AK024373	hypothetical gene FLJ14311	-0.1262	0.3162	-0.5281	-0.255	0.3076	0.2856	0.7836	1.3	0.6801	0.8067	0.8758	0.7065	0.2097	0.9533	0.918	0.8665		0.8892	1.852
241969_at	ARID5B,MRF2,FLJ21150,RP11-341A19.1	AA150242	AT rich interactive domain 5B (MRF1-like)	-0.5232	0.06057	0.07901	0.3132	0.2915	-0.221	1.433	1.305	0.9641	0.3852	0.3576	1.327	1.104	0.8751	0.7966	0.9023		0.8889	1.852
1561153_at	FLJ22349,MGC21013,dJ821D11.3	AF075064	hypothetical protein FLJ22349	0.08661	-0.2169	0.09152	-0.1519	0.2116	-0.02097	0.3515	1.084	1.334	0.5737	1.091	0.5095	1.108	0.8256	-0.4085	0.3955		0.887	1.849
218611_at	IER5,SBBI48,MGC102760	NM_016545	Immediate early response 5	0.04862	0.03364	-0.3317	0.2228	-0.2332	0.2599	1.46	0.743	0.8434	0.7997	0.5875	0.9332	0.6196	0.613	0.8375	0.7485		0.8868	1.849
232080_at	HECW2,NEDL2,DKFZp686M17164	AL390186	HECT, C2 and WW domain containing E3 ubiquitin protein ligase 2	-0.1964	-0.132	-0.1958	0.8058	0.3369	-0.6185	0.6326	0.6552	0.7311	1.151	1.264	1.078	0.7483	0.8167	0.7959	1.519		0.8867	1.849
227649_s_at	SRGAP2,FNBP2,srGAP3,KIAA0456	AU144000	SLIT-ROBO Rho GTPase activating protein 2	-0.3623	0.3455	-0.5579	0.3528	0.0123	0.2096	1.039	0.9265	0.656	0.5345	1.263	0.7892	0.6112	0.619	0.565	0.3924		0.8839	1.845
218459_at	TOR3A,ADIR,ADIR2,FLJ22345,MGC111104	NM_022371	Torsin family 3, member A	-0.2507	-0.1243	0.0008661	0.4759	-0.1171	0.01533	1.001	0.9976	1.423	0.7283	0.265	0.5386	0.5771	0.7955	0.5944	1.172		0.8829	1.844
205467_at	CASP10,MCH4,ALPS2,FLICE2	NM_001230	Caspase 10, apoptosis-related cysteine peptidase	-0.3214	0.00406	0.01674	0.4312	0.1715	-0.3021	0.8134	1.204	1.375	0.2897	0.7252	0.3972	0.8656	1.614	1.17	1.729		0.8815	1.842
212274_at	LPIN1,KIAA0188,DKFZp781P1796	AV705559	Lipin 1	0.08012	-0.1744	0.2495	0.1836	-0.245	-0.09383	1.29	1.06	0.8547	0.4965	0.6824	0.542	0.6064	0.3704	0.8271	0.9646		0.8767	1.836
242920_at	KIAA0999,L19,FLJ12240	AW590838	KIAA0999 protein	0.1643	0.05263	-0.05588	-0.04823	-0.2892	0.1764	1.045	1.102	0.5753	0.6715	0.9844	0.5006	0.2982	1.303	0.4193	1.106		0.8758	1.835
242752_at	242752_at	AI434789	ti20d03.x1 NCI_CGAP_Kid11 Homo sapiens cDNA clone IMAGE:2131013 3', mRNA sequence.	-0.5431	0.1127	-0.2728	0.8472	0.001717	-0.1458	1.186	0.7601	0.4363	1.274	0.7214	0.2289	0.09281	-0.02922	1.136	0.8117		0.8756	1.835
220712_at	220712_at	NM_024984.1	gb:NM_024984.1 /DB_XREF=gi:13376485 /GEN=FLJ12193 /FEA=FLmRNA /CNT=5 /TID=Hs.287498.0 /TIER=FL /STK=1 /UG=Hs.287498 /LL=80049 /DEF=Homo sapiens hypothetical protein FLJ12193 (FLJ12193), mRNA. /PROD=hypothetical protein FLJ12193 /FL=gb:NM_024984.1	-0.1115	-0.2044	-0.7544	0.3468	0.4737	0.2498	0.7391	1.324	1.103	0.3828	0.8269	0.61	1.05	1.35	0.6038	1.236		0.8753	1.834
221799_at	CSGlcA-T,KIAA1402	AB037823	chondroitin sulfate glucuronyltransferase	0.1419	0.2395	-0.2066	-0.1269	-0.03171	-0.01616	0.6059	1.369	1.377	-0.03467	1.054	0.8866	0.6567	0.9747	1.023	1.061		0.8742	1.833
235593_at	ZFHX1B,SIP1,ZEB2,SIP-1,SMADIP1,KIAA0569	AL546529	Zinc finger homeobox 1b	0.1931	-0.8447	0.05954	0.4697	0.109	0.01341	1.365	0.9423	0.2824	0.5994	1.181	1.138	1.426	1.076	1.409	1.205		0.8741	1.833
238851_at	ANKRD13A,ANKRD13,NY-REN-25	BF516252	Ankyrin repeat domain 13	-0.3996	0.3169	0.5849	0.2203	0.008209	-0.7308	1.276	1.085	0.6072	0.8521	0.549	0.6004	0.6418	1.201	0.4427	0.534		0.874	1.833
225602_at	C9orf19,GAPR-1,GLIPR2	H92988	Chromosome 9 open reading frame 19	-0.4133	-0.7283	0.3288	0.5385	0.1633	0.111	1.013	0.6432	0.7652	0.6133	1.327	1.048	1.088	0.7325	1.088	1.086		0.8724	1.831
242695_at	242695_at	BF512254	Transcribed locus	-0.06872	0.6463	-0.09123	-0.1168	0.02456	-0.3942	1.382	1.033	0.7404	0.7069	0.4932	0.6125	0.622	1.203	0.648	0.9283		0.871	1.829
206118_at	STAT4	NM_003151	Signal transducer and activator of transcription 4	-0.05934	-0.1796	-0.2564	0.2894	0.03682	0.1692	0.9298	1.294	1.151	0.3339	0.644	0.9046	0.8493	0.3565	1.109	1.236		0.8706	1.828
203158_s_at	GLS,GLS1,FLJ10358,KIAA0838,DKFZp686O15119	AF097493	Glutaminase	-0.4578	-0.1481	0.06507	0.4608	0.1361	-0.05608	1.361	1.039	1.291	0.1981	0.4619	1.158	0.8764	0.6794	1.214	1.099		0.8701	1.828
1555978_s_at	MRCL3,MLCB,MRLC3	AW467415	myosin regulatory light chain MRCL3	0.1354	0.3383	-0.04722	-0.5431	0.3571	-0.2405	1.123	1.493	0.9532	0.3888	0.3857	0.5569	0.7266	0.4762	0.9603	0.8944		0.8689	1.826
230733_at	MRCL3,MLCB,MRLC3	H98113	myosin regulatory light chain MRCL3	0.3903	0.09543	-0.002981	-0.1483	-0.3517	0.01726	1.065	1.715	0.8878	0.27	0.404	0.6329	0.9195	0.9561	0.4131	0.6458		0.8684	1.826
202964_s_at	RFX5	NM_000449	Regulatory factor X, 5 (influences HLA class II expression)	-0.281	-0.5658	-0.01789	-0.1747	0.4283	0.6112	1.412	1.14	0.8931	0.3532	0.5406	0.6641	0.818	0.5892	0.3722	-0.1467		0.8679	1.825
202662_s_at	ITPR2,IP3R2	NM_002223	Inositol 1,4,5-triphosphate receptor, type 2	0.2172	-0.1729	-0.078	0.006107	-0.07186	0.09949	1.496	1.024	1.044	0.6436	0.1299	0.7324	0.7175	0.7556	1.182	0.8117		0.8675	1.825
1569477_at	FOXO3A,AF6q21,FKHRL1,FKHRL1P2,MGC12739,MGC31925,DKFZp781A0677	BC025999	Forkhead box O3A	0.3182	0.4013	-0.1213	-0.4224	-0.3734	0.1976	0.8903	1.417	1.058	0.1199	0.8498	0.2477	0.4737	1.409	0.5977	1.154		0.8669	1.824
225927_at	MAP3K1,MEKK,MEKK1,MAPKKK1	AA541479	Mitogen-activated protein kinase kinase kinase 1	-0.106	0.3104	-0.3305	0.1013	0.008931	0.01582	1.392	1.189	0.6988	0.8846	0.166	0.6343	0.9252	0.2968	0.8834	0.4034		0.8661	1.823
1565627_a_at	LRRK1,Roco1,FLJ23119,FLJ27465,KIAA1790	AW792857	Leucine-rich repeat kinase 1	-0.08291	-0.2667	-0.2093	0.4923	0.3927	-0.3261	1.079	1.01	1.028	0.1647	1.047	0.6473	0.4823	0.4425	0.6843	0.8333		0.8658	1.822
209806_at	HIST1H2BK,H2B/S,H2BFT,H2BFAiii,MGC131989	BC000893	Histone 1, H2bk	0.2804	-0.1962	-0.2845	0.3449	-0.1918	0.04731	0.919	1.243	1.097	0.7862	0.2826	0.549	1.105	1.204	0.9957	1.021		0.8655	1.822
212974_at	DENND3,KIAA0870	AI808958	DENN/MADD domain containing 3	-0.2236	-0.3915	0.3829	-0.1504	0.327	0.05549	0.8045	0.9945	1.004	0.2707	1.252	0.876	1.176	0.9612	0.8697	1.105		0.8651	1.821
233664_at	ARL15,ARFRP2,FLJ20051	BE156526	ADP-ribosylation factor-like 15	-0.4325	0.32	0.2591	0.06622	0.2955	-0.5084	0.6576	1.169	1.236	0.4527	0.806	-0.09904	0.6362	0.9773	0.2236	0.8357		0.8644	1.821
201755_at	MCM5,CDC46,MGC5315,P1-CDC46	NM_006739	MCM5 minichromosome maintenance deficient 5, cell division cycle 46 (S. cerevisiae)	-0.1841	-0.01734	-0.3394	-0.3144	0.4732	0.382	1.425	1.024	0.7621	0.4443	0.662	0.963	0.8485	0.3312	0.1589	0.2878		0.8635	1.819
238082_at	PLEKHA2,TAPP2,FLJ25921	AA777270	Pleckstrin homology domain containing, family A (phosphoinositide binding specific) member 2	-0.3243	0.5278	0.03982	-0.798	-0.01463	0.5693	1.046	0.6904	1.249	0.8206	0.5103	0.2126	0.3477	0.8085	-0.2005	0.4289		0.8633	1.819
221649_s_at	PPAN,SSF,SSF1,SSF2,BXDC3,MGC14226,MGC45852	BC000535	Peter pan homolog (Drosophila)	0.1167	-0.1537	-0.2521	0.05852	-0.1305	0.3611	1.596	0.5297	0.2593	0.8447	1.078	1.131	0.7036	0.9032	0.1741	-0.6002		0.8616	1.817
225593_at	STK40,SHIK,SgK495,MGC4796,RP11-268J15.4	AL542359	Serine/threonine kinase 40	-0.1993	-0.2186	0.175	0.2591	-0.256	0.2399	1.029	1.104	0.8797	0.5128	0.7796	1.089	0.6761	0.6998	0.9113	1.037		0.8611	1.816
223568_s_at	PPAPDC1B,HTPAP	AF212238	Phosphatidic acid phosphatase type 2 domain containing 1B	-0.2274	0.4025	-0.6092	0.2684	0.004362	0.1613	0.6881	1.207	1.492	0.2236	0.6937	0.9443	1.247	1.148	1.185	2.013		0.8609	1.816
202743_at	PIK3R3,p55-GAMMA,DKFZp686P05226	BE622627	601440792T1 NIH_MGC_72 Homo sapiens cDNA clone IMAGE:3915695 3', mRNA sequence.	-0.2428	0.2746	-0.5841	0.1088	0.3064	0.1372	0.8387	0.4097	0.6342	0.7506	1.669	1.561	1.011	1.173	0.8057	0.7412		0.8605	1.816
209762_x_at	SP110,VODI,IFI41,IFI75,FLJ22835	AF280094	SP110 nuclear body protein	-0.07569	0.2541	-0.1343	0.09411	-0.2407	0.1024	1.446	1.196	0.859	0.4835	0.3117	0.7195	0.7896	0.3516	0.4679	0.1841		0.8591	1.814
218280_x_at	HIST2H2AA3,H2A,H2A.2,H2A/O,H2A/q,H2AFO,H2a-615,HIST2H2AA	NM_003516	Histone 2, H2aa3	-0.2149	0.3227	0.1492	0.06742	-0.1317	-0.1927	1.148	1.543	0.8453	0.8334	-0.08291	1.084	1.692	1.52	1.32	1.475		0.8573	1.812
214791_at	LOC93349,MGC132667	AK023116	hypothetical protein BC004921	0.617	0.2688	-0.3172	-0.02683	-0.2808	-0.2609	0.9093	1.125	1.348	0.7059	0.1907	0.3302	0.4523	0.9477	0.5345	0.4412		0.8559	1.81
1556821_x_at	DLEU2,1B4,DLB2,LEU2,BCMSUN,RFP2OS,MGC88287,leukemia associated gene 2,BCMS upstream neighbor-like,ret finger protein 2 opposite strand	H48516	Deleted in lymphocytic leukemia, 2	0.353	0.5732	0.08671	-0.2649	-0.4684	-0.2797	1.028	1.503	0.7986	0.5039	0.4417	0.411	0.7293	0.9968	0.6283	0.9259		0.8551	1.809
243470_at	ITFG1,TIP,CDA08	AW206536	Integrin alpha FG-GAP repeat containing 1	0.3653	-0.2989	0.741	-0.5137	-0.2209	-0.07267	0.874	0.7784	0.9292	0.8451	0.8464	0.7204	-0.4314	0.8922	0.4948	0.9641		0.8546	1.808
243099_at	NFAM1,CNAIP,FLJ40652,bK126B4.4	AW271350	NFAT activating protein with ITAM motif 1	0.00125	0.03676	-0.03135	0.637	0.1032	-0.7469	0.9168	1.048	0.845	0.4609	0.996	0.795	0.7728	0.7849	1.071	0.7602		0.8533	1.807
204158_s_at	TCIRG1,a3,Stv1,Vph1,Atp6i,OC116,OPTB1,TIRC7,ATP6N1C,ATP6V0A3,OC-116kDa	NM_006019	T-cell, immune regulator 1, ATPase, H+ transporting, lysosomal V0 subunit A3	0.02457	-0.01205	-0.5635	-0.1302	0.4324	0.2488	0.9315	1.299	0.9766	0.2476	0.8015	0.6307	0.6778	0.9179	0.7081	0.8341		0.8512	1.804
241865_at	GNB1	AI056689	Guanine nucleotide binding protein (G protein), beta polypeptide 1	0.3021	0.3217	0.07324	-0.3389	-0.1601	-0.1979	1.366	0.8637	0.4375	0.6679	0.9145	0.6254	0.2902	0.487	0.3898	0.6095		0.85	1.802
232704_s_at	LRRFIP2,HUFI-2,FLJ20248,FLJ22683,DKFZp434H2035	AK025207	Leucine rich repeat (in FLII) interacting protein 2	0.128	-0.3054	0.2122	0.5156	-0.4453	-0.1051	1.041	1.309	0.865	0.09566	0.9395	0.522	0.5042	0.8496	0.2041	0.7629		0.8499	1.802
233411_at	PRKCH,PKCL,PKC-L,PRKCL,MGC5363,MGC26269,nPKC-eta	AU147253	Protein kinase C, eta	0.08445	0.1647	0.09512	-0.5262	0.03057	0.1514	0.9524	1.352	0.5156	0.3407	1.086	0.2116	0.3612	0.4656	0.3222	0.614		0.8493	1.802
242926_at	PIP5K3,CFD,PIP5K,PIKfyve,KIAA0981,MGC40423	AI798124	Phosphatidylinositol-3-phosphate/phosphatidylinositol 5-kinase, type III	-0.08291	0.3089	0.4168	-0.7354	0.2556	-0.1631	0.8788	1.445	0.4161	1.045	0.4617	0.5608	-0.2765	0.6387	0.05673	0.9718		0.8493	1.802
241775_at	SCFD1,SLY1,RA410,KIAA0917,STXBP1L2,C14orf163	AW298119	Sec1 family domain containing 1	0.3744	0.4705	-0.3795	0.1028	-0.5321	-0.03612	0.7216	1.124	0.973	0.42	1.008	0.3371	0.2515	1.263	0.4246	1.937		0.8493	1.802
235023_at	VPS13C,FLJ21361,DKFZp686E0570	AA828371	Vacuolar protein sorting 13 homolog C (S. cerevisiae)	-0.02448	0.653	-0.2201	-0.2702	-0.1303	-0.007989	0.9834	1.295	1.043	0.4164	0.5072	0.1705	0.2075	1.227	-0.1849	0.5095		0.8489	1.801
201088_at	KPNA2,QIP2,RCH1,IPOA1,SRP1alpha	NM_002266	Karyopherin alpha 2 (RAG cohort 1, importin alpha 1)	0.3047	0.105	-0.09291	-0.03333	-0.4446	0.161	1.09	0.8216	1.068	0.3907	0.8738	1.385	0.7185	1.08	1.049	1.13		0.8489	1.801
1556493_a_at	JMJD2C,GASC1,JHDM3C,FLJ25949,KIAA0780,bA146B14.1	AF085959	Homo sapiens full length insert cDNA clone YR88E12.	0.05992	0.1964	0.3058	-0.092	-0.1829	-0.2872	1.209	1.396	0.6094	0.5903	0.4271	0.252	-0.6285	0.4743	0.3943	0.1178		0.8464	1.798
209721_s_at	HOM-TES-103,FLJ20703,MGC117359,DKFZP586I2223	BC002857	hypothetical protein LOC25900, isoform 3	0.1191	-0.737	0.07781	0.2139	0.3408	-0.01448	0.8038	1.024	0.9369	0.2166	1.248	0.5867	0.7795	1.353	1.227	0.5823		0.8459	1.797
203827_at	WIPI1,Atg18,WIPI49,FLJ10055	NM_017983	WD repeat domain, phosphoinositide interacting 1	0.1251	-0.1958	-0.1571	0.3641	-0.1957	0.05934	0.5703	0.8628	0.9905	0.39	1.416	1.689	1.228	1.72	1.43	2.094		0.8458	1.797
233473_x_at	USP15,UNPH4,KIAA0529,MGC74854,MGC131982	AU156202	Ubiquitin specific peptidase 15	0.4372	0.4193	-0.1191	-0.4664	-0.05671	-0.2143	1.028	1.208	0.7977	0.6472	0.5475	0.9294	0.9678	0.814	0.6417	1.078		0.8457	1.797
238604_at	238604_at	AA768884	nz82e07.s1 NCI_CGAP_GCB1 Homo sapiens cDNA clone IMAGE:1301988 3', mRNA sequence.	0.02433	0.4378	-0.3415	0.3716	0.03394	-0.5262	1.492	0.8731	0.9619	0.6037	0.2905	0.5656	0.7901	0.6089	0.868	0.8728		0.8443	1.795
226440_at	DUSP22,VHX,JKAP,JSP1,MKPX	BE222746	Dual specificity phosphatase 22	-0.2058	-0.29	-0.2672	0.1992	0.5901	-0.02626	1.065	1.174	0.638	0.2063	1.138	0.8418	1.13	0.6082	0.8456	1.238		0.8442	1.795
1561079_at	ANKRD28,PITK,KIAA0379	BC035170	Homo sapiens cDNA clone IMAGE:5265791.	0.2282	0.2176	0.09176	-0.1184	-0.283	-0.1361	0.6042	1.628	0.8455	0.1498	0.9893	0.2515	0.919	1.241	1.128	1.007		0.8434	1.794
207735_at	RNF125,TRAC1,FLJ20456,MGC21737	NM_017831	Ring finger protein 125	0.4908	-0.4605	-0.2704	-0.02179	0.3201	-0.05824	1.405	1.115	0.896	0.447	0.3386	1.117	1.151	1.172	1.616	1.267		0.8402	1.79
226039_at	MGAT4A,GNT-IV,GNT-IVA	AW006441	Mannosyl (alpha-1,3-)-glycoprotein beta-1,4-N-acetylglucosaminyltransferase, isozyme A	-0.1726	0.5107	-0.4389	0.04626	-0.1212	0.1757	1.17	1.21	0.8991	0.6275	0.2927	0.3859	0.4605	0.5851	0.6466	0.2791		0.8399	1.79
1557538_at	THRAP2	AI862062	tw71d02.x1 NCI_CGAP_Ut3 Homo sapiens cDNA clone IMAGE:2265123 3' similar to contains Alu repetitive element;contains element MER10 repetitive element ; mRNA sequence.	0.6315	0.1519	-0.09652	-0.4943	0.2501	-0.4427	1.007	1.079	1.071	0.4621	0.5788	0.7572	1.249	1.712	1.038	1.714		0.8398	1.79
227383_at	FAM91A2,KIAA0493	AW340595	Family with sequence similarity 91, member A2	0.1883	0.4157	-0.03472	-0.1612	-0.1166	-0.2915	1.273	1.203	0.7811	0.5773	0.3636	0.3097	0.4304	0.6662	0.3308	0.6876		0.8395	1.789
207431_s_at	DEGS1,MLD,DEGS,DES1,Des-1,FADS7,MIG15,MGC5079	NM_003676	Degenerative spermatocyte homolog 1, lipid desaturase (Drosophila)	0.09599	-0.2725	-0.166	0.361	0.2224	-0.241	1.001	0.7428	0.9499	0.3133	1.19	1.457	1.022	1.136	1.319	1.126		0.8395	1.789
227761_at	MYO5A,GS1,MYO5,MYH12,MYR12,MYOXIN,myosin V,myosin Va	AW235548	Myosin VA (heavy polypeptide 12, myoxin)	-0.08651	0.0269	-0.1436	0.2247	-0.2154	0.194	0.9271	0.7868	0.6909	0.5434	1.249	1.061	0.988	0.7736	1.161	1.066		0.8394	1.789
235786_at	RABEP1,RAB5EP,RABPT5	AI806781	Rabaptin, RAB GTPase binding effector protein 1	0.3129	0.1666	0.1273	-0.07709	-0.2532	-0.2766	1.308	1.349	0.4252	0.4869	0.6267	0.404	0.4309	0.6767	-0.1174	0.8439		0.8391	1.789
244777_at	DCP2,NUDT20,FLJ33245	AA504595	DCP2 decapping enzyme homolog (S. cerevisiae)	0.1354	0.3065	0.338	-0.6369	0.04404	-0.1871	1.091	1.02	1.099	0.3743	0.6093	0.3795	0.4871	1.104	-0.1505	0.665		0.8388	1.789
1555167_s_at	PBEF1,PBEF,NAMPT,MGC117256,DKFZP666B131,1110035O14Rik	BC020691	Pre-B-cell colony enhancing factor 1	-0.2253	0.4609	-0.2983	0.034	0.2287	-0.2001	0.5143	0.4966	0.8883	0.8706	1.422	2.007	1.592	1.108	0.6026	2.161		0.8383	1.788
232632_at	TSPAN3,TM4-A,TM4SF8,TSPAN-3	AU145719	Tetraspanin 3	-0.03049	0.3859	-0.03135	0.2518	-0.4292	-0.1467	0.9615	1.069	0.255	1.114	0.7911	0.629	-0.8704	0.8398	0.0399	0.691		0.8383	1.788
201663_s_at	SMC4,CAPC,SMC4L1,hCAP-C	NM_005496	SMC4 structural maintenance of chromosomes 4-like 1 (yeast)	0.09094	0.1005	0.07997	0.3055	-0.4592	-0.1176	1.028	1.315	0.7443	0.6386	0.4639	0.8269	0.7182	1.026	0.9707	0.8283		0.8379	1.787
236022_at	MYOHD1,FLJ22865	AI650341	Myosin head domain containing 1	-0.07497	0.5419	0.1391	0.1367	0.04572	-0.7885	0.7713	1.062	0.5481	1.24	0.5649	0.2297	0.009857	0.9872	0.9736	0.6696		0.8374	1.787
215029_at	C1orf108,STRF2,FLJ12666,RP11-781D11.2	AL117451	Chromosome 1 open reading frame 108	0.2905	-0.04042	0.1108	-0.3591	0.3766	-0.3783	1.21	1.26	0.9915	0.5943	0.1282	0.5692	0.6235	1.029	0.9798	1.211		0.837	1.786
1552318_at	GIMAP1,IMAP1,HIMAP1,IMAP38	AK091818	Potassium voltage-gated channel, subfamily H (eag-related), member 2	-0.388	0.1091	-0.6486	0.62	0.239	0.06847	0.8853	0.9137	0.5697	0.9387	0.8765	0.7202	0.9173	0.9352	1.222	0.9985		0.8368	1.786
216755_at	OSBPL10,ORP10,OSBP9,FLJ20363	AK024945	Homo sapiens cDNA: FLJ21292 fis, clone COL01969.	0.5757	-0.2068	0.1824	0.05588	-0.1995	-0.4076	0.9142	0.9455	0.916	0.3356	1.073	0.6091	0.1729	0.5414	0.05745	0.5917		0.8368	1.786
222214_at	SUZ12P	AK024988	Suppressor of zeste 12 homolog pseudogene	0.1991	-0.03225	0.4868	-0.5876	0.2434	-0.3095	1.136	1.299	0.3576	0.6501	0.738	0.2729	0.2724	0.6308	0.7196	0.7186		0.8362	1.785
209040_s_at	PSMB8,LMP7,D6S216,RING10,D6S216E,MGC1491	U17496	Proteasome (prosome, macropain) subunit, beta type, 8 (large multifunctional peptidase 7)	-0.6343	0.5886	0.2565	-0.124	-0.189	0.1021	1.121	1.249	1.056	0.3029	0.4514	0.4494	0.8024	0.7092	0.3349	0.4493		0.8361	1.785
223164_at	CCM2,C7orf22,MGC4067,MGC4607,PP10187,MGC74868	BC004903	Cerebral cavernous malformation 2	-0.2265	0.1539	-0.751	0.09916	0.2362	0.4883	1.171	0.9325	0.652	0.5376	0.8837	0.8053	0.5076	0.5457	0.9216	0.9754		0.8353	1.784
1569940_at	SLC6A16,NTT5	BC039336	Solute carrier family 6, member 16	0.1621	-0.04187	0.1021	0.316	-0.3376	-0.2008	1.13	0.6834	0.6322	0.6824	1.043	0.8649	0.03198	1.224	0.8413	0.6441		0.8341	1.783
213940_s_at	FNBP1,FBP17,KIAA0554,MGC126804	AU145053	Formin binding protein 1	-0.2685	-0.1349	0.237	0.2129	-0.2589	0.2125	1.312	0.9885	0.7109	0.2532	0.9051	0.5483	0.3544	0.3983	0.516	0.2668		0.8339	1.783
235292_at	na	BE875232	601488533F1 NIH_MGC_69 Homo sapiens cDNA clone IMAGE:3890600 5', mRNA sequence.	-0.5277	-0.05365	-0.2761	0.0215	0.5855	0.2505	0.9389	0.761	1.277	0.4917	0.6993	0.7204	0.6535	0.468	0.6146	0.8776		0.8336	1.782
235821_at	WISP1,CCN4,WISP1c,WISP1i,WISP1tc	AI917494	Transcribed locus	-0.1197	0.08894	0.4104	-0.1216	-0.3683	0.1103	0.8074	1.208	0.6664	0.4799	0.9977	2.185	0.6749	1.563	1.9	2.337		0.8319	1.78
208527_x_at	HIST1H2BE,H2B.h,H2B/h,H2BFH,H2BFN,dJ221C16.8	NM_003523	Histone 1, H2be	0.03347	-0.2527	-0.002019	0.1355	0.2321	-0.1462	0.9014	0.9991	1.098	0.887	0.2665	0.09428	0.7372	0.8316	0.6607	0.6496		0.8304	1.778
205992_s_at	IL15,IL-15,MGC9721	NM_000585	Interleukin 15	-0.3484	0.1647	-9.568e-05	0.5168	-0.2493	-0.08373	0.7374	0.9476	0.8691	0.4532	1.144	0.6112	0.7247	1.002	0.3727	0.5693		0.8303	1.778
219788_at	PILRA,FDF03	NM_013439	Paired immunoglobin-like type 2 receptor alpha	0.4526	-0.4367	0.08238	-0.1062	0.04091	-0.033	1.199	0.7257	1.234	0.2342	0.7548	0.3648	0.8043	1.04	1.361	1.109		0.8297	1.777
203620_s_at	FCHSD2,NWK,SH3MD3,KIAA0769	NM_014824	FCH and double SH3 domains 2	-0.3909	-0.08851	0.2574	0.2896	-0.1591	0.09156	1.089	1.033	0.7356	0.5419	0.7394	0.7663	0.6374	0.6337	0.9375	0.534		0.8278	1.775
208109_s_at	C15orf5,MGC120146,MGC120148,MGC120149	NM_030944	gb:NM_030944.1 /DB_XREF=gi:13569916 /GEN=C15ORF5 /FEA=FLmRNA /CNT=1 /TID=HsAffx.900133.191 /TIER=FL /STK=0 /DEF=Homo sapiens chromosome 15 open reading frame 5 (C15ORF5), mRNA. /PROD=chromosome 15 open reading frame 5 /FL=gb:NM_030944.1	0.3545	-0.2102	-0.4168	0.2401	0.04812	-0.01568	0.7781	0.87	0.614	0.4881	1.388	0.7933	0.5114	1.875	0.9904	1.251		0.8276	1.775
242901_at	SETBP1,SEB,KIAA0437	AL037888	SET binding protein 1	0.2756	0.1149	-0.07295	-0.06531	-0.03219	-0.2201	0.6819	1.019	0.5495	0.6516	1.236	0.6307	1.139	1.644	1.265	1.351		0.8275	1.775
226748_at	LYSMD2,MGC35274,DKFZp686I2243	AI674731	LysM, putative peptidoglycan-binding, domain containing 2	-0.251	-0.2948	-0.09026	0.2434	-0.009103	0.4017	1.363	0.8921	0.9607	0.477	0.4336	0.5427	0.5884	0.4029	0.3518	-0.007033		0.8252	1.772
204549_at	IKBKE,IKKE,IKKI,IKK-i,KIAA0151,MGC125294,MGC125295,MGC125297	NM_014002	Inhibitor of kappa light polypeptide gene enhancer in B-cells, kinase epsilon	0.05872	-0.07168	-0.5149	0.1189	0.3698	0.03914	1.338	0.9089	0.7611	0.6049	0.511	0.7962	0.2792	0.8381	0.9716	0.1699		0.8248	1.771
240499_at	KIAA1128,Gcap14,FLJ14262,FLJ25809,bA486O22.1	AA482221	KIAA1128	0.2528	0.2955	-0.2199	-0.2266	0.05317	-0.1549	1.036	1.23	0.4733	0.483	0.9012	0.2198	0.391	0.8806	-0.0029	0.8054		0.8246	1.771
232615_at	LOC644655	AA632758	Similar to poly (ADP-ribose) polymerase family, member 8	0.4413	0.3109	0.003271	-0.1175	-0.3383	-0.2997	1.318	1.333	0.6863	0.4508	0.3338	0.5194	0.3039	0.7114	0.2347	0.7963		0.8244	1.771
225604_s_at	C9orf19,GAPR-1,GLIPR2	AA284532	Chromosome 9 open reading frame 19	-0.3022	-0.61	0.3418	0.3927	0.1417	0.03601	1.18	0.6678	0.859	0.1791	1.228	0.9719	0.478	0.7527	0.9296	0.8737		0.8228	1.769
233955_x_at	CXXC5,HSPC195	AK001782	CXXC finger 5	-0.3392	0.3296	-0.7036	0.005145	0.3528	0.3553	1.116	1.007	0.6171	0.2993	1.061	0.7762	0.5809	0.671	1.054	0.3577		0.8201	1.766
202963_at	RFX5	AW027312	Regulatory factor X, 5 (influences HLA class II expression)	-0.03386	-0.1469	-0.06069	0.1302	0.0551	0.05621	1.415	1.082	0.8604	0.3133	0.4285	0.4367	0.5299	0.682	0.3987	0.2216		0.8199	1.765
202157_s_at	CUGBP2,ETR-3,NAPOR,BRUNOL3	U69546	CUG triplet repeat, RNA binding protein 2	-0.2529	-0.3703	0.0593	0.5373	-0.3053	0.332	1.124	1.118	0.764	0.3929	0.6985	0.4701	0.9038	0.7861	0.6398	0.5523		0.8196	1.765
210944_s_at	CAPN3,p94,CANP3,LGMD2,nCL-1,CANPL3,LGMD2A,MGC4403,MGC10767,MGC11121,MGC14344	BC003169	Calpain 3, (p94)	0.3045	0.2072	0.0165	-0.1908	-0.0192	-0.3182	1.145	1.188	0.8438	0.2678	0.6529	0.4388	0.32	1.01	0.2883	1.03		0.8195	1.765
239489_at	UBLCP1,CPUB1,FLJ25267,MGC10067	BE674693	Ubiquitin-like domain containing CTD phosphatase 1	-0.25	-0.4425	0.4402	0.06983	0.1881	-0.005585	0.641	1.381	0.513	0.5112	1.046	-0.195	0.7452	1.206	0.1724	0.5984		0.8184	1.763
242320_at	FOXO3A,AF6q21,FKHRL1,FKHRL1P2,MGC12739,MGC31925,DKFZp781A0677	AI435586	Forkhead box O3A	-0.06199	-0.04812	0.256	-0.1519	-0.3352	0.3411	0.9329	1.328	0.688	0.464	0.6788	0.09981	0.5249	1.58	0.8495	1.252		0.8183	1.763
232405_at	SEC24D,FLJ43974,KIAA0755	AK026485	SEC24 related gene family, member D (S. cerevisiae)	-0.4205	0.3104	-0.008752	0.2139	-0.1685	0.07352	0.4099	0.9664	1.137	0.6408	0.9306	0.5434	0.1866	0.8811	0.54	1.289		0.817	1.762
221903_s_at	CYLD,EAC,CDMT,CYLD1,CYLDI,USPL2,HSPC057,FLJ20180,FLJ31664,KIAA0849	BE046443	Cylindromatosis (turban tumor syndrome)	-0.3537	0.1753	0.05954	0.2215	-0.194	0.09132	1.11	1.222	1.059	0.357	0.328	0.3246	0.6516	0.6335	0.6704	0.5597		0.8152	1.76
239474_at	SLC6A6,TAUT,MGC10619,MGC131729	AA705029	Solute carrier family 6 (neurotransmitter transporter, taurine), member 6	-0.02424	0.2378	-0.191	0.1874	0.1383	-0.3482	1.32	0.6399	0.3507	0.6749	1.089	1.139	1.027	0.3771	0.6131	1.551		0.8148	1.759
227607_at	STAMBPL1,AMSH-FP,AMSH-LP,ALMalpha,FLJ31524,KIAA1373,bA399O19.2	AI638611	STAM binding protein-like 1	0.1224	0.2171	-0.4223	0.1581	-0.1608	0.08555	1.413	0.9856	0.8349	0.409	0.4175	1.464	0.3674	0.7546	0.8565	1.154		0.812	1.756
243256_at	MKNK1,MNK1	AW796364	MAP kinase interacting serine/threonine kinase 1	0.3021	-0.05052	0.219	-0.1471	-0.07643	-0.247	1.249	0.6127	0.09267	1.145	0.9578	0.2273	-0.01419	0.5952	0.8514	0.9528		0.8116	1.755
234032_at	ZCCHC7,AIR1,HSPC086,FLJ22611,RP11-397D12.1	AF119847	Zinc finger, CCHC domain containing 7	0.4502	0.4814	0.06843	-0.3351	-0.5775	-0.08734	1.161	1.261	0.5539	0.5463	0.5302	0.6004	0.3633	0.6957	0.1729	0.6638		0.8105	1.754
205474_at	CRLF3,FRWS,CREME9,CYTOR4,MGC20661	NM_015986	Cytokine receptor-like factor 3	-0.2945	0.1983	-0.2146	0.2778	-0.1161	0.149	1.422	1.218	0.8623	0.484	0.05102	0.6968	0.7742	0.4603	0.9041	0.7804		0.8074	1.75
242725_at	KDELR2,ELP-1,ERD2.2	BG026159	KDEL (Lys-Asp-Glu-Leu) endoplasmic reticulum protein retention receptor 2	-0.1154	0.3472	-0.02679	-0.3005	0.02985	0.06559	0.7973	0.9498	1.131	0.4741	0.6846	0.4807	0.473	1	0.7139	0.987		0.8073	1.75
233101_at	MTMR9,MTMR8,C8orf9,LIP-STYX,MGC126672,DKFZp434K171	AK022071	Homo sapiens cDNA FLJ12009 fis, clone HEMBB1001618.	0.1566	-0.6043	0.2178	-0.01698	0.3076	-0.06065	0.8153	1.092	1.132	0.6177	0.378	0.8522	1.169	0.6344	0.7723	0.8651		0.8069	1.749
226905_at	FAM101B,MGC45871	BG036514	Family with sequence similarity 101, member B	0.2751	-0.3429	-0.08497	0.09291	0.191	-0.1311	0.4693	1.096	0.7712	0.5198	1.178	1.474	1.566	1.108	1.188	1.682		0.8069	1.749
227280_s_at	FLJ40432	AK026922	hypothetical protein FLJ40432	-0.2382	0.2661	-0.1165	0.2446	-0.3037	0.1476	1.159	0.7144	1.011	0.269	0.8806	1.141	0.9575	1.146	0.9214	1.184		0.8068	1.749
231283_at	MGAT4A,GNT-IV,GNT-IVA	AW271609	xs16c07.x1 NCI_CGAP_Kid11 Homo sapiens cDNA clone IMAGE:2769804 3', mRNA sequence.	-0.4205	0.2599	-0.07079	0.1201	-0.09927	0.2106	0.7894	1.076	1.172	0.8067	0.1847	0.3213	0.3482	0.3935	0.6252	0.4611		0.8058	1.748
218076_s_at	ARHGAP17,RICH1,WBP15,MST066,MST110,NADRIN,MSTP066,MSTP110,FLJ43368,MGC87805,DKFZp564A1363	NM_018054	Rho GTPase activating protein 17	-0.4753	0.2296	-0.01019	0.3076	0.1215	-0.1732	1.417	0.9419	0.3598	0.4042	0.9061	0.9762	0.9108	0.7152	0.918	0.3818		0.8058	1.748
241347_at	KIAA1618	AA936632	KIAA1618	-0.3371	0.07499	0.2911	-0.2682	-0.1053	0.3445	1.216	0.9301	0.9655	0.3029	0.6129	0.3037	0.5211	1.201	0.1488	0.4075		0.8055	1.748
208992_s_at	STAT3,APRF,FLJ20882,MGC16063	BC000627	Signal transducer and activator of transcription 3 (acute-phase response factor)	0.0301	-0.3715	-0.1598	0.2432	0.2532	0.004755	0.8836	0.6524	0.9907	0.3267	1.172	1.114	1.125	1.221	1.126	1.134		0.8051	1.747
233228_at	ZNF407,FLJ13839,FLJ20307,KIAA1703	AK024882	Zinc finger protein 407	0.379	0.1519	-0.1138	-0.1322	-0.2678	-0.01713	0.8271	1.311	0.5866	0.3698	0.9294	0.5105	0.2676	0.9174	0.3787	0.7715		0.8048	1.747
226437_at	YIF1B,FinGER8	AI079540	Yip1 interacting factor homolog B (S. cerevisiae)	0.1301	-0.5326	-0.4853	0.06333	0.434	0.3904	0.9375	1.228	0.3377	0.5696	0.9489	0.8618	1.053	0.8071	1.173	0.6237		0.8044	1.746
235116_at	TRAF1,EBI6,MGC:10353	AA922208	TNF receptor-associated factor 1	0.1169	-0.4391	-0.1624	-0.01481	0.5348	-0.0354	1.018	0.8618	0.9463	0.1221	1.065	0.6033	1.177	0.6582	1.189	-0.3143		0.8027	1.744
205702_at	PHTF1,PHTF	NM_006608	Putative homeodomain transcription factor 1	-0.2027	0.1041	0.02443	-0.3589	0.1691	0.264	0.7461	1.119	0.8676	0.2455	1.032	0.9575	0.9714	0.858	0.8776	0.5563		0.802	1.744
220097_s_at	TMEM104,FLJ00021,FLJ20255	NM_017728	Transmembrane protein 104	0.1143	0.04157	-0.3483	0.04746	0.2422	-0.0972	0.6057	0.6456	0.8975	0.4181	1.436	0.8416	1.213	0.683	1.008	0.9584		0.8007	1.742
1565567_at	STX7	AF075045	Syntaxin 7	-0.1421	0.2931	0.2178	0.1879	-0.08629	-0.4704	1.278	1.249	0.6758	0.6379	0.1573	0.4583	0.3438	0.4512	0.4794	0.3558		0.7997	1.741
216813_at	DKFZp547P082	AL512728	hypothetical protein DKFZp547P082	0.3703	0.3294	0.05641	-0.187	-0.3313	-0.2379	1.364	0.9536	0.8058	0.1577	0.7101	0.8308	1.048	0.8727	0.5691	1.432		0.7982	1.739
215446_s_at	LOX,MGC105112	L16895	Human lysyl oxidase (LOX) gene, exon 7.	0.1051	-0.4999	-0.2088	0.3918	-0.2748	0.4866	0.7898	1.019	0.4743	0.3599	1.348	1.938	1.527	1.796	2.342	2.758		0.7982	1.739
1560633_a_at	D21S2089E	AY063453	D21S2089E	0.2249	0.2532	0.4346	-0.3454	-0.3859	-0.1814	1.175	0.6855	0.9662	0.9053	0.2544	0.5583	0.2289	0.4344	0.3111	-0.4906		0.7973	1.738
235146_at	TMCC3,KIAA1145	N51717	Transcribed locus	0.2807	-0.1686	-0.3853	-0.07468	-0.1151	0.4631	1.192	0.522	0.7465	0.5369	0.9868	1.646	0.9454	0.8941	1.248	0.8896		0.7968	1.737
203944_x_at	BTN2A1,BTF1,BT2.1,DJ3E1.1,BK14H9.1,FLJ36567	NM_007049	Butyrophilin, subfamily 2, member A1	0.1602	-0.1621	0.1463	0.04001	-0.1779	-0.006547	0.9401	1.019	0.8871	0.4698	0.6673	0.524	0.5033	0.5832	0.421	0.4849		0.7967	1.737
229490_s_at	IQGAP3,MGC1947,MGC10170,MGC10831	AW271106	xr49a07.x1 NCI_CGAP_Ov26 Homo sapiens cDNA clone IMAGE:2763444 3', mRNA sequence.	-0.3024	-0.08515	0.7412	-0.2192	0.1861	-0.3206	1.163	0.4266	1.149	0.4458	0.7861	1.595	1.397	0.9343	0.3017	1.057		0.794	1.734
222996_s_at	CXXC5,HSPC195	BC002490	CXXC finger 5	-0.2738	0.1815	-0.6887	0.07343	0.3417	0.3659	1.111	0.8173	0.5844	0.4715	0.982	0.9152	0.6608	0.5459	0.9031	0.3741		0.7932	1.733
235766_x_at	RAB27A,GS2,RAM,RAB27,HsT18676,MGC117246	AA743462	RAB27A, member RAS oncogene family	-0.5953	0.1717	0.08045	0.2857	0.06351	-0.006066	0.7271	0.9056	0.4158	0.5871	1.329	1.11	0.8211	0.8564	0.8759	1.415		0.7928	1.732
229692_at	API5,AAC11,AAC-11,API5L1	AW135003	Apoptosis inhibitor 5	0.4264	0.01031	0.04463	-0.1425	-0.2176	-0.1212	0.8124	1.067	0.1953	1.211	0.6767	-0.06826	0.5617	0.708	0.7103	1.009		0.7925	1.732
233333_x_at	AVIL,p92,DOC6,ADVIL,FLJ12386,MGC133244,DKFZp779O1812	AK022448	Advillin	0.06136	-0.486	0.3591	0.1792	-0.5104	0.3967	0.5629	0.7962	1.228	0.2556	1.117	1.1	0.5545	1.595	1.149	0.7396		0.7919	1.731
203921_at	CHST2,C6ST	NM_004267	Carbohydrate (N-acetylglucosamine-6-O) sulfotransferase 2	-0.1305	0.03051	-0.4545	0.02053	0.2917	0.2423	0.5845	0.6735	0.8114	0.257	1.633	1.791	1.329	0.9085	0.3842	1.422		0.7919	1.731
213653_at	METTL3,M6A,Spo8,MT-A70,MGC4336	AW069290	Methyltransferase like 3	0.3256	0.05816	0.0189	-0.5852	0.1174	0.06511	1.196	1.219	0.7467	0.1678	0.6279	0.5682	0.119	0.6072	0.4465	0.8134		0.7916	1.731
216621_at	ROCK1,MGC43611,P160ROCK,MGC131603	AL050032	Rho-associated, coiled-coil containing protein kinase 1	0.2787	0.1887	-0.1405	-0.4647	0.005564	0.1322	0.8783	1.335	0.6955	0.2493	0.793	0.4578	-0.03607	0.6152	0.4544	0.7881		0.7903	1.729
209683_at	FAM49A,FLJ11080,FLJ33961,DKFZP566A1524	AA243659	Family with sequence similarity 49, member A	0.02025	0.6083	0.02371	-0.01626	-0.1389	-0.4971	1.376	1.077	0.2956	0.7699	0.4278	0.8717	0.5797	0.6741	0.6692	1.001		0.7892	1.728
204544_at	HPS5,AIBP63,KIAA1017	NM_007216	Hermansky-Pudlak syndrome 5	-0.125	0.08798	-0.3783	0.3622	-0.3029	0.3561	1.252	1.073	0.8804	0.3145	0.4254	0.6067	0.3248	0.9097	0.7461	0.5474		0.7891	1.728
219968_at	ZNF589,SZF1	NM_016089	Zinc finger protein 589	-0.4277	0.003098	-0.4372	0.3451	-0.03868	0.5554	1.121	0.9361	0.4392	0.5008	0.9479	1.223	0.6035	0.4195	0.7521	0.6169		0.789	1.728
235985_at	PITPNB	AI821477	nj45a06.x5 NCI_CGAP_Pr9 Homo sapiens cDNA clone IMAGE:995410 similar to contains Alu repetitive element;contains element TAR1 repetitive element ; mRNA sequence.	-0.2231	-0.07072	0.1555	-0.01289	0.07073	0.0805	0.6679	1.131	0.9655	0.5092	0.6692	-0.2835	-0.1267	0.5534	-0.1513	0.2546		0.7885	1.727
208072_s_at	DGKD,dgkd-2,DGKdelta,KIAA0145	NM_003648	Diacylglycerol kinase, delta 130kDa	-0.2818	-0.3602	-0.1499	-0.03405	0.7449	0.08098	0.439	1.104	0.8635	0.514	1.02	0.7529	0.7639	0.6491	0.2229	0.7268		0.7881	1.727
1564139_at	LOC144571	AK056852	hypothetical protein LOC144571	-0.0127	-0.2556	-0.015	0.3894	-0.1214	0.01533	0.8625	0.9183	0.5252	0.3835	1.249	0.1996	0.7343	0.6166	0.4126	1.569		0.7877	1.726
1559362_at	KIAA0999,L19,FLJ12240	BC039419	KIAA0999 protein	0.07074	0.6155	-0.2259	0.05877	-0.009103	-0.51	1.064	0.7103	0.9073	0.3861	0.8678	1.219	0.8885	1.16	0.4354	1.473		0.7872	1.726
242480_at	MYST3,MOZ,ZNF220,RUNXBP2	AA868356	MYST histone acetyltransferase (monocytic leukemia) 3	0.2121	0.4034	-0.122	-0.2442	-0.3409	0.09156	1.233	0.8459	0.6635	0.7497	0.4393	0.5009	0.359	0.3971	0.1455	0.3219		0.7863	1.725
215525_at	NHEJ1,XLF,FLJ12610	AL050185	Nonhomologous end-joining factor 1	0.07964	-0.4836	-0.696	0.3822	0.1772	0.5405	1.024	0.8087	0.5036	0.7384	0.8565	-0.02835	0.1039	1.293	0.5799	1.207		0.7862	1.725
222378_at	FLJ43663	AW973791	hypothetical protein FLJ43663	-0.3231	0.05431	0.1478	0.1194	0.1106	-0.109	0.3025	0.8762	0.3952	0.8377	1.514	0.2585	-0.8067	0.752	0.4398	1.069		0.7851	1.723
212829_at	212829_at	BE878277	CDNA FLJ13267 fis, clone OVARC1000964	-0.4388	-0.2128	-0.2405	0.4163	0.06423	0.4116	1.048	1.046	0.6055	0.4017	0.8229	0.5973	0.8276	0.4358	1.07	0.6376		0.7849	1.723
215034_s_at	TM4SF1,L6,H-L6,M3S1,TAAL6	AI189753	Transmembrane 4 L six family member 1	0.2448	-0.3213	0.04054	0.2487	0.1203	-0.3331	0.8617	0.2395	0.7582	0.6626	1.398	2.123	1.353	1.16	1.889	1.279		0.7841	1.722
211762_s_at	KPNA2,QIP2,RCH1,IPOA1,SRP1alpha	BC005978	Karyopherin alpha 2 (RAG cohort 1, importin alpha 1)	0.02746	-0.06831	-0.009473	-0.05088	-0.1029	0.2041	1.249	0.7435	0.789	0.1639	0.9746	1.558	0.9548	1.054	1.063	0.9148		0.784	1.722
237768_x_at	TAF15,Npl3,RBP56,TAF2N,TAFII68,hTAFII68	AA825925	od59g04.s1 NCI_CGAP_GCB1 Homo sapiens cDNA clone IMAGE:1372278 3' similar to contains Alu repetitive element;contains element MER37 repetitive element ; mRNA sequence.	0.1217	0.1789	0.2377	-0.2033	-0.3404	0.005476	0.8916	1.386	0.4288	0.4991	0.7096	0.3023	0.1979	0.7669	-0.1758	0.6989		0.783	1.721
213056_at	FRMD4B,GRSP1,KIAA1013,6030440G05Rik	AU145019	FERM domain containing 4B	0.1054	0.4193	-0.8953	0.3733	-0.1577	0.155	0.9733	0.6036	0.6476	0.8824	0.8043	1.023	0.9952	1.002	1.163	1.069		0.7822	1.72
200797_s_at	MCL1,TM,EAT,MCL1L,MCL1S,MGC1839,MGC104264	AI275690	Myeloid cell leukemia sequence 1 (BCL2-related)	-0.3585	-0.3403	0.02587	0.123	0.159	0.3909	0.5556	0.9577	0.8489	0.5311	1.016	0.7714	0.5516	0.985	0.8156	0.8059		0.7818	1.719
213293_s_at	TRIM22,RNF94,STAF50,GPSTAF50	AA083478	Tripartite motif-containing 22	-0.4123	0.1873	0.02972	0.323	-0.2065	0.07881	1.015	1.019	1.027	0.672	0.1741	0.416	0.8238	0.4926	0.1601	0.2356		0.7816	1.719
208309_s_at	MALT1,MLT,MLT1,DKFZp434L132	NM_006785	Mucosa associated lymphoid tissue lymphoma translocation gene 1	-0.4027	0.3845	-0.2059	0.1638	0.2864	-0.2261	1.282	1.147	0.7945	0.3599	0.3136	0.8887	0.5607	0.72	0.9401	0.6318		0.7794	1.716
212990_at	SYNJ1,INPP5G	AB020717	Synaptojanin 1	0.1458	0.2563	0.06699	0.01693	-0.5357	0.04972	0.7237	0.8402	0.9015	0.539	0.8895	0.8212	0.6663	0.9886	1.075	1.039		0.7788	1.716
225904_at	C1orf96,FLJ37296,FLJ41471,RP4-803J11.3	N64686	Chromosome 1 open reading frame 96	-0.2505	0.1919	0.00832	0.2165	-0.101	-0.06522	1.509	1.012	0.9237	0.176	0.2725	0.497	0.3912	0.6399	0.4359	0.647		0.7787	1.716
224831_at	CPEB4,KIAA1673	BE620832	Cytoplasmic polyadenylation element binding protein 4	0.02794	-0.0938	-0.03352	0.3002	-0.2092	0.008361	0.5684	0.5002	1.214	0.5655	1.044	1.181	0.8341	1.578	1.453	2.142		0.7784	1.715
228298_at	FAM113B,MGC16044	BF056901	Family with sequence similarity 113, member B	0.1799	0.2111	-0.538	-0.1697	-0.1062	0.4229	1.152	1.121	0.7986	0.1678	0.6524	0.3619	0.4638	0.0922	0.5446	1.07		0.7783	1.715
201288_at	ARHGDIB,D4,GDIA2,GDID4,LYGDI,Ly-GDI,RAP1GN1	NM_001175	Rho GDP dissociation inhibitor (GDI) beta	0.05992	0.2657	-0.5036	-0.02563	-0.09206	0.2957	1.095	1.018	0.8835	0.5455	0.3477	0.705	0.83	0.4945	0.7723	0.6227		0.7781	1.715
233940_at	EML4,C2orf2,ELP120,ROPP120,FLJ10942,FLJ32318,DKFZp686P18118	AK022801	Echinoderm microtubule associated protein like 4	0.04116	0.1156	-0.03616	0.1879	0.2744	-0.5829	1.079	1.294	0.468	0.7028	0.3448	0.177	0.465	0.5738	0.1765	0.376		0.7778	1.714
238598_s_at	RNF32,HSD15,FKSG33	BE962709	Ring finger protein 32	0.1847	0.5362	-0.2663	-0.2312	-0.3828	0.1594	0.4943	0.6367	1.013	1.175	0.5692	0.1546	0.4903	0.5024	0.9058	0.3118		0.7776	1.714
236829_at	TMF1,ARA160	BF057855	TATA element modulatory factor 1	-0.04804	0.3265	0.01169	-0.4438	0.1361	0.0175	1.026	0.8267	1.061	0.3871	0.5817	0.522	-0.4595	1.029	0.3224	0.2637		0.7766	1.713
239811_at	SRPK2,SFRSK2,FLJ36101	BF954306	SFRS protein kinase 2	0.008464	-0.09164	0.4866	-0.4406	0.109	-0.07171	1.031	1.323	0.6459	0.3671	0.5112	0.4256	0.666	0.6479	0.4338	0.8122		0.7757	1.712
229364_at	LOC646870	AI979338	hypothetical protein LOC646870	0.02746	0.1741	-0.5187	-0.009042	0.09044	0.2358	0.8334	0.8387	0.9708	0.174	1.058	0.6408	0.004087	0.9294	-0.2744	0.658		0.775	1.711
220940_at	KIAA1641,FLJ21281	NM_025190;NM_025190.1	gb:NM_025190.1 /DB_XREF=gi:13449272 /GEN=KIAA1641 /FEA=FLmRNA /CNT=3 /TID=Hs.44566.0 /TIER=FL /STK=0 /UG=Hs.44566 /LL=57730 /DEF=Homo sapiens KIAA1641 protein (KIAA1641), mRNA. /PROD=hypothetical protein FLJ21281 /FL=gb:NM_025190.1	-0.1834	0.08148	-0.1424	0.3774	0.3355	-0.4684	0.9182	1.097	0.9143	0.37	0.5689	0.6175	0.2376	1.069	0.5852	0.8771		0.7736	1.71
214967_at	SAMD4A,SMG,SMGA,SAMD4,Smaug,Smaug1,KIAA1053,DKFZp434H0350	AU146983	Sterile alpha motif domain containing 4A	0.02962	0.1113	-0.09099	0.07247	0.006045	-0.1285	0.5181	0.8048	0.6613	0.319	1.564	0.3804	-1.066	1.696	-0.3112	0.9286		0.7734	1.709
238883_at	THRAP2,MED13L,FLJ21627,KIAA1025,TRAP240L,PROSIT240,DKFZp781D0112	AW975051	Thyroid hormone receptor associated protein 2	0.2614	0.3503	-0.0453	-0.07372	-0.2296	-0.2631	1.119	1.334	0.658	0.2161	0.5377	0.3612	0.2784	0.9874	0.1212	0.765		0.773	1.709
225520_at	MTHFD1L,FLJ21145,FTHFSDC1,dJ292B18.2,RP1-292B18.2,DKFZp586G1517	AL133260	Human DNA sequence from clone RP1-292B18 on chromosome 6q24.3-25.3 Contains a 60S ribosomal protein L32 (RPL32) pseudogene, the 3' end of the gene for a novel protein similar to C1-tetrahydrofolate synthases (contains DKFZP586G1517 protein and FLJ21145, contains a tetrahydrofolate dehydrogenase/cyclohydrolase domain), part of a novel gene and a novel gene, complete sequence.	0.2496	-0.2544	-0.4466	0.03424	-0.1086	0.5258	0.7425	1.057	0.551	0.2693	1.233	1.108	1.151	1.222	0.7196	1.224		0.7704	1.706
200905_x_at	HLA-E,MHC,EA1.2,EA2.1,HLA-6.2,DKFZp686P19218	NM_005516	Major histocompatibility complex, class I, E	-0.3541	0.2339	0.2884	-0.0617	-0.09639	-0.01015	0.9004	0.9318	0.9917	0.3277	0.6983	0.2693	0.8748	0.9013	0.6843	0.6746		0.77	1.705
239496_at	RSU1,RSP-1,FLJ31034	AW515913	Ras suppressor protein 1	0.01664	-0.06327	0.5929	-0.1598	-0.3099	-0.07652	1.063	1.093	0.4175	0.4849	0.7834	0.5333	0.5588	0.923	1.058	1.106		0.7685	1.704
226318_at	TBRG1,NIAM,TB-5,FLJ14621,FLJ25020,FLJ90113,MGC129890	AI701055	Transforming growth factor beta regulator 1	0.3653	0.2695	-0.015	-0.1747	-0.3248	-0.1203	0.9101	1.263	0.6479	0.4037	0.617	0.2847	0.5381	0.8345	0.5958	0.8271		0.7683	1.703
210563_x_at	CFLAR,CASH,FLIP,MRIT,CLARP,FLAME,Casper,c-FLIP,FLAME-1,I-FLICE,USURPIN,c-FLIPL,c-FLIPR,c-FLIPS,CASP8AP1	U97075	CASP8 and FADD-like apoptosis regulator	0.2008	0.002618	-0.09291	0.03448	-0.06657	-0.07844	1.069	1.099	1.186	0.02857	0.4583	0.8387	1.029	0.8085	0.6636	0.9944		0.7681	1.703
219112_at	RAPGEF6,PDZGEF2,KIA001LB,PDZ-GEF2,RA-GEF-2,DKFZp686I15116	NM_016340	Rap guanine nucleotide exchange factor (GEF) 6	-0.06103	0.3438	0.04487	0.05973	-0.09903	-0.2884	1.221	1.173	0.9213	0.175	0.3494	0.398	0.6557	0.2365	0.7682	0.3171		0.7679	1.703
228714_at	PRKRA,RAX,PACT,HSD14	AI681888	CDNA FLJ46701 fis, clone TRACH3014063	-0.3195	-0.3576	0.2423	-0.1627	0.485	0.1125	0.661	1.154	0.3295	0.4575	1.235	0.4338	0.7146	0.2492	0.8069	0.438		0.7674	1.702
219040_at	CORO7,CRN7,FLJ22021,0610011B16Rik	NM_024535	Mitochondria-associated protein involved in granulocyte-macrophage colony-stimulating factor signal transduction	-0.07425	0.1171	-0.3175	0.01765	0.41	-0.153	0.9683	0.7053	0.7104	0.4316	1.021	0.6488	-0.8031	0.4873	-0.5983	-0.442		0.7674	1.702
225530_at	MOBKL2A,moblak	BE396735	MOB1, Mps One Binder kinase activator-like 2A (yeast)	-0.2786	-0.5172	-0.1381	0.04987	0.3023	0.5818	0.9384	0.9553	0.5031	0.2719	1.168	0.6233	0.793	0.5325	0.8622	0.629		0.7673	1.702
232778_at	C10orf18,FLJ20360,bA318E3.2,DKFZp781E1986	AK026036	Chromosome 10 open reading frame 18	0.4425	0.1707	0.1531	-0.3731	-0.4121	0.01894	0.6251	0.9984	0.5577	1.198	0.4547	-0.08245	0.2676	0.5207	-0.005064	0.3993		0.7668	1.701
212733_at	KIAA0226	AI798908	KIAA0226	-0.1207	0.1818	-0.3033	0.1141	-0.04469	0.1728	1.065	0.9056	0.7679	0.3534	0.7385	0.7769	0.7331	0.7568	0.7245	0.7436		0.766	1.701
204502_at	SAMHD1,DCIP,HDDC1,MOP-5,SBBI88	NM_015474	SAM domain and HD domain 1	0.03083	-0.5122	0.1699	0.4084	3.392e-05	-0.09696	1.202	1.045	0.6683	0.3448	0.5697	0.8534	0.8933	0.7582	0.6999	0.7566		0.766	1.701
210191_s_at	PHTF1,PHTF	BC002447	Putative homeodomain transcription factor 1	0.1686	-0.3672	0.4231	0.2042	-0.22	-0.2088	0.6138	0.9135	1.261	0.1421	0.8921	0.932	0.8767	0.8484	0.6675	1.005		0.7644	1.699
202860_at	DENND4B,KIAA0476	NM_014856	gb:NM_014856.1 /DB_XREF=gi:7662151 /GEN=KIAA0476 /FEA=FLmRNA /CNT=116 /TID=Hs.6684.0 /TIER=FL+Stack /STK=58 /UG=Hs.6684 /LL=9909 /DEF=Homo sapiens KIAA0476 gene product (KIAA0476), mRNA. /PROD=KIAA0476 gene product /FL=gb:AB007945.1 gb:NM_014856.1	-0.5097	0.1664	-0.4918	0.1304	0.5026	0.2022	1.186	0.7675	0.575	0.3597	0.9265	0.4773	0.2792	0.626	1.006	0.2767		0.763	1.697
231247_s_at	LOC440667	AI310647	CDNA FLJ36837 fis, clone ASTRO2011422	-0.1786	0.2926	0.3962	-0.143	-0.3868	0.01966	0.8047	1.13	0.43	0.2104	1.235	0.04235	0.5324	0.7667	0.2164	0.6886		0.762	1.696
209964_s_at	ATXN7,SCA7,OPCA3,ADCAII	AF032105	Ataxin 7	-0.01486	0.1534	0.06651	-0.3183	0.06399	0.04924	1.012	1.294	0.7438	0.2558	0.4937	0.3157	0.4739	1.069	0.4768	0.6157		0.7598	1.693
244474_at	RANBP9,RANBPM	BE549780	RAN binding protein 9	0.5088	-0.4006	-0.4298	0.04097	0.08419	0.1964	0.8704	1.176	0.7222	0.3149	0.7144	0.2292	0.1032	0.6044	-0.007949	0.5782		0.7595	1.693
215170_s_at	CEP152,KIAA0912	AB020719	Centrosomal protein 152kDa	0.4975	0.2964	-0.4743	-0.1954	-0.09446	-0.02987	0.7437	0.9698	0.9374	0.233	0.9109	0.5006	0.1164	0.9595	0.5319	1.233		0.7589	1.692
243210_at	SLC25A25,MCSC,PCSCL,SCAMC-2,KIAA1896,MGC105138,MGC119514,MGC119515,MGC119516,MGC119517,RP11-395P17.4	BF062694	Solute carrier family 25 (mitochondrial carrier; phosphate carrier), member 25	0.08084	0.2563	-0.5101	-0.2759	0.1799	0.269	0.8579	0.9657	0.7356	0.3342	0.8981	0.4677	0.3575	0.8386	0.232	0.008836		0.7583	1.691
214933_at	CACNA1A,EA2,FHM,MHP,APCA,HPCA,MHP1,SCA6,CAV2.1,CACNL1A4	AA769818	Calcium channel, voltage-dependent, P/Q type, alpha 1A subunit	-0.3486	0.1702	0.2651	0.1747	-0.09086	-0.1705	1.132	1.148	0.4028	0.4357	0.6707	0.8707	1.043	0.2663	0.6682	0.8317		0.7579	1.691
227606_s_at	STAMBPL1,AMSH-FP,AMSH-LP,ALMalpha,FLJ31524,KIAA1373,bA399O19.2	AI638611	STAM binding protein-like 1	-0.06391	0.3092	-0.336	-0.03261	0.1693	-0.04598	1.137	0.9291	0.9039	0.263	0.55	1.526	0.4552	0.6664	0.585	1.044		0.7567	1.69
204786_s_at	IFNAR2,IFN-R,IFNABR,IFNARB,IFN-alpha-REC	L41944	Interferon (alpha, beta and omega) receptor 2	0.1924	0.3015	-0.488	-0.03597	-0.1313	0.1613	0.8584	0.946	0.4606	0.6939	0.8236	0.6298	0.7865	0.738	0.8731	0.5143		0.7565	1.689
209305_s_at	GADD45B,MYD118,GADD45BETA,DKFZP566B133	AF078077	Growth arrest and DNA-damage-inducible, beta	-0.2904	0.05095	-0.1614	-0.112	-0.1899	0.7028	1.067	1.104	0.8506	0.0971	0.6625	1.505	0.5562	1.095	0.9601	1.233		0.7561	1.689
204336_s_at	RGS19,GAIP,RGSGAIP	NM_005873	Regulator of G-protein signalling 19	-0.4075	0.04061	-0.06935	-0.1685	0.2672	0.3375	1.345	1.111	0.4954	0.2916	0.5353	0.9748	1.24	0.6907	0.7911	0.8045		0.7556	1.688
1562955_at	WDFY1,WDF1,FENS-1,ZFYVE17	BC028181	WD repeat and FYVE domain containing 1	0.2797	0.01801	-0.4194	-0.4608	0.4119	0.1707	0.5388	0.7836	0.7686	0.598	1.087	0.4732	0.1957	0.8931	0.05866	0.8468		0.7552	1.688
235646_at	PIP5K1A	BF515595	Phosphatidylinositol-4-phosphate 5-kinase, type I, alpha	0.2734	-0.3633	-0.1588	-0.1511	0.3912	0.008602	0.7273	1.105	0.6137	0.4215	0.9075	0.04138	-0.1698	0.6286	-0.08321	0.5938		0.755	1.688
222134_at	DDO,DASOX,DDO-1,DDO-2,FLJ45203	AL050350	Human DNA sequence from clone RP1-261K5 on chromosome 6q21-22.1 Contains the 3' end of the SLC22A16 gene for solute carrier family 22 (organic cation transporter) member 16, the DDO gene for D-aspartate oxidase, the 5' part of a novel gene and two CpG islands, complete sequence.	0.272	0.156	0.137	-0.4527	-0.1902	0.07785	1.055	0.7341	0.2646	0.9163	0.8051	0.3025	0.5069	1.538	1.237	0.002344		0.755	1.688
225107_at	HNRPA2B1,RNPA2,HNRPA2,HNRPB1,SNRPB1,HNRNPA2,HNRNPB1	AI963008	Heterogeneous nuclear ribonucleoprotein A2/B1	0.1777	0.5119	-0.1622	-0.1213	-0.1315	-0.2746	0.8971	1.371	0.593	0.4152	0.4958	0.1982	0.01154	0.6397	-0.008671	0.2529		0.7545	1.687
233800_at	AP2B1,ADTB2,AP105B,CLAPB1,AP2-BETA,DKFZp781K0743	AA805082	Adaptor-related protein complex 2, beta 1 subunit	-0.1351	0.2496	0.06603	-0.4399	-0.163	0.4224	1.368	0.7757	0.2038	0.6405	0.7846	0.9125	0.6639	0.5938	0.6855	0.1117		0.7545	1.687
242190_at	SDAD1,FLJ10498,DKFZp686E22207	AA768015	SDA1 domain containing 1	-0.3806	0.09784	-0.2054	0.2581	0.06183	0.1683	0.8091	0.9558	0.9205	0.2262	0.8594	0.253	0.2741	0.8604	-0.4747	0.7073		0.7542	1.687
201664_at	SMC4,CAPC,SMC4L1,hCAP-C	AL136877	SMC4 structural maintenance of chromosomes 4-like 1 (yeast)	0.05343	-0.03225	0.05689	0.102	-0.2774	0.09733	0.9545	0.9844	0.5495	0.6141	0.6658	0.6754	0.5148	0.7693	0.7225	0.9148		0.7537	1.686
220148_at	ALDH8A1,ALDH12,MGC138650,DJ352A20.2,DKFZp779D2315	NM_022568	Aldehyde dehydrogenase 8 family, member A1	-0.1019	-0.2222	-0.05227	-0.3707	0.5194	0.2277	0.5684	0.7873	0.8717	0.5871	0.9534	0.8043	1.248	1.791	1.115	0.5215		0.7536	1.686
36030_at	HOM-TES-103,FLJ20703,MGC117359,DKFZP586I2223	AL080214	hypothetical protein LOC25900, isoform 3	-0.1166	-0.2311	-0.05684	0.4817	0.05317	-0.1304	0.7312	0.963	1.163	0.2666	0.6401	0.9181	1.063	1.36	1.117	1.296		0.7528	1.685
39313_at	WNK1,KDP,PHA2C,PRKWNK1,KIAA0344	AB002342	WNK lysine deficient protein kinase 1	0.1931	0.2474	-0.356	-0.2401	-0.02954	0.1851	0.8274	1.023	0.08618	0.7523	1.074	0.07793	0.05434	0.9278	0.3688	0.5929		0.7526	1.685
229892_at	EP400,P400,CAGH32,TNRC12,FLJ45115,DKFZP434I225	AW628843	E1A binding protein p400	-0.3236	-0.3155	0.3118	0.1246	0.05967	0.143	0.4823	1.094	0.4755	0.7189	0.9856	0.8106	1.282	0.9174	0.9211	0.9346		0.7512	1.683
212345_s_at	CREB3L2,BBF2H7,MGC71006,MGC131709	BE675139	Transcribed locus	-0.03289	0.1281	-0.367	0.1283	-0.07955	0.2231	0.3763	0.8058	1.3	0.3561	0.9099	0.9368	0.9839	1.191	1.014	1.37		0.7496	1.681
227384_s_at	FAM91A2,KIAA0493	AW340595	Family with sequence similarity 91, member A2	0.2864	0.3089	0.03164	-0.08623	-0.3359	-0.2049	1.257	1.01	0.4204	0.5614	0.4978	0.4872	0.1649	0.5782	0.302	0.3039		0.7492	1.681
209200_at	MEF2C	AL536517	MADS box transcription enhancer factor 2, polypeptide C (myocyte enhancer factor 2C)	-0.01101	-0.3593	0.1555	0.57	-0.1587	-0.1965	0.8901	0.7007	0.6294	0.5121	1.011	0.976	0.9986	0.6111	1.547	1.181		0.7487	1.68
210556_at	NFATC3,NFAT4,NFATX	U85430	Nuclear factor of activated T-cells, cytoplasmic, calcineurin-dependent 3	0.2282	0.4123	-0.2675	-0.05641	0.02288	-0.3396	0.8221	1.218	0.9609	0.4123	0.3242	0.4809	0.8151	0.8878	0.8382	1.018		0.7476	1.679
215011_at	SNHG3,U17HG,RNU17D,U17HG-A,u17 host gene,U17 small nucleolar RNA host gene	AJ006835	Regulator of chromosome condensation 1	0.1131	-0.09236	0.3286	-0.06338	-0.3765	0.09059	0.8411	0.9936	0.9612	0.3678	0.5711	0.9789	0.2931	0.1292	1.098	0.5373		0.7469	1.678
235396_at	C22orf25,DKFZp761P1121	R24779	Chromosome 22 open reading frame 25	-0.2705	0.2152	-0.5108	0.1172	0.2268	0.2221	1.009	0.8048	0.758	0.4244	0.7315	0.8536	0.9036	0.7296	0.6886	0.565		0.7455	1.677
226630_at	C14orf106,FLJ11186,KIAA1903,HSA242977	BF062175	Chromosome 14 open reading frame 106	-0.1654	0.2625	0.1021	0.1617	-0.2265	-0.1345	1.006	1.132	0.9698	0.4905	0.1253	0.4941	0.7187	0.7712	0.5932	0.6066		0.7446	1.676
223545_at	FANCD2,FA4,FAD,FACD,FAD2,FA-D2,FANCD,FLJ23826,DKFZp762A223	AF340183	Fanconi anemia, complementation group D2	0.007742	0.2467	-0.2427	-0.08791	-0.01151	0.08771	0.7617	1.382	0.8357	0.388	0.3504	0.5288	0.6639	-0.0612	0.3638	0.2892		0.7435	1.674
1552701_a_at	COP1,COP,PSEUDO-ICE	NM_052889	caspase-1 dominant-negative inhibitor pseudo-ICE	-0.4972	0.08653	-0.01621	9.544e-05	-0.005737	0.4325	0.9882	0.9488	0.7808	0.5424	0.4557	0.8707	0.4734	0.777	0.7649	0.9543		0.7432	1.674
202501_at	MAPRE2,EB1,EB2,RP1	NM_014268	Microtubule-associated protein, RP/EB family, member 2	-0.1534	-0.03994	0.0492	0.3988	-0.1668	-0.08782	1.165	0.7026	0.373	0.1736	1.299	0.8034	1.241	0.9347	1.42	0.4383		0.7425	1.673
233596_at	RAP80,X2HRIP110	AF113675	receptor associated protein 80	-0.1791	0.321	-0.3502	0.135	0.2951	-0.2217	0.9053	1	0.48	0.7523	0.5704	0.6449	0.7151	0.7546	0.01682	0.828		0.7416	1.672
230529_at	HECA,HDC,HDCL,HHDC,dJ225E12.1	BE676408	Headcase homolog (Drosophila)	0.01472	-0.1806	0.03116	0.1081	-0.2325	0.2591	1.33	1.107	0.5902	0.2233	0.4569	0.4665	0.1039	0.8186	0.8613	0.09131		0.7415	1.672
1557706_at	ZHX2,KIAA0854	BM677619	Zinc fingers and homeoboxes 2	-0.1938	0.1274	0.1069	-0.02539	-0.06296	0.04779	1.191	0.5266	0.6616	0.5717	0.7433	0.7283	-0.2575	0.6707	-0.3138	0.1829		0.7388	1.669
212769_at	TLE3,ESG,ESG3,GRG3,FLJ39460,HsT18976,KIAA1547	AI567426	Transducin-like enhancer of split 3 (E(sp1) homolog, Drosophila)	-0.1865	0.1822	-0.009954	-0.4409	-0.07162	0.5268	0.7319	0.8353	1.022	0.6554	0.4475	0.9289	0.9168	0.6549	1.06	1.158		0.7385	1.668
210210_at	MPZL1,PZR,PZRa,PZRb,PZR1b,FLJ21047	AF181660	Myelin protein zero-like 1	-0.2164	-0.3972	0.4277	-0.1432	0.1626	0.1666	0.969	0.8055	0.9448	0.1611	0.8116	0.3205	0.988	1.416	0.7081	1.278		0.7384	1.668
203331_s_at	INPP5D,SHIP,SHIP1,hp51CN,SIP-145,MGC104855,MGC142140,MGC142142	U53470	Inositol polyphosphate-5-phosphatase, 145kDa	0.2148	-0.09452	-0.2218	0.1105	-0.1046	0.09564	1.458	1.003	0.1554	0.5633	0.5112	0.5151	0.2895	0.1256	0.5218	0.2769		0.7381	1.668
215731_s_at	MPHOSPH9,MPP9,MPP-9,FLJ12954,DKFZp434J034	X98258	M-phase phosphoprotein 9	0.2588	0.1745	-0.006107	-0.4212	-0.08653	0.0805	0.8021	1.149	0.2759	0.541	0.9217	0.888	0.8269	0.5895	0.6494	0.937		0.738	1.668
217733_s_at	TMSB10,MIG12	NM_021103	Thymosin, beta 10	-0.1394	0.2351	-0.1359	0.08954	-0.1356	0.08627	0.8497	1.015	0.8097	0.1529	0.8611	0.6904	0.8702	0.9487	0.9553	0.748		0.7377	1.668
215074_at	MYO1B,myr1	AK022489	Homo sapiens cDNA FLJ12427 fis, clone MAMMA1003127, highly similar to MYOSIN I ALPHA.	0.569	0.2106	-0.4317	-0.07348	-0.251	-0.02338	0.6809	0.7065	0.7852	0.3058	1.2	0.4696	0.5167	0.526	0.06515	0.6571		0.7357	1.665
202708_s_at	HIST2H2BE,H2B,GL105,H2B.1,H2B/q,H2BFQ,MGC129733,MGC129734	NM_003528	Histone 2, H2be	-0.04299	-0.1013	0.4596	-0.1242	-0.1676	-0.02362	0.4816	0.9082	0.8628	0.9245	0.5002	0.1448	0.9565	0.872	0.1183	0.4794		0.7355	1.665
239603_x_at	FBXO11,VIT1,FBX11,PRMT9,FLJ12673,MGC44383,UG063H01	AI082479	F-box protein 11	0.5605	-0.05749	0.1716	-0.3863	-0.2349	-0.05343	0.7403	0.9837	0.7392	0.4402	0.7733	0.4352	-0.2664	0.2507	0.4376	0.2995		0.7354	1.665
227591_at	SH3BP5,SAB	AI123416	SH3-domain binding protein 5 (BTK-associated)	-0.1724	-0.2176	-0.02895	0.3524	-0.1743	0.2409	0.2022	1.242	1.057	0.495	0.6796	-0.05239	0.4073	0.7787	0.7492	0.8045		0.7351	1.664
233323_at	VTI1A,MVti1,Vti1-rp2	AK024973	Vesicle transport through interaction with t-SNAREs homolog 1A (yeast)	0.3485	0.07812	0.06194	-0.4887	-0.2161	0.2163	1.007	0.812	0.4824	0.5773	0.795	0.6863	0.1072	0.9028	0.4145	0.8824		0.7348	1.664
240260_at	PTPN1,PTP1B	AW007014	Protein tyrosine phosphatase, non-receptor type 1	-0.01775	-0.1481	0.1156	-0.0427	0.2097	-0.1167	0.8473	0.8916	0.9963	0.3135	0.625	0.209	0.8202	0.07922	0.8014	1.01		0.7347	1.664
228670_at	TEP1,TP1,TLP1,p240,TROVE1,VAULT2	BF197089	Telomerase-associated protein 1	-0.05958	0.2573	0.01313	0.04963	-0.2303	-0.03011	1.029	0.7271	0.8924	0.2587	0.7635	0.6779	0.6571	0.3995	0.5028	0.5191		0.7342	1.663
235522_at	CLEC2D,CLAX,LLT1,OCIL	AA262688	MRNA; cDNA DKFZp667F1814 (from clone DKFZp667F1814)	-0.1009	0.2693	-0.2014	0.07896	0.06592	-0.1119	1.187	0.2732	1.057	0.7829	0.3672	0.4071	1.005	0.4418	1.245	1.035		0.7335	1.663
203159_at	GLS,GLS1,FLJ10358,KIAA0838,DKFZp686O15119	NM_014905	Glutaminase	-0.1454	-0.08106	-0.406	0.001298	0.1412	0.49	0.975	0.7582	0.7691	0.382	0.7786	0.6367	0.7257	0.5142	0.8771	0.7001		0.7326	1.662
215285_s_at	PHTF1,PHTF	AA927671	Putative homeodomain transcription factor 1	-0.4549	0.5097	-0.2134	0.08858	0.08852	-0.01857	0.8834	0.7618	0.9645	0.1894	0.8587	1.376	0.6456	1.215	0.4855	1.151		0.7316	1.66
225909_at	KCNH2,ERG1,HERG,LQT2,SQT1,HERG1,Kv11.1	BF940308	Potassium voltage-gated channel, subfamily H (eag-related), member 2	-0.01799	-0.01998	-0.6003	0.07824	0.2931	0.2668	1.169	1.077	0.631	0.3392	0.43	0.2289	0.3612	0.3329	0.5631	0.4914		0.7293	1.658
216252_x_at	FAS,APT1,CD95,FAS1,APO-1,FASTM,ALPS1A,TNFRSF6	Z70519	Fas (TNF receptor superfamily, member 6)	-0.1197	-0.1967	-0.03833	0.4295	-0.1548	0.08002	1.21	0.7767	0.9491	0.2779	0.4307	0.8962	0.9592	0.7491	0.3301	0.8211		0.7289	1.657
38269_at	PRKD2,PKD2,HSPC187	AL050147	Protein kinase D2	-0.1885	-0.01734	-0.5486	-0.09512	0.3722	0.4772	0.691	0.7873	0.8515	0.3823	0.9231	0.5721	0.6451	0.5981	0.5831	0.9139		0.727	1.655
232906_at	KLHL20,KHLHX,KLEIP,KLHLX,RP3-383J4.3	AU145040	Kelch-like 20 (Drosophila)	0.4035	0.1563	0.117	-0.2807	-0.2491	-0.147	0.7781	1.365	0.6616	0.6396	0.1907	0.3879	0.01082	0.4485	-0.005064	-0.01617		0.7269	1.655
1556332_at	1556332_at	CA313430	CDNA FLJ38412 fis, clone FEBRA2009385	-0.08315	-0.1227	0.1295	0.09243	0.09525	-0.1114	0.9117	0.9301	0.3235	0.7127	0.7558	0.2301	-0.4225	-0.3093	0.7115	0.2459		0.7268	1.655
202767_at	ACP2	NM_001610	Acid phosphatase 2, lysosomal	0.1607	-0.08226	-0.374	-0.04896	0.1833	0.1613	0.805	0.7295	0.8948	0.01727	1.178	0.4018	0.5153	0.65	0.3075	0.6744		0.725	1.653
223158_s_at	NEK6,SID6-1512	BE616825	NIMA (never in mitosis gene a)-related kinase 6	0.1854	-0.2234	-0.4444	0.1388	0.07529	0.2683	1.104	0.7514	0.4233	0.3104	1.036	0.4944	0.6064	0.519	0.9743	0.3645		0.725	1.653
232527_at	232527_at	AU146179	CDNA FLJ13309 fis, clone OVARC1001442	0.1179	0.4448	-0.06045	-0.148	-0.2707	-0.08349	0.8084	1.047	0.9083	0.3193	0.5399	0.04739	-0.1378	0.727	0.3397	0.4224		0.7246	1.652
203059_s_at	PAPSS2,SK2,ATPSK2	NM_004670	3'-phosphoadenosine 5'-phosphosulfate synthase 2	-0.03674	-0.4946	-0.01597	0.4764	0.1229	-0.05199	1.146	0.6187	0.5618	0.5484	0.7387	1.162	1.364	0.809	0.9137	1.132		0.7227	1.65
1552648_a_at	TNFRSF10A,DR4,APO2,CD261,MGC9365,TRAILR1,TRAILR-1	NM_003844	Tumor necrosis factor receptor superfamily, member 10a	-0.3854	0.1983	-0.2276	-0.1882	0.686	-0.08325	0.7639	0.8529	0.7888	0.6008	0.6065	0.6377	0.7238	0.7965	0.2549	-0.3593		0.7226	1.65
213804_at	INPP5B,5PTase,MGC65156,MGC71303	AI039084	ox26h07.s1 Soares_total_fetus_Nb2HF8_9w Homo sapiens cDNA clone IMAGE:1657501 3' similar to gb:M74161 75 KD INOSITOL-1,4,5-TRISPHOSPHATE 5-PHOSPHATASE PRECURSOR (HUMAN); mRNA sequence.	0.1304	0.2986	-0.4101	0.4343	-0.2395	-0.2138	1.094	0.7122	0.5312	0.6145	0.6577	-0.471	0.3811	0.751	0.3551	0.2603		0.7218	1.649
213115_at	COL4A6,MGC88184	AL031177	Human DNA sequence from clone RP5-889N15 on chromosome Xq22.1-22.3 Contains the 3' end of a novel gene (MGC44287), the PSMD10 gene for proteasome (prosome, macropain) 26S subunit, non-ATPase, 10 (p28), the AUTL2 gene for AUT-like 2, cysteine endopeptidase (S. cerevisiae) (APG4A, MGC43691), the 3' end of the COL4A6 gene for collagen, type IV, alpha 6 and a CpG island, complete sequence.	0.04814	-0.002913	-0.5255	0.2742	-0.01439	0.2204	0.7242	0.6415	1.165	0.4385	0.6346	0.8793	1.097	0.8881	1.016	1.099		0.7207	1.648
204164_at	SIPA1,SPA1,MGC17037,MGC102688	NM_006747	Signal-induced proliferation-associated gene 1	-0.2113	0.0233	-0.456	-0.1324	0.195	0.5814	1.128	0.6043	0.4045	0.5888	0.8743	0.4554	0.3107	0.1093	0.3698	0.5765		0.7201	1.647
1570007_at	LRRC8C,AD158,FAD158,MGC138551,DKFZp586J1119	BC036122	Leucine rich repeat containing 8 family, member C	0.07411	-0.0736	0.3416	0.2583	-0.03748	-0.5629	0.6405	1.087	0.625	0.1514	1.095	-0.3037	0.6264	0.9371	0.4835	0.8894		0.7198	1.647
219807_x_at	RAB4B,MGC52123	NM_016154	RAB4B, member RAS oncogene family	-0.01149	-0.165	-0.3774	-0.001828	0.291	0.2647	0.8738	0.9815	0.9102	-0.08997	0.9169	0.41	0.574	0.3437	0.2854	0.3147		0.7185	1.645
210018_x_at	MALT1,MLT,MLT1,DKFZp434L132	AB026118	Mucosa associated lymphoid tissue lymphoma translocation gene 1	-0.107	0.2748	-0.1006	0.1509	0.0224	-0.2405	1.06	0.9106	1.118	0.2777	0.2227	0.7762	0.5752	0.5945	0.5001	0.1327		0.7177	1.645
221778_at	KIAA1718	BE217882	KIAA1718 protein	-0.5537	0.4095	0.09753	0.1903	-0.3782	0.2346	0.9115	1.032	0.5368	0.3921	0.7108	0.7089	0.4674	0.631	0.5814	0.5155		0.7167	1.643
228846_at	MXD1,MAD,MAD1,MGC104659	AW071793	Transcribed locus	-0.5917	-0.1594	0.06386	0.05131	0.6211	0.01485	0.4349	0.7822	0.946	0.5359	0.8835	0.7632	1.361	1.326	0.6704	1.783		0.7165	1.643
206571_s_at	MAP4K4,HGK,NIK,FLH21957,FLJ10410,FLJ20373,FLJ90111,KIAA0687	NM_004834	Mitogen-activated protein kinase kinase kinase kinase 4	-0.3529	-0.08226	0.2363	0.3463	-0.2568	0.1093	0.981	0.8926	0.2066	0.4458	1.056	1.394	1.059	0.5635	1.326	1.083		0.7164	1.643
229010_at	CBL,CBL2,C-CBL,RNF55	AI807026	Cas-Br-M (murine) ecotropic retroviral transforming sequence	-0.5066	0.2517	0.25	0.02823	0.2561	-0.2795	0.7841	0.5543	0.8609	0.7393	0.6425	0.3059	0.9517	0.3579	0.4958	0.7675		0.7162	1.643
212430_at	RBM38,RNPC1,SEB4B,SEB4D,HSRNASEB,dJ800J21.2	AL109955	Human DNA sequence from clone RP4-800J21 on chromosome 20, complete sequence.	-0.1385	-0.07553	-0.6385	0.006828	0.5406	0.3051	0.9199	0.9613	0.4918	0.6141	0.5894	0.3912	0.5869	0.2773	0.5797	-0.2682		0.7153	1.642
223960_s_at	C16orf5,I1,CDIP	AF195661	Chromosome 16 open reading frame 5	-0.2721	-0.3232	0.1007	0.3319	0.2842	-0.1215	0.277	0.845	0.866	0.9666	0.6202	0.04259	0.397	0.7669	0.4763	0.3642		0.7149	1.641
218599_at	REC8L1,REC8,Rec8p,MGC950,HR21spB	NM_005132	REC8-like 1 (yeast)	-0.4289	-0.1279	0.2815	-0.05569	-0.2707	0.6018	0.7651	0.9508	0.878	0.2067	0.7678	0.2797	0.6586	0.5077	-0.6846	-0.04502		0.7137	1.64
211316_x_at	CFLAR,CASH,FLIP,MRIT,CLARP,FLAME,Casper,c-FLIP,FLAME-1,I-FLICE,USURPIN,c-FLIPL,c-FLIPR,c-FLIPS,CASP8AP1	AF009616	CASP8 and FADD-like apoptosis regulator	0.1133	0.1358	-0.2901	0.03929	-0.006939	0.008602	0.9149	1.008	0.9326	0.2729	0.4372	0.3963	0.5776	0.7311	0.5343	0.5794		0.7131	1.639
226080_at	SSH2,SSH-2,KIAA1725,MGC78588	BE676214	Slingshot homolog 2 (Drosophila)	-0.06319	0.1094	-0.367	0.1412	-0.06657	0.2462	1.132	1.016	0.5498	0.6893	0.177	0.9714	1.171	0.4291	0.7863	0.6915		0.7129	1.639
222294_s_at	RAB27A,GS2,RAM,RAB27,HsT18676,MGC117246	AW971415	RAB27A, member RAS oncogene family	-0.01847	0.2046	0.1942	0.2682	-0.4604	-0.1881	1.077	0.7005	0.3564	0.3763	1.054	1.257	0.9363	0.6931	1.195	1.388		0.7129	1.639
235198_at	OSTM1,GL,GIPN,HSPC019	AV713913	Osteopetrosis associated transmembrane protein 1	-0.1935	-0.2734	-0.003943	0.1624	0.04404	0.2644	0.9298	0.4605	0.7325	0.4393	1	0.9306	0.7266	0.8888	1.027	0.9016		0.7125	1.639
225331_at	CCDC50,YMER,C3orf6	BF941088	Coiled-coil domain containing 50	0.05078	-0.3133	0.1105	0.1283	0.02865	-0.004863	1.274	0.7971	0.5743	0.3734	0.5391	1.124	0.6348	0.8417	1.13	0.4332		0.7115	1.638
231669_at	SEPP1,SeP,SELP	AV653290	Selenoprotein P, plasma, 1	-0.3981	0.5896	0.1334	0.07752	0.03129	-0.4336	0.3847	1.182	0.8395	0.6155	0.5331	0.6798	-0.1113	0.6524	0.2335	0.798		0.711	1.637
217540_at	FAM55C,MST115,MSTP115,FLJ30102,MGC15606	AA721025	Transcribed locus	0.1931	-0.0801	0.0278	-0.3757	0.0224	0.2125	0.6946	0.9856	0.8898	0.2647	0.719	1.316	0.5838	0.8152	0.9502	1.21		0.7107	1.637
207000_s_at	PPP3CC,CALNA3	NM_005605	Protein phosphatase 3 (formerly 2B), catalytic subunit, gamma isoform (calcineurin A gamma)	-0.05405	0.1272	-0.3031	0.08257	0.2167	-0.0693	1.087	0.825	0.7565	0.2527	0.6218	0.6877	0.5804	0.7426	0.6901	0.8333		0.7085	1.634
221905_at	CYLD,EAC,CDMT,CYLD1,CYLDI,USPL2,HSPC057,FLJ20180,FLJ31664,KIAA0849	BF516433	UI-H-BW1-aoc-a-03-0-UI.s1 NCI_CGAP_Sub7 Homo sapiens cDNA clone IMAGE:3084173 3', mRNA sequence.	0.07507	0.2303	-0.5664	0.09772	-0.02353	0.1868	0.6213	1.12	0.7544	0.7785	0.2604	0.3436	0.3143	0.7029	0.7543	0.759		0.7069	1.632
1553407_at	MACF1,ACF7,MACF,OFC4,ABP620,FLJ45612,FLJ46776,KIAA0465,KIAA1251	NM_033044	Microtubule-actin crosslinking factor 1	-0.3914	0.06682	0.4719	0.3295	-0.02545	-0.4514	0.9512	1.024	0.3629	0.5386	0.6567	0.6043	0.3931	0.8366	1.055	0.9605		0.7067	1.632
1554595_at	SYMPK,SPK,SYM,FLJ27092	BC030214	Symplekin	0.07988	0.1486	0.1281	-0.01	-0.01295	-0.3336	0.7718	1.037	0.6871	0.2899	0.7471	0.3355	0.1589	0.7063	0.4907	0.7379		0.7066	1.632
244373_at	RAF1,CRAF,Raf-1,c-Raf	AI740571	V-raf-1 murine leukemia viral oncogene homolog 1	0.5576	-0.08058	-0.3622	-0.03573	0.3912	-0.4704	0.6422	0.9938	0.6238	0.5311	0.7416	-0.05961	0.5458	0.7484	-0.06157	0.728		0.7065	1.632
203989_x_at	F2R,TR,HTR,CF2R,PAR1	NM_001992	Coagulation factor II (thrombin) receptor	-0.02255	0.01873	-0.1071	0.3867	-0.264	-0.01184	0.3938	0.1669	1.191	0.5612	1.219	1.621	1.173	1.556	1.607	1.582		0.7063	1.632
225415_at	DTX3L,BBAP	AA577672	Deltex 3-like (Drosophila)	-0.2209	0.3931	0.006156	-0.01072	-0.2604	0.09276	0.963	1.088	1.001	0.4407	0.03659	0.3881	0.7079	0.8022	0.2174	0.4097		0.7058	1.631
211612_s_at	IL13RA1,NR4,CD213A1,IL-13Ra	U62858	Human interleukin-13 receptor mRNA, complete cds.	-0.07137	-0.05461	-0.2699	0.1662	0.08539	0.1442	1.087	0.7312	0.8446	0.257	0.6045	1.048	0.9238	0.7859	0.7954	0.9329		0.7048	1.63
233197_at	LOC158014	AK022805	Homo sapiens cDNA FLJ12743 fis, clone NT2RP2000678.	-0.2712	-0.1722	0.1536	0.1208	-0.1909	0.3599	0.9142	1.016	0.7068	-0.07843	0.9573	0.4778	0.2219	0.436	0.636	1		0.7032	1.628
227854_at	FANCL,POG,PHF9,FLJ10335	BE620258	Fanconi anemia, complementation group L	-0.07088	0.2445	-0.3632	0.3918	0.02095	-0.2232	1.07	1.051	0.3617	0.6903	0.341	0.176	0.4511	0.5931	0.226	0.5684		0.7027	1.628
230777_s_at	PRDM15,PFM15,ZNF298,C21orf83	AL109788	PR domain containing 15	0.03948	0.2106	-0.4476	0.2165	-0.01584	-0.00318	0.4443	1.421	0.7029	0.3476	0.5971	0.3701	1.098	0.4755	1.019	1.217		0.7025	1.627
1563455_at	KIAA0999,L19,FLJ12240	AL832068	KIAA0999 protein	0.06497	-0.06399	0.3613	-0.0003855	0.2419	-0.6038	0.7987	0.5776	0.7183	0.8002	0.6154	0.4432	0.6129	0.6265	0.5177	0.5123		0.702	1.627
237632_at	HERC1,p532,p619	AA765387	Hect (homologous to the E6-AP (UBE3A) carboxyl terminus) domain and RCC1 (CHC1)-like domain (RLD) 1	0.05487	0.08605	0.2906	-0.2096	0.04428	-0.2662	0.1784	1.299	0.5322	0.3904	1.109	-0.1527	-0.09257	0.8891	0.4412	0.2454		0.7017	1.626
242673_at	UBE3C,KIAA10,KIAA0010	AA931284	Ubiquitin protein ligase E3C	0.1412	0.1392	-0.04434	0.08305	-0.2243	-0.09479	0.722	1.062	0.6402	0.5604	0.5228	-0.01152	0.2188	0.6205	0.1596	0.2755		0.7015	1.626
237895_at	TNRC6B,KIAA1093	AV700930	Trinucleotide repeat containing 6B	0.05992	0.08389	0.1384	-0.06747	0.2109	-0.4256	0.9899	0.9996	0.6758	0.4792	0.3622	0.19	0.3395	0.4743	0.1303	0.4467		0.7013	1.626
241832_at	FAM98A,DKFZP564F0522,DKFZp686O03192	AI864271	Family with sequence similarity 98, member A	0.3807	-0.5028	0.02491	0.2129	-0.4609	0.3452	0.9889	0.9539	0.2939	0.5316	0.7377	0.9609	0.8695	0.896	0.01826	0.5424		0.7012	1.626
1569527_at	STAU1,STAU,FLJ25010	BC017275	Staufen, RNA binding protein, homolog 1 (Drosophila)	0.3638	-0.01902	-0.006347	-0.03333	0.2768	-0.5819	0.9808	1.177	0.6551	0.3012	0.392	0.4968	0.5223	0.4493	0.4025	1.067		0.7011	1.626
204207_s_at	RNGTT,HCE,HCE1,hCAP,CAP1A,DKFZp686J2031	AB012142	RNA guanylyltransferase and 5'-phosphatase	-0.4005	-0.2785	-0.0263	0.5007	0.2741	-0.06954	0.9738	0.6228	0.9843	0.2596	0.6649	0.9818	0.6148	0.4033	0.5485	0.8115		0.7011	1.626
238619_at	FLJ43663	AA417078	hypothetical protein FLJ43663	0.2852	0.2053	0.2108	0.09579	-0.4135	-0.3836	0.7636	0.9984	0.6168	0.5227	0.6019	-0.04927	0.1233	0.8987	0.347	0.6576		0.7007	1.625
231775_at	TNFRSF10A,DR4,APO2,CD261,MGC9365,TRAILR1,TRAILR-1	W65310	Tumor necrosis factor receptor superfamily, member 10a	0.1039	0.09759	-0.2504	0.001057	-0.05527	0.1031	1.084	0.908	0.4442	0.7497	0.3153	0.5528	0.4874	0.0999	0.8365	0.4012		0.7003	1.625
230968_at	230968_at	AW953794	Full-length cDNA clone CS0DF032YA11 of Fetal brain of Homo sapiens (human)	-0.1077	-0.1789	0.08911	-0.01	0.09092	0.1166	1.094	0.8868	0.8905	-0.05342	0.6836	0.9645	0.6624	0.8434	0.8211	-0.1494		0.7002	1.625
236754_at	PPP1R2,IPP2,MGC87148	AI216567	qm42b01.x1 NCI_CGAP_Lu5 Homo sapiens cDNA clone IMAGE:1884457 3' similar to gb:L21934 STEROL O-ACYLTRANSFERASE (HUMAN); mRNA sequence.	0.3679	0.2981	0.0641	-0.338	-0.2919	-0.1003	0.7093	1.282	0.4298	0.3746	0.7019	0.05797	0.4802	0.5067	0.8149	0.8124		0.6994	1.624
203857_s_at	PDIA5,PDIR,FLJ30401	NM_006810	Protein disulfide isomerase family A, member 5	-0.2298	-0.1828	-0.3879	0.3439	0.5112	-0.05464	0.5487	0.7964	0.5981	0.4462	1.105	0.9996	1.164	0.9448	1.153	0.949		0.699	1.623
239404_at	TOP1,TOPI	BF840360	Topoisomerase (DNA) I	0.4574	0.288	-0.1999	-0.1014	-0.4188	-0.0253	0.4525	1.111	0.9506	0.5116	0.4682	0.1157	0.3099	0.9828	-0.03199	0.9177		0.6989	1.623
220495_s_at	C5orf14,UNQ335,FLJ22625	NM_024715	Chromosome 5 open reading frame 14	-0.02664	0.05792	-0.2223	0.2456	-0.09062	0.03601	0.2224	1.047	1.055	0.195	0.9739	0.9734	1.279	1.478	1.003	1.887		0.6987	1.623
236808_at	FGFR1OP2,HSPC123-like,DKFZp564O1863	AA947475	FGFR1 oncogene partner 2	0.147	0.2301	0.1735	0.1653	-0.5186	-0.1972	0.8663	0.6639	0.744	0.8071	0.4074	0.4949	0.1395	1.163	0.5492	0.7473		0.6978	1.622
239758_at	RABEP1,RAB5EP,RABPT5	AI142126	Rabaptin, RAB GTPase binding effector protein 1	0.1515	0.4107	0.4075	-0.5558	-0.0596	-0.3542	0.6271	0.8156	0.916	0.7208	0.4076	-0.2695	0.1585	0.3654	0.00263	0.4575		0.6974	1.622
219910_at	HYPE,MGC5623,UNQ3041	NM_007076	Huntingtin interacting protein E	-0.1661	-0.01662	-0.3401	-0.1233	0.4307	0.2154	0.4133	0.8111	1.269	0.2979	0.6872	0.7344	1.06	1.187	1.051	1.603		0.6957	1.62
1559156_at	PIAS1,GBP,DDXBP1,GU/RH-II,MGC141878,MGC141879	BC036508	Protein inhibitor of activated STAT, 1	0.08613	0.3857	0.2252	0.1636	-0.4323	-0.4283	0.8242	0.5064	0.8058	0.6295	0.7086	-0.1084	-0.2662	0.7515	0.2128	0.6388		0.6949	1.619
203578_s_at	SLC7A6,LAT3,LAT-2,y+LAT-2,KIAA0245,DKFZp686K15246	BG230586	Solute carrier family 7 (cationic amino acid transporter, y+ system), member 6	-0.1627	0.01849	-0.4594	0.04746	0.5033	0.05284	1.158	0.3225	0.8758	0.5061	0.6098	0.6786	0.8613	0.8532	1.145	0.3741		0.6945	1.618
230509_at	SNX22,FLJ13952	BF528605	Sorting nexin 22	-0.5378	-0.03922	-0.0655	0.1715	0.05173	0.4193	0.7413	0.5201	0.681	0.7499	0.7757	1.199	0.7141	0.3584	1.118	1.062		0.6936	1.617
228937_at	C13orf31,FLJ38725,DKFZp686D11119	AI659800	Hypothetical protein FLJ38725	-0.001635	0.2445	-0.05299	-0.06988	-0.3657	0.2457	1.254	0.7678	0.9431	0.3527	0.1491	0.2669	0.3097	0.6695	0.4193	-0.127		0.6934	1.617
235466_s_at	LOC644053	AI677948	Hypothetical protein LOC644053	-0.08098	0.5201	-0.3285	0.2663	-0.4018	0.02495	0.911	0.8861	0.3271	0.6802	0.6555	1.016	0.8031	0.2439	0.4511	0.1788		0.692	1.616
220038_at	SGK3,CISK,SGK2,SGKL,DKFZp781N0293	NM_013257	Serum/glucocorticoid regulated kinase family, member 3	-0.007887	-0.1253	-0.4603	0.2802	-0.08484	0.3981	0.8601	0.8567	0.8936	0.3984	0.4487	0.5636	0.5891	0.8162	1.022	1.094		0.6915	1.615
221477_s_at	SOD2,IPO-B,MNSOD,Mn-SOD	BF575213	Superoxide dismutase 2, mitochondrial	0.05896	-0.07288	-0.1843	0.2071	-0.1753	0.1663	0.7624	0.6538	1.204	0.1724	0.6526	1.467	1.285	1.62	1.2	1.448		0.6891	1.612
211061_s_at	MGAT2,GNT2,CDGS2,GNT-II,GLCNACTII	BC006390	Mannosyl (alpha-1,6-)-glycoprotein beta-1,2-N-acetylglucosaminyltransferase	0.03996	-0.02407	-0.336	0.1665	0.2357	-0.08205	0.7131	0.9363	0.9299	0.2688	0.5889	0.9491	0.8548	0.7039	0.9168	1.005		0.6874	1.61
230802_at	ARHGAP24,p73,FLJ33877,RC-GAP72,p73RhoGAP,DKFZP564B1162	AI761947	Rho GTPase activating protein 24	0.02722	-0.4364	0.3942	-0.06843	0.2128	-0.1294	0.0079	0.9467	0.7989	0.849	0.8243	1.307	0.5449	-1.965	1.1	-2.264		0.6853	1.608
218421_at	CERK,LK4,hCERK,FLJ21430,FLJ23239,KIAA1646,MGC131878,dA59H18.2,dA59H18.3,DKFZp434E0211	NM_022766	Ceramide kinase	-0.1656	-0.2167	0.005194	0.4485	0.1239	-0.1953	0.8221	0.8043	0.7229	0.5234	0.5478	0.7478	0.5713	0.6888	1.086	1.009		0.6841	1.607
200838_at	CTSB,APPS,CPSB	NM_001908	Cathepsin B	-0.1769	0.3029	-0.2499	-0.2755	0.2193	0.18	0.8916	0.5088	1.079	0.02304	0.9145	0.9298	0.723	1.281	0.9827	0.784		0.6835	1.606
208315_x_at	TRAF3,LAP1,CAP-1,CRAF1,CD40bp	NM_003300	TNF receptor-associated factor 3	0.3718	-0.5362	0.04198	-0.2663	0.08708	0.3017	0.478	1.03	0.8015	0.5314	0.5759	0.1671	0.3874	0.6664	0.3643	0.2753		0.6834	1.606
223615_at	ABI3,NESH,SSH3BP3	AL136709	ABI gene family, member 3	-0.2289	0.29	0.1396	-0.008561	0.1573	-0.3494	1.2	0.643	0.8587	0.08075	0.6303	0.637	0.3349	-0.04389	0.5686	0.7595		0.6826	1.605
242167_at	C10orf119,FLJ13081,FLJ36756	AA703310	Chromosome 10 open reading frame 119	-0.004761	0.02786	0.1992	-0.2057	-0.1885	0.1719	0.7319	0.9998	0.5923	0.3496	0.7375	0.2378	0.3383	0.4558	0.5735	0.3532		0.6822	1.605
219079_at	CYB5R4,NCB5OR,dJ676J13.1,RP4-676J13.1	NM_016230	Cytochrome b5 reductase 4	0.004857	0.2279	-0.1662	0.1718	-0.1904	-0.0479	1.118	1.063	0.8183	0.3664	0.04453	0.5677	0.6668	0.728	0.8038	0.7826		0.682	1.604
229860_x_at	LOC401115	AI341602	hypothetical gene supported by BC038466; BC062790	0.05415	0.446	-0.3334	-0.1786	-0.1469	0.1586	0.8572	0.5841	0.3973	0.3897	1.18	1.441	1.153	0.7859	1.119	1.232		0.6817	1.604
229588_at	DNAJC10,JPDI,ERdj5,MGC104194,DKFZp434J1813	AA651899	DnaJ (Hsp40) homolog, subfamily C, member 10	0.1989	-0.119	0.04511	0.5058	-0.3585	-0.2722	1.086	0.4287	0.4988	0.9081	0.4838	0.7892	0.7209	0.5974	1.242	0.9694		0.681	1.603
225076_s_at	ZNFX1,FLJ39275,MGC131926	AA150460	Zinc finger, NFX1-type containing 1	-0.02159	0.04133	-0.2316	0.07463	-0.3453	0.4825	0.6559	0.7219	0.9347	0.3587	0.7322	0.3292	0.3821	0.348	0.4383	0.2728		0.6807	1.603
218414_s_at	NDE1,NUDE,NUDE1,FLJ20101,HOM-TES-87	NM_017668	NudE nuclear distribution gene E homolog 1 (A. nidulans)	-0.1255	0.1712	-0.5707	-0.05521	0.3949	0.1853	1.054	0.9368	0.675	0.5838	0.1522	0.8789	0.6331	0.6092	0.3893	0.4128		0.6804	1.603
203964_at	NMI	NM_004688	N-myc (and STAT) interactor	-0.06463	0.4354	-0.1578	0.1441	-0.2887	-0.06834	1.118	0.9053	0.6104	0.4873	0.2809	0.3597	0.8281	0.5676	0.3246	0.3914		0.6803	1.603
239557_at	LRRFIP2,HUFI-2,FLJ20248,FLJ22683,DKFZp434H2035	AW474960	Leucine rich repeat (in FLII) interacting protein 2	0.3987	0.5193	-0.3812	0.02606	-0.3924	-0.1705	0.906	0.8363	0.6423	0.4126	0.5956	0.2922	0.003125	0.8217	0.2974	0.3844		0.6786	1.601
213971_s_at	SUZ12P	AI924660	Suppressor of zeste 12 homolog pseudogene	-0.2224	-0.02672	-0.006828	-0.1276	0.36	0.02351	0.4638	1.126	0.6835	0.8014	0.3179	0.5194	0.604	0.3334	0.1568	0.5236		0.6784	1.6
1558740_s_at	DUSP16,MKP7,MKP-7,KIAA1700,MGC129701,MGC129702	R30807	Dual specificity phosphatase 16	-0.05045	0.009591	-0.3831	0.3949	-0.01199	0.04106	0.6848	0.7363	0.6765	0.6011	0.6918	0.221	0.5855	0.2874	0.5754	0.7158		0.6781	1.6
240451_at	HIRA,TUP1,DGCR1,TUPLE1	AA004844	HIR histone cell cycle regulation defective homolog A (S. cerevisiae)	0.2018	0.1204	0.06531	0.02967	-0.1089	-0.3083	0.3743	1.404	0.5767	0.2257	0.8012	0.1342	0.5391	0.7027	0.3082	0.6333		0.6764	1.598
226215_s_at	FBXL10,CXXC2,Fbl10,PCCX2,JHDM1B	AI989996	F-box and leucine-rich repeat protein 10	-0.1305	-0.06327	-0.2684	0.04939	0.1604	0.2524	1.131	1.033	0.6181	0.1618	0.4357	0.2044	0.4088	0.6012	0.7608	0.2361		0.6759	1.598
217118_s_at	C22orf9	AK025608	Chromosome 22 open reading frame 9	-0.2115	-0.3896	-0.2225	0.1775	0.329	0.3171	0.8598	0.7728	0.6972	0.4111	0.6331	0.5028	0.4302	0.9617	0.5456	0.4926		0.6748	1.596
1558561_at	HM13,H13,SPP,IMP1,PSL3,IMPAS,PSENL3,MSTP086,dJ324O17.1	AK074686	Histocompatibility (minor) 13	-0.08146	-0.3258	0.05328	-0.07901	0.1142	0.3188	0.156	0.9433	1.191	0.7013	0.378	0.1914	0.9945	1.408	1.169	1.601		0.6739	1.595
218543_s_at	PARP12,ZC3H1,PARP-12,ZC3HDC1,FLJ22693	NM_022750	Poly (ADP-ribose) polymerase family, member 12	-0.08195	0.2926	-0.1881	-0.1401	-0.1055	0.2231	0.9029	1.014	0.7532	0.3921	0.3069	0.1592	0.2265	0.6671	-0.3463	-0.1669		0.6737	1.595
240238_at	TBC1D22A,C22orf4,HSC79E021	AI597838	TBC1 domain family, member 22A	0.2309	0.005262	-0.109	0.1367	-0.1995	-0.06425	0.917	1.088	0.5481	0.3169	0.4956	0.4605	-0.1604	0.7751	0.2089	0.04202		0.6732	1.595
233359_at	na	AU147479	CDNA clone IMAGE:5262617	0.4547	0.2551	-0.07271	0.08642	-0.09254	-0.631	0.8956	0.7192	0.6464	0.5725	0.5305	-0.1495	0.4631	0.3843	0.5468	0.5775		0.6728	1.594
202716_at	PTPN1,PTP1B	NM_002827	Protein tyrosine phosphatase, non-receptor type 1	0.01063	-0.09813	-0.211	0.104	0.1429	0.05164	0.9146	0.7425	1.032	0.2914	0.372	0.4941	0.4273	0.3557	0.4778	0.5244		0.6705	1.592
1557071_s_at	KCNH2,ERG1,HERG,LQT2,SQT1,HERG1,Kv11.1	BQ272330	Potassium voltage-gated channel, subfamily H (eag-related), member 2	-0.06896	-0.3177	0.1653	0.09652	0.08203	0.04275	1.3	0.7827	0.4993	0.2493	0.5175	0.3597	0.2178	0.7623	0.07933	0.6294		0.6697	1.591
224796_at	DDEF1,PAP,PAG2,AMAP1,ASAP1,ZG14P,KIAA1249	W03103	Development and differentiation enhancing factor 1	-0.08916	-0.02047	-0.2329	0.1297	0.05606	0.1567	0.8249	0.8332	0.4964	0.2897	0.8998	0.8661	0.6665	0.7883	0.8137	0.7737		0.6688	1.59
243640_x_at	CDC14A,cdc14,hCDC14,Cdc14A1,Cdc14A2	AI084024	CDC14 cell division cycle 14 homolog A (S. cerevisiae)	0.1571	0.3671	0.2341	-0.282	-0.5056	0.02928	0.7653	1.084	0.5334	0.1637	0.7969	-0.02161	0.5073	0.5959	0.5088	0.5842		0.6686	1.59
218092_s_at	HRB,RAB,RIP,MGC116938,MGC116940	NM_004504	HIV-1 Rev binding protein	-0.005963	-0.003634	-0.2968	0.2518	-0.2532	0.3077	0.8649	0.8341	0.721	0.5042	0.4131	0.7993	0.5954	0.6609	0.7468	0.3996		0.6675	1.588
209579_s_at	RPL32P3	AL556619	Hypothetical protein LOC132241	-0.024	0.101	-0.03785	0.08089	-0.1168	-0.00318	0.9002	0.9993	0.5053	0.616	0.3129	0.5634	0.4316	0.3875	0.4402	0.2228		0.6667	1.587
239845_at	239845_at	AI885066	wl89c04.x1 NCI_CGAP_Brn25 Homo sapiens cDNA clone IMAGE:2432070 3', mRNA sequence.	-0.05165	0.01127	0.2476	-0.01313	-0.4604	0.2664	0.7081	1.044	0.5007	0.4109	0.6618	0.1938	0.5727	0.9225	0.07645	0.2991		0.6651	1.586
242228_at	BICD1,BICD	AA825721	Bicaudal D homolog 1 (Drosophila)	0.3456	0.2036	0.06771	0.2052	-0.6836	-0.1386	0.4979	0.8986	0.6296	0.7071	0.5887	1.07	0.9426	1.123	0.4968	1.034		0.6644	1.585
224810_s_at	ANKRD13A,ANKRD13,NY-REN-25	AL569476	Ankyrin repeat domain 13	-0.1288	0.01488	0.3074	0.1275	-0.2837	-0.03732	0.9872	0.7127	0.7207	0.2717	0.6178	0.4542	0.6268	0.6101	0.5951	0.5133		0.662	1.582
1552263_at	MAPK1,ERK,p38,p40,p41,ERK2,ERT1,MAPK2,PRKM1,PRKM2,P42MAPK,p41mapk	NM_138957	Mitogen-activated protein kinase 1	-0.0127	0.1079	0.1206	-0.1184	-0.2902	0.1928	1.021	0.8087	0.8037	0.1555	0.5175	0.6742	0.8324	0.4247	0.7545	0.83		0.6613	1.582
231904_at	U2AF1,RN,FP793,U2AF35,U2AFBP,RNU2AF1,DKFZp313J1712	AU122448	U2 small nuclear RNA auxiliary factor 1	0.1222	-0.1496	0.1473	-0.1769	0.1578	-0.1008	1.364	0.5511	0.7929	0.2298	0.3682	0.6317	0.2561	0.8294	0.1305	0.9807		0.6612	1.581
242558_at	CTNNB1,CTNNB	AW362945	Catenin (cadherin-associated protein), beta 1, 88kDa	0.3436	0.04446	0.1798	-0.1704	-0.5268	0.1293	0.8076	0.8635	0.1848	0.3936	1.053	0.4016	0.101	1.064	0.1414	0.5847		0.6604	1.581
202780_at	OXCT1,OXCT,SCOT	NM_000436	3-oxoacid CoA transferase 1	-0.3291	-0.2489	0.3336	0.3052	0.03538	-0.09623	0.9933	0.9669	0.6113	0.1031	0.6267	0.5915	0.7439	0.9638	0.8161	0.5121		0.6602	1.58
236097_at	236097_at	AA442776	CDNA FLJ25731 fis, clone TST05584	-0.05357	0.007907	-0.0025	-0.1305	-0.1724	0.351	0.5215	0.4201	1.082	0.6513	0.6223	-0.08654	0.2693	0.8412	-0.6136	0.3866		0.6594	1.579
215592_at	215592_at	AU147620	CDNA FLJ12232 fis, clone MAMMA1001206	0.06329	0.2315	-0.102	0.0643	0.1032	-0.3602	0.6614	1.257	0.7354	0.2027	0.4377	0.29	0.7324	0.5483	0.5997	0.02735		0.6588	1.579
215493_x_at	BTN2A1,BTF1,BT2.1,DJ3E1.1,BK14H9.1,FLJ36567	AL121936	Human DNA sequence from clone CTA-14H9 on chromosome 6 Contains the 3' end of the BTN2A1 gene encoding butyrophilin 2A, the BTN1A1 gene encoding butyrophilin 1A, part of a novel gene, the HMG17L3 gene encoding two variants of the high-mobility group (nonhistone chromosomal) protein 17-like 3, 2 CpG islands, ESTs, STSs and GSSs, complete sequence.	-0.08267	0.2169	0.004473	-0.09753	0.07409	-0.1152	0.8257	1.052	0.6096	0.2212	0.5802	0.5451	0.5518	0.1687	0.2878	0.4888		0.6577	1.578
237388_at	GLMN,FAP,GVM,GLML,FAP48,FAP68,FKBPAP,VMGLOM	BF224204	Glomulin, FKBP associated protein	0.5136	-0.1332	0.1795	-0.1374	-0.05094	-0.3715	0.9531	1.061	0.3461	0.5881	0.3311	0.06086	0.3071	0.5039	0.32	0.01172		0.6559	1.576
201020_at	YWHAH,YWHA1	NM_003405	Tyrosine 3-monooxygenase/tryptophan 5-monooxygenase activation protein, eta polypeptide	-0.2171	-0.258	0.2408	0.5442	-0.1426	-0.1674	0.8586	0.7529	0.3973	0.2195	1.042	0.9286	1.049	0.9706	1.113	0.9127		0.654	1.574
217193_x_at	variable region,JL2/3 region	X93006	IgG lambda light chain V-J-C region (clone Tgl11)	0.1022	0.02378	-0.2809	0.0008168	0.2229	-0.06882	0.0281	1.066	0.8349	0.7307	0.6036	0.4285	1.106	0.5079	0.7641	0.4962		0.6527	1.572
244826_at	PITPNB,VIB1B,PtdInsTP,PI-TP-beta	R24061	Phosphatidylinositol transfer protein, beta	0.1227	0.1582	0.05833	-0.11	-0.1303	-0.09888	0.6011	0.9123	0.274	0.3544	1.112	0.3811	0.05025	0.8097	0.2464	0.8052		0.6507	1.57
243649_at	FBXO7,FBX,FBX7,FBX07,DKFZp686B08113	AI678692	F-box protein 7	0.3494	0.2854	-0.1275	0.09074	-0.2859	-0.3122	0.9173	0.8029	0.4906	0.7384	0.304	0.1534	-0.1876	0.7075	0.414	0.2154		0.6506	1.57
210564_x_at	CFLAR,CASH,FLIP,MRIT,CLARP,FLAME,Casper,c-FLIP,FLAME-1,I-FLICE,USURPIN,c-FLIPL,c-FLIPR,c-FLIPS,CASP8AP1	AF009619	CASP8 and FADD-like apoptosis regulator	0.01952	0.1719	-0.3694	0.1908	0.1849	-0.1977	0.9437	0.8365	1.018	0.2584	0.1948	0.8103	0.8142	0.594	0.5415	0.8449		0.6502	1.569
221571_at	TRAF3,LAP1,CAP-1,CRAF1,CD40bp	AI721219	TNF receptor-associated factor 3	-0.1084	-0.1695	-0.2434	0.2403	-0.02377	0.3048	0.8677	0.4893	0.9504	0.497	0.4362	0.4126	0.3285	0.948	0.6545	0.7458		0.6481	1.567
218436_at	SIL1,BAP	NM_022464	SIL1 homolog, endoplasmic reticulum chaperone (S. cerevisiae)	-0.0603	-0.1979	-0.4478	0.499	0.0777	0.1293	0.4369	0.5418	0.6854	0.7081	0.8609	0.6108	0.9666	1.032	1.231	1.227		0.6466	1.565
221965_at	MPHOSPH9,MPP9,MPP-9,FLJ12954,DKFZp434J034	AI990326	M-phase phosphoprotein 9	0.09454	-0.2393	-0.01308	-0.1108	0.01614	0.2524	0.4965	1.05	0.7609	0.3623	0.5598	0.467	0.5718	0.5406	0.4059	0.5924		0.6459	1.565
226828_s_at	HEYL,HRT3,MGC12623	AL040198	Hairy/enhancer-of-split related with YRPW motif-like	0.4583	-0.5261	-0.1874	-0.1062	0.1231	0.2382	0.7795	0.4141	0.8318	0.2601	0.938	1.248	0.3917	0.5827	1.295	0.4224		0.6447	1.563
234997_x_at	LOC388760	AA343057	CDNA clone IMAGE:4794941	0.3085	0.2272	-0.1814	0.2966	-0.3498	-0.3011	1.034	0.8298	0.33	0.5157	0.5127	2.635e-05	0.2823	0.9206	0.1409	0.2784		0.6444	1.563
243985_at	GTF2A2,TF2A2,TFIIA,HsT18745	BE219444	General transcription factor IIA, 2, 12kDa	0.08733	-0.1267	0.3505	-0.3618	0.3422	-0.2915	0.6624	1.056	0.6974	0.5859	0.2193	0.02119	0.3135	0.4815	-0.7021	0.4395		0.6442	1.563
222619_at	ZNF281,ZBP-99,ZNP-99,FLJ12859,FLJ14378	AU150752	Zinc finger protein 281	0.1157	-0.1518	-0.1362	0.1975	0.02576	-0.05103	0.6778	0.9255	0.03472	0.5869	0.995	0.8315	0.7892	0.4219	1.353	1.172		0.644	1.563
236243_at	ZCCHC6,PAPD6,DKFZp666B142,DKFZp686F119,DKFZp686I1269,DKFZp686C11112	AW070776	Zinc finger, CCHC domain containing 6	0.317	0.1505	-0.3908	0.2098	-0.02401	-0.2624	1.12	0.593	0.5591	0.4708	0.4764	0.095	0.01803	0.7457	0.4292	0.5436		0.6438	1.562
201475_x_at	MARS,METRS,MTRNS	NM_004990	Methionine-tRNA synthetase	-0.03386	-0.2725	-0.02318	0.1201	0.03634	0.1731	0.534	0.9231	0.8518	0.1676	0.7387	0.5824	0.9368	0.8523	0.8372	1.105		0.643	1.562
227627_at	SGK3,CISK,SGK2,SGKL,DKFZp781N0293	AV690866	Serum/glucocorticoid regulated kinase family, member 3	-0.2491	-0.176	-0.1908	0.4041	-0.06922	0.281	0.7732	0.3097	1.054	0.3275	0.7471	0.3989	0.5528	1.094	0.6552	0.8793		0.6422	1.561
203742_s_at	TDG	BF674842	602136708F1 NIH_MGC_83 Homo sapiens cDNA clone IMAGE:4273393 5', mRNA sequence.	0.3023	0.2556	-0.2829	0.09988	0.2167	-0.5916	0.472	0.8163	0.4449	0.4647	1.013	0.3761	0.1837	0.5594	0.7521	0.7497		0.6422	1.561
217456_x_at	HLA-E,MHC,EA1.2,EA2.1,HLA-6.2,DKFZp686P19218	M31183	Major histocompatibility complex, class I, E	-0.1317	0.1188	0.2598	-0.1754	-0.1207	0.04924	0.8141	0.9767	0.9227	0.1721	0.3206	0.2393	0.7278	0.4572	0.3513	0.4642		0.6412	1.56
226914_at	ARPC5L,ARC16-2,MGC3038	AU158936	Actin related protein 2/3 complex, subunit 5-like	-0.4621	0.1216	-0.1672	0.2891	-0.01103	0.2296	0.8646	0.9233	0.6096	0.4058	0.4028	0.6158	0.2099	0.8337	0.383	0.8408		0.6412	1.56
236134_at	WDR68,AN11,HAN11	AA769995	WD repeat domain 68	-0.004761	0.4939	-0.3403	-0.2303	-0.1668	0.2483	0.5342	0.9984	0.4596	0.5285	0.6798	0.209	0.6932	0.2321	0.3253	0.3156		0.6401	1.558
212048_s_at	YARS,YRS,YTS,TYRRS,CMTDIC	AW245400	Tyrosyl-tRNA synthetase	0.2347	-0.1871	-0.3793	0.191	-0.05864	0.1993	0.602	0.9897	0.6731	0.0668	0.8659	0.5408	0.9154	0.5265	0.585	0.8509		0.6395	1.558
1563469_at	ARID5B,MRF2,FLJ21150,RP11-341A19.1	AL832681	AT rich interactive domain 5B (MRF1-like)	0.2234	0.04542	0.3135	-0.4551	0.145	-0.2722	0.7365	0.6726	0.9806	0.04973	0.7507	0.2684	0.01394	0.7604	0.3082	0.8713		0.638	1.556
228661_s_at	228661_s_at	AI768374	CDNA FLJ11489 fis, clone HEMBA1001915	0.06713	-0.1426	0.2509	-0.02996	-0.2363	0.09084	0.7995	0.7024	0.2228	0.2152	1.249	1.045	0.6382	0.6301	0.4636	0.7944		0.6378	1.556
239851_at	TMED10,TMP21,S31I125,Tmp-21-I,S31III125,P24(DELTA)	AW629289	Transmembrane emp24-like trafficking protein 10 (yeast)	-0.009329	0.5614	-0.2309	-0.09921	-0.2623	0.04034	0.697	1.064	0.6137	0.4849	0.3275	0.03994	-0.02116	0.2189	0.641	0.2995		0.6375	1.556
229571_at	CALM2,PHKD,CAMII,PHKD2	AV763524	Calmodulin 2 (phosphorylase kinase, delta)	-0.4347	0.139	0.1747	0.1319	0.2905	-0.3013	0.9281	0.8454	0.1927	0.6323	0.5875	0.2811	0.0137	0.2538	0.2921	0.5032		0.6372	1.555
201205_at	RRBP1,hES,ES130,ES/130,FLJ36146,DKFZp586A1420	AF006751	Ribosome binding protein 1 homolog 180kDa (dog)	-0.3481	0.4044	0.005916	0.04097	0.2963	-0.3994	0.3496	0.906	0.8174	0.6626	0.4475	0.5956	0.8779	1.031	0.7769	0.6893		0.6366	1.555
232916_at	UBE2E2,UBCH8,FLJ25157	AK022159	Ubiquitin-conjugating enzyme E2E 2 (UBC4/5 homolog, yeast)	-0.03049	0.1839	-0.2939	0.122	0.04548	-0.02698	0.7321	1.27	0.4238	0.08291	0.6728	0.4126	0.3184	0.7518	0.2909	0.8814		0.6363	1.554
243315_at	CEP192	AW022267	Centrosomal protein 192kDa	0.4047	0.1402	0.3476	-0.6128	-0.08484	-0.1948	0.7389	0.9318	0.4132	0.5513	0.5439	-0.1808	-0.03992	0.7513	-0.5636	0.4193		0.6358	1.554
209539_at	ARHGEF6,PIXA,COOL2,MRX46,Cool-2,KIAA0006,alphaPIX,alpha-PIX	D25304	Rac/Cdc42 guanine nucleotide exchange factor (GEF) 6	-0.1199	-0.02095	-0.09339	0.2605	-0.3339	0.3077	0.7264	1.056	0.6301	0.5042	0.2573	0.404	0.8637	0.3146	0.6819	0.4919		0.6349	1.553
242068_at	BIRC6,BRUCE,APOLLON,FLJ13726,FLJ13786,KIAA1289	AA608834	Baculoviral IAP repeat-containing 6 (apollon)	0.2804	0.2986	-0.08834	-0.3	-0.02593	-0.1648	0.7632	1.022	0.5269	0.3664	0.4932	0.1291	-0.2248	0.6919	-0.06325	0.3397		0.6344	1.552
225234_at	CBL,CBL2,C-CBL,RNF55	AV710415	Cas-Br-M (murine) ecotropic retroviral transforming sequence	-0.3318	-0.2789	0.07709	0.009713	0.1222	0.4017	0.7915	0.6439	0.5611	0.3645	0.8101	0.234	0.3749	0.5991	0.6143	0.5614		0.6342	1.552
229965_at	PIK4CA,pi4K230,FLJ16556,PI4K-ALPHA	AI653673	Phosphatidylinositol 4-kinase, catalytic, alpha polypeptide	0.3489	0.3152	-0.2636	-0.3743	-0.1897	0.1635	0.585	0.5644	0.6647	0.6816	0.6714	-0.07067	0.1092	0.5022	0.3573	-0.5223		0.6334	1.551
236314_at	236314_at	AW162758	Transcribed locus, weakly similar to NP_055301.1 neuronal thread protein AD7c-NTP [Homo sapiens]	0.09262	0.1339	0.1884	-0.3103	-0.2758	0.1711	1.005	0.9991	0.5541	0.3892	0.216	0.0914	0.3217	0.6051	0.2424	0.4318		0.6327	1.551
212385_at	TCF4,E2-2,ITF2,SEF2,SEF2-1,SEF2-1A,SEF2-1B	AU118026	CDNA FLJ37747 fis, clone BRHIP2022986	-0.09156	-0.2566	-0.4055	0.5933	0.07241	0.08795	0.9928	0.6706	0.3569	0.4821	0.6594	0.7512	0.9094	0.4714	0.6756	0.7497		0.6324	1.55
218501_at	ARHGEF3,GEF3,STA3,XPLN,MGC118905,DKFZP434F2429	NM_019555	Rho guanine nucleotide exchange factor (GEF) 3	0.07459	0.1014	-0.05035	0.1737	-0.3919	0.09252	0.8271	0.5526	0.5361	0.4419	0.801	0.3561	0.4941	0.6303	0.6268	0.5205		0.6317	1.549
226274_at	LOC158563	AK025562	hypothetical protein LOC158563	-0.2455	0.06994	0.4015	0.02823	-0.396	0.1418	0.8259	1.012	0.4786	0.5821	0.2559	0.5425	0.692	0.8874	0.5593	0.3043		0.6308	1.548
222976_s_at	TPM3,TM3,TRK,NEM1,TM-5,TM30,TM30nm,TPMsk3,hscp30,MGC3261,FLJ41118,MGC14582,MGC72094,OK/SW-cl.5	BC000771	Tropomyosin 3	0.0717	0.1519	-0.3317	0.00779	-0.06441	0.1647	0.8199	0.7098	0.6746	0.2096	0.7375	0.8048	0.5677	0.4529	0.7249	0.6143		0.6303	1.548
209508_x_at	CFLAR,CASH,FLIP,MRIT,CLARP,FLAME,Casper,c-FLIP,FLAME-1,I-FLICE,USURPIN,c-FLIPL,c-FLIPR,c-FLIPS,CASP8AP1	AF005774	CASP8 and FADD-like apoptosis regulator	0.172	-0.03778	-0.266	-0.04775	0.2854	-0.1059	0.7355	1.068	0.8455	0.118	0.379	0.5848	0.8252	0.6109	0.6434	0.778		0.6293	1.547
221824_s_at	MARCH8,MIR,c-MIR,RNF178,MARCH-VIII	AA770170	Membrane-associated ring finger (C3HC4) 8	-0.3169	0.0144	-0.4144	0.1501	0.2525	0.3142	0.831	0.6531	0.664	0.3837	0.6101	0.474	0.6696	0.6746	0.4835	0.722		0.6284	1.546
243604_at	243604_at	AI018796	Transcribed locus	0.4735	-0.335	0.1855	-0.1487	-0.1935	0.01822	0.3618	0.7524	0.5873	0.4873	0.9503	0.4449	0.5352	-0.2447	-0.4314	0.02783		0.6278	1.545
56256_at	SIDT2,CGI-40,FLJ90656,DKFZp686L17253	AA150165	SID1 transmembrane family, member 2	-0.1134	0.05624	-0.02053	0.241	-0.1659	0.002591	0.9507	0.9806	0.5702	0.3347	0.3013	0.4667	0.8009	0.5346	0.7259	0.4306		0.6275	1.545
200904_at	HLA-E,MHC,EA1.2,EA2.1,HLA-6.2,DKFZp686P19218	X56841	Major histocompatibility complex, class I, E	-0.5386	0.2674	0.08959	0.06261	-0.02401	0.143	0.8098	0.7546	0.7972	0.1418	0.6336	0.1224	0.5677	0.4053	0.3109	0.307		0.6274	1.545
208965_s_at	PYHIN1,IFIX,MGC23885,RP11-520H16.1	BG256677	Pyrin and HIN domain family, member 1	-0.09397	0.5879	-0.3992	0.2793	-0.06272	-0.3112	0.9529	0.6567	0.5132	0.5547	0.4593	0.7026	0.8406	0.28	0.7165	0.6996		0.6273	1.545
1557719_at	PIP5K3,CFD,PIP5K,PIKfyve,KIAA0981,MGC40423	BC017736	Phosphatidylinositol-3-phosphate/phosphatidylinositol 5-kinase, type III	0.03251	0.1012	-0.2785	0.01332	0.1546	-0.02314	0.974	0.6115	0.3209	0.886	0.3434	0.7339	0.8805	0.5998	0.7334	1.018		0.6272	1.545
239107_at	SUHW4,ZNF634,MGC21637,MGC61687	AA725587	Suppressor of hairy wing homolog 4 (Drosophila)	-0.06608	-0.2412	-0.05973	0.08353	0.1498	0.1336	0.105	1.123	0.2843	0.7831	0.8378	0.5314	0.04328	0.1102	0.2207	0.6193		0.6267	1.544
242438_at	ASXL1,KIAA0978,MGC71111,MGC117280	AI819150	Additional sex combs like 1 (Drosophila)	0.1061	0.09543	-0.104	-0.2911	0.3581	-0.1645	0.622	0.9188	0.8532	0.1762	0.5584	0.5406	0.3857	0.62	0.6353	0.7843		0.6257	1.543
242364_x_at	TNRC6C,FLJ20015,KIAA1582	AI809752	wh77d07.x1 NCI_CGAP_CLL1 Homo sapiens cDNA clone IMAGE:2386765 3' similar to contains Alu repetitive element;contains element MER12 repetitive element ; mRNA sequence.	0.02025	-0.4232	0.2459	0.1295	-0.04229	0.06992	0.8247	0.4463	0.9419	0.5463	0.3658	0.2095	0.1354	-0.1237	1.36	0.4474		0.625	1.542
223451_s_at	CKLF,C32,CKLF1,CKLF2,CKLF3,CKLF4,UCK-1,HSPC224	AF096895	Chemokine-like factor	-0.0894	0.2289	-0.06285	0.09628	-0.2399	0.06703	0.9271	0.9282	0.8554	0.4684	-0.05406	0.6581	0.6475	0.6077	0.6201	0.6451		0.625	1.542
210017_at	MALT1,MLT,MLT1,DKFZp434L132	AF070528	Mucosa associated lymphoid tissue lymphoma translocation gene 1	-0.03241	0.0911	-0.0982	0.4259	-0.2984	-0.08806	0.9582	0.9188	0.7407	0.4979	0.008699	0.6718	0.5776	0.6633	0.9022	0.5102		0.6248	1.542
228271_at	SND1,p100	AW001186	staphylococcal nuclease domain containing 1	0.004857	0.07644	0.3676	-0.1918	-0.1125	-0.1446	0.5439	1.139	0.8559	0.2221	0.3619	0.2345	0.7461	0.9458	0.8153	0.8879		0.6246	1.542
202181_at	KIAA0247	NM_014734	KIAA0247	-0.2195	0.1377	-0.3343	-0.2387	0.2503	0.4044	0.7841	0.56	0.5291	0.3368	0.9065	0.4804	-0.04376	0.5339	0.3616	0.2769		0.6233	1.54
230703_at	C14orf32,MISS,MGC23138,c14_5346	AA001543	Chromosome 14 open reading frame 32	0.1898	0.3768	-0.08233	-0.1136	-0.2291	-0.1414	0.472	0.988	0.5358	0.4099	0.707	-0.2919	0.2703	0.09918	-0.4396	0.1885		0.6225	1.54
205909_at	POLE2,DPE2	NM_002692	Polymerase (DNA directed), epsilon 2 (p59 subunit)	0.1787	0.181	-0.1266	0.05131	0.2258	-0.5103	0.7812	1.02	0.48	0.6066	0.2213	0.02311	0.5809	0.2396	0.1712	0.05909		0.6219	1.539
242616_at	HSD17B12,KAR	W80359	Hydroxysteroid (17-beta) dehydrogenase 12	0.285	0.2859	0.07637	-0.2392	-0.1353	-0.2727	0.648	1.102	0.3151	0.609	0.4329	-0.7737	0.1072	0.6431	-0.705	-0.06691		0.6214	1.538
239901_at	FLJ43663	BF642798	hypothetical protein FLJ43663	-0.1618	0.1825	0.004713	-0.1059	0.1854	-0.1049	0.4941	1.214	0.418	0.1377	0.8431	0.5598	0.0731	0.8123	0.1798	0.6246		0.6213	1.538
235508_at	PML,MYL,RNF71,PP8675,TRIM19	AW291023	Promyelocytic leukemia	0.2241	0.1731	-0.4144	-0.09657	0.1616	-0.0479	0.8627	1.082	0.4548	0.3303	0.372	-0.1623	-0.1873	0.5923	-0.08778	0.01942		0.6203	1.537
218401_s_at	ZNF281,ZBP-99,ZNP-99,FLJ12859,FLJ14378	NM_012482	Zinc finger protein 281	-0.3176	-0.1263	0.03934	0.2302	-0.005016	0.1793	0.5936	0.7158	0.4771	0.4999	0.8128	0.668	0.5376	0.5613	1.144	1.222		0.6198	1.537
1555996_s_at	EIF4A2,DDX2B,EIF4A,EIF4F,BM-010	AI332397	Eukaryotic translation initiation factor 4A, isoform 2	-0.4323	0.5136	0.2637	-0.212	0.02889	-0.1619	0.9695	0.7281	0.6077	0.5237	0.2696	0.7495	0.0002393	0.8362	0.371	0.6816		0.6197	1.537
213297_at	NOLA2,NHP2,NHP2P	AW131783	Nucleolar protein family A, member 2 (H/ACA small nucleolar RNPs)	0.4292	-0.04163	-0.005866	-0.4455	-0.1339	0.1976	1.025	0.4326	0.3973	0.5917	0.6449	0.327	1.143	0.09773	0.3121	0.5535		0.6182	1.535
217141_at	BTBD7,FUP1,MGC48310,DKFZp686N0544	AL049394	BTB (POZ) domain containing 7	0.3203	0.01392	-0.006588	-0.1288	-0.2169	0.01798	0.5968	0.6209	0.8179	0.3024	0.751	0.6033	0.3085	-0.1641	-0.9063	0.9192		0.6178	1.535
237849_at	MAN1A1,MAN9,HUMM3,HUMM9	BE674460	Mannosidase, alpha, class 1A, member 1	0.2441	-0.03345	0.08166	-0.1083	-0.1286	-0.05536	0.434	1.027	0.4632	0.2998	0.8637	0.8964	0.5482	0.9398	0.5352	1.328		0.6174	1.534
237158_s_at	MPHOSPH9,MPP9,MPP-9,FLJ12954,DKFZp434J034	AW449069	M-phase phosphoprotein 9	-0.1786	0.04157	-0.04963	0.09796	0.05317	0.03553	0.6446	0.8894	0.8614	0.2147	0.4728	0.6916	0.3996	0.38	0.3852	0.1418		0.6166	1.533
232653_at	TRPS1,GC79	AW265514	xq70g01.x1 NCI_CGAP_HN7 Homo sapiens cDNA clone IMAGE:2756016 3' similar to contains MER18.b3 MER18 repetitive element ; mRNA sequence.	0.1583	-0.3746	0.355	-0.01097	0.1765	-0.3042	0.8459	0.6867	0.5245	0.4534	0.5716	0.4138	0.2965	0.248	0.194	0.8278		0.6164	1.533
213437_at	RUFY3,RIPX,KIAA0871	AA861784	RUN and FYVE domain containing 3	-0.03842	-0.03032	0.02419	0.2886	-0.2438	-0.0002949	0.4126	0.7671	0.2874	0.7256	0.8885	0.4465	0.4388	0.7251	0.9091	0.4695		0.6162	1.533
228173_at	GNAS,XL,AHO,GSA,GSP,POH,XL2,GPSA,NESP,SCG6,GNAS1,PHP1A,PHP1B,GNASXL,NESP55,C20orf45,MGC33735,XLalphas,dJ309F20.1.1,dJ806M20.3.3	AA810695	GNAS complex locus	0.3506	0.239	-0.2172	-0.01337	0.06447	-0.4235	0.842	1.008	0.6462	0.3515	0.2316	0.2484	0.3345	0.6452	0.5162	0.8456		0.6158	1.532
218999_at	TMEM140,FLJ11000	NM_018295	Transmembrane protein 140	-0.1007	0.08918	-0.5142	0.07776	0.06904	0.3789	0.5725	0.7365	0.5238	0.2709	0.9748	0.2761	0.9204	0.6613	0.4818	0.602		0.6157	1.532
203010_at	STAT5A,MGF,STAT5	NM_003152	Signal transducer and activator of transcription 5A	-0.1743	0.1382	-0.3569	0.2509	0.06616	0.07593	0.8827	0.6442	0.5743	0.1642	0.8132	0.4434	0.5396	0.3584	0.5237	0.4505		0.6157	1.532
209199_s_at	MEF2C	N22468	MADS box transcription enhancer factor 2, polypeptide C (myocyte enhancer factor 2C)	0.03275	-0.4122	0.07661	0.556	0.04235	-0.2956	0.5977	0.8209	0.4048	0.3828	0.8659	0.5148	0.9255	0.6303	1.201	0.9086		0.6144	1.531
202679_at	NPC1,NPC	NM_000271	Niemann-Pick disease, type C1	-0.2601	0.04951	0.2324	0.2502	-0.4078	0.1358	1.002	0.6608	0.461	0.1389	0.8096	0.4211	0.3426	0.2451	0.497	0.4455		0.6144	1.531
222023_at	AKAP13,BRX,LBC,HA-3,Ht31,c-lbc,AKAP-Lbc,FLJ11952,FLJ43341,PROTO-LB,PROTO-LBC	AK022014	A kinase (PRKA) anchor protein 13	0.185	-0.3321	0.3832	-0.1805	-0.3623	0.3068	0.61	0.8144	0.5743	0.2349	0.8334	-0.09615	-0.2669	-0.6529	-0.4761	0.879		0.6134	1.53
47571_at	ZNF236,ZNF236A,ZNF236B	AA004757	Zinc finger protein 236	0.1073	-0.3391	-0.3235	0.1256	0.1847	0.245	0.5352	0.7454	1.165	0.3953	0.2234	0.4783	0.3061	0.4913	0.498	0.9442		0.6128	1.529
220521_s_at	ATG16L1,WDR30,APG16L,ATG16L,FLJ00045,FLJ10035,FLJ10828,FLJ22677	NM_017974	ATG16 autophagy related 16-like 1 (S. cerevisiae)	-0.05213	0.4753	0.1475	-0.3007	-0.1305	-0.1395	0.7249	1.117	0.6229	0.1926	0.4045	-0.0548	-0.201	0.4214	-0.03656	0.6867		0.6123	1.529
221190_s_at	C18orf8,MIC1,HsT2591,FLJ23453	NM_013326	Chromosome 18 open reading frame 8	-0.04155	-0.02768	0.07733	-0.004473	-0.04349	0.03986	0.812	0.9414	0.8874	0.1324	0.2867	0.5848	0.0779	0.6152	0.5828	0.4765		0.612	1.528
241938_at	QKI,QK,Hqk,QK3,DKFZp586I0923	AA935633	Quaking homolog, KH domain RNA binding (mouse)	-0.4352	0.2077	0.09921	-0.09945	0.01013	0.2176	0.9651	0.7209	0.1085	0.4804	0.7832	0.3614	0.4547	0.6414	0.2585	0.885		0.6116	1.528
205335_s_at	SRP19	NM_003135	Signal recognition particle 19kDa	-0.275	0.07644	-0.1489	0.1703	-0.1284	0.3056	0.6824	0.8031	0.8703	0.225	0.4773	0.6716	0.5095	0.7207	0.7851	0.9096		0.6116	1.528
1555411_a_at	CCNL1,BM-001,PRO1073,ania-6a	AF367476	Cyclin L1	0.1441	0.1926	-0.07319	-0.1016	-0.02666	-0.1352	0.7264	1.104	0.8205	0.1623	0.2328	0.1688	0.1193	0.5426	0.1192	0.5352		0.6092	1.525
201089_at	ATP6V1B2,HO57,VATB,VPP3,Vma2,ATP6B2,ATP6B1B2	NM_001693	ATPase, H+ transporting, lysosomal 56/58kDa, V1 subunit B2	-0.005963	0.03676	-0.1771	0.1494	-0.07859	0.07545	1.207	0.6451	0.7513	0.194	0.2472	0.2871	0.4597	0.5757	0.6357	0.5049		0.6089	1.525
221677_s_at	DONSON,B17,C21orf60,DKFZP434M035	AF232674	Homo sapiens B17 (C21orf60) mRNA, complete cds, alternatively spliced.	-0.002597	0.06754	0.2447	0.16	-0.1733	-0.2963	0.9245	0.7755	0.5123	0.157	0.6719	0.6512	0.6593	0.8806	0.5713	1.036		0.6082	1.524
238034_at	CANX,CNX,P90,IP90,FLJ26570	AI890021	Calnexin	0.2679	-0.01397	0.03044	0.2473	-0.4496	-0.08205	0.9714	0.541	0.8318	0.3481	0.3451	0.7211	0.6586	0.6462	0.7927	0.6518		0.6075	1.524
226935_s_at	CLPTM1L,CRR9,FLJ14400,DKFZP761M2324,DKFZp666M1010	T63497	Cisplatin resistance related protein CRR9p	0.1333	0.1688	-0.1965	-0.02587	-0.0721	-0.007508	0.5078	0.9084	0.9309	0.3765	0.3085	0.6644	0.4489	0.8131	0.8153	0.9658		0.6064	1.522
1556420_s_at	YPEL2,FKSG4,DKFZp761C2021	AK097253	Homo sapiens cDNA FLJ39934 fis, clone SPLEN2021458, weakly similar to Mus musculus mdgl-1 mRNA.	0.1208	0.05239	0.2021	0.08281	-0.3804	-0.07772	0.7622	0.7517	0.7871	0.3178	0.4129	0.8423	-0.09305	0.8467	-0.5836	0.5176		0.6063	1.522
235434_at	235434_at	AI984541	CDNA FLJ30141 fis, clone BRACE2000148	-0.05309	0.3604	-0.4521	-0.03477	0.372	-0.1924	0.3099	0.8361	0.9061	0.5032	0.4742	0.1145	0.4819	0.9831	0.6304	0.553		0.6059	1.522
1556568_a_at	NLK,FLJ21033,DKFZp761G1211	N46436	Nemo-like kinase	0.2785	0.4669	-0.04266	-0.2601	-0.4837	0.04106	0.5232	0.6209	0.9968	0.565	0.3182	0.1777	0.005529	0.8328	0.02427	0.6797		0.6048	1.521
240899_at	240899_at	AA827683	Transcribed locus, moderately similar to NP_775735.1 l(3)mbt-like 4 [Homo sapiens]	-0.03746	-0.05389	0.09007	0.4656	-0.2616	-0.2028	0.6184	0.6526	0.6707	0.1841	0.8895	0.2268	0.2508	0.8674	0.9649	0.2584		0.6031	1.519
223411_at	MIF4GD,MIFD,AD023,MGC45027	AF225422	Homo sapiens AD023 mRNA, complete cds.	-0.07762	-0.1272	0.0427	-0.04343	-0.2065	0.4121	0.7384	0.8072	0.7388	0.1916	0.5377	0.6685	0.743	0.7003	0.7242	0.4044		0.6027	1.519
201587_s_at	IRAK1,IRAK,pelle	NM_001569	Interleukin-1 receptor-associated kinase 1	-0.09806	-0.2674	-0.1913	0.1136	-0.01055	0.4537	0.6242	0.7406	0.9636	0.1813	0.5014	0.4345	0.8524	1.244	0.5682	1.071		0.6022	1.518
230761_at	USP7,TEF1,HAUSP	AI972599	Ubiquitin specific peptidase 7 (herpes virus-associated)	0.2304	0.3395	-0.45	0.01356	0.05389	-0.1874	0.4232	0.8166	0.9718	0.4203	0.3739	-0.04205	0.1782	0.9044	-0.1623	0.5306		0.6011	1.517
216038_x_at	DAXX	BE965715	601659774R1 NIH_MGC_70 Homo sapiens cDNA clone IMAGE:3896034 3', mRNA sequence.	0.07459	0.04662	-0.3432	0.2617	-0.327	0.2873	0.944	0.8772	0.6053	0.3669	0.2109	0.864	0.4119	-0.254	0.7206	0.6359		0.6009	1.517
203025_at	ARD1A,TE2,ARD1,DXS707,MGC71248	NM_003491	ARD1 homolog A, N-acetyltransferase (S. cerevisiae)	0.03251	-0.5321	0.1759	-0.06314	0.001717	0.3851	0.6364	0.4427	0.7609	0.2483	0.9089	0.6228	0.2082	0.5969	0.6006	0.7439		0.5995	1.515
222659_at	IPO11,SLRN,RanBP11	AK001696	Importin 11	0.06401	-0.01734	-0.2341	0.355	-0.01006	-0.1575	0.4631	0.2506	0.4331	0.5828	1.266	0.8447	1.056	0.4264	0.8557	1.062		0.5992	1.515
1557353_at	SPCS3,SPC3,PRO3567,YLR066W,FLJ22649,SPC22/23,DKFZp564J1864	BM985423	CDNA FLJ38904 fis, clone NT2NE2001524	0.1128	0.2089	-0.08137	0.07343	-0.2253	-0.08854	0.7759	0.8851	0.3449	0.47	0.516	0.6988	0.5367	0.4074	0.7314	0.7362		0.5984	1.514
202479_s_at	TRIB2,TRB2,GS3955	BC002637	Tribbles homolog 2 (Drosophila)	-0.03722	0.206	-0.4521	0.1138	0.3359	-0.1664	0.4498	0.8159	0.9566	0.3662	0.4006	0.6064	0.352	0.2199	0.4256	0.7925		0.5978	1.513
212360_at	AMPD2	AI916249	Adenosine monophosphate deaminase 2 (isoform L)	-0.09637	-0.3162	-0.3944	0.2163	0.3619	0.2289	0.5133	0.4768	0.7027	0.2883	1.004	0.6786	0.3015	0.556	0.8425	0.677		0.597	1.513
54970_at	DKFZp761I2123,KIAA1886	AA868332	hypothetical protein DKFZp761I2123	0.2323	0.02402	-0.2692	-0.211	-0.02786	0.2517	0.6155	0.7695	0.6707	0.3933	0.5346	0.3811	0.5812	0.7159	0.548	0.3753		0.5967	1.512
226773_at	226773_at	AW290940	MRNA (clone ICRFp507I1077)	-0.168	-0.04595	-0.3968	0.2889	0.05798	0.264	0.8759	0.8409	0.5921	0.3883	0.2857	0.3602	0.6468	0.2838	0.5054	0.3428		0.5966	1.512
207196_s_at	TNIP1,VAN,NAF1,ABIN-1,KIAA0113	NM_006058	TNFAIP3 interacting protein 1	-0.1473	-0.1392	-0.3487	-0.08719	0.04692	0.6756	0.6903	0.6408	0.6907	0.2676	0.6901	0.4559	0.3761	0.2237	0.5405	0.09949		0.5959	1.511
230229_at	DLG1,hdlg,DLGH1,SAP97,DKFZp761P0818,dJ1061C18.1.1	AI692879	Discs, large homolog 1 (Drosophila)	0.3946	0.4186	-0.3377	-0.1728	-0.1584	-0.1443	0.5484	0.9808	0.3209	0.6783	0.4458	-0.3914	-0.0731	0.7931	-0.177	0.1683		0.5948	1.51
215786_at	RSF1,XAP8,p325,HBXAP,RSF-1	AK022170	Remodeling and spacing factor 1	0.147	0.1623	0.1158	-0.2618	-0.01944	-0.1438	0.6066	0.8471	0.7657	0.2907	0.4622	0.1472	0.3746	0.8037	0.05866	0.5453		0.5945	1.51
205479_s_at	PLAU,ATF,UPA,URK,u-PA	NM_002658	Plasminogen activator, urokinase	0.2934	-0.1933	-0.159	0.01741	-0.1111	0.1526	0.2741	0.6242	0.4086	0.6304	1.034	2.424	1.15	1.462	2.58	2.293		0.5943	1.51
201959_s_at	MYCBP2,PAM,FLJ10106,FLJ13826,FLJ21597,FLJ21646,KIAA0916,DKFZp686M08244	AA488899	MYC binding protein 2	0.05463	0.0584	0.1259	-0.007839	-0.3166	0.08555	0.8649	0.6437	0.4757	0.6932	0.2934	0.1631	0.6877	0.5022	0.705	0.4183		0.5942	1.51
240231_at	AZIN1,OAZI,OAZIN,ODC1L,MGC691,MGC3832	AI742383	Antizyme inhibitor 1	0.322	0.09928	0.1249	-0.1834	-0.2426	-0.1203	1.008	0.6759	0.6493	0.5768	0.06016	0.4059	-0.04328	1.354	0.5093	0.9771		0.5941	1.51
230082_at	LRRFIP2,HUFI-2,FLJ20248,FLJ22683,DKFZp434H2035	AW137053	Leucine rich repeat (in FLII) interacting protein 2	0.05415	-0.03585	0.199	0.3134	-0.1613	-0.3694	0.4114	0.8668	0.5474	0.6465	0.492	0.1582	0.214	0.6907	0.7723	0.653		0.5928	1.508
235925_at	TCF12,HEB,HTF4,HsT17266	AW057520	Transcription factor 12 (HTF4, helix-loop-helix transcription factors 4)	0.3689	0.1245	-0.06189	-0.01385	-0.3126	-0.1051	0.7247	0.8397	0.4654	0.2803	0.6351	0.1426	0.09017	0.9405	0.2503	0.5147		0.589	1.504
225921_at	NIN,KIAA1565	AL359571	Ninein (GSK3B interacting protein)	-0.1271	0.01945	0.003271	0.06285	-0.1969	0.2385	0.9572	0.8457	0.3314	0.3758	0.4319	0.3809	0.6834	0.2742	0.7728	0.6203		0.5884	1.504
214439_x_at	BIN1,AMPH2,AMPHL,SH3P9,MGC10367,DKFZp547F068	AF043899	Bridging integrator 1	0.107	-0.4057	-0.406	0.2004	0.2984	0.2058	0.7788	0.4653	0.5353	0.3171	0.845	0.6959	0.3188	0.1203	0.2914	0.4058		0.5883	1.503
32541_at	PPP3CC,CALNA3	S46622	Protein phosphatase 3 (formerly 2B), catalytic subunit, gamma isoform (calcineurin A gamma)	0.01327	-0.004596	-0.1708	0.03304	-0.1661	0.2952	1.033	0.7481	0.7748	0.1151	0.2679	0.9007	0.567	0.7407	0.4992	1.035		0.5877	1.503
239449_at	ANKH,ANK,CMDJ,HANK,MANK,CCAL2,CPPDD,FLJ27166	AV693734	Ankylosis, progressive homolog (mouse)	-0.1913	0.277	-0.1619	-0.1514	0.07938	0.1483	0.8988	0.6213	0.4202	0.502	0.4961	0.02672	0.4042	0.8463	-0.05171	0.5258		0.5877	1.503
1560492_at	CRADD,RAIDD,MGC9163	BC014174	CASP2 and RIPK1 domain containing adaptor with death domain	-0.4145	0.3265	-0.1485	0.2877	-0.05719	0.005957	0.6872	0.7055	0.6399	0.1418	0.7635	0.4744	-0.396	0.5409	-0.2128	0.8956		0.5876	1.503
243388_at	SLC25A32,MFTC,FLJ23872	AI308176	Solute carrier family 25, member 32	0.1866	0.06922	-0.2139	-0.124	0.07505	0.006919	0.9406	0.5809	0.6654	0.3549	0.3937	0.474	0.1258	0.5014	0.3075	0.7249		0.5871	1.502
203765_at	GCA,GCL	NM_012198	Grancalcin, EF-hand calcium binding protein	-0.1685	0.346	-0.4695	0.1932	0.04452	0.05429	0.8192	0.8317	0.316	0.6287	0.3357	0.7853	1.236	0.9297	0.4198	1.003		0.5863	1.501
217995_at	SQRDL,CGI-44	NM_021199	Sulfide quinone reductase-like (yeast)	0.2032	0.145	-0.3026	-0.05689	-0.4479	0.4592	0.7134	0.6322	0.7671	0.2979	0.5185	0.6449	0.138	0.5195	0.2303	0.4775		0.5858	1.501
234978_at	SLC36A4,PAT4,FLJ38932	AL542358	Solute carrier family 36 (proton/amino acid symporter), member 4	0.3215	0.3022	-0.1756	0.2158	-0.1594	-0.5045	0.6658	0.7923	0.682	0.2272	0.5603	1.223	0.7512	1.179	1.289	1.314		0.5855	1.501
214291_at	RPL17,rpL23,MGC117162	AA522618	Ribosomal protein L17	0.391	-0.3323	-0.311	-0.07396	0.04428	0.282	0.6848	0.843	0.6419	0.4525	0.2994	0.573	-0.003127	0.6308	0.09785	0.02903		0.5843	1.499
218257_s_at	UGCGL1,HUGT1,FLJ23671,FLJ23796	NM_020120	UDP-glucose ceramide glucosyltransferase-like 1	-0.1151	-0.1114	-0.1477	0.4543	0.06327	-0.1434	0.8625	0.6009	0.7359	0.04444	0.6675	1.445	0.9608	0.833	1.101	1.486		0.5822	1.497
224586_x_at	SUB1,P15,PC4,p14,MGC102747	BE784583	SUB1 homolog (S. cerevisiae)	0.083	0.06946	-0.1992	0.2095	-0.1642	0.001388	0.6696	0.9188	0.9585	0.1618	0.202	0.441	0.869	0.5868	0.7449	0.7525		0.5821	1.497
214009_at	MSL3L1,DKFZP586J1822	R10150	Male-specific lethal 3-like 1 (Drosophila)	0.2287	0.1257	-0.5238	-0.2824	0.01759	0.4342	0.6739	0.4326	0.859	0.5946	0.3477	0.6617	1.404	0.9013	0.3914	0.2765		0.5816	1.496
224303_x_at	NIN,KIAA1565	AF223938	Ninein (GSK3B interacting protein)	-0.1788	0.239	0.02804	0.3906	-0.2774	-0.2013	0.6011	0.6497	0.8409	0.6343	0.1753	0.4158	0.1426	0.2802	0.636	0.6148		0.5803	1.495
243718_at	LOC642775	AA846756	Hypothetical protein LOC642775	0.02962	0.005984	-0.2338	0.1215	-0.2334	0.3101	1.013	0.535	0.5589	0.6408	0.1501	0.1871	0.2082	0.2997	0.6958	0.4972		0.5795	1.494
209295_at	TNFRSF10B,DR5,CD262,KILLER,TRICK2,TRICKB,ZTNFR9,TRAILR2,TRICK2A,TRICK2B,TRAIL-R2,KILLER/DR5	AF016266	Tumor necrosis factor receptor superfamily, member 10b	0.2133	0.1132	-0.1973	0.08882	-0.1406	-0.07748	0.8548	0.4778	0.5954	0.6153	0.3439	0.9248	0.3227	0.6724	0.2895	0.3909		0.5774	1.492
218845_at	DUSP22,VHX,JKAP,JSP1,MKPX	NM_020185	Dual specificity phosphatase 22	-0.07137	0.2181	-0.1415	-0.01409	-0.005496	0.01437	0.7951	1.034	0.1982	0.2786	0.5771	0.568	0.9368	0.4065	0.4766	0.6285		0.5767	1.491
216483_s_at	C19orf10,IL25,IL27,SF20,IL27w,R33729_1,EUROIMAGE1875335	AC005339	Homo sapiens chromosome 19, cosmid R33729, complete sequence.	0.07531	-0.1287	-0.2329	0.1513	0.07049	0.06439	0.3907	0.7077	1.166	0.07185	0.5319	0.8358	0.8483	0.8518	0.9637	1.312		0.5736	1.488
232580_x_at	PPM1B,PP2CB,MGC21657,PP2CBETA,PPC2BETAX,PP2C-beta-X	AL117553	Protein phosphatase 1B (formerly 2C), magnesium-dependent, beta isoform	0.07339	0.132	0.02203	-0.1391	0.005083	-0.09335	0.8966	0.5889	0.721	0.4696	0.191	0.1025	0.2592	0.5152	-0.08994	0.2683		0.5734	1.488
226810_at	C6orf155,FLJ13189,dJ288M22.3,OTTHUMP00000039280	BE500942	Chromosome 6 open reading frame 155	-0.4075	-0.3605	0.04174	0.2456	0.00316	0.4775	0.7302	0.5422	0.5531	0.4056	0.6276	0.8132	0.9527	1.422	1.097	1.144		0.5718	1.486
243759_at	SFRS15,SRA4,FLJ23364,KIAA1172,DKFZP434E098	AI041854	Splicing factor, arginine/serine-rich 15	0.2143	0.2152	-0.008752	-0.4541	0.08107	-0.04766	0.8168	0.8207	0.3613	0.4258	0.4343	0.0486	0.1289	0.4959	0.3381	0.552		0.5718	1.486
222866_s_at	C14orf58,FLVCR2,FLJ20371	AW001026	Chromosome 14 open reading frame 58	0.3037	-0.02864	0.1456	-0.558	0.1647	-0.02747	0.7518	0.7226	0.6685	0.2296	0.4848	0.6964	0.6194	0.5233	0.5011	0.4467		0.5715	1.486
243196_s_at	TRAFD1,FLN29	BF223703	TRAF-type zinc finger domain containing 1	0.1431	0.219	-0.1968	-0.02611	0.1195	-0.2588	0.5638	0.7711	0.9277	0.2868	0.3011	0.3886	0.2582	0.2487	-0.08802	-0.317		0.5701	1.485
215499_at	MAP2K3,MEK3,MKK3,MAPKK3,PRKMK3	AA780381	Mitogen-activated protein kinase kinase 3	0.07098	0.02282	-0.1463	0.2466	-0.1921	-0.001978	0.5162	0.5389	0.6147	0.7341	0.4425	0.5819	0.4357	0.5214	0.616	0.4722		0.5693	1.484
232645_at	LOC153684,MGC120598	AW665885	hypothetical protein LOC153684	-0.2459	0.156	0.1196	-0.2536	0.1474	0.07641	0.358	0.8236	0.2487	0.5643	0.8498	0.1813	0.4708	0.4296	0.4333	0.2375		0.5689	1.483
238825_at	ACRC,NAAR1	AI091533	Acidic repeat containing	0.2047	0.1277	-0.06598	-0.1723	-0.05118	-0.04285	0.7927	0.3869	0.7787	0.207	0.6786	-0.02017	0.5997	0.5916	0.578	0.8324		0.5688	1.483
226757_at	IFIT2,G10P2,IFI54,cig42,IFI-54,GARG-39,ISG-54K	AA131041	Interferon-induced protein with tetratricopeptide repeats 2	0.1434	0.4573	-0.2874	0.07512	-0.2351	-0.1532	0.3433	0.604	0.8443	0.7444	0.3057	0.2907	1.18	0.9833	0.221	-0.1797		0.5683	1.483
233867_at	ZSWIM6,KIAA1577	AK000119	CDNA FLJ20112 fis, clone COL05405	0.1946	0.2272	-0.1352	-0.0944	-0.2185	0.02639	1.019	0.7735	0.3891	0.1233	0.5343	0.1919	0.03559	0.7532	-0.2429	0.007153		0.5679	1.482
203102_s_at	MGAT2,GNT2,CDGS2,GNT-II,GLCNACTII	NM_002408	Mannosyl (alpha-1,6-)-glycoprotein beta-1,2-N-acetylglucosaminyltransferase	0.2126	0.3347	-0.2456	0.254	-0.1962	-0.3595	0.4573	0.7728	0.8761	0.4515	0.2739	0.611	0.6826	0.6861	0.8788	0.8158		0.5663	1.481
226840_at	H2AFY,H2A.y,H2A/y,H2AFJ,mH2A1,H2AF12M,MACROH2A1.1,macroH2A1.2	AW291297	H2A histone family, member Y	-0.1101	0.2702	-0.1196	-0.3327	0.08275	0.2094	0.7333	0.8902	0.614	0.1014	0.4922	-0.332	0.2777	0.5409	0.0714	0.2219		0.5662	1.481
244015_at	EIF4G3,eIF4GII	AA704163	Eukaryotic translation initiation factor 4 gamma, 3	0.4026	0.1899	-0.07439	-0.2341	-0.1692	-0.1147	0.4828	0.9354	0.4716	0.3544	0.5865	0.4374	0.3763	0.7808	-0.1777	0.4546		0.5661	1.481
240234_at	RAB3GAP2,p150,FLJ14579,KIAA0839,RAB3GAP150,RAB3-GAP150,DKFZP434D245,RP11-568G11.1	AI216539	RAB3 GTPase activating protein subunit 2 (non-catalytic)	0.1174	-0.3593	-0.2543	0.316	0.1183	0.06174	0.3433	0.8276	0.8371	0.2669	0.5538	0.497	0.1979	0.7308	-0.2147	0.7725		0.5657	1.48
232167_at	SLC2A11,GLUT10,GLUT11,MGC118830,MGC118833,SLC2A11-a,SLC2A11-c	BE675356	7f07e09.x1 NCI_CGAP_CLL1 Homo sapiens cDNA clone IMAGE:3293992 3' similar to contains Alu repetitive element;contains element MER24 repetitive element ; mRNA sequence.	-0.1873	0.03868	-0.1073	0.02438	0.3576	-0.126	0.8884	0.725	0.4993	0.5407	0.1712	0.2472	0.2842	0.6008	0.1544	0.3077		0.5649	1.479
233027_at	RPS2,LLREP3,MGC102851,MGC117344,MGC117345	AI565818	Ribosomal protein S2	0.3554	-0.02455	-0.04795	-0.2538	-0.1428	0.1137	0.6333	0.8392	0.5673	0.2972	0.4802	0.3744	0.2628	0.7222	-0.1238	0.7105		0.5634	1.478
211063_s_at	NCK1,NCK,MGC12668,NCKalpha	BC006403	NCK adaptor protein 1	-0.005001	0.01464	-0.1184	0.3639	-0.2652	0.01004	0.8399	0.6274	0.8388	0.3796	0.1313	0.4684	0.4131	0.5089	0.5934	0.6559		0.5634	1.478
210568_s_at	RECQL,RecQ1,RECQL1	BC001052	RecQ protein-like (DNA helicase Q1-like)	0.09887	0.01464	0.1067	0.4562	-0.2104	-0.466	0.7259	0.675	0.4089	0.6408	0.3665	0.7411	0.4347	1.119	1.094	1.009		0.5634	1.478
222686_s_at	FLJ11151,CSTP1	AL572407	hypothetical protein FLJ11151	0.2102	-0.02263	-0.2047	0.05107	-0.03411	0.000186	0.6323	0.5151	0.3456	0.1591	1.163	0.5841	0.5028	0.2523	0.7682	0.7903		0.5631	1.477
227558_at	CBX4,PC2,hPC2,NBP16	AI570531	Chromobox homolog 4 (Pc class homolog, Drosophila)	0.1215	0.1252	-0.5026	0.06766	-0.1849	0.3731	0.522	0.686	0.7113	0.3532	0.542	0.3641	0.6752	0.6181	0.6853	0.918		0.5629	1.477
227755_at	227755_at	AA042983	CDNA clone IMAGE:4077090	0.322	-0.3133	-0.2011	0.05323	0.09357	0.04563	0.4022	0.8664	0.8686	0.2594	0.4093	0.1751	0.2986	0.2574	0.3102	0.514		0.5612	1.475
242439_s_at	ASXL1,KIAA0978,MGC71111,MGC117280	AI819150	Additional sex combs like 1 (Drosophila)	0.002212	0.1474	0.01145	-0.206	0.1705	-0.1256	0.8774	0.7298	0.5127	-0.06184	0.7373	0.5059	0.5862	0.6979	0.4044	0.503		0.5591	1.473
235113_at	PPIL5,LRR-1,4-1BBLRR,MGC20689	AA742244	Peptidylprolyl isomerase (cyclophilin)-like 5	0.05174	-0.06278	-0.2247	0.1941	-0.1132	0.1548	0.7956	0.8096	0.6734	0.2488	0.266	0.7228	0.8478	0.645	0.5391	0.4544		0.5587	1.473
[truncated: 1,818 more rows]
