# Supplementary material for: Gene expression profile of bladder tissue of patients with ulcerative interstitial cystitis
Source: BMC Genomics. 2009 Apr 28;10:199. doi: 10.1186/1471-2164-10-199 (PMC2686735; doi:10.1186/1471-2164-10-199)
Supplement: Additional file 4 — Matrix of the 2,543 significant proteins (MetaCore analysis, GeneGo) against five ni samples. The numbers give the log2 ratio of the expression values of the individual IC samples to the average of the healthy controls. To make a ranking list of all proteins, the five ni data sets of each protein have been averaged ("Avg log2Ratio ni-vs-healthy"). From this number, the overexpression was calculated. Then, the table was sorted starting with the protein having the highest overexpression. Proteins that were more than 2-fold up- or down-regulated have been marked in color. In total, there were 1,417 proteins. [file 1471-2164-10-199-S4.xls]

## Sheet: sheet1
				log2Ratio vs healthy_4 ni 01	log2Ratio vs healthy_12 ni 01	log2Ratio vs healthy_13 ni 01	log2Ratio vs healthy_14 ni 01	log2Ratio vs healthy_15 ni 01		ni-vs-healthy_Avg log2Ratio ni-vs-healthy	ni-vs-healthy_Overexpression
Gene Symbol	Protein	Class	Protein name	Signal	Signal	Signal	Signal	Signal		Signal	Signal
CHI3L1	CH3L1_HUMAN		Chitinase-3-like protein 1	7.221	4.963	6.134	2.22	9.935		6.0946	68.3372
CXCL13	CXL13_HUMAN		C-X-C motif chemokine 13	7.781	6.928	6.146	3.39	5.205		5.89	59.3016				sort log2Ratio ni (4ni, 12ni, 13ni, 14ni, 15ni)-vs-healthy_proteins
CR2	CR2_HUMAN		Complement receptor type 2	7.827	5.692	4.859	2.794	6.639		5.5622	47.2486
LOC728320				7.471	5.543	6.962	1.478	5.908		5.4724	44.3973				570 proteins with log2Ratio < -1
LTF	TRFL_HUMAN		Lactotransferrin	7.471	5.543	6.962	1.478	5.908		5.4724	44.3973				847 proteins with log2Ratio > +1
IGHM	IGHM_HUMAN		Ig mu chain C region	6.246	4.828	6.635	4.484	3.893		5.2172	37.1992				(more than 2x up or down regulated)
MS4A1	CD20_HUMAN		B-lymphocyte antigen CD20	6.427	5.545	4.582	4.834	3.531		4.9838	31.6427
IGHG1	IGHG1_HUMAN		Ig gamma-1 chain C region	6.565	4.493	4.388	4.484	3.482		4.6824	25.6769
IGL@	IGL@		immunoglobulin lambda locus	4.667	5.868	5.155	3.132	4.211		4.6066	24.3627
CCL18	CCL18_HUMAN		C-C motif chemokine 18	4.17	6.208	5.198	0.2548	6.942		4.55456	23.4995
FCRLA	FCRLA_HUMAN		Fc receptor-like A	6.693	4.773	4.101	3.84	2.775		4.4364	21.6516
IGH@	IGH@		immunoglobulin heavy locus	5.057	4.493	4.388	4.484	3.482		4.3808	20.833
LOC100133862				6.565	4.828	4.05	2.559	3.893		4.379	20.807
MGC29506	PACAP_HUMAN		Proapoptotic caspase adapter protein	3.723	5.084	6.114	2.695	4.158		4.3548	20.4609				570
FCRL5	FCRL5_HUMAN		Fc receptor-like protein 5	5.956	4.52	4.714	3.1	3.233		4.3046	19.7612				847
IGHA1	IGHA1_HUMAN		Ig alpha-1 chain C region	6.565	4.461	4.388	2.559	3.238		4.2422	18.9247				1417	total
PAX5	PAX5_HUMAN		Paired box protein Pax-5	5.87	4.072	4.12	4.072	3.069		4.2406	18.9037
FCRL3	FCRL3_HUMAN		Fc receptor-like protein 3	6.511	4.192	4.578	2.752	3.166		4.2398	18.8933
BLK	BLK_HUMAN		Tyrosine-protein kinase BLK	5.019	4.167	3.979	4.295	3.642		4.2204	18.6409
NTN2L	NET2_HUMAN		Netrin-2-like protein	6.565	4.226	4.348	2.559	3.238		4.1872	18.2168
TDO2	T23O_HUMAN		Tryptophan 2,3-dioxygenase	4.342	5.396	3.669	2.457	4.84		4.1408	17.6403
CLC	LPPL_HUMAN		Eosinophil lysophospholipase	4.041	6.98	3.319	1.955	3.921		4.0432	16.4863
IGHV1-69	IGHV1-69		immunoglobulin heavy variable 1-69	6.565	4.121	3.709	2.559	3.238		4.0384	16.4316
RPL14	RL14_HUMAN		60S ribosomal protein L14	4.667	4.575	3.306	3.132	4.211		3.9782	15.76
FCRL1	FCRL1_HUMAN		Fc receptor-like protein 1	5.467	4.262	3.869	3.695	2.541		3.9668	15.636
AQP9	AQP9_HUMAN		Aquaporin-9	2.029	4.627	3.887	4.719	4.263		3.905	14.9804
IL8	IL8_HUMAN		Interleukin-8	4.382	5.067	3.715	2.554	3.766		3.8968	14.8955
IGHG3	IGHG3_HUMAN		Ig gamma-3 chain C region	5.057	4.461	4.388	2.16	3.238		3.8608	14.5284
IGHV4-31	IGHV4-31		immunoglobulin heavy variable 4-31	5.057	4.461	4.388	2.16	3.238		3.8608	14.5284
ZBP1	ZBP1_HUMAN		Z-DNA-binding protein 1	3.777	4.857	4.748	2.374	3.521		3.8554	14.4741
CD79A	CD79A_HUMAN		B-cell antigen receptor complex-associated protein alpha-chain	4.529	4.339	4.24	2.965	3.19		3.8526	14.446
CKAP2	CKAP2_HUMAN		Cytoskeleton-associated protein 2	4.667	4.085	3.306	2.988	4.211		3.8514	14.434
IGLV2-11				4.667	4.085	3.306	2.988	4.211		3.8514	14.434
IGLV2-18				4.667	4.085	3.306	2.988	4.211		3.8514	14.434
IGLV2-23				4.667	4.085	3.306	2.988	4.211		3.8514	14.434
IGHA2	IGHA2_HUMAN		Ig alpha-2 chain C region	5.057	4.461	4.388	1.956	3.238		3.82	14.1232
LOC100133739				5.057	4.461	4.388	1.956	3.238		3.82	14.1232
FCRL2	FCRL2_HUMAN		Fc receptor-like protein 2	5.803	4.106	3.964	2.498	2.594		3.793	13.8614
LOC642131				5.057	4.207	4.388	1.956	3.238		3.7692	13.6346
CCL19	CCL19_HUMAN		C-C motif chemokine 19	4.106	5.31	4.826	1.764	2.835		3.7682	13.6251
MMP9	MMP9_HUMAN		Matrix metalloproteinase-9	5.236	4.208	4.937	2.415	1.698		3.6988	12.9852
PNOC	PNOC_HUMAN		Nociceptin	3.851	4.408	5.195	2.28	2.732		3.6932	12.9349
IGKV4-1	KV401_HUMAN		Ig kappa chain V-IV region	4.27	5.649	2.707	2.797	3.042		3.693	12.9331
IGHD	IGHD_HUMAN		Ig delta chain C region	4.382	4.461	4.388	1.956	3.112		3.6598	12.6389
LOC100126583				4.382	4.461	4.388	1.956	3.112		3.6598	12.6389
CD38	CD38_HUMAN		ADP-ribosyl cyclase 1	3.776	4.726	4.703	1.662	3.399		3.6532	12.5812
IVD	IVD_HUMAN		Isovaleryl-CoA dehydrogenase, mitochondrial	3.356	5.868	2.185	2.997	3.844		3.65	12.5533
IGKC	IGKC_HUMAN		Ig kappa chain C region	3.499	4.699	3.997	2.687	3.367		3.6498	12.5516
ACAP1	CENB1_HUMAN		Centaurin-beta-1	4.446	4.108	3.666	2.398	3.477		3.619	12.2865
CD19	CD19_HUMAN		B-lymphocyte antigen CD19	4.794	3.877	3.881	2.5	3.035		3.6174	12.2729
LYZ	LYSC_HUMAN		Lysozyme C	5.971	5.363	3.326	2.638	0.7875		3.6171	12.2703
HLA-C	1C01_HUMAN		HLA class I histocompatibility antigen, Cw-1 alpha chain	3.349	4.699	4.348	2.296	3.367		3.6118	12.2253
ADORA3	AA3R_HUMAN		Adenosine A3 receptor	3.974	3.692	4.23	2.567	3.511		3.5948	12.0821
S100A8	S10A8_HUMAN		Protein S100-A8	1.254	4.399	4.219	4.397	3.655		3.5848	11.9986
ADAMDEC1	ADEC1_HUMAN		ADAM DEC1	4.935	4.965	4.396	2.354	1.222		3.5744	11.9125
IGLV3-19				2.7	4.738	4.058	2.883	3.453		3.5664	11.8466
IFI6	IFI6_HUMAN		Interferon alpha-inducible protein 6	4.382	4.461	3.699	2.16	3.112		3.5628	11.8171
IGHG2	IGHG2_HUMAN		Ig gamma-2 chain C region	4.382	4.461	3.699	2.16	3.112		3.5628	11.8171
ARPC1B	ARC1B_HUMAN		Actin-related protein 2/3 complex subunit 1B	4.062	4.207	4.388	1.956	3.11		3.5446	11.6689
C12orf32	CL032_HUMAN		Uncharacterized protein C12orf32	4.062	4.207	4.388	1.956	3.11		3.5446	11.6689
IGHG4	IGHG4_HUMAN		Ig gamma-4 chain C region	4.062	4.207	4.388	1.956	3.11		3.5446	11.6689
LOC100134331				4.062	4.207	4.388	1.956	3.11		3.5446	11.6689
LOC652128				4.062	4.207	4.388	1.956	3.11		3.5446	11.6689
SKAP2	SKAP2_HUMAN		Src kinase-associated phosphoprotein 2	4.062	4.207	4.388	1.956	3.11		3.5446	11.6689
ISG20	ISG20_HUMAN		Interferon-stimulated gene 20 kDa protein	3.945	4.536	4.378	1.818	2.432		3.4218	10.7168
EXOC7	EXOC7_HUMAN		Exocyst complex component 7	4.382	4.461	3.699	1.42	3.112		3.4148	10.6649
IGHV@	HV303_HUMAN		Ig heavy chain V-III region VH26	4.382	4.461	3.699	1.42	3.112		3.4148	10.6649
RAC1	RAC1_HUMAN		Ras-related C3 botulinum toxin substrate 1	4.382	4.461	3.699	1.42	3.112		3.4148	10.6649
SIX6	SIX6_HUMAN		Homeobox protein SIX6	4.382	4.461	3.699	1.42	3.112		3.4148	10.6649
ZCWPW2	ZCPW2_HUMAN		Zinc finger CW-type PWWP domain protein 2	4.382	4.461	3.699	1.42	3.112		3.4148	10.6649
IGLJ3	IGLJ3		immunoglobulin lambda joining 3	3.058	4.857	3.604	2.035	3.51		3.4128	10.6501
PPIL4	PPIL4_HUMAN		Peptidyl-prolyl cis-trans isomerase-like 4	4.358	4.134	3.474	2.794	2.274		3.4068	10.6059
ZC3H12D	ZC3H12D		zinc finger CCCH-type containing 12D	4.358	4.134	3.474	2.794	2.274		3.4068	10.6059
LOC648998	LOC648998		similar to Neutrophil cytosol factor 1 (NCF-1) (Neutrophil NADPH oxidase factor 1) (47 kDa neutrophil oxidase factor) (p47-phox) (NCF-47K) (47 kDa autosomal chronic granulomatous disease protein) (NOXO2)	4.347	4.313	3.678	2.419	2.192		3.3898	10.4817
NCF1	NCF1_HUMAN		Neutrophil cytosol factor 1	4.347	4.313	3.678	2.419	2.192		3.3898	10.4817
NCF1B	NCF1B_HUMAN		Putative neutrophil cytosol factor 1B	4.347	4.313	3.678	2.419	2.192		3.3898	10.4817
NCF1C	NCF1C		neutrophil cytosolic factor 1C pseudogene	4.347	4.313	3.678	2.419	2.192		3.3898	10.4817
IGK@	IGK@		immunoglobulin kappa locus	3.499	4.699	2.626	2.687	3.367		3.3756	10.379
ASPM	ASPM_HUMAN		Abnormal spindle-like microcephaly-associated protein	3.762	4.306	3.988	1.81	2.815		3.3362	10.0994
IGKV3-20	KV312_HUMAN		Ig kappa chain V-III region HAH	3.499	4.699	2.626	2.433	3.367		3.3248	10.0199
IGKV3D-11	KV309_HUMAN		Ig kappa chain V-III region VG	3.499	4.699	2.626	2.433	3.367		3.3248	10.0199
IGKV3D-15				3.499	4.699	2.626	2.433	3.367		3.3248	10.0199
IGHV7-81				5.057	3.797	3.585	0.8028	3.238		3.29596	9.82161
C4orf7	FDSCP_HUMAN		Follicular dendritic cell secreted peptide	4.832	4.029	2.703	0.7752	3.966		3.26104	9.58674
IGKV1-5	KV110_HUMAN		Ig kappa chain V-I region HK102	2.63	4.282	3.997	2.139	3.099		3.2294	9.37878
MIAT				3.08	4.318	4.48	1.127	3.122		3.2254	9.35281
LOC647506				2.63	4.282	3.596	2.687	2.792		3.1974	9.17304
LOC652694	KV102_HUMAN		Ig kappa chain V-I region AU	2.63	4.282	3.596	2.687	2.792		3.1974	9.17304
SERPINA1	A1AT_HUMAN		Alpha-1-antitrypsin	3.969	3.857	3.469	2.017	2.517		3.1658	8.9743
LILRB1	LIRB1_HUMAN		Leukocyte immunoglobulin-like receptor subfamily B member 1	3.827	3.297	3.722	1.897	3.064		3.1614	8.94698
RRM2	RIR2_HUMAN		Ribonucleoside-diphosphate reductase subunit M2	3.626	4.438	4.079	1.975	1.515		3.1266	8.73374
CTLA4	CTLA4_HUMAN		Cytotoxic T-lymphocyte protein 4	4.049	4.24	3.782	1.107	2.384		3.1124	8.6482
FCRL4	FCRL4_HUMAN		Fc receptor-like protein 4	4.866	4.46	3.659	0.8423	1.683		3.10206	8.58644
IGKV1D-13				2.63	4.282	3.596	2.139	2.792		3.0878	8.50199
LOC100130100				2.63	4.282	3.596	2.139	2.792		3.0878	8.50199
LOC650405				2.63	4.282	3.596	2.139	2.792		3.0878	8.50199
LOC652493				2.63	4.282	3.596	2.139	2.792		3.0878	8.50199
PKHD1L1	PKHL1_HUMAN		Fibrocystin-L	3.959	3.376	3.694	0.9283	3.477		3.08686	8.49645
CXCL6	CXCL6_HUMAN		C-X-C motif chemokine 6	4.373	1.69	4.674	1.797	2.877		3.0822	8.46905
CXCL1	GROA_HUMAN		Growth-regulated alpha protein	1.453	4.196	4.589	0.5739	4.56		3.07438	8.42327
IGLL3				2.547	4.812	1.375	2.43	4.18		3.0688	8.39075
VPREB3	VPRE3_HUMAN		Pre-B lymphocyte protein 3	4.387	2.866	2.958	2.768	2.305		3.0568	8.32125
PPP1R16B	PP16B_HUMAN		Protein phosphatase 1 regulatory inhibitor subunit 16B	4.006	3.838	2.845	1.757	2.804		3.05	8.28212
MMP12	MMP12_HUMAN		Macrophage metalloelastase	4.326	3.613	4.492	0.07113	2.743		3.04903	8.27653
HLA-DOB	2DOB_HUMAN		HLA class II histocompatibility antigen, DO beta chain	3.532	3.447	4.196	1.794	2.182		3.0302	8.16923
PARP15	PAR15_HUMAN		Poly [ADP-ribose] polymerase 15	4.394	3.414	2.703	1.965	2.455		2.9862	7.92384
LOC339562				1.957	4.226	4.348	1.833	2.562		2.9852	7.91835
CEACAM6	CEAM6_HUMAN		Carcinoembryonic antigen-related cell adhesion molecule 6	3.257	3.411	6.264	1.035	0.9395		2.9813	7.89697
LOC652699	LOC652699		similar to Neutrophil cytosol factor 1 (NCF-1) (Neutrophil NADPH oxidase factor 1) (47 kDa neutrophil oxidase factor) (p47-phox) (NCF-47K) (47 kDa autosomal chronic granulomatous disease protein) (NOXO2)	3.525	3.814	3.215	2.208	2.049		2.9622	7.79311
PDE4B	PDE4B_HUMAN		cAMP-specific 3',5'-cyclic phosphodiesterase 4B	3.568	2.686	3.033	2.645	2.834		2.9532	7.74465
TOP2A	TOP2A_HUMAN		DNA topoisomerase 2-alpha	3.781	4.551	3.738	1.122	1.566		2.9516	7.73607
CLECL1	CLCL1_HUMAN		C-type lectin-like domain family 1	4.206	2.885	2.818	2.681	2.167		2.9514	7.73499
STAP1	STAP1_HUMAN		Signal-transducing adaptor protein 1	4.032	3.432	3.366	2.378	1.447		2.931	7.62639
BCL2A1	B2LA1_HUMAN		Bcl-2-related protein A1	3.81	3.242	3.351	2.015	2.076		2.8988	7.45806
CD52	CD52_HUMAN		CAMPATH-1 antigen	3.907	3.576	2.849	2.394	1.759		2.897	7.44876
CD37	CD37_HUMAN		Leukocyte antigen CD37	3.685	3.601	2.905	2.216	2.056		2.8926	7.42608
IFI30	GILT_HUMAN		Gamma-interferon-inducible lysosomal thiol reductase	3.869	3.193	3.471	0.8911	2.973		2.87942	7.35854
PIK3R2	P85B_HUMAN		Phosphatidylinositol 3-kinase regulatory subunit beta	3.869	3.193	3.471	0.8911	2.973		2.87942	7.35854
FCN1	FCN1_HUMAN		Ficolin-1	2.727	3.666	2.986	2.336	2.613		2.8656	7.28839
GZMB	GRAB_HUMAN		Granzyme B	3.248	3.861	4.039	0.6049	2.539		2.85838	7.25201
HLA-DQB1	HB23_HUMAN		HLA class II histocompatibility antigen, DQ(W3) beta chain	3.967	3.235	3.356	0.7497	2.976		2.85674	7.24377
EGR2	EGR2_HUMAN		Early growth response protein 2	3.745	2.588	3.079	0.622	4.234		2.8536	7.22802
BIC				3.926	3.598	2.909	1.584	1.975		2.7984	6.95669
PTGDS	PTGDS_HUMAN		Prostaglandin-H2 D-isomerase	3.26	3.048	2.258	1.258	4.142		2.7932	6.93166
GBP5	GBP5_HUMAN		Guanylate-binding protein 5	3.492	4.011	3.632	1.019	1.807		2.7922	6.92685
POU2AF1	OBF1_HUMAN		POU domain class 2-associating factor 1	3.28	3.522	3.758	1.773	1.602		2.787	6.90193
GJB6	HV322_HUMAN		Ig heavy chain V-III region GAR	3.499	3.26	1.731	2.433	2.929		2.7704	6.82297
TLR10	TLR10_HUMAN		Toll-like receptor 10	4.053	3.292	3.331	1.908	1.251		2.767	6.80691
FAIM3	FAIM3_HUMAN		Fas apoptotic inhibitory molecule 3	4.279	3.018	2.657	2.042	1.835		2.7662	6.80314
TMEM156	TM156_HUMAN		Transmembrane protein 156	4.126	3.49	3.768	1.51	0.9111		2.76102	6.77875
S100A9	S10A9_HUMAN		Protein S100-A9	2.289	3.209	2.777	2.99	2.498		2.7526	6.73931
FLJ40330				2.062	4.478	2.638	2.015	2.565		2.7516	6.73464
LOC730272				2.062	4.478	2.638	2.015	2.565		2.7516	6.73464
SELL	LYAM1_HUMAN		L-selectin	2.735	3.564	2.517	2.742	2.182		2.748	6.71785
CD27	CD27_HUMAN		CD27 antigen	3.014	3.429	3.924	1.457	1.833		2.7314	6.641
CD180	CD180_HUMAN		CD180 antigen	4.015	2.651	3.166	2.131	1.62		2.7166	6.57322
TNF	TNFA_HUMAN		Tumor necrosis factor	4.051	3.16	2.685	1.331	2.316		2.7086	6.53687
LOC100131043				2.459	3.327	3.417	2.051	2.278		2.7064	6.52691
CXCR5	CXCR5_HUMAN		C-X-C chemokine receptor type 5	3.787	3.127	2.647	1.773	2.197		2.7062	6.526
C21orf96	CU096_HUMAN		Uncharacterized protein C21orf96	3.166	3.572	2.531	1.929	2.261		2.6918	6.46119
SLAMF1	SLAF1_HUMAN		Signaling lymphocytic activation molecule	2.879	2.998	3.382	2.276	1.924		2.6918	6.46119
APOBEC3A	ABC3A_HUMAN		Probable DNA dC->dU-editing enzyme APOBEC-3A	1.751	3.04	3.345	2.782	2.423		2.6682	6.35636
LAMP3	LAMP3_HUMAN		Lysosome-associated membrane glycoprotein 3	3.099	3.269	3.317	0.8843	2.729		2.65966	6.31884
P2RX5	P2RX5_HUMAN		P2X purinoceptor 5	3.427	3.065	2.439	2.674	1.596		2.6402	6.23418
TLR8	TLR8_HUMAN		Toll-like receptor 8	3.149	2.764	3.306	1.647	2.219		2.617	6.13473
VSTM3	VSTM3_HUMAN		V-set and transmembrane domain-containing protein 3	3.414	3.079	2.868	1.298	2.289		2.5896	6.01932
PLAC8	PLAC8_HUMAN		Placenta-specific gene 8 protein	3.204	3.549	3.502	1.961	0.7284		2.58888	6.01631
SLAMF7	SLAF7_HUMAN		SLAM family member 7	2.684	3.461	3.981	1.479	1.313		2.5836	5.99434
KLHL6	KLHL6_HUMAN		Kelch-like protein 6	2.992	3.573	3.083	1.246	1.998		2.5784	5.97277
CD22	CD22_HUMAN		B-cell receptor CD22	4.163	2.916	1.558	1.972	2.086		2.539	5.81186
MAG	MAG_HUMAN		Myelin-associated glycoprotein	4.163	2.916	1.558	1.972	2.086		2.539	5.81186
CCL11	CCL11_HUMAN		Eotaxin	2.127	3.144	2.044	1.991	3.304		2.522	5.74378
AIM2	AIM2_HUMAN		Interferon-inducible protein AIM2	3.831	3.412	2.808	1.444	1.104		2.5198	5.73503
SERPINB13	SPB13_HUMAN		Serpin B13	3.992	2.475	3.093	2.202	0.8279		2.51798	5.7278
KIF21B	KI21B_HUMAN		Kinesin-like protein KIF21B	2.579	2.975	2.509	1.91	2.593		2.5132	5.70885
CYTH4	CYH4_HUMAN		Cytohesin-4	3.223	3.504	3.118	1.477	1.199		2.5042	5.67335
MAP4K1	M4K1_HUMAN		Mitogen-activated protein kinase kinase kinase kinase 1	3.101	3.311	2.498	1.273	2.267		2.49	5.61778
CSF2RB	IL3RB_HUMAN		Cytokine receptor common subunit beta	2.533	3.011	2.859	1.415	2.56		2.4756	5.56199
LTB	TNFC_HUMAN		Lymphotoxin-beta	3.899	3.505	2.139	1.394	1.413		2.47	5.54044
NCRNA00082	YA012_HUMAN		Uncharacterized protein MGC33556	2.865	3.538	2.512	3.045	0.373		2.4666	5.5274
CCR7	CCR7_HUMAN		C-C chemokine receptor type 7	3.296	3.706	3.039	1.329	0.938		2.4616	5.50827
CFB	CFAB_HUMAN		Complement factor B	2.391	2.581	4.385	0.4691	2.401		2.44542	5.44684
CR1	CR1_HUMAN		Complement receptor type 1	2.721	3.052	2.196	1.447	2.789		2.441	5.43018
TBC1D10C	TB10C_HUMAN		Carabin	3.085	3.112	2.24	1.455	2.287		2.4358	5.41064
SPIB	SPIB_HUMAN		Transcription factor Spi-B	3.716	2.869	2.509	1.581	1.499		2.4348	5.40689
FYB	FYB_HUMAN		FYN-binding protein	3.593	2.917	2.583	1.183	1.889		2.433	5.40015
VNN1	VNN1_HUMAN		Pantetheinase	3.232	3.421	3.06	1.29	1.008		2.4022	5.28609
IRF4	IRF4_HUMAN		Interferon regulatory factor 4	2.426	3.408	3.652	1.447	1.072		2.401	5.28169
SOCS3	SOCS3_HUMAN		Suppressor of cytokine signaling 3	1.936	2.387	1.767	0.7658	5.118		2.39476	5.2589
FAM129C	NIBL2_HUMAN		Niban-like protein 2	4.066	3.419	1.682	2.115	0.6466		2.38572	5.22605
C13orf18	CM018_HUMAN		Uncharacterized protein C13orf18	3.9	2.893	2.039	1.55	1.521		2.3806	5.20753
LOC728970				3.9	2.893	2.039	1.55	1.521		2.3806	5.20753
FPR1	FPR1_HUMAN		fMet-Leu-Phe receptor	1.521	3.171	1.842	2.374	2.959		2.3734	5.18161
P2RY8	P2RY8_HUMAN		P2Y purinoceptor 8	2.82	2.897	2.201	2.324	1.608		2.37	5.16941
CCR6	CCR6_HUMAN		C-C chemokine receptor type 6	3.631	3.32	2.611	1.676	0.5879		2.36518	5.15217
LY9	LY9_HUMAN		T-lymphocyte surface antigen Ly-9	2.789	3.044	2.811	1.922	1.249		2.363	5.14439
ACP5	PPA5_HUMAN		Tartrate-resistant acid phosphatase type 5	3.512	2.451	2.662	1.206	1.966		2.3594	5.13157
PIK3AP1	BCAP_HUMAN		Phosphoinositide 3-kinase adapter protein 1	3.573	2.839	2.412	1.286	1.684		2.3588	5.12944
CPNE5	CPNE5_HUMAN		Copine-5	2.414	2.638	3.13	0.9363	2.66		2.35566	5.11828
GPR18	GPR18_HUMAN		N-arachidonyl glycine receptor	3.619	3.388	2.147	1.321	1.294		2.3538	5.11169
CR1L	CR1L_HUMAN		Complement component receptor 1-like protein	2.721	3.052	2.196	1.301	2.431		2.3402	5.06373
ATP2A3	AT2A3_HUMAN		Sarcoplasmic/endoplasmic reticulum calcium ATPase 3	2.686	2.623	2.604	1.486	2.274		2.3346	5.04411
SH2D1A	SH21A_HUMAN		SH2 domain-containing protein 1A	3.046	3.21	1.869	1.518	2.005		2.3296	5.02666
KIAA0125				1.459	3.634	1.587	2.435	2.513		2.3256	5.01274
ST6GAL1	SIAT1_HUMAN		Beta-galactoside alpha-2,6-sialyltransferase 1	2.713	2.446	2.461	1.399	2.599		2.3236	5.0058
MEI1	MEI1_HUMAN		Meiosis inhibitor protein 1	1.952	3.17	3.222	1.515	1.759		2.3236	5.0058
NUP210	PO210_HUMAN		Nuclear pore membrane glycoprotein 210	3.046	2.996	2.445	1.935	1.166		2.3176	4.98502
TNFRSF9	TNR9_HUMAN		Tumor necrosis factor receptor superfamily member 9	3.445	2.707	2.995	0.9055	1.514		2.3133	4.97019
ARNTL2	BMAL2_HUMAN		Aryl hydrocarbon receptor nuclear translocator-like protein 2	2.474	2.451	2.942	1.132	2.566		2.313	4.96915
POU2F2	PO2F2_HUMAN		POU domain, class 2, transcription factor 2	2.951	2.696	2.608	1.774	1.526		2.311	4.96227
TFEC	TFEC_HUMAN		Transcription factor EC	4.036	2.969	3.112	0.8172	0.5545		2.29774	4.91687
LOC100133233				2.892	3.243	2.418	1.764	1.133		2.29	4.89056
TRAF3IP3	T3JAM_HUMAN		TRAF3-interacting JNK-activating modulator	2.892	3.243	2.418	1.764	1.133		2.29	4.89056
PTPRC	CD45_HUMAN		Leukocyte common antigen	2.592	2.711	2.245	1.611	2.285		2.2888	4.88649
LILRB2	LIRB2_HUMAN		Leukocyte immunoglobulin-like receptor subfamily B member 2	2.404	2.864	2.102	1.083	2.927		2.276	4.84333
DERL3	DERL3_HUMAN		Derlin-3	1.643	3.361	3.758	0.8947	1.686		2.26854	4.81835
KMO	KMO_HUMAN		Kynurenine 3-monooxygenase	3.756	3.2	2.738	0.7451	0.8575		2.25932	4.78766
NNMT	NNMT_HUMAN		Nicotinamide N-methyltransferase	1.932	2.016	2.256	0.9127	4.169		2.25714	4.78043
FAM46C	FA46C_HUMAN		Protein FAM46C	2.041	3.191	3.216	1.229	1.478		2.231	4.69459
PATL2				2.648	2.54	2.691	1.625	1.646		2.23	4.69134
SP140	LY10_HUMAN		Nuclear body protein SP140	3.643	3.021	2.468	1.329	0.6481		2.22182	4.66482
GPR183	EBI2_HUMAN		EBV-induced G-protein coupled receptor 2	2.627	3.167	2.16	1.804	1.276		2.2068	4.6165
RASGRP1	GRP1_HUMAN		RAS guanyl-releasing protein 1	2.685	3.024	2.484	1.296	1.478		2.1934	4.57382
SNX10	SNX10_HUMAN		Sorting nexin-10	3.054	2.551	2.611	1.06	1.641		2.1834	4.54223
FCGR3A	FCG3A_HUMAN		Low affinity immunoglobulin gamma Fc region receptor III-A	1.428	2.469	2.237	1.786	2.966		2.1772	4.52275
FCGR3B	FCG3B_HUMAN		Low affinity immunoglobulin gamma Fc region receptor III-B	1.428	2.469	2.237	1.786	2.966		2.1772	4.52275
VNN2	VNN2_HUMAN		Vascular non-inflammatory molecule 2	2.627	2.606	2.957	1.989	0.7062		2.17704	4.52225
CCDC88C	DAPLE_HUMAN		Protein Daple	2.801	2.632	2.543	1.638	1.257		2.1742	4.51335
CEP55	CEP55_HUMAN		Centrosomal protein of 55 kDa	2.512	3.245	2.715	1.312	1.084		2.1736	4.51148
FCGR1B	FCGRB_HUMAN		High affinity immunoglobulin gamma Fc receptor IB	2.668	2.402	2.854	1	1.943		2.1734	4.51085
CD53	CD53_HUMAN		Leukocyte surface antigen CD53	2.872	3.033	2.542	1.272	1.109		2.1656	4.48653
CD300LF	CLM1_HUMAN		CMRF35-like molecule 1	2.865	2.918	2.062	1.056	1.917		2.1636	4.48031
LAX1	LAX1_HUMAN		Lymphocyte transmembrane adapter 1	2.886	2.786	3.008	0.7237	1.4		2.16074	4.47144
ARHGAP9	RHG09_HUMAN		Rho GTPase-activating protein 9	2.77	3.031	1.93	1.158	1.906		2.159	4.46605
CHI3L2	CH3L2_HUMAN		Chitinase-3-like protein 2	2.689	2.506	3.029	1.033	1.489		2.1492	4.43582
DOK3	DOK3_HUMAN		Docking protein 3	2.655	2.268	2.632	1.208	1.959		2.1444	4.42108
DTL	DTL_HUMAN		Denticleless protein homolog	2.248	2.695	2.413	0.9971	2.368		2.14422	4.42053
DOCK2	DOCK2_HUMAN		Dedicator of cytokinesis protein 2	2.877	2.607	2.81	1.31	1.117		2.1442	4.42047
SYNE2	SYNE2_HUMAN		Nesprin-2	1.56	2.184	2.595	1.191	3.187		2.1434	4.41802
TACC3	TACC3_HUMAN		Transforming acidic coiled-coil-containing protein 3	2.217	2.769	2.098	1.666	1.967		2.1434	4.41802
IL2RB	IL2RB_HUMAN		Interleukin-2 receptor subunit beta	2.587	2.851	2.438	0.9988	1.796		2.13416	4.38981
CUGBP2	CELF2_HUMAN		CUG-BP- and ETR-3-like factor 2	2.901	2.531	1.94	1.549	1.738		2.1318	4.38264
SLAMF8	SLAF8_HUMAN		SLAM family member 8	3.364	2.861	2.666	0.2469	1.482		2.12398	4.35895
PTPN22	PTN22_HUMAN		Tyrosine-protein phosphatase non-receptor type 22	2.753	2.646	2.983	1.128	1.098		2.1216	4.35176
CORO1A	COR1A_HUMAN		Coronin-1A	2.553	2.743	2.252	1.246	1.794		2.1176	4.33971
TRAC				2.57	3.01	2.225	1.761	1.009		2.115	4.3319
C4A	CO4A_HUMAN		Complement C4-A	1.711	1.658	2.708	0.6182	3.879		2.11484	4.33142
C4B	CO4B_HUMAN		Complement C4-B	1.711	1.658	2.708	0.6182	3.879		2.11484	4.33142
FKBP11	FKB11_HUMAN		FK506-binding protein 11	1.679	2.788	3.065	0.8689	2.162		2.11258	4.32464
NCF2	NCF2_HUMAN		Neutrophil cytosol factor 2	2.543	2.509	1.747	1.464	2.282		2.109	4.31392
SLCO2B1	SO2B1_HUMAN		Solute carrier organic anion transporter family member 2B1	2.879	2.082	1.925	0.7684	2.887		2.10828	4.31177
JAK3	JAK3_HUMAN		Tyrosine-protein kinase JAK3	2.261	2.702	2.033	0.9392	2.566		2.10024	4.28781
SPATA13	SPT13_HUMAN		Spermatogenesis-associated protein 13	2.324	2.7	2.501	1.222	1.708		2.091	4.26043
CYBB	CY24B_HUMAN		Cytochrome b-245 heavy chain	3.009	2.687	2.589	0.9918	1.177		2.09076	4.25972
CD163	C163A_HUMAN		Scavenger receptor cysteine-rich type 1 protein M130	2.776	2.269	2.163	0.6095	2.611		2.0857	4.24481
LOC285972				2.507	3.443	2.367	1.126	0.9816		2.08492	4.24252
GZMK	GRAK_HUMAN		Granzyme K	3.08	2.811	1.424	0.679	2.426		2.084	4.23981
SAMSN1	SAMN1_HUMAN		SAM domain-containing protein SAMSN-1	2.785	2.569	2.413	1.448	1.203		2.0836	4.23864
IL2RG	IL2RG_HUMAN		Cytokine receptor common gamma chain	2.602	2.586	2.432	0.9822	1.79		2.07844	4.2235
BIRC3	BIRC3_HUMAN		Baculoviral IAP repeat-containing protein 3	3.206	2.922	2.118	1.141	0.9779		2.07298	4.20755
CDRT1	CDRT1_HUMAN		CMT1A duplicated region transcript 1 protein	2.349	2.428	2.853	1.203	1.499		2.0664	4.1884
HMHA1	HMHA1_HUMAN		Minor histocompatibility protein HA-1	2.898	2.635	2.117	1.374	1.303		2.0654	4.1855
TRBC1	TCB_HUMAN		T-cell receptor beta chain C region	2.487	2.81	2.121	1.306	1.6		2.0648	4.18376
TRBV19				2.487	2.81	2.121	1.306	1.6		2.0648	4.18376
GPR171	GP171_HUMAN		Probable G-protein coupled receptor 171	2.63	2.996	2.766	0.4907	1.405		2.05754	4.16276
LCK	LCK_HUMAN		Proto-oncogene tyrosine-protein kinase LCK	2.43	2.885	2.168	1.053	1.746		2.0564	4.15947
TNFSF14	TNF14_HUMAN		Tumor necrosis factor ligand superfamily member 14	2.368	2.547	2.268	1.432	1.663		2.0556	4.15716
C1orf38	ICB1_HUMAN		Induced by contact to basement membrane 1 protein	2.372	2.328	2.752	1.032	1.788		2.0544	4.15371
PCDH17	PCD17_HUMAN		Protocadherin-17	1.602	1.519	1.404	1.28	4.459		2.0528	4.1491
KLRB1	KLRB1_HUMAN		Killer cell lectin-like receptor subfamily B member 1	2.671	3.194	2.058	1.937	0.3927		2.05054	4.14261
NAPSB	NAPSB		napsin B aspartic peptidase pseudogene	3.283	2.796	2.256	1.259	0.6456		2.04792	4.13509
PYHIN1	IFIX_HUMAN		Pyrin and HIN domain-containing protein 1	3.454	2.455	2.546	1.049	0.7339		2.04758	4.13412
LOC283663				3.924	2.23	0.9047	2.107	1.047		2.04254	4.1197
LCP2	LCP2_HUMAN		Lymphocyte cytosolic protein 2	2.257	2.887	1.92	1.416	1.723		2.0406	4.11417
RASSF4	RASF4_HUMAN		Ras association domain-containing protein 4	2.429	2.749	1.998	0.6559	2.341		2.03458	4.09703
PIM2	PIM2_HUMAN		Serine/threonine-protein kinase Pim-2	2.284	2.692	2.627	0.3967	2.158		2.03154	4.08841
HMMR	HMMR_HUMAN		Hyaluronan mediated motility receptor	1.913	2.743	3.139	1.021	1.323		2.0278	4.07783
CLEC7A	CLC7A_HUMAN		C-type lectin domain family 7 member A	2.52	2.516	2.614	1.155	1.309		2.0228	4.06372
MNDA	MNDA_HUMAN		Myeloid cell nuclear differentiation antigen	1.989	2.64	1.563	2.189	1.703		2.0168	4.04685
NLRC5	NLRC5_HUMAN		Protein NLRC5	2.41	2.597	2.335	0.9658	1.761		2.01376	4.03833
P2RY10	P2Y10_HUMAN		Putative P2Y purinoceptor 10	2.719	2.406	2.124	1.709	1.097		2.011	4.03062
ITGB2	ITB2_HUMAN		Integrin beta-2	2.799	2.338	2.389	1.022	1.505		2.0106	4.0295
MYO1G	MYO1G_HUMAN		Myosin-Ig	2.404	2.822	2.194	1.447	1.18		2.0094	4.02615
TMEM149	TM149_HUMAN		Transmembrane protein 149	2.823	2.922	2.366	0.6343	1.265		2.00206	4.00572
KCNA2	KCNA2_HUMAN		Potassium voltage-gated channel subfamily A member 2	2.178	2.339	2.259	1.187	2.036		1.9998	3.99945
IKZF1	IKZF1_HUMAN		DNA-binding protein Ikaros	2.824	2.523	2.22	1.411	1.01		1.9976	3.99335
DOCK10	DOC10_HUMAN		Dedicator of cytokinesis protein 10	2.784	2.536	2.261	1.333	1.064		1.9956	3.98782
TRA@	TCA_HUMAN		T-cell receptor alpha chain C region	2.57	2.824	2.366	1.497	0.7197		1.99534	3.9871
HCP5	HCP5_HUMAN		HLA class I histocompatibility antigen protein P5	2.572	2.88	2.106	1.299	1.101		1.9916	3.97678
SERPINB9	SPB9_HUMAN		Serpin B9	2.051	2.298	2.852	1.469	1.275		1.989	3.96962
SIT1	SIT1_HUMAN		Signaling threshold-regulating transmembrane adapter 1	2.773	2.358	2.437	1.148	1.219		1.987	3.96412
CORO1B	COR1B_HUMAN		Coronin-1B	2.964	2.6	2.335	0.9093	1.108		1.98326	3.95386
PTPRCAP	PTCA_HUMAN		Protein tyrosine phosphatase receptor type C-associated protein	2.964	2.6	2.335	0.9093	1.108		1.98326	3.95386
COCH	COCH_HUMAN		Cochlin	3.424	1.163	1.765	1.084	2.469		1.981	3.94767
CD80	CD80_HUMAN		T-lymphocyte activation antigen CD80	2.876	3.006	2.349	0.2563	1.384		1.97426	3.92927
FAM65B	FA65B_HUMAN		Protein FAM65B	2.816	2.552	1.36	1.724	1.373		1.965	3.90413
TRBV3-1	TRBV3-1		T cell receptor beta variable 3-1	2.487	2.8	1.87	1.306	1.36		1.9646	3.90304
TRBV5-4	TRBV5-4		T cell receptor beta variable 5-4	2.487	2.8	1.87	1.306	1.36		1.9646	3.90304
TRBV7-2				2.487	2.8	1.87	1.306	1.36		1.9646	3.90304
CD86	CD86_HUMAN		T-lymphocyte activation antigen CD86	2.916	2.569	2.156	0.6795	1.501		1.9643	3.90223
PLEK	PLEK_HUMAN		Pleckstrin	2.953	2.884	2.479	0.5845	0.9017		1.96044	3.89181
SLC2A3	GTR3_HUMAN		Solute carrier family 2, facilitated glucose transporter member 3	2.093	2.003	1.587	1.398	2.679		1.952	3.86911
NCKAP1L	NCKPL_HUMAN		Nck-associated protein 1-like	3.049	2.701	2.544	0.4373	0.9897		1.9442	3.84824
ORAI2	ORAI2_HUMAN		Protein orai-2	2.277	2.342	2.364	1.175	1.556		1.9428	3.84451
PLXNC1	PLXC1_HUMAN		Plexin-C1	2.515	2.307	2.382	1.143	1.345		1.9384	3.8328
IFI27	IFI27_HUMAN		Interferon alpha-inducible protein 27	2.212	2.396	2.312	0.9365	1.831		1.9375	3.83041
CYTIP	PSCBP_HUMAN		Pleckstrin homology Sec7 and coiled-coil domains-binding protein	2.69	2.447	2.637	1.234	0.6267		1.92694	3.80248
TAP2	TAP2_HUMAN		Antigen peptide transporter 2	2.435	2.652	2.482	1.102	0.9513		1.92446	3.79595
TNFSF13B	TN13B_HUMAN		Tumor necrosis factor ligand superfamily member 13B	2.893	2.63	2.336	0.6739	1.069		1.92038	3.78523
BTK	BTK_HUMAN		Tyrosine-protein kinase BTK	3.118	2.151	2.262	1.124	0.938		1.9186	3.78056
IL23R	IL23R_HUMAN		Interleukin-23 receptor	1.743	2.912	1.775	2.297	0.8611		1.91762	3.77799
SIGLEC10	SIG10_HUMAN		Sialic acid-binding Ig-like lectin 10	3.205	3.163	2.09	0.7754	0.3511		1.9169	3.77611
SCML4	SCML4_HUMAN		Sex comb on midleg-like protein 4	2.528	2.481	2.325	1.353	0.8899		1.91538	3.77213
SEPT6	SEPT6_HUMAN		Septin-6	2.241	2.52	1.886	1.137	1.787		1.9142	3.76905
CD84	SLAF5_HUMAN		SLAM family member 5	2.941	2.52	2.071	0.8901	1.128		1.91002	3.75814
CD79B	CD79B_HUMAN		B-cell antigen receptor complex-associated protein beta-chain	2.809	2.015	1.85	1.347	1.525		1.9092	3.75601
IFNG	IFNG_HUMAN		Interferon gamma	2.4	2.703	2.678	0.6821	1.082		1.90902	3.75554
FERMT3	URP2_HUMAN		Fermitin family homolog 3	2.618	2.342	1.715	1.451	1.396		1.9044	3.74353
IL12RB1	I12R1_HUMAN		Interleukin-12 receptor beta-1 chain	2.488	2.73	2.252	0.4686	1.563		1.90032	3.73296
SRGN	SRGN_HUMAN		Serglycin	2.079	2.219	2.425	1.191	1.564		1.8956	3.72077
AIF1	AIF1_HUMAN		Allograft inflammatory factor 1	2.486	2.294	1.824	1.116	1.753		1.8946	3.71819
TYMP	TYPH_HUMAN		Thymidine phosphorylase	2.172	2.348	1.942	0.968	2.009		1.8878	3.7007
KLHL14	KLH14_HUMAN		Kelch-like protein 14	2.84	2.127	0.6399	0.8805	2.945		1.88648	3.69732
RUNX3	RUNX3_HUMAN		Runt-related transcription factor 3	2.41	2.091	2.316	1.029	1.585		1.8862	3.6966
MCOLN2	MCLN2_HUMAN		Mucolipin-2	3.494	2.566	1.825	0.793	0.7524		1.88608	3.6963
CD48	CD48_HUMAN		CD48 antigen	2.681	2.647	1.869	1.019	1.212		1.8856	3.69507
TYMS	TYSY_HUMAN		Thymidylate synthase	2.769	2.497	2.259	1.775	0.1114		1.88228	3.68657
CD2	CD2_HUMAN		T-cell surface antigen CD2	2.175	2.531	2.406	1.166	1.129		1.8814	3.68432
TRAV10				2.363	2.459	2.366	1.497	0.7197		1.88094	3.68315
TRAV11				2.363	2.459	2.366	1.497	0.7197		1.88094	3.68315
TRAV12-1				2.363	2.459	2.366	1.497	0.7197		1.88094	3.68315
TRAV12-2				2.363	2.459	2.366	1.497	0.7197		1.88094	3.68315
TRAV12-3				2.363	2.459	2.366	1.497	0.7197		1.88094	3.68315
TRAV13-1				2.363	2.459	2.366	1.497	0.7197		1.88094	3.68315
TRAV13-2				2.363	2.459	2.366	1.497	0.7197		1.88094	3.68315
TRAV14DV4				2.363	2.459	2.366	1.497	0.7197		1.88094	3.68315
TRAV15				2.363	2.459	2.366	1.497	0.7197		1.88094	3.68315
TRAV16				2.363	2.459	2.366	1.497	0.7197		1.88094	3.68315
TRAV5				2.363	2.459	2.366	1.497	0.7197		1.88094	3.68315
TRAV6				2.363	2.459	2.366	1.497	0.7197		1.88094	3.68315
TRAV7				2.363	2.459	2.366	1.497	0.7197		1.88094	3.68315
TRAV8-1				2.363	2.459	2.366	1.497	0.7197		1.88094	3.68315
TRAV8-2				2.363	2.459	2.366	1.497	0.7197		1.88094	3.68315
TRAV8-3				2.363	2.459	2.366	1.497	0.7197		1.88094	3.68315
TRAV8-4				2.363	2.459	2.366	1.497	0.7197		1.88094	3.68315
TRAV8-5				2.363	2.459	2.366	1.497	0.7197		1.88094	3.68315
TRAV8-6				2.363	2.459	2.366	1.497	0.7197		1.88094	3.68315
TRAV9-1				2.363	2.459	2.366	1.497	0.7197		1.88094	3.68315
TRAV9-2				2.363	2.459	2.366	1.497	0.7197		1.88094	3.68315
PARVG	PARVG_HUMAN		Gamma-parvin	2.508	2.568	1.845	1.074	1.355		1.87	3.65533
SLA	SLAP1_HUMAN		SRC-like-adapter	2.757	2.483	1.936	1.016	1.136		1.8656	3.64419
CHST11	CHSTB_HUMAN		Carbohydrate sulfotransferase 11	1.952	2.38	2.18	0.9	1.905		1.8634	3.63864
CD6	CD6_HUMAN		T-cell differentiation antigen CD6	2.45	2.438	2.199	0.8266	1.401		1.86292	3.63743
IL32	IL32_HUMAN		Interleukin-32	2.138	2.307	2.279	0.4684	2.083		1.85508	3.61772
KCNJ2	IRK2_HUMAN		Inward rectifier potassium channel 2	1.537	2.432	2.075	1.113	2.068		1.845	3.59253
EOMES	EOMES_HUMAN		Eomesodermin homolog	2.714	2.644	1.119	0.5643	2.176		1.84346	3.5887
BRCA2	BRCA2_HUMAN		Breast cancer type 2 susceptibility protein	1.936	2.142	2.517	1.388	1.231		1.8428	3.58706
IL10RA	I10R1_HUMAN		Interleukin-10 receptor alpha chain	2.523	2.278	1.547	0.8182	2.018		1.83684	3.57227
ARHGAP30	RHG30_HUMAN		Rho GTPase-activating protein 30	2.371	2.341	2.123	0.9394	1.384		1.83168	3.55951
C2	CO2_HUMAN		Complement C2	2.013	2.115	1.648	0.6626	2.718		1.83132	3.55863
DUSP5	DUS5_HUMAN		Dual specificity protein phosphatase 5	1.51	2.107	2.577	0.6131	2.333		1.82802	3.55049
RHOH	RHOH_HUMAN		Rho-related GTP-binding protein RhoH	2.746	2.348	2.03	0.9957	1.02		1.82794	3.5503
SASH3	SASH3_HUMAN		SAM and SH3 domain-containing protein 3	2.374	2.475	1.457	1.025	1.803		1.8268	3.54749
CCL2	CCL2_HUMAN		C-C motif chemokine 2	1.368	1.548	1.856	1.157	3.187		1.8232	3.53865
FCGR1A	FCGR1_HUMAN		High affinity immunoglobulin gamma Fc receptor I	2.491	2.284	2.324	0.6482	1.358		1.82104	3.53336
TRAT1	TRAT1_HUMAN		T-cell receptor-associated transmembrane adapter 1	2.483	2.765	2.206	1.163	0.4819		1.81978	3.53027
ADA	ADA_HUMAN		Adenosine deaminase	2.443	2.809	1.653	0.3024	1.889		1.81928	3.52905
HCK	HCK_HUMAN		Tyrosine-protein kinase HCK	2.581	2.262	1.839	0.8889	1.509		1.81598	3.52099
CLEC4E	CLC4E_HUMAN		C-type lectin domain family 4 member E	2.667	2.568	2.363	0.2863	1.194		1.81566	3.52021
VCAN	CSPG2_HUMAN		Versican core protein	1.245	1.545	1.581	1.525	3.18		1.8152	3.51908
ACSL4	ACSL4_HUMAN		Long-chain-fatty-acid--CoA ligase 4	1.487	2.4	1.82	1.145	2.204		1.8112	3.50934
SH2D3C	SH2D3_HUMAN		SH2 domain-containing protein 3C	1.23	1.92	1.722	0.8444	3.336		1.81048	3.50759
HSPA6	HSP76_HUMAN		Heat shock 70 kDa protein 6	1.987	1.615	2.107	0.7874	2.556		1.81048	3.50759
ITK	ITK_HUMAN		Tyrosine-protein kinase ITK/TSK	2.146	2.6	1.812	1.219	1.265		1.8084	3.50254
EGR3	EGR3_HUMAN		Early growth response protein 3	1.762	1.678	1.725	0.7677	3.109		1.80834	3.50239
INPP5D	SHIP1_HUMAN		Phosphatidylinositol-3,4,5-trisphosphate 5-phosphatase 1	2.736	1.823	1.688	1.604	1.175		1.8052	3.49478
GALNAC4S-6ST	ST4S6_HUMAN		N-acetylgalactosamine 4-sulfate 6-O-sulfotransferase	1.764	1.868	2.182	0.9637	2.248		1.80514	3.49463
IL18R1	IL18R_HUMAN		Interleukin-18 receptor 1	2.26	2.446	2.089	1.194	1.006		1.799	3.47979
CPEB4	CPEB4_HUMAN		Cytoplasmic polyadenylation element-binding protein 4	1.42	2.199	2.22	1.651	1.504		1.7988	3.47931
CDC2	CDC2_HUMAN		Cell division control protein 2 homolog	2.337	3.009	1.429	1.384	0.8265		1.7971	3.47521
SIGLEC1	SN_HUMAN		Sialoadhesin	1.862	2.487	1.966	0.7249	1.931		1.79418	3.46818
WARS	SYWC_HUMAN		Tryptophanyl-tRNA synthetase, cytoplasmic	2.081	2.006	2.869	0.2156	1.798		1.79392	3.46756
RPL5	RL5_HUMAN		60S ribosomal protein L5	2.315	2.143	1.534	1.195	1.776		1.7926	3.46439
RARRES3	TIG3_HUMAN		Retinoic acid receptor responder protein 3	2.276	2.399	2.613	1.2	0.4713		1.79186	3.46261
HAPLN3	HPLN3_HUMAN		Hyaluronan and proteoglycan link protein 3	1.688	2.292	1.801	0.3765	2.784		1.7883	3.45408
SLAMF6	SLAF6_HUMAN		SLAM family member 6	2.729	2.323	1.692	0.8247	1.358		1.78534	3.447
RAC2	RAC2_HUMAN		Ras-related C3 botulinum toxin substrate 2	2.62	2.344	1.844	0.9014	1.213		1.78448	3.44494
HSD11B1	DHI1_HUMAN		Corticosteroid 11-beta-dehydrogenase isozyme 1	2.074	1.616	2.129	1.013	2.085		1.7834	3.44236
EVI2B	EVI2B_HUMAN		EVI2B protein	2.281	2.446	2.225	1.301	0.6432		1.77924	3.43245
LCP1	PLSL_HUMAN		Plastin-2	2.522	2.325	2.048	0.8526	1.129		1.77532	3.42314
LAPTM5	LAPM5_HUMAN		Lysosomal-associated transmembrane protein 5	2.412	2.04	1.787	1.045	1.552		1.7672	3.40393
KBTBD8	KBTB8_HUMAN		Kelch repeat and BTB domain-containing protein 8	2.646	2.033	2.355	0.5905	1.202		1.7653	3.39945
COTL1	COTL1_HUMAN		Coactosin-like protein	2.347	2.348	1.701	0.642	1.769		1.7614	3.39027
GAB3	GAB3_HUMAN		GRB2-associated-binding protein 3	2.091	2.287	1.763	0.982	1.679		1.7604	3.38792
IRF8	IRF8_HUMAN		Interferon regulatory factor 8	2.64	2.66	2.004	0.8278	0.6488		1.75612	3.37788
IL7R	IL7RA_HUMAN		Interleukin-7 receptor subunit alpha	2.467	2.391	1.801	1.906	0.2124		1.75548	3.37639
NLRC3	NLRC3_HUMAN		Protein NLRC3	2.441	2.551	2.077	0.7203	0.964		1.75066	3.36512
ABCD2	ABCD2_HUMAN		ATP-binding cassette sub-family D member 2	1.168	1.637	2.396	1.634	1.915		1.75	3.36359
IRF1	IRF1_HUMAN		Interferon regulatory factor 1	2.332	2.403	2.416	0.829	0.7671		1.74942	3.36223
RASGRP3	GRP3_HUMAN		Ras guanyl-releasing protein 3	2.041	2.059	1.929	1.069	1.648		1.7492	3.36172
N-PAC	NP60_HUMAN		Nuclear protein NP60	1.799	2.307	1.763	1.063	1.787		1.7438	3.34916
LYN	LYN_HUMAN		Tyrosine-protein kinase Lyn	2.339	2.23	1.645	1.117	1.385		1.7432	3.34777
MTHFD2	MTDC_HUMAN		Bifunctional methylenetetrahydrofolate dehydrogenase/cyclohydrolase, mitochondrial	2.034	2.321	2.25	0.7042	1.355		1.73284	3.32381
CFLAR	CFLAR_HUMAN		CASP8 and FADD-like apoptosis regulator	2.28	2.186	1.995	0.8447	1.357		1.73254	3.32312
CYSLTR1	CLTR1_HUMAN		Cysteinyl leukotriene receptor 1	2.14	2.002	1.803	1.093	1.622		1.732	3.32188
SNCAIP	SNCAP_HUMAN		Synphilin-1	2.064	1.856	0.9953	1.19	2.55		1.73106	3.31972
RASGRP2	GRP2_HUMAN		RAS guanyl-releasing protein 2	2.496	2.009	1.246	1.374	1.527		1.7304	3.3182
LOC647121				2.335	2.278	1.976	0.999	1.055		1.7286	3.31406
FLI1	FLI1_HUMAN		Friend leukemia integration 1 transcription factor	2.004	2.002	1.597	1.194	1.845		1.7284	3.3136
CCL13	CCL13_HUMAN		C-C motif chemokine 13	0.7735	1.623	2.394	0.7417	3.109		1.72824	3.31323
SELPLG	SELPL_HUMAN		P-selectin glycoprotein ligand 1	1.991	2.173	1.626	1.059	1.788		1.7274	3.31131
CIITA	C2TA_HUMAN		MHC class II transactivator	2.331	2.283	1.949	0.4787	1.563		1.72094	3.29651
ICAM1	ICAM1_HUMAN		Intercellular adhesion molecule 1	1.84	1.97	2.027	0.7788	1.986		1.72036	3.29519
SULF2	SULF2_HUMAN		Extracellular sulfatase Sulf-2	1.573	1.507	1.439	1.144	2.933		1.7192	3.29254
DPP4	DPP4_HUMAN		Dipeptidyl peptidase 4	1.662	1.839	2.441	0.9783	1.672		1.71846	3.29085
TRAJ17				2.456	2.594	1.862	1.168	0.504		1.7168	3.28707
TRAV20	TRAV20		T cell receptor alpha variable 20	2.456	2.594	1.862	1.168	0.504		1.7168	3.28707
TRDV2	TRDV2		T cell receptor delta variable 2	2.456	2.594	1.862	1.168	0.504		1.7168	3.28707
TGFBR1	TGFR1_HUMAN		TGF-beta receptor type-1	1.607	1.865	1.268	0.8783	2.96		1.71566	3.28447
SIRPG	SIRPG_HUMAN		Signal regulatory protein gamma	2.604	2.772	1.316	0.2551	1.615		1.71242	3.2771
ADCY7	ADCY7_HUMAN		Adenylate cyclase type 7	2.301	2.177	1.818	0.9089	1.35		1.71098	3.27383
EPSTI1	ESIP1_HUMAN		Epithelial-stromal interaction protein 1	2.596	2.419	2.528	0.6121	0.3797		1.70696	3.26472
CXCR6	CXCR6_HUMAN		C-X-C chemokine receptor type 6	2.358	2.342	2.157	0.6775	0.9991		1.70672	3.26418
CCR2	CCR2_HUMAN		C-C chemokine receptor type 2	2.147	2.138	2.463	0.8545	0.9248		1.70546	3.26133
FLJ78302	LOC729230		similar to C-C chemokine receptor type 2 (C-C CKR-2) (CC-CKR-2) (CCR-2) (CCR2) (Monocyte chemoattractant protein 1 receptor) (MCP-1-R) (CD192 antigen)	2.147	2.138	2.463	0.8545	0.9248		1.70546	3.26133
CRTAM	CRTAM_HUMAN		Cytotoxic and regulatory T-cell molecule	2.234	2.177	1.52	1.133	1.455		1.7038	3.25758
IL23A	IL23A_HUMAN		Interleukin-23 subunit alpha	2.192	2.435	1.796	0.8661	1.222		1.70222	3.25401
UBE2J1	UB2J1_HUMAN		Ubiquitin-conjugating enzyme E2 J1	1.713	2.138	2.704	1.175	0.7774		1.70148	3.25234
MPEG1	MPEG1_HUMAN		Macrophage-expressed gene 1 protein	2.23	2.418	1.867	0.6646	1.325		1.70092	3.25108
TMC8	TMC8_HUMAN		Transmembrane channel-like protein 8	2.297	2.37	1.609	0.7838	1.444		1.70076	3.25072
CXCL2	MIP2A_HUMAN		Macrophage inflammatory protein 2-alpha	1.535	1.433	2.07	0.8524	2.612		1.70048	3.25009
PIK3CD	PK3CD_HUMAN		Phosphatidylinositol-4,5-bisphosphate 3-kinase catalytic subunit delta isoform	2.411	2.179	1.395	1.103	1.409		1.6994	3.24766
HLA-DMB	2DMB_HUMAN		HLA class II histocompatibility antigen, DM beta chain	2.583	1.973	2.325	0.2548	1.353		1.69776	3.24397
GZMA	GRAA_HUMAN		Granzyme A	2.257	2.733	0.9922	0.5879	1.916		1.69722	3.24275
LOC541471				1.719	2.155	1.798	1.558	1.217		1.6894	3.22523
NCRNA00152				1.719	2.155	1.798	1.558	1.217		1.6894	3.22523
ZAP70	ZAP70_HUMAN		Tyrosine-protein kinase ZAP-70	2.079	2.625	1.793	0.281	1.65		1.6856	3.21674
CD3D	CD3D_HUMAN		T-cell surface glycoprotein CD3 delta chain	2.063	2.664	1.546	0.8261	1.322		1.68422	3.21367
HLA-DQA1	HA23_HUMAN		HLA class II histocompatibility antigen, DQ(3) alpha chain	2.645	2.506	2.09	-0.0741	1.249		1.68318	3.21135
HLA-DQA2	HA26_HUMAN		HLA class II histocompatibility antigen, DQ(6) alpha chain	2.645	2.506	2.09	-0.0741	1.249		1.68318	3.21135
LOC731682				2.645	2.506	2.09	-0.0741	1.249		1.68318	3.21135
CHAC2	CHAC2_HUMAN		Cation transport regulator-like protein 2	1.734	2.409	2.845	0.8004	0.6271		1.6831	3.21117
PREX1	PREX1_HUMAN		Phosphatidylinositol 3,4,5-trisphosphate-dependent Rac exchanger 1 protein	2.29	2.183	1.011	0.8403	2.088		1.68246	3.20975
C1QB	C1QB_HUMAN		Complement C1q subcomponent subunit B	2.632	1.73	2.151	0.2604	1.611		1.67688	3.19736
C1orf162	CA162_HUMAN		Transmembrane protein C1orf162	2.19	2.327	1.886	0.5167	1.45		1.67394	3.19085
HLA-DMA	2DMA_HUMAN		HLA class II histocompatibility antigen, DM alpha chain	2.355	2.025	2.274	0.1596	1.552		1.67312	3.18904
MARCH1	MARH1_HUMAN		E3 ubiquitin-protein ligase MARCH1	3.01	2.271	1.589	1.146	0.3165		1.6665	3.17444
HHEX	HHEX_HUMAN		Hematopoietically-expressed homeobox protein HHEX	2.274	1.679	1.175	0.9983	2.191		1.66346	3.16775
IGSF6	IGSF6_HUMAN		Immunoglobulin superfamily member 6	2.924	1.695	2.2	0.81	0.6872		1.66324	3.16727
TAGAP	TAGAP_HUMAN		T-cell activation Rho GTPase-activating protein	2.14	2.044	2.023	1.018	1.077		1.6604	3.16104
STK17B	ST17B_HUMAN		Serine/threonine-protein kinase 17B	2.196	1.86	2.02	1.548	0.6755		1.6599	3.15995
RNF213	RN213_HUMAN		RING finger protein 213	2.132	2.827	1.664	0.8605	0.8137		1.65944	3.15894
ELOVL5	ELOV5_HUMAN		Elongation of very long chain fatty acids protein 5	1.919	1.948	1.461	1.038	1.927		1.6586	3.1571
SCN3A	SCN3A_HUMAN		Sodium channel protein type 3 subunit alpha	2.417	1.249	2.172	1.669	0.782		1.6578	3.15535
PSMB9	PSB9_HUMAN		Proteasome subunit beta type-9	2.156	2.397	2.209	0.477	1.045		1.6568	3.15316
IPO11	IPO11_HUMAN		Importin-11	0.9868	1.654	1.452	1.053	3.125		1.65416	3.1474
ICAM3	ICAM3_HUMAN		Intercellular adhesion molecule 3	2.12	2.16	2.002	1.012	0.9712		1.65304	3.14496
LOC284749				2.23	2.191	1.798	1.184	0.8496		1.65052	3.13947
CLEC2D	CLC2D_HUMAN		C-type lectin domain family 2 member D	2.339	2.673	1.808	1.052	0.3672		1.64784	3.13364
XCL1	XCL1_HUMAN		Lymphotactin	1.965	1.562	2.505	1.247	0.9568		1.64716	3.13216
XCL2	XCL2_HUMAN		Cytokine SCM-1 beta	1.965	1.562	2.505	1.247	0.9568		1.64716	3.13216
LY96	LY96_HUMAN		Lymphocyte antigen 96	1.906	1.903	2.105	0.5778	1.74		1.64636	3.13043
TAP1	TAP1_HUMAN		Antigen peptide transporter 1	2.247	2.329	2.289	0.579	0.7433		1.63746	3.11118
ARHGAP4	RHG04_HUMAN		Rho GTPase-activating protein 4	2.241	1.789	1.381	1.228	1.544		1.6366	3.10932
SLC7A7	YLAT1_HUMAN		Y+L amino acid transporter 1	2.277	2.025	2.07	0.4482	1.361		1.63624	3.10855
STK17A	ST17A_HUMAN		Serine/threonine-protein kinase 17A	2.124	2.015	1.665	1.245	1.095		1.6288	3.09256
FLJ21438	YS018_HUMAN		Probable Ras GTPase-activating protein FLJ21438	2.008	2.117	1.441	0.7456	1.825		1.62732	3.08939
HLA-DOA	2DOA_HUMAN		HLA class II histocompatibility antigen, DO alpha chain	2.368	2.026	2.381	-0.2996	1.655		1.62608	3.08673
FCER1G	FCERG_HUMAN		High affinity immunoglobulin epsilon receptor subunit gamma	2.18	1.938	2.016	0.3359	1.646		1.62318	3.08053
EAF2	EAF2_HUMAN		ELL-associated factor 2	1.68	2.76	2.24	0.8574	0.5543		1.61834	3.07022
FCGR2C	FCG2C_HUMAN		Low affinity immunoglobulin gamma Fc region receptor II-c	2.214	1.408	2.093	0.9598	1.412		1.61736	3.06813
ENTPD1	ENTP1_HUMAN		Ectonucleoside triphosphate diphosphohydrolase 1	1.748	1.368	1.824	0.6013	2.54		1.61626	3.06579
FPR3	FPR3_HUMAN		N-formyl peptide receptor 3	2.473	1.788	1.974	0.3207	1.518		1.61474	3.06256
FCGR2B	FCG2B_HUMAN		Low affinity immunoglobulin gamma Fc region receptor II-b	2.214	1.408	2.093	0.9598	1.391		1.61316	3.05921
PLCG2	PLCG2_HUMAN		1-phosphatidylinositol-4,5-bisphosphate phosphodiesterase gamma-2	2.339	1.721	1.729	1.268	0.9953		1.61046	3.05349
NCF4	NCF4_HUMAN		Neutrophil cytosol factor 4	2.179	2.035	1.924	0.8656	1.04		1.60872	3.04981
CCR1	CCR1_HUMAN		C-C chemokine receptor type 1	1.964	1.899	1.484	0.7983	1.886		1.60626	3.04462
CD28	CD28_HUMAN		T-cell-specific surface glycoprotein CD28	2.163	2.668	1.495	0.3842	1.303		1.60264	3.03699
ARHGAP15	RHG15_HUMAN		Rho GTPase-activating protein 15	2.054	2.159	1.411	0.6622	1.708		1.59884	3.029
EVI2A	EVI2A_HUMAN		EVI2A protein	2.281	2.219	1.97	0.9062	0.6045		1.59614	3.02333
C5orf29	CE029_HUMAN		Uncharacterized protein C5orf29	2.655	2.078	1.207	1.348	0.6625		1.5901	3.0107
C1QA	C1QA_HUMAN		Complement C1q subcomponent subunit A	2.459	1.763	1.871	0.1611	1.673		1.58542	3.00095
HIST1H2BG	H2B1C_HUMAN		Histone H2B type 1-C/E/F/G/I	1.205	2.008	2.094	1.873	0.743		1.5846	2.99925
AMICA1	JAML1_HUMAN		Junctional adhesion molecule-like	1.838	2.393	1.451	1.128	1.086		1.5792	2.98804
SLC25A45	S2545_HUMAN		Solute carrier family 25 member 45	1.787	2.552	1.949	0.5489	1.051		1.57758	2.98469
C3AR1	C3AR_HUMAN		C3a anaphylatoxin chemotactic receptor	2.441	1.663	1.869	0.7175	1.191		1.5763	2.98204
CD5	CD5_HUMAN		T-cell surface glycoprotein CD5	1.374	2.491	2.051	0.9293	1.021		1.57326	2.97576
LOC100132810				1.638	1.417	1.763	1.253	1.791		1.5724	2.97399
LOC441179				1.638	1.417	1.763	1.253	1.791		1.5724	2.97399
LST1	LST1_HUMAN		Leukocyte-specific transcript 1 protein	2.079	2.099	1.704	0.9117	1.059		1.57054	2.97016
BIN2	BIN2_HUMAN		Bridging integrator 2	1.834	1.871	2.017	1.135	0.9765		1.5667	2.96226
SOD2	SODM_HUMAN		Superoxide dismutase [Mn], mitochondrial	1.871	2.27	1.901	0.4458	1.334		1.56436	2.95746
ST8SIA4	SIA8D_HUMAN		CMP-N-acetylneuraminate-poly-alpha-2,8-sialyltransferase	1.67	2.028	1.852	1.066	1.199		1.563	2.95468
RTN1	RTN1_HUMAN		Reticulon-1	2.385	2.023	1.719	0.9512	0.7332		1.56228	2.9532
FXYD5	FXYD5_HUMAN		FXYD domain-containing ion transport regulator 5	1.22	2.025	1.29	1.074	2.192		1.5602	2.94895
CRIP1	CRIP1_HUMAN		Cysteine-rich protein 1	1.788	1.773	1.201	1.222	1.798		1.5564	2.94119
PASK	PASK_HUMAN		PAS domain-containing serine/threonine-protein kinase	2.098	2.244	1.488	1.012	0.9325		1.5549	2.93813
ANGPT2	ANGP2_HUMAN		Angiopoietin-2	1.494	1.221	1.934	0.188	2.929		1.5532	2.93467
IL1R2	IL1R2_HUMAN		Interleukin-1 receptor type II	2.512	1.42	1.384	0.8459	1.574		1.54718	2.92245
SEPT1	SEPT1_HUMAN		Septin-1	1.872	2.27	1.222	1.093	1.244		1.5402	2.90835
PTPRJ	PTPRJ_HUMAN		Receptor-type tyrosine-protein phosphatase eta	2.405	1.913	1.737	0.8641	0.7745		1.53872	2.90537
C5orf20	DCNP1_HUMAN		Dendritic cell nuclear protein 1	2.004	2.554	1.717	0.5696	0.819		1.53272	2.89331
TIFAB	TIFAB_HUMAN		TRAF-interacting protein with FHA domain-containing protein B	2.004	2.554	1.717	0.5696	0.819		1.53272	2.89331
PECAM1	PECA1_HUMAN		Platelet endothelial cell adhesion molecule	1.411	1.363	1.219	0.6215	3.038		1.5305	2.88886
MFNG	MFNG_HUMAN		Beta-1,3-N-acetylglucosaminyltransferase manic fringe	1.391	1.607	1.596	0.4501	2.592		1.52722	2.8823
NFATC1	NFAC1_HUMAN		Nuclear factor of activated T-cells, cytoplasmic 1	2.346	1.693	1.47	0.4282	1.69		1.52544	2.87874
ANKRD44	ANR44_HUMAN		Ankyrin repeat domain-containing protein 44	2.153	2.196	1.598	0.9959	0.6798		1.52454	2.87695
GVIN1	GVIN1_HUMAN		Interferon-induced very large GTPase 1	1.705	2.636	0.4168	1.749	1.094		1.52016	2.86823
CD83	CD83_HUMAN		CD83 antigen	2.636	2.218	1.779	0.5321	0.4338		1.51978	2.86747
SULT1C2	ST1C2_HUMAN		Sulfotransferase 1C2	1.764	1.95	1.514	0.5857	1.776		1.51794	2.86382
AEN	I20L1_HUMAN		Interferon-stimulated 20 kDa exonuclease-like 1	1.599	1.596	1.829	1.045	1.508		1.5154	2.85878
FCGR2A	FCG2A_HUMAN		Low affinity immunoglobulin gamma Fc region receptor II-a	1.542	1.409	1.508	0.9307	2.184		1.51474	2.85747
LOC647190				1.988	2.05	1.429	0.7665	1.339		1.5145	2.857
GEN1	GEN_HUMAN		Flap endonuclease GEN homolog 1	2.391	2.189	1.151	1.214	0.6168		1.51236	2.85276
WIPF1	WIPF1_HUMAN		WAS/WASL-interacting protein family member 1	2.286	1.755	1.553	0.8216	1.145		1.51212	2.85229
ARHGAP25	RHG25_HUMAN		Rho GTPase-activating protein 25	2.464	1.835	1.556	1	0.7041		1.51182	2.8517
ARL11	ARL11_HUMAN		ADP-ribosylation factor-like protein 11	2.55	1.639	1.359	1.403	0.5937		1.50894	2.84601
C6orf173	CUG2_HUMAN		Cancer-up-regulated gene 2 protein	1.805	1.5	1.679	0.2327	2.327		1.50874	2.84561
PRKCB	KPCB_HUMAN		Protein kinase C beta type	2.334	2.226	1.524	0.7509	0.6978		1.50654	2.84128
CMAH	CMAH_HUMAN		Cytidine monophosphate-N-acetylneuraminic acid hydroxylase-like protein	1.188	2.248	1.647	0.08941	2.359		1.50628	2.84077
PSTPIP1	PPIP1_HUMAN		Proline-serine-threonine phosphatase-interacting protein 1	2.003	2.004	0.9859	1.066	1.46		1.50378	2.83585
MS4A14	M4A14_HUMAN		Membrane-spanning 4-domains subfamily A member 14	2.053	1.028	2.131	0.7473	1.543		1.50046	2.82933
IL16	IL16_HUMAN		Interleukin-16	2.138	2.168	1.951	0.5119	0.7325		1.50028	2.82898
IL18BP	I18BP_HUMAN		Interleukin-18-binding protein	2.12	1.129	2.028	0.5549	1.656		1.49758	2.82369
BANK1	BANK1_HUMAN		B-cell scaffold protein with ankyrin repeats	2.961	1.886	1.439	1.148	0.04525		1.49585	2.8203
EZH2	EZH2_HUMAN		Polycomb protein EZH2	2.038	2.394	1.539	0.8148	0.6791		1.49298	2.8147
MS4A7	MS4A7_HUMAN		Membrane-spanning 4-domains subfamily A member 7	2.116	1.85	1.294	0.4109	1.789		1.49198	2.81275
ALOX5AP	AL5AP_HUMAN		Arachidonate 5-lipoxygenase-activating protein	2.031	2.15	1.607	0.8317	0.8214		1.48822	2.80543
C12orf5	CL005_HUMAN		Uncharacterized protein C12orf5	1.956	1.436	1.479	1.685	0.8842		1.48804	2.80508
CCNE2	CCNE2_HUMAN		G1/S-specific cyclin-E2	2.085	1.751	2.132	0.7968	0.6582		1.4846	2.7984
DOCK11	DOC11_HUMAN		Dedicator of cytokinesis protein 11	1.896	1.811	1.297	0.9045	1.511		1.4839	2.79704
SEC14L1	S14L1_HUMAN		SEC14-like protein 1	1.211	2.012	2.106	0.7478	1.342		1.48376	2.79677
PVRIG	PVRIG_HUMAN		Transmembrane protein PVRIG	2.233	1.897	1.335	0.684	1.244		1.4786	2.78678
BHLHB5	BHLH5_HUMAN		Class B basic helix-loop-helix protein 5	2.172	0.6711	1.494	1.748	1.302		1.47742	2.7845
PIK3R5	PI3R5_HUMAN		Phosphoinositide 3-kinase regulatory subunit 5	1.938	2.073	1.868	0.1825	1.321		1.4765	2.78273
CD14	CD14_HUMAN		Monocyte differentiation antigen CD14	1.747	1.502	1.477	0.8002	1.852		1.47564	2.78107
UGT8	CGT_HUMAN		2-hydroxyacylsphingosine 1-beta-galactosyltransferase	2.496	1.216	2.058	1.043	0.5483		1.47226	2.77456
PTPN7	PTN7_HUMAN		Tyrosine-protein phosphatase non-receptor type 7	2.197	2.344	1.638	-0.008457	1.187		1.47151	2.77312
FYN	FYN_HUMAN		Proto-oncogene tyrosine-protein kinase Fyn	1.719	1.863	1.198	0.8478	1.726		1.47076	2.77168
SLC46A3	S46A3_HUMAN		Solute carrier family 46 member 3	1.543	1.648	1.242	0.5487	2.355		1.46734	2.76512
C7orf44	CG044_HUMAN		Uncharacterized protein C7orf44	1.982	2.175	1.137	1.19	0.8496		1.46672	2.76393
GPR65	PSYR_HUMAN		Psychosine receptor	2.186	2.016	1.41	1.281	0.4384		1.46628	2.76309
RAB27A	RB27A_HUMAN		Ras-related protein Rab-27A	1.457	1.821	1.771	0.7071	1.574		1.46602	2.76259
SP110	SP110_HUMAN		Sp110 nuclear body protein	2.036	1.773	1.449	1.001	1.048		1.4614	2.75375
FMNL1	FMNL_HUMAN		Formin-like protein 1	1.636	1.801	1.709	0.6311	1.524		1.46022	2.7515
OBFC2A	OFC2A_HUMAN		Oligonucleotide/oligosaccharide-binding fold-containing protein 2A	1.943	2.034	1.312	1.387	0.612		1.4576	2.74651
CST7	CYTF_HUMAN		Cystatin-F	2.159	2.01	0.6861	0.6049	1.828		1.4576	2.74651
HCLS1	HCLS1_HUMAN		Hematopoietic lineage cell-specific protein	1.906	1.948	1.569	0.5703	1.274		1.45346	2.73864
SPOCK2	TICN2_HUMAN		Testican-2	1.443	1.971	1.714	0.7259	1.408		1.45238	2.73659
DENND1C	DEN1C_HUMAN		DENN domain-containing protein 1C	1.62	1.988	1.883	0.5455	1.209		1.4491	2.73038
TNFRSF1B	TNR1B_HUMAN		Tumor necrosis factor receptor superfamily member 1B	1.948	1.471	1.287	0.4962	2.034		1.44724	2.72686
CTHRC1	CTHR1_HUMAN		Collagen triple helix repeat-containing protein 1	1.4	1.203	1.168	0.9004	2.545		1.44328	2.71938
HAVCR2	TIMD3_HUMAN		Hepatitis A virus cellular receptor 2	2.247	2.233	1.677	-0.2585	1.317		1.4431	2.71904
GBP1	GBP1_HUMAN		Interferon-induced guanylate-binding protein 1	1.656	2.172	2.329	0.1877	0.8527		1.43948	2.71223
AP1S2	AP1S2_HUMAN		AP-1 complex subunit sigma-2	1.557	1.561	1.188	1.123	1.751		1.436	2.7057
UBASH3A	UBS3A_HUMAN		Ubiquitin associated and SH3 domain-containing protein A	1.781	1.694	1.379	1.171	1.148		1.4346	2.70307
B2M	B2MG_HUMAN		Beta-2-microglobulin	1.839	2.25	1.439	1.324	0.3129		1.43298	2.70004
ITGA4	ITA4_HUMAN		Integrin alpha-4	1.832	2.22	1.654	0.7417	0.7142		1.43238	2.69892
TXLNB	TXLNB_HUMAN		Beta-taxilin	1.689	1.593	1.321	1.073	1.481		1.4314	2.69708
HIST1H1C	H12_HUMAN		Histone H1.2	1.76	1.869	1.651	1.408	0.4627		1.43014	2.69473
ITGAL	ITAL_HUMAN		Integrin alpha-L	1.923	2.093	1.499	0.5725	1.063		1.4301	2.69465
GIMAP5	GIMA5_HUMAN		GTPase IMAP family member 5	1.471	1.457	1.666	0.5455	1.979		1.4237	2.68273
SFMBT2	SMBT2_HUMAN		Scm-like with four MBT domains protein 2	1.487	1.865	1.371	0.8437	1.542		1.42174	2.67908
SPCS3	SPCS3_HUMAN		Signal peptidase complex subunit 3	1.021	2.031	2.313	0.3476	1.395		1.42152	2.67868
C6orf190	CF190_HUMAN		Uncharacterized protein C6orf190	1.782	2.018	1.347	1.287	0.6622		1.41924	2.67445
RHOF	RHOF_HUMAN		Rho-related GTP-binding protein RhoF	1.687	2.12	1.475	0.9298	0.8705		1.41646	2.6693
BTN2A2	BT2A2_HUMAN		Butyrophilin subfamily 2 member A2	1.793	1.74	1.872	0.5864	1.085		1.41528	2.66711
VAMP1	VAMP1_HUMAN		Vesicle-associated membrane protein 1	1.847	1.569	1.603	0.9769	1.075		1.41418	2.66508
LYL1	LYL1_HUMAN		Protein lyl-1	1.877	1.747	0.7178	0.7694	1.949		1.41204	2.66113
CCL5	CCL5_HUMAN		C-C motif chemokine 5	1.743	1.648	1.585	0.4109	1.662		1.40978	2.65697
FOLR2	FOLR2_HUMAN		Folate receptor beta	1.595	1.581	1.089	0.9529	1.828		1.40918	2.65586
PDK1	PDK1_HUMAN		[Pyruvate dehydrogenase [lipoamide]] kinase isozyme 1, mitochondrial	0.9339	2.215	2.279	0.6973	0.9164		1.40832	2.65428
SLC2A14	GTR14_HUMAN		Solute carrier family 2, facilitated glucose transporter member 14	1.355	1.322	1.587	1.318	1.459		1.4082	2.65406
CLEC4A	CLC4A_HUMAN		C-type lectin domain family 4 member A	2.035	1.861	1.493	0.6903	0.9414		1.40414	2.6466
PVT1				1.478	2.13	1.52	1.008	0.8808		1.40336	2.64517
RNASE6	RNAS6_HUMAN		Ribonuclease K6	2.488	1.898	1.323	0.5347	0.7726		1.40326	2.64499
MYO1F	MYO1F_HUMAN		Myosin-If	1.799	2.181	1.142	0.8124	1.078		1.40248	2.64356
MS4A4A	M4A4A_HUMAN		Membrane-spanning 4-domains subfamily A member 4A	1.906	1.728	1.117	0.8713	1.378		1.40006	2.63913
TNFAIP3	TNAP3_HUMAN		Tumor necrosis factor, alpha-induced protein 3	1.895	2.02	1.791	0.4809	0.801		1.39758	2.63459
SLC16A6	MOT7_HUMAN		Monocarboxylate transporter 7	1.648	1.929	1.267	1.021	1.107		1.3944	2.62879
MBNL1	MBNL1_HUMAN		Muscleblind-like protein 1	1.91	2.145	1.162	0.6641	1.072		1.39062	2.62191
CARD8	CARD8_HUMAN		Caspase recruitment domain-containing protein 8	1.419	1.551	1.602	0.8386	1.542		1.39052	2.62173
VSIG4	VSIG4_HUMAN		V-set and immunoglobulin domain-containing protein 4	1.457	1.564	1.204	1.13	1.591		1.3892	2.61933
HPSE	HPSE_HUMAN		Heparanase	1.835	1.631	1.463	0.578	1.438		1.389	2.61897
TXNDC5	TXND5_HUMAN		Thioredoxin domain-containing protein 5	0.8855	2.015	2.235	0.6965	1.112		1.3888	2.61861
LPXN	LPXN_HUMAN		Leupaxin	1.894	1.927	1.762	0.8004	0.5406		1.3848	2.61136
LINGO1	LRRN6A		leucine rich repeat neuronal 6A	1.559	0.7264	1.209	1.44	1.975		1.38188	2.60608
LGALS9	LEG9_HUMAN		Galectin-9	2.007	1.823	1.664	0.3	1.105		1.3798	2.60232
LOC653888	LOC653888		similar to Actin-related protein 2/3 complex subunit 1B (ARP2/3 complex 41 kDa subunit) (p41-ARC)	1.876	1.612	1.57	0.5227	1.315		1.37914	2.60113
STAG3	STAG3_HUMAN		Cohesin subunit SA-3	2.069	1.51	1.446	0.9048	0.9638		1.37872	2.60038
ZNF101	ZN101_HUMAN		Zinc finger protein 101	1.982	1.939	1.67	0.6477	0.6548		1.3787	2.60034
SAMD9L	SAM9L_HUMAN		Sterile alpha motif domain-containing protein 9-like	1.775	1.878	2.045	0.4792	0.7147		1.37838	2.59976
RASSF2	RASF2_HUMAN		Ras association domain-containing protein 2	1.825	1.698	1.109	1.019	1.236		1.3774	2.598
EVL	EVL_HUMAN		Ena/VASP-like protein	1.432	2.015	1.076	0.5645	1.793		1.3761	2.59566
ZNF831	ZN831_HUMAN		Zinc finger protein 831	2.052	1.939	1.435	0.8514	0.6016		1.3758	2.59512
SH2B3	SH2B3_HUMAN		SH2B adapter protein 3	1.748	1.469	1.164	0.4924	2.004		1.37548	2.59454
HLA-B	1B55_HUMAN		HLA class I histocompatibility antigen, B-55 alpha chain	2.037	1.927	2.118	0.269	0.5187		1.37394	2.59177
MICA	MICA_HUMAN		MHC class I polypeptide-related sequence A	2.037	1.927	2.118	0.269	0.5187		1.37394	2.59177
MICB	MICB_HUMAN		MHC class I polypeptide-related sequence B	2.037	1.927	2.118	0.269	0.5187		1.37394	2.59177
XXbac-BPG181B23.1				2.037	1.927	2.118	0.269	0.5187		1.37394	2.59177
MYO5A	MYO5A_HUMAN		Myosin-Va	1.582	1.7	1.416	0.8504	1.318		1.37328	2.59059
MPHOSPH9	MPP9_HUMAN		M-phase phosphoprotein 9	1.812	1.665	1.51	0.9531	0.9217		1.37236	2.58894
LAP3	AMPL_HUMAN		Cytosol aminopeptidase	1.529	1.563	1.701		0.6721		1.36627	2.57804
SLC1A4	SATT_HUMAN		Neutral amino acid transporter A	1.072	1.92	2.095	0.5744	1.167		1.36568	2.57698
GNG2	GBG2_HUMAN		Guanine nucleotide-binding protein G(I)/G(S)/G(O) subunit gamma-2	1.703	1.389	0.8751	0.98	1.871		1.36362	2.5733
GPSM3	GPSM3_HUMAN		G-protein-signaling modulator 3	1.722	1.832	1.321	0.3628	1.58		1.36356	2.57319
HLA-F	HLAF_HUMAN		HLA class I histocompatibility antigen, alpha chain F	1.757	2.077	1.611	0.3342	1.028		1.36144	2.56942
PPAPDC1B	PPC1B_HUMAN		Phosphatidic acid phosphatase type 2 domain-containing protein 1B	1.023	2.099	1.974	0.6117	1.096		1.36074	2.56817
ISG15	UCRP_HUMAN		Interferon-induced 17 kDa protein	1.66	2.115	1.486	0.4465	1.09		1.3595	2.56596
MGC39372				1.085	1.958	1.389	1.412	0.9272		1.35424	2.55662
SEC11C	SC11C_HUMAN		Signal peptidase complex catalytic subunit SEC11C	1.071	1.942	2.305	0.4489	0.9998		1.35334	2.55503
RP5-1022P6.2	GDE5_HUMAN		Putative glycerophosphodiester phosphodiesterase 5	1.743	1.927	1.546	0.3174	1.233		1.35328	2.55492
DENND5B	RA61L_HUMAN		RAB6IP1-like protein	1.074	1.637	1.942	0.6251	1.484		1.35242	2.5534
MIRN21				1.22	2.105	1.507	0.3426	1.585		1.35192	2.55252
CTSS	CATS_HUMAN		Cathepsin S	1.925	1.539	1.868	0.8805	0.5139		1.34528	2.5408
CTSC	CATC_HUMAN		Dipeptidyl-peptidase 1	1.769	1.56	1.413	0.5876	1.392		1.34432	2.5391
NRCAM	NRCAM_HUMAN		Neuronal cell adhesion molecule	0.7187	1.58	0.657	1.848	1.917		1.34414	2.53879
CD3G	CD3G_HUMAN		T-cell surface glycoprotein CD3 gamma chain	1.271	2.409	1.38	1.479	0.1686		1.34152	2.53418
RFTN1	RFTN1_HUMAN		Raftlin	1.649	1.603	1.022	0.3727	2.06		1.34134	2.53387
WDFY4	CJ064_HUMAN		Uncharacterized protein C10orf64	1.914	1.902	1.312	0.854	0.724		1.3412	2.53362
FGR	FGR_HUMAN		Proto-oncogene tyrosine-protein kinase FGR	1.962	1.439	0.9511	0.8108	1.538		1.34018	2.53183
LRRC8C	LRC8C_HUMAN		Leucine-rich repeat-containing protein 8C	1.498	1.653	1.324	0.6511	1.574		1.34002	2.53155
LIME1	LIME1_HUMAN		Lck-interacting transmembrane adapter 1	0.6886	2.01	1.461	0.993	1.547		1.33992	2.53137
KIAA1618	ALO17_HUMAN		Protein ALO17	1.933	2.113	1.655	0.3789	0.6129		1.33856	2.52899
MS4A6A	M4A6A_HUMAN		Membrane-spanning 4-domains subfamily A member 6A	1.854	1.868	1.316	0.6066	1.04		1.33692	2.52611
EXOC6	EXOC6_HUMAN		Exocyst complex component 6	1.074	1.47	1.1	0.9959	2.037		1.33538	2.52342
VAV1	VAV_HUMAN		Proto-oncogene vav	2.106	1.463	1.591	0.7379	0.7738		1.33434	2.5216
P2RY13	P2Y13_HUMAN		P2Y purinoceptor 13	1.417	1.72	1.812	0.9803	0.7406		1.33398	2.52097
ADPRH	ADPRH_HUMAN		[Protein ADP-ribosylarginine] hydrolase	2.041	1.063	1.428	0.2796	1.833		1.32892	2.51215
GALNT10	GLT10_HUMAN		Polypeptide N-acetylgalactosaminyltransferase 10	1.545	1.328	0.9592	0.7035	2.106		1.32834	2.51114
VASH1	VASH1_HUMAN		Vasohibin-1	1.267	1.306	1.086	1.044	1.906		1.3218	2.49978
SESN3	SESN3_HUMAN		Sestrin-3	1.731	1.38	0.9063	0.8353	1.745		1.31952	2.49583
CD247	CD3Z_HUMAN		T-cell surface glycoprotein CD3 zeta chain	2.053	1.782	1.568	0.6338	0.56		1.31936	2.49555
C21orf7	TAK1L_HUMAN		TAK1-like protein	1.614	0.6858	1.353	0.5491	2.393		1.31898	2.4949
GTSE1	GTSE1_HUMAN		G2 and S phase-expressed protein 1	0.8649	1.783	2.084	0.5345	1.326		1.31848	2.49403
BMP2K	BMP2K_HUMAN		BMP-2-inducible protein kinase	1.985	1.82	0.8907	0.7533	1.125		1.3148	2.48768
PRRX1	PRRX1_HUMAN		Paired mesoderm homeobox protein 1	1.535	1.057	1.125	0.6819	2.15		1.30978	2.47904
LAT2	NTAL_HUMAN		Linker for activation of T-cells family member 2	1.944	1.535	1.758	1.191	0.12		1.3096	2.47873
NFKBIZ	IKBZ_HUMAN		NF-kappa-B inhibitor zeta	1.092	1.7	1.163	0.7879	1.788		1.30618	2.47286
FAM65C	FA65C_HUMAN		Protein FAM65C	1.291	1.234	0.4803	1.129	2.386		1.30406	2.46923
CD300A	CLM8_HUMAN		CMRF35-like molecule 8	1.393	2.014	1.252	0.7506	1.095		1.30092	2.46386
HLA-DPA1	HA2Q_HUMAN		HLA class II histocompatibility antigen, DP alpha chain	1.944	1.738	1.745	-0.1946	1.268		1.30008	2.46243
MX2	MX2_HUMAN		Interferon-induced GTP-binding protein Mx2	1.558	1.57	1.62	0.5378	1.213		1.29976	2.46188
CREB3L2	CR3L2_HUMAN		cAMP-responsive element-binding protein 3-like protein 2	1.227	1.814	1.978	0.4369	1.04		1.29918	2.46089
SLC15A3	S15A3_HUMAN		Solute carrier family 15 member 3	1.878	1.309	1.393	0.06584	1.849		1.29897	2.46053
ELMO1	ELMO1_HUMAN		Engulfment and cell motility protein 1	1.7	1.378	1.428	0.3989	1.579		1.29678	2.4568
JMJD2C	JHD3C_HUMAN		JmjC domain-containing histone demethylation protein 3C	1.714	1.396	1.357	0.9884	1.026		1.29628	2.45595
PTAFR	PTAFR_HUMAN		Platelet-activating factor receptor	1.801	1.036	1.303	0.5953	1.744		1.29586	2.45523
APOL3	APOL3_HUMAN		Apolipoprotein-L3	1.701	1.645	1.507	0.791	0.8342		1.29564	2.45486
DOK2	DOK2_HUMAN		Docking protein 2	1.519	1.561	1.56	0.5006	1.337		1.29552	2.45465
HELB	HELB_HUMAN		DNA helicase B	1.21	1.502	1.678	1.175	0.8897		1.29094	2.44687
SLC7A6	YLAT2_HUMAN		Y+L amino acid transporter 2	1.755	1.599	1.368	0.5061	1.208		1.28722	2.44057
TRPV6	TRPV6_HUMAN		Transient receptor potential cation channel subfamily V member 6	1.755	1.599	1.368	0.5061	1.208		1.28722	2.44057
ALG13	ALG13_HUMAN		UDP-N-acetylglucosamine transferase subunit ALG13 homolog	1.499	1.326	1.45	1.587	0.5728		1.28696	2.44013
LMNB1	LMNB1_HUMAN		Lamin-B1	1.905	2.068	1.533	0.8836	0.03659		1.28524	2.43722
CCR5	CCR5_HUMAN		C-C chemokine receptor type 5	1.717	1.312	1.264	0.5249	1.607		1.28498	2.43679
LOC727797	LOC727797		similar to C-C chemokine receptor type 5 (C-C CKR-5) (CC-CKR-5) (CCR-5) (CCR5) (HIV-1 fusion coreceptor) (CHEMR13) (CD195 antigen)	1.717	1.312	1.264	0.5249	1.607		1.28498	2.43679
IL6	IL6_HUMAN		Interleukin-6	0.963	1.091	1.763	0.5907	2.012		1.28394	2.43503
LOC100130070				1.311	1.642	1.089	0.6802	1.688		1.28204	2.43183
LOC100130775				1.311	1.642	1.089	0.6802	1.688		1.28204	2.43183
LOC100131787				1.311	1.642	1.089	0.6802	1.688		1.28204	2.43183
LOC100131905				1.311	1.642	1.089	0.6802	1.688		1.28204	2.43183
LOC100132291				1.311	1.642	1.089	0.6802	1.688		1.28204	2.43183
LOC100132488				1.311	1.642	1.089	0.6802	1.688		1.28204	2.43183
RPS27	RS27_HUMAN		40S ribosomal protein S27	1.311	1.642	1.089	0.6802	1.688		1.28204	2.43183
SYT11	SYT11_HUMAN		Synaptotagmin-11	1.654	1.007	1.237	0.5314	1.98		1.28188	2.43156
SEC24D	SC24D_HUMAN		Protein transport protein Sec24D	1.037	1.52	1.587	0.7078	1.556		1.28156	2.43102
C11orf21	CK021_HUMAN		Uncharacterized protein C11orf21	1.099	2.202	1.536	0.8276	0.7293		1.27878	2.42634
PIP5K1B	PI51B_HUMAN		Phosphatidylinositol-4-phosphate 5-kinase type-1 beta	1.272	1.455	1.972	0.8879	0.7998		1.27734	2.42392
PCSK7	PCSK7_HUMAN		Proprotein convertase subtilisin/kexin type 7	1.43	1.939	1.274	0.9053	0.8315		1.27596	2.4216
KNTC1	KNTC1_HUMAN		Kinetochore-associated protein 1	1.841	1.503	1.729	0.5222	0.7832		1.27568	2.42113
HVCN1	HVCN1_HUMAN		Voltage-gated hydrogen channel 1	1.899	1.46	1.23	0.918	0.8486		1.27112	2.41349
PRKCQ	KPCT_HUMAN		Protein kinase C theta type	1.542	1.887	1.181	0.893	0.8399		1.26858	2.40924
STK4	STK4_HUMAN		Serine/threonine-protein kinase 4	1.628	1.901	1.363	0.9214	0.529		1.26848	2.40908
CD209	CD209_HUMAN		CD209 antigen	0.9295	1.278	1.605	0.2111	2.314		1.26752	2.40747
MRC1	MRC1_HUMAN		Macrophage mannose receptor 1	1.245	1.352	1.239	0.9343	1.547		1.26346	2.40071
MRC1L1	MRC1L_HUMAN		Macrophage mannose receptor 1-like protein 1	1.245	1.352	1.239	0.9343	1.547		1.26346	2.40071
CD1A	CD1A_HUMAN		T-cell surface glycoprotein CD1a	1.608	1.717	1.499	1.008	0.4781		1.26202	2.39831
LY86	LY86_HUMAN		Lymphocyte antigen 86	2.234	1.275	0.9984	0.8913	0.907		1.26114	2.39685
OSBPL3	OSBL3_HUMAN		Oxysterol-binding protein-related protein 3	1.066	1.983	1.73	0.6747	0.8505		1.26084	2.39635
AOAH	AOAH_HUMAN		Acyloxyacyl hydrolase	1.793	1.696	1.119	0.5939	1.093		1.25898	2.39326
BTN3A3	BT3A3_HUMAN		Butyrophilin subfamily 3 member A3	1.376	2.127	1.688	0.396	0.7017		1.25774	2.39121
PRKX	PRKX_HUMAN		Serine/threonine-protein kinase PRKX	1.49	1.661	1.063	0.9993	1.07		1.25666	2.38942
CD1D	CD1D_HUMAN		T-cell surface glycoprotein CD1d	1.815	1.831	1.091	-0.03298	1.573		1.2554	2.38734
ELOVL7	ELOV7_HUMAN		Elongation of very long chain fatty acids protein 7	1.148	0.9371	0.9508	1.053	2.182		1.25418	2.38532
CSF2RA	CSF2R_HUMAN		Granulocyte-macrophage colony-stimulating factor receptor subunit alpha	1.661	2.091	1.589	0.5441	0.3737		1.25176	2.38132
NFATC2	NFAC2_HUMAN		Nuclear factor of activated T-cells, cytoplasmic 2	1.95	1.393	1.134	0.7112	1.065		1.25064	2.37947
ATHL1	ATHL1_HUMAN		Acid trehalase-like protein 1	1.731	1.369	1.197	0.6177	1.335		1.24994	2.37832
STX11	STX11_HUMAN		Syntaxin-11	1.071	1.889	1.396	0.6323	1.247		1.24706	2.37357
MCL1	MCL1_HUMAN		Induced myeloid leukemia cell differentiation protein Mcl-1	1.424	1.447	1.589	0.6165	1.155		1.2463	2.37232
ADAP2	CENA2_HUMAN		Centaurin-alpha-2	1.569	1.316	1.134	1.007	1.205		1.2462	2.37216
APBB1IP	AB1IP_HUMAN		Amyloid beta A4 precursor protein-binding family B member 1-interacting protein	1.708	1.881	1.129	0.6812	0.8282		1.24548	2.37097
SAMD9	SAMD9_HUMAN		Sterile alpha motif domain-containing protein 9	1.43	1.655	1.491	1.27	0.3797		1.24514	2.37042
PHLDA1	PHLA1_HUMAN		Pleckstrin homology-like domain family A member 1	0.7365	1.064	0.3877	1.511	2.521		1.24404	2.36861
XRRA1	XRRA1_HUMAN		X-ray radiation resistance-associated protein 1	1.079	1.941	0.8068	1.542	0.8423		1.24222	2.36562
CYTH1	CYH1_HUMAN		Cytohesin-1	1.814	1.586	1.087	0.6355	1.075		1.2395	2.36117
BACH2	BACH2_HUMAN		Transcription regulator protein BACH2	2.049	1.92	1.003	0.7761	0.4485		1.23932	2.36087
TYROBP	TYOBP_HUMAN		TYRO protein tyrosine kinase-binding protein	1.995	1.486	1.292	0.4544	0.9664		1.23876	2.35996
HIST2H2AA3	H2A2A_HUMAN		Histone H2A type 2-A	1.467	1.911	1.42	1.016	0.3795		1.2387	2.35986
HIST2H2AA4	HIST2H2AA4		histone 2, H2aa4	1.467	1.911	1.42	1.016	0.3795		1.2387	2.35986
PRF1	PERF_HUMAN		Perforin-1	1.264	1.688	1.209	0.6105	1.411		1.2365	2.35626
ABP1	ABP1_HUMAN		Amiloride-sensitive amine oxidase [copper-containing]	1.907	1.159	1.277	0.7179	1.117		1.23558	2.35476
CAMK4	KCC4_HUMAN		Calcium/calmodulin-dependent protein kinase type IV	1.39	1.549	1.454	1.265	0.5187		1.23534	2.35437
HLA-DRA	2DRA_HUMAN		HLA class II histocompatibility antigen, DR alpha chain	1.748	1.607	1.754	-0.1972	1.235		1.22936	2.34463
XBP1	XBP1_HUMAN		X-box-binding protein 1	0.8706	1.848	1.89	0.4494	1.087		1.229	2.34404
PPP2R5C	2A5G_HUMAN		Serine/threonine-protein phosphatase 2A 56 kDa regulatory subunit gamma isoform	1.89	1.738	1.218	0.8942	0.3963		1.2273	2.34128
LAT	LAT_HUMAN		Linker for activation of T-cells family member 1	1.671	1.755	0.7967	0.8237	1.09		1.22728	2.34125
SPNS1	SPNS1_HUMAN		Protein spinster homolog 1	1.671	1.755	0.7967	0.8237	1.09		1.22728	2.34125
C10orf128	CJ128_HUMAN		Putative uncharacterized protein C10orf128	1.476	1.27	0.79	0.5487	2.05		1.22694	2.3407
PHF19	PHF19_HUMAN		PHD finger protein 19	1.183	1.357	1.418	0.6893	1.457		1.22086	2.33086
LOC100129673				1.612	0.9325	1.267	1.045	1.233		1.2179	2.32608
C6orf129	CF129_HUMAN		Transmembrane and coiled-coil domain-containing protein C6orf129	1.324	1.509	1.264	0.6636	1.326		1.21732	2.32514
PRKXP1				1.711	1.936	1.153	1.055	0.2294		1.21688	2.32443
C8orf38	CH038_HUMAN		UPF0551 protein C8orf38	1.229	1.728	1.474	1.394	0.2568		1.21636	2.3236
IQGAP2	IQGA2_HUMAN		Ras GTPase-activating-like protein IQGAP2	1.334	1.569	1.499	0.5525	1.124		1.2157	2.32253
C11orf17	BCA3_HUMAN		Proline-rich protein BCA3	1.81	1.554	0.9662	0.9846	0.7536		1.21368	2.31928
NUAK2	NUAK2_HUMAN		NUAK family SNF1-like kinase 2	1.81	1.554	0.9662	0.9846	0.7536		1.21368	2.31928
BLM	BLM_HUMAN		Bloom syndrome protein	1.423	1.511	1.277	0.8608	0.9905		1.21246	2.31732
STK10	STK10_HUMAN		Serine/threonine-protein kinase 10	1.606	1.546	0.8522	0.8894	1.163		1.21132	2.31549
EWSR1	EWS_HUMAN		RNA-binding protein EWS	1.082	1.008	1.555	0.5746	1.834		1.21072	2.31453
NKG7	NKG7_HUMAN		Protein NKG7	1.527	1.609	0.8409	0.3803	1.67		1.20544	2.30608
ARF1	ARF1_HUMAN		ADP-ribosylation factor 1	1.263	1.714	1.282	0.6641	1.091		1.20282	2.30189
ASPHD2	ASPH2_HUMAN		Aspartate beta-hydroxylase domain-containing protein 2	1.52	1.711	1.643	0.8098	0.3292		1.2026	2.30154
GNG7	GBG7_HUMAN		Guanine nucleotide-binding protein G(I)/G(S)/G(O) subunit gamma-7	1.172	1.857	1.87	0.9387	0.1681		1.20116	2.29924
TRIB1	TRIB1_HUMAN		Tribbles homolog 1	0.8593	1.476	1.45	0.3847	1.834		1.2008	2.29867
WIPI1	WIPI1_HUMAN		WD repeat domain phosphoinositide-interacting protein 1	1.047	1.237	1.484	0.7812	1.432		1.19624	2.29142
GUCY1B3	GCYB1_HUMAN		Guanylate cyclase soluble subunit beta-1	1.528	0.6781	1.006	0.602	2.164		1.19562	2.29043
DDEF1IT1				0.772	1.894	0.5849	0.7432	1.984		1.19562	2.29043
KLHL5	KLHL5_HUMAN		Kelch-like protein 5	1.53	1.356	1.445	0.3181	1.325		1.19482	2.28916
TRAPPC10	TPC10_HUMAN		Trafficking protein particle complex subunit 10	1.437	1.646	1.133	0.8932	0.8483		1.1915	2.2839
PARP9	PARP9_HUMAN		Poly [ADP-ribose] polymerase 9	1.132	1.583	1.683	0.3308	1.227		1.19116	2.28336
EPS15	EP15_HUMAN		Epidermal growth factor receptor substrate 15	1.564	1.274	1.197	0.9654	0.9537		1.19082	2.28282
ICAM2	ICAM2_HUMAN		Intercellular adhesion molecule 2	1.13	1.404	1.031	0.1113	2.265		1.18826	2.27878
TLR2	TLR2_HUMAN		Toll-like receptor 2	2.083	1.847	1.304	0.4253	0.2751		1.18688	2.2766
LRCH4	LRCH4_HUMAN		Leucine-rich repeat and calponin homology domain-containing protein 4	1.357	1.45	1.578	0.924	0.6252		1.18684	2.27654
HCST	HCST_HUMAN		Hematopoietic cell signal transducer	1.718	1.41	1.393	0.1437	1.26		1.18494	2.27354
PARP14	PAR14_HUMAN		Poly [ADP-ribose] polymerase 14	1.665	1.352	1.36	0.6179	0.9178		1.18254	2.26976
DENND3	DEND3_HUMAN		DENN domain-containing protein 3	1.193	1.313	1.325	0.7374	1.342		1.18208	2.26904
LOC440836	LOC440836		similar to MGC52679 protein	1.13	1.55	1.349	0.5749	1.286		1.17798	2.2626
TUBB2B	TBB2B_HUMAN		Tubulin beta-2B chain	0.4424	1.378	1.066	1.294	1.705		1.17708	2.26119
HLA-G	HLAG_HUMAN		HLA class I histocompatibility antigen, alpha chain G	1.282	1.628	1.216	0.4578	1.297		1.17616	2.25975
HLA-DQB2	HB2X_HUMAN		HLA class II histocompatibility antigen, DX beta chain	1.716	1.636	1.476	-0.2371	1.283		1.17478	2.25758
HLA-DRB2	2B1E_HUMAN		HLA class II histocompatibility antigen, DRB1-15 beta chain	1.716	1.636	1.476	-0.2371	1.283		1.17478	2.25758
LOC100133484				1.716	1.636	1.476	-0.2371	1.283		1.17478	2.25758
LOC100133583				1.716	1.636	1.476	-0.2371	1.283		1.17478	2.25758
LOC100133661				1.716	1.636	1.476	-0.2371	1.283		1.17478	2.25758
LOC100133811				1.716	1.636	1.476	-0.2371	1.283		1.17478	2.25758
RNASE2	RNAS2_HUMAN		Non-secretory ribonuclease	1.716	1.636	1.476	-0.2371	1.283		1.17478	2.25758
ZNF749	ZN749_HUMAN		Zinc finger protein 749	1.716	1.636	1.476	-0.2371	1.283		1.17478	2.25758
hCG_1998957	2B19_HUMAN		HLA class II histocompatibility antigen, DRB1-9 beta chain	1.716	1.636	1.476	-0.2371	1.283		1.17478	2.25758
HLA-DRB1	HB2B_HUMAN		HLA class II histocompatibility antigen, DR-1 beta chain	1.716	1.636	1.476	-0.2371	1.283		1.17478	2.25758
HLA-DRB3	2B31_HUMAN		HLA class II histocompatibility antigen, DRB3-1 beta chain	1.716	1.636	1.476	-0.2371	1.283		1.17478	2.25758
HLA-DRB4	HB2K_HUMAN		HLA class II histocompatibility antigen, DR-W53 beta chain	1.716	1.636	1.476	-0.2371	1.283		1.17478	2.25758
HLA-DRB5	2B51_HUMAN		HLA class II histocompatibility antigen, DRB5 beta chain	1.716	1.636	1.476	-0.2371	1.283		1.17478	2.25758
LOC730415	HB2C_HUMAN		HLA class II histocompatibility antigen, DR-1 beta chain	1.716	1.636	1.476	-0.2371	1.283		1.17478	2.25758
RAB33A	RB33A_HUMAN		Ras-related protein Rab-33A	1.052	2.014	1.538	0.4977	0.7673		1.1738	2.25605
SEPT7	SEPT7_HUMAN		Septin-7	1.251	1.582	0.2802	1.391	1.363		1.17344	2.25549
KLRG1	KLRG1_HUMAN		Killer cell lectin-like receptor subfamily G member 1	1.895	1.452	0.7758	0.3873	1.354		1.17282	2.25452
H2BFS	H2BFS_HUMAN		Histone H2B type F-S	1.245	1.774	1.371	0.9594	0.5091		1.1717	2.25277
HIST1H2BK	H2B1K_HUMAN		Histone H2B type 1-K	1.245	1.774	1.371	0.9594	0.5091		1.1717	2.25277
KLF12	KLF12_HUMAN		Krueppel-like factor 12	1.427	2.207	0.8198	0.2149	1.168		1.16734	2.24597
MAP3K8	M3K8_HUMAN		Mitogen-activated protein kinase kinase kinase 8	1.575	1.516	1.156	0.2046	1.385		1.16732	2.24594
CDKN2A	CD2A2_HUMAN		Cyclin-dependent kinase inhibitor 2A, isoform 4	1.086	1.67	0.7241	1.12	1.23		1.16602	2.24392
HIST1H2BH	H2B1H_HUMAN		Histone H2B type 1-H	1.399	1.739	0.9857	1.215	0.4889		1.16552	2.24314
SAMD3	SAMD3_HUMAN		Sterile alpha motif domain-containing protein 3	1.666	1.641	0.8094	0.04011	1.666		1.1645	2.24156
NAMPT	NAMPT_HUMAN		Nicotinamide phosphoribosyltransferase	0.5184	1.423	0.8883	1.016	1.967		1.16254	2.23851
TCF7	TCF7_HUMAN		Transcription factor 7	1.624	1.664	0.9234	0.9634	0.6257		1.1601	2.23473
CYBA	CY24A_HUMAN		Cytochrome b-245 light chain	1.472	1.428	1.867	0.5109	0.5165		1.15888	2.23284
SCO2	SCO2_HUMAN		SCO2 protein homolog, mitochondrial	1.111	1.504	1.544	0.137	1.48		1.1552	2.22715
ANKRD55	ANR55_HUMAN		Ankyrin repeat domain-containing protein 55	1.64	0.9053	1.127	0.3921	1.703		1.15348	2.2245
OAS2	OAS2_HUMAN		2'-5'-oligoadenylate synthetase 2	1.539	1.572	1.649	0.4227	0.5538		1.1473	2.21499
C13orf15	RGC32_HUMAN		Response gene to complement 32 protein	1.067	1.247	1.491	0.5616	1.362		1.14572	2.21257
STAB1	STAB1_HUMAN		Stabilin-1	0.6925	1.009	1.009	0.8281	2.188		1.14532	2.21195
FBXO6	FBX6_HUMAN		F-box only protein 6	1.601	1.23	2.093	0.2868	0.5045		1.14306	2.20849
CLEC1A	CLC1A_HUMAN		C-type lectin domain family 1 member A	0.81	0.9019	0.9734	0.5677	2.462		1.143	2.2084
EGFL6	EGFL6_HUMAN		EGF-like domain-containing protein 6	1.23	1.131	0.8304	0.8848	1.629		1.14104	2.2054
ECOP	ECOP		EGFR-coamplified and overexpressed protein	1.596	1.402	1.448	0.5992	0.6567		1.14038	2.20439
FGFR1OP2	FGOP2_HUMAN		FGFR1 oncogene partner 2	1.086	1.227	1.327	0.8071	1.254		1.14022	2.20415
LRRK1	LRRK1_HUMAN		Leucine-rich repeat serine/threonine-protein kinase 1	1.345	1.024	1.703	1.176	0.447		1.139	2.20228
OLFML2B	OLM2B_HUMAN		Olfactomedin-like protein 2B	0.8971	1.064	0.8311	0.8596	2.042		1.13876	2.20192
CD163L1	C163B_HUMAN		Scavenger receptor cysteine-rich type 1 protein M160	1.245	1.221	1.353	0.4496	1.412		1.13612	2.19789
FNBP1	FNBP1_HUMAN		Formin-binding protein 1	1.678	1.667	0.9972	0.4328	0.9051		1.13602	2.19774
HLX	HLX_HUMAN		H2.0-like homeobox protein	1.276	1.151	0.8679	0.4304	1.951		1.13526	2.19658
LEF1	LEF1_HUMAN		Lymphoid enhancer-binding factor 1	1.156	1.288	0.8837	0.8112	1.534		1.13458	2.19555
TNFRSF25	TNR25_HUMAN		Tumor necrosis factor receptor superfamily member 25	0.9791	1.662	1.308	0.6501	1.065		1.13284	2.1929
GLIPR1	GLIP1_HUMAN		Glioma pathogenesis-related protein 1	1.302	1.211	0.8575	0.8233	1.464		1.13156	2.19096
KIAA0922	T131L_HUMAN		Transmembrane protein 131-like	1.917	1.467	1.088	0.5641	0.6043		1.12808	2.18568
JAK1	JAK1_HUMAN		Tyrosine-protein kinase JAK1	1.522	1.781	1.065	0.6391	0.6331		1.12804	2.18562
GIMAP7	GIMA7_HUMAN		GTPase IMAP family member 7	1.329	1.262	0.6685	0.7706	1.581		1.12222	2.17682
LOC100128868				1.17	1.219	1.014	0.4607	1.746		1.12194	2.17639
KLRK1	NKG2D_HUMAN		NKG2-D type II integral membrane protein	0.9524	1.549	1.401	0.2556	1.441		1.1198	2.17317
FAS	TNR6_HUMAN		Tumor necrosis factor receptor superfamily member 6	1.29	1.402	1.319	0.8499	0.7228		1.11674	2.16856
F13A1	F13A_HUMAN		Coagulation factor XIII A chain	0.1175	1.13	1.288	1.185	1.843		1.1127	2.1625
LOC643733				1.431	1.556	1.374	0.4602	0.7255		1.10934	2.15747
NLRP1	NALP1_HUMAN		NACHT, LRR and PYD domains-containing protein 1	1.195	1.49	0.6873	0.8802	1.282		1.1069	2.15382
TLE3	TLE3_HUMAN		Transducin-like enhancer protein 3	1.204	0.9077	1.198	0.9298	1.293		1.1065	2.15323
DTNBP1	DTBP1_HUMAN		Dysbindin	0.792	1.735	1.191	0.8757	0.9376		1.10626	2.15287
SIRPA	SHPS1_HUMAN		Tyrosine-protein phosphatase non-receptor type substrate 1	1.275	0.7728	1.141	0.7444	1.581		1.10284	2.14777
CRLF1	CRLF1_HUMAN		Cytokine receptor-like factor 1	1.524	1.453	1.154	0.5232	0.8476		1.10036	2.14408
GIMAP1	GIMA1_HUMAN		GTPase IMAP family member 1	1.081	1.179	1.05	0.9387	1.252		1.10014	2.14375
GCNT1	GCNT1_HUMAN		Beta-1,3-galactosyl-O-glycosyl-glycoprotein beta-1,6-N-acetylglucosaminyltransferase	1.538	1.361	0.5486	1.085	0.9664		1.0998	2.14325
PSME2	PSME2_HUMAN		Proteasome activator complex subunit 2	1.496	1.43	1.945	0.3645	0.2417		1.09544	2.13678
TMEM176B	T176B_HUMAN		Transmembrane protein 176B	0.8408	1.198	0.9552	0.5638	1.918		1.09516	2.13637
LOC441108	YE002_HUMAN		Putative uncharacterized protein LOC441108	1.43	1.55	1.302	0.7653	0.4276		1.09498	2.1361
MARS	SYMC_HUMAN		Methionyl-tRNA synthetase, cytoplasmic	0.7086	1.526	1.234	0.7312	1.275		1.09496	2.13607
FAM49A	FA49A_HUMAN		Protein FAM49A	1.376	1.116	0.9148	0.8235	1.239		1.09386	2.13444
LTB4R	LT4R1_HUMAN		Leukotriene B4 receptor 1	1.303	1.299	0.6539	0.9521	1.256		1.0928	2.13288
HIVEP3	ZEP3_HUMAN		Transcription factor HIVEP3	1.481	1.19	0.9934	0.8747	0.9236		1.09254	2.13249
CSK	CSK_HUMAN		Tyrosine-protein kinase CSK	1.749	1.382	0.972	0.797	0.5574		1.09148	2.13093
SLC2A5	GTR5_HUMAN		Solute carrier family 2, facilitated glucose transporter member 5	1.647	1.295	1.388	0.3128	0.8089		1.09034	2.12924
ADORA2A	AA2AR_HUMAN		Adenosine receptor A2a	1.17	1.557	1.368	0.3207	1.033		1.08974	2.12836
DNAJB9	DNJB9_HUMAN		DnaJ homolog subfamily B member 9	0.6761	1.442	1.894	0.552	0.8796		1.08874	2.12688
NAAA	NAAA_HUMAN		N-acylethanolamine-hydrolyzing acid amidase	1.563	1.566	1.225	0.5566	0.5305		1.08822	2.12612
CTSZ	CATZ_HUMAN		Cathepsin Z	2.189	0.9075	1.242	0.2457	0.8515		1.08714	2.12452
SLC38A10	S38AA_HUMAN		Putative sodium-coupled neutral amino acid transporter 10	1.152	1.114	1.505	0.7901	0.8707		1.08636	2.12338
SLFN11	SLN11_HUMAN		Schlafen family member 11	1.248	1.151	1.166	0.3549	1.503		1.08458	2.12076
WAS	WASP_HUMAN		Wiskott-Aldrich syndrome protein	1.17	1.851	0.8833	0.6968	0.8149		1.0832	2.11873
BCL11B	BC11B_HUMAN		B-cell lymphoma/leukemia 11B	1.462	1.69	0.9737	0.9921	0.2936		1.08228	2.11738
PLCL2	PLCL2_HUMAN		Inactive phospholipase C-like protein 2	1.818	1.457	1.283	0.5804	0.2641		1.0805	2.11477
IL15RA	I15RA_HUMAN		Interleukin-15 receptor subunit alpha	1.082	0.9503	1.404	0.3779	1.582		1.07924	2.11292
CDC7	CDC7_HUMAN		Cell division cycle 7-related protein kinase	0.5621	1.077	1.297	0.8983	1.543		1.07548	2.10742
C16orf54	CP054_HUMAN		Transmembrane protein C16orf54	1.166	1.566	1.47	0.9269	0.2415		1.07408	2.10538
hCG_1644884	hCG_1644884		similar to chromosome 16 open reading frame 54	1.166	1.566	1.47	0.9269	0.2415		1.07408	2.10538
GIMAP8	GIMA8_HUMAN		GTPase IMAP family member 8	0.8733	0.818	1.029	0.716	1.933		1.07386	2.10506
ATM	ATM_HUMAN		Serine-protein kinase ATM	1.238	1.397	1.011	0.7528	0.9561		1.07098	2.10086
FLJ77644	FLJ77644		similar to transmembrane protein 106A	1.247	1.398	1.202	0.6408	0.8657		1.0707	2.10045
TMEM106A	T106A_HUMAN		Transmembrane protein 106A	1.247	1.398	1.202	0.6408	0.8657		1.0707	2.10045
TMC6	TMC6_HUMAN		Transmembrane channel-like protein 6	1.397	1.469	1.015	0.8129	0.6526		1.0693	2.09841
C1orf54	CA054_HUMAN		Uncharacterized protein C1orf54	1.413	1.384	0.7816	0.2185	1.517		1.06282	2.08901
RPS24	RS24_HUMAN		40S ribosomal protein S24	1.445	1.475	0.8571	0.7542	0.7815		1.06256	2.08863
CLIC2	CLIC2_HUMAN		Chloride intracellular channel protein 2	1.386	1.303	1.101	0.3486	1.168		1.06132	2.08684
NLRC4	NLRC4_HUMAN		NLR family CARD domain-containing protein 4	1.894	0.7317	0.9186	0.8879	0.8734		1.06112	2.08655
C17orf62	CQ062_HUMAN		Uncharacterized protein C17orf62	1.322	1.204	1.232	0.6141	0.9241		1.05924	2.08383
GUCY1A3	GCYA3_HUMAN		Guanylate cyclase soluble subunit alpha-3	1.108	0.3905	1.172	0.5338	2.09		1.05886	2.08328
NFKBIE	IKBE_HUMAN		NF-kappa-B inhibitor epsilon	1.863	0.9594	1.112	0.5155	0.8428		1.05854	2.08282
C11orf75	CK075_HUMAN		UPF0443 protein C11orf75	1.607	1.515	1.499	0.4554	0.2128		1.05784	2.08181
RGS18	RGS18_HUMAN		Regulator of G-protein signaling 18	1.475	1.902	0.5769	0.5968	0.7279		1.05572	2.07876
DIAPH3	DIAP3_HUMAN		Protein diaphanous homolog 3	0.9423	1.083	1.133	1.035	1.081		1.05486	2.07752
NFKBID	IKBD_HUMAN		NF-kappa-B inhibitor delta	1.53	1.133	1.086	0.5761	0.9467		1.05436	2.0768
C12orf35	CL035_HUMAN		Uncharacterized protein C12orf35	1.65	1.401	1.242	0.8002	0.1768		1.054	2.07628
LOC100131096				1.396	1.629	0.9419	0.9324	0.3658		1.05302	2.07487
CRELD2	CREL2_HUMAN		Cysteine-rich with EGF-like domain protein 2	0.8908	1.384	1.552	0.4277	1.01		1.0529	2.0747
DKFZp667E0512				1.173	1.601	0.9354	0.7619	0.782		1.05066	2.07148
TRIB2	TRIB2_HUMAN		Tribbles homolog 2	1.032	1.28	1.26	0.7203	0.9294		1.04434	2.06242
STARD4	STAR4_HUMAN		StAR-related lipid transfer protein 4	1.332	1.145	1.595	0.1373	0.9984		1.04154	2.05842
STAT2	STAT2_HUMAN		Signal transducer and activator of transcription 2	1.376	1.515	1.293	0.2447	0.7755		1.04084	2.05743
ITPKB	IP3KB_HUMAN		Inositol-trisphosphate 3-kinase B	1.629	1.584	0.6279	0.6838	0.6663		1.0382	2.05366
FAM69A	FA69A_HUMAN		Protein FAM69A	1.304	1.064	1.534	0.3897	0.8988		1.0381	2.05352
AKNA	AKNA_HUMAN		AT-hook-containing transcription factor	1.44	1.349	1.085	0.2733	1.038		1.03706	2.05204
ITGAM	ITAM_HUMAN		Integrin alpha-M	1.068	1.389	0.8256	0.9031	0.9967		1.03648	2.05122
TTC13	TTC13_HUMAN		Tetratricopeptide repeat protein 13	1.469	1.409	1.196	0.5352	0.5466		1.03116	2.04367
FASLG	TNFL6_HUMAN		Tumor necrosis factor ligand superfamily member 6	1.059	1.369	1.469	0.352	0.9		1.0298	2.04174
PRKY	PRKY_HUMAN		Serine/threonine-protein kinase PRKY	1.49	1.661	1.063	0.7869	0.1232		1.02482	2.03471
RNGTT	MCE1_HUMAN		mRNA-capping enzyme	1.72	0.6228	1.161	0.9125	0.7031		1.02388	2.03338
FBXW7	FBXW7_HUMAN		F-box/WD repeat-containing protein 7	1.114	1.128	1.16	0.7776	0.926		1.02112	2.02949
HOXC4	HXC4_HUMAN		Homeobox protein Hox-C4	1.543	0.6435	1.644	0.2342	1.039		1.02074	2.02896
ACOT7	BACH_HUMAN		Cytosolic acyl coenzyme A thioester hydrolase	1.271	0.839	1.156	0.3474	1.48		1.01868	2.02606
FAR2	FACR2_HUMAN		Fatty acyl-CoA reductase 2	0.755	1.122	0.9152	0.6194	1.68		1.01832	2.02556
CD97	CD97_HUMAN		CD97 antigen	1.435	0.8738	0.9511	0.189	1.639		1.01758	2.02452
MLKL	MLKL_HUMAN		Mixed lineage kinase domain-like protein	1.23	1.123	1.293	0.1207	1.318		1.01694	2.02362
EHD1	EHD1_HUMAN		EH domain-containing protein 1	1.147	0.8426	1.104	0.9324	1.058		1.0168	2.02343
IFNAR2	INAR2_HUMAN		Interferon-alpha/beta receptor beta chain	1.09	1.14	1.253	0.7567	0.8236		1.01266	2.01763
SSR4	SSRD_HUMAN		Translocon-associated protein subunit delta	0.6146	1.568	1.84	0.5049	0.535		1.0125	2.0174
SNRK	SNRK_HUMAN		SNF-related serine/threonine-protein kinase	0.9892	1.458	0.9823	0.3544	1.26		1.00878	2.01221
LRP8	LRP8_HUMAN		Low-density lipoprotein receptor-related protein 8	0.3835	1.765	1.434	0.2421	1.209		1.00672	2.00934
MAST3	MAST3_HUMAN		Microtubule-associated serine/threonine-protein kinase 3	1.203	1.405	0.8763	0.7114	0.8354		1.00622	2.00864
GIMAP4	GIMA4_HUMAN		GTPase IMAP family member 4	1.166	1.249	1.112	0.5717	0.9077		1.00128	2.00178
OCC-1	OCC-1		OCC-1	1.616	1.38	0.8614	0.3157	0.8262		0.99986	1.99981
DDX39	DDX39_HUMAN		ATP-dependent RNA helicase DDX39	1.445	1.29	1.079	0.3065	0.8546		0.99502	1.99311
MCM5	MCM5_HUMAN		DNA replication licensing factor MCM5	1.695	1.235	0.9383	0.4443	0.662		0.99492	1.99297
MSL3L1	MS3L1_HUMAN		Male-specific lethal-3 protein-like 1	0.8889	1.129	1.098	0.9726	0.8642		0.99054	1.98693
ADAM8	ADAM8_HUMAN		ADAM 8	1.461	1.293	1.252	0.9055	0.04116		0.990532	1.98692
TM6SF1	TM6S1_HUMAN		Transmembrane 6 superfamily member 1	1.48	1.122	0.859	0.6552	0.831		0.98944	1.98541
GIMAP6	GIMA6_HUMAN		GTPase IMAP family member 6	1.063	0.9084	0.6467	0.7429	1.555		0.9832	1.97685
ECT2	ECT2_HUMAN		Protein ECT2	1.163	1.09	1.24	0.4503	0.9681		0.98228	1.97559
RNF166	RN166_HUMAN		RING finger protein 166	1.269	1.392	0.9633	0.4898	0.7666		0.97614	1.9672
XAF1	XAF1_HUMAN		XIAP-associated factor 1	1.205	1.665	1.028	0.4345	0.5281		0.97212	1.96172
GLS	GLSK_HUMAN		Glutaminase kidney isoform, mitochondrial	1.361	1.039	1.291	0.382	0.7786		0.97032	1.95928
ZCCHC7	ZCHC7_HUMAN		Zinc finger CCHC domain-containing protein 7	1.132	1.491	0.8609	0.5561	0.8113		0.97026	1.95919
SH3KBP1	SH3K1_HUMAN		SH3 domain-containing kinase-binding protein 1	1.214	1.302	0.9431	0.559	0.8315		0.96992	1.95873
SLC6A6	SC6A6_HUMAN		Sodium- and chloride-dependent taurine transporter	0.9514	1.006	0.6445	0.3527	1.888		0.96852	1.95683
DLEU2				1.157	1.567	0.8207	0.7367	0.536		0.96348	1.95001
MBD4	MBD4_HUMAN		Methyl-CpG-binding domain protein 4	1.296	1.294	1.049	0.616	0.5567		0.96234	1.94847
NP	PNPH_HUMAN		Purine nucleoside phosphorylase	1.068	0.8486	1.002	0.09878	1.789		0.961276	1.94703
NOD2	NOD2_HUMAN		Nucleotide-binding oligomerization domain-containing protein 2	0.8209	1.719	0.9799	0.4443	0.8337		0.95956	1.94472
IL13RA1	I13R1_HUMAN		Interleukin-13 receptor alpha-1 chain	1.448	1.19	1.177	0.3734	0.6045		0.95858	1.9434
SLC2A6	GTR6_HUMAN		Solute carrier family 2, facilitated glucose transporter member 6	1.455	1.144	0.5534	0.755	0.8789		0.95726	1.94162
CASP4	CASP4_HUMAN		Caspase-4	0.9298	1.482	0.7397	0.911	0.7147		0.95544	1.93917
MAP3K14	M3K14_HUMAN		Mitogen-activated protein kinase kinase kinase 14	1.288	1.208	1.133	0.3301	0.8147		0.95476	1.93826
HELLS	HELLS_HUMAN		Lymphoid-specific helicase	1.303	0.9878	0.6524	0.9305	0.8943		0.9536	1.9367
DERL1	DERL1_HUMAN		Derlin-1	1.028	1.075	1.376	0.4462	0.8414		0.95332	1.93632
HDAC9	HDAC9_HUMAN		Histone deacetylase 9	1.651	0.8135	1.325	0.5196	0.4444		0.9507	1.93281
BTN3A1	BT3A1_HUMAN		Butyrophilin subfamily 3 member A1	0.7766	1.228	1.608	0.5674	0.5629		0.94858	1.92997
PRKACB	KAPCB_HUMAN		cAMP-dependent protein kinase catalytic subunit beta	1.252	1.485	0.959	0.8172	0.2256		0.94776	1.92888
DNAH1	DYH1_HUMAN		Dynein heavy chain 1, axonemal	1.29	1.21	0.8604	0.5239	0.8498		0.94682	1.92762
CRYGS	CRBS_HUMAN		Beta-crystallin S	0.8663	0.6552	1.409	0.8937	0.9094		0.94672	1.92749
WHSC1	NSD2_HUMAN		Probable histone-lysine N-methyltransferase NSD2	1.072	1.079	1.243	0.283	1.052		0.9458	1.92626
MYO7A	MYO7A_HUMAN		Myosin-VIIa	1.114	0.926	1.57	0.1849	0.9147		0.94192	1.92108
CD7	CD7_HUMAN		T-cell antigen CD7	0.8201	1.404	1.067	0.2705	1.143		0.94092	1.91975
MUTED	MUTED_HUMAN		Protein Muted homolog	0.8855	2.015	2.235	0.6965	-1.134		0.9396	1.918
EML4	EMAL4_HUMAN		Echinoderm microtubule-associated protein-like 4	1.143	1.216	1.204	0.3498	0.781		0.93876	1.91688
TNFAIP8L2	TP8L2_HUMAN		Tumor necrosis factor, alpha-induced protein 8-like protein 2	1.722	0.6625	1.001	0.5201	0.7738		0.93588	1.91306
IGF1	IGF1B_HUMAN		Insulin-like growth factor IB	1.307	0.4162	0.984	0.7182	1.243		0.93368	1.91014
SRM	SPEE_HUMAN		Spermidine synthase	0.7891	1.151	1.178	0.3101	1.232		0.93204	1.90797
MGAT4A	MGT4A_HUMAN		Alpha-1,3-mannosyl-glycoprotein 4-beta-N-acetylglucosaminyltransferase A	1.17	1.21	1.172	0.8067	0.2927		0.93028	1.90565
GLIPR2	GAPR1_HUMAN		Golgi-associated plant pathogenesis-related protein 1	1.18	0.6678	0.859	0.6133	1.327		0.92942	1.90451
SLC25A19	DNC_HUMAN		Mitochondrial deoxynucleotide carrier	1.499	0.9563	0.8143	0.2426	1.12		0.92644	1.90058
NIN	NIN_HUMAN		Ninein	1.378	0.9936	1.03	0.6343	0.5855		0.92428	1.89774
SMAP2	SMAP2_HUMAN		Stromal membrane-associated protein 2	1.524	1.259	1.116	0.4575	0.2612		0.92354	1.89676
ARHGDIB	GDIR2_HUMAN		Rho GDP-dissociation inhibitor 2	1.433	1.209	1.081	0.5455	0.3477		0.92324	1.89637
SMC6	SMC6_HUMAN		Structural maintenance of chromosomes protein 6	1.466	1.048	0.6878	0.5085	0.8921		0.92048	1.89274
LOC100133609				0.7672	1.36	0.7604	0.9	0.8118		0.91988	1.89196
MARCH3	MARH3_HUMAN		E3 ubiquitin-protein ligase MARCH3	0.7672	1.36	0.7604	0.9	0.8118		0.91988	1.89196
ARID3A	ARI3A_HUMAN		AT-rich interactive domain-containing protein 3A	0.6682	0.9996	1.124	0.8846	0.9205		0.91938	1.8913
HPCAL1	HPCL1_HUMAN		Hippocalcin-like protein 1	1.371	1.059	0.3442	0.6973	1.117		0.9177	1.8891
KAL1	KALM_HUMAN		Anosmin-1	1.637	1.249	1.012	0.2178	0.4615		0.91546	1.88617
GPR34	GPR34_HUMAN		Probable G-protein coupled receptor 34	1.472	1.26	0.8813	0.6141	0.3485		0.91518	1.8858
ZNF366	ZN366_HUMAN		Zinc finger protein 366	1.189	1.293	0.5548	0.2486	1.29		0.91508	1.88567
ABHD3	ABHD3_HUMAN		Abhydrolase domain-containing protein 3	0.9875	1.24	1.217	0.8158	0.315		0.91506	1.88565
C10orf54	GI24_HUMAN		Platelet receptor Gi24	0.9558	0.9048	1.03	0.3094	1.358		0.9116	1.88113
PTPRE	PTPRE_HUMAN		Receptor-type tyrosine-protein phosphatase epsilon	0.8754	1.207	1.166	0.281	1.027		0.91128	1.88071
INPP5F	SAC2_HUMAN		Phosphatidylinositide phosphatase SAC2	1.345	0.9986	0.7859	0.7841	0.6425		0.91122	1.88064
ANKRD13A	AN13A_HUMAN		Ankyrin repeat domain-containing protein 13A	1.276	1.085	0.7207	0.8521	0.6178		0.91032	1.87946
MSN	MOES_HUMAN		Moesin	1.17	0.8957	0.5906	0.4777	1.414		0.9096	1.87852
QKI	QKI_HUMAN		Protein quaking	1.209	0.7209	0.8734	0.5326	1.212		0.90958	1.8785
PHTF1	PHTF1_HUMAN		Putative homeodomain transcription factor 1	0.8834	1.119	1.261	0.2455	1.032		0.90818	1.87668
GIMAP2	GIMA2_HUMAN		GTPase IMAP family member 2	1.192	1.292	0.8662	0.6552	0.5338		0.90784	1.87623
CCDC109B	C109B_HUMAN		Coiled-coil domain-containing protein 109B	1.377	1.178	0.9609	0.1743	0.845		0.90704	1.87519
LOC150166				1.086	0.7981	1.158	0.6961	0.7854		0.90472	1.87218
IFFO1	IFFO_HUMAN		Intermediate filament family orphan	0.8038	1.024	1.163	0.2666	1.248		0.90108	1.86746
KPNA2	IMA2_HUMAN		Importin subunit alpha-2	1.249	0.8216	1.068	0.3907	0.9746		0.90078	1.86708
LOC728860				1.249	0.8216	1.068	0.3907	0.9746		0.90078	1.86708
CYLD	CYLD_HUMAN		Probable ubiquitin carboxyl-terminal hydrolase CYLD	1.11	1.222	1.059	0.7785	0.328		0.8995	1.86542
GTF3A	TF3A_HUMAN		Transcription factor IIIA	1.161	1.467	0.9583	0.2813	0.6129		0.8961	1.86103
CEP135	CP135_HUMAN		Centrosomal protein of 135 kDa	1.07	1.124	0.8395	0.8002	0.6442		0.89558	1.86036
KIAA0040	K0040_HUMAN		Uncharacterized protein KIAA0040	1.058	0.7579	1.177	0.904	0.5793		0.89524	1.85992
LOC153577				1.152	1.615	0.8034	0.1135	0.774		0.89158	1.85521
FLJ14311				0.7836	1.3	0.6801	0.8067	0.8758		0.88924	1.8522
ARID5B	ARI5B_HUMAN		AT-rich interactive domain-containing protein 5B	1.433	1.305	0.9641	0.3852	0.3576		0.88898	1.85187
HECW2	HECW2_HUMAN		E3 ubiquitin-protein ligase HECW2	0.6326	0.6552	0.7311	1.151	1.264		0.88678	1.84904
IER5	IER5_HUMAN		Immediate early response gene 5 protein	1.46	0.743	0.8434	0.7997	0.5875		0.88672	1.84897
SRGAP2	FNBP2_HUMAN		SLIT-ROBO Rho GTPase-activating protein 2	1.039	0.9265	0.656	0.5345	1.263		0.8838	1.84523
TOR3A	TOR3A_HUMAN		Torsin-3A	1.001	0.9976	1.423	0.7283	0.265		0.88298	1.84418
CASP10	CASPA_HUMAN		Caspase-10	0.8134	1.204	1.375	0.2897	0.7252		0.88146	1.84224
LPIN1	LPIN1_HUMAN		Lipin-1	1.29	1.06	0.8547	0.4965	0.6824		0.87672	1.8362
C8orf60	CH060_HUMAN		Putative uncharacterized protein C8orf60	0.7391	1.324	1.103	0.3828	0.8269		0.87516	1.83421
CSGLCA-T	CHGUT_HUMAN		Chondroitin sulfate glucuronyltransferase	0.6059	1.369	1.377	-0.03467	1.054		0.874246	1.83305
LOC100128821				1.365	0.9423	0.2824	0.5994	1.181		0.87402	1.83276
ZEB2	ZEB2_HUMAN		Zinc finger E-box-binding homeobox 2	1.365	0.9423	0.2824	0.5994	1.181		0.87402	1.83276
MALT1	MALT1_HUMAN		Mucosa-associated lymphoid tissue lymphoma translocation protein 1	1.282	1.147	1.118	0.4979	0.3136		0.8717	1.82982
STAT4	STAT4_HUMAN		Signal transducer and activator of transcription 4	0.9298	1.294	1.151	0.3339	0.644		0.87054	1.82835
RFX5	RFX5_HUMAN		DNA-binding protein RFX5	1.415	1.14	0.8931	0.3532	0.5406		0.86838	1.82561
ITPR2	ITPR2_HUMAN		Inositol 1,4,5-trisphosphate receptor type 2	1.496	1.024	1.044	0.6436	0.1299		0.8675	1.8245
LOC727820				1.273	1.203	0.7811	0.5773	0.4978		0.86644	1.82316
MAP3K1	M3K1_HUMAN		Mitogen-activated protein kinase kinase kinase 1	1.392	1.189	0.6988	0.8846	0.166		0.86608	1.8227
PPAN	SSF1_HUMAN		Suppressor of SWI4 1 homolog	1.596	0.5297	0.2593	0.8447	1.078		0.86154	1.81698
PPAN-P2RY11				1.596	0.5297	0.2593	0.8447	1.078		0.86154	1.81698
LSM10	LSM10_HUMAN		U7 snRNA-associated Sm-like protein LSm10	1.029	1.104	0.8797	0.5128	0.7796		0.86102	1.81632
PIK3R3	P55G_HUMAN		Phosphatidylinositol 3-kinase regulatory subunit gamma	0.8387	0.4097	0.6342	0.7506	1.669		0.86044	1.81559
DUSP22	DUS22_HUMAN		Dual specificity protein phosphatase 22	1.065	1.174	0.638	0.2786	1.138		0.85872	1.81343
SP140L	LY10L_HUMAN		Nuclear body protein SP140-like protein	0.9093	1.125	1.348	0.7059	0.1907		0.85578	1.80974
CXXC5	CXXC5_HUMAN		CXXC-type zinc finger protein 5	1.116	1.007	0.6171	0.4715	1.061		0.85452	1.80816
NFAM1	NFAM1_HUMAN		NFAT activation molecule 1	0.9168	1.048	0.845	0.4609	0.996		0.85334	1.80668
STAMBPL1	STALP_HUMAN		AMSH-like protease	1.413	0.9856	0.9039	0.409	0.55		0.8523	1.80538
TCIRG1	VPP3_HUMAN		Vacuolar proton translocating ATPase 116 kDa subunit a isoform 3	0.9315	1.299	0.9766	0.2476	0.8015		0.85124	1.80405
LRRFIP2	LRRF2_HUMAN		Leucine-rich repeat flightless-interacting protein 2	1.041	1.309	0.865	0.09566	0.9395		0.850032	1.80254
VPS13C	VP13C_HUMAN		Vacuolar protein sorting-associated protein 13C	0.9834	1.295	1.043	0.4164	0.5072		0.849	1.80125
LOC100134371				1.065	1.174	0.638	0.2063	1.138		0.84426	1.79534
ANKRD28	ANR28_HUMAN		Ankyrin repeat domain-containing protein 28	0.6042	1.628	0.8455	0.1498	0.9893		0.84336	1.79422
RNF125	RN125_HUMAN		E3 ubiquitin-protein ligase RNF125	1.405	1.115	0.896	0.447	0.3386		0.84032	1.79045
DEGS1	DEGS1_HUMAN		Sphingolipid delta(4)-desaturase DES1	1.001	0.7428	0.9499	0.3133	1.19		0.8394	1.78931
DCP2	DCP2_HUMAN		mRNA-decapping enzyme 2	1.091	1.02	1.099	0.3743	0.6093		0.83872	1.78846
MYO19	MYO19_HUMAN		Myosin-XIX	0.7713	1.062	0.5481	1.24	0.5649		0.83726	1.78665
OSBPL10	OSB10_HUMAN		Oxysterol-binding protein-related protein 10	0.9142	0.9455	0.916	0.3356	1.073		0.83686	1.78616
PSMB8	PSB8_HUMAN		Proteasome subunit beta type-8	1.121	1.249	1.056	0.3029	0.4514		0.83606	1.78517
CCM2	CCM2_HUMAN		Malcavernin	1.171	0.9325	0.652	0.5376	0.8837		0.83536	1.7843
SLC6A16	S6A16_HUMAN		Orphan sodium- and chloride-dependent neurotransmitter transporter NTT5	1.13	0.6834	0.6322	0.6824	1.043		0.8342	1.78287
FLJ32255				0.9389	0.761	1.277	0.4917	0.6993		0.83358	1.7821
HIST1H2BC	H2B1C_HUMAN		Histone H2B type 1-C/E/F/G/I	0.9014	0.9991	1.098	0.887	0.2665		0.8304	1.77818
HIST1H2BE	H2B1C_HUMAN		Histone H2B type 1-C/E/F/G/I	0.9014	0.9991	1.098	0.887	0.2665		0.8304	1.77818
HIST1H2BF	H2B1C_HUMAN		Histone H2B type 1-C/E/F/G/I	0.9014	0.9991	1.098	0.887	0.2665		0.8304	1.77818
HIST1H2BI	H2B1C_HUMAN		Histone H2B type 1-C/E/F/G/I	0.9014	0.9991	1.098	0.887	0.2665		0.8304	1.77818
IL15	IL15_HUMAN		Interleukin-15	0.7374	0.9476	0.8691	0.4532	1.144		0.83026	1.77801
PILRA	PILRA_HUMAN		Paired immunoglobulin-like type 2 receptor alpha	1.199	0.7257	1.234	0.2342	0.7548		0.82954	1.77712
FCHSD2	FCSD2_HUMAN		FCH and double SH3 domains protein 2	1.089	1.033	0.7356	0.5419	0.7394		0.82778	1.77495
C15orf5	CO005_HUMAN		Uncharacterized protein C15orf5	0.7781	0.87	0.614	0.4881	1.388		0.82764	1.77478
TNFRSF10A	TR10A_HUMAN		Tumor necrosis factor receptor superfamily member 10A	1.084	0.908	0.7888	0.7497	0.6065		0.8274	1.77448
LYSMD2	LYSM2_HUMAN		LysM and putative peptidoglycan-binding domain-containing protein 2	1.363	0.8921	0.9607	0.477	0.4336		0.82528	1.77188
IKBKE	IKKE_HUMAN		Inhibitor of nuclear factor kappa-B kinase subunit epsilon	1.338	0.9089	0.7611	0.6049	0.511		0.82478	1.77126
CAPN3	CAN3_HUMAN		Calpain-3	1.145	1.188	0.8438	0.2678	0.6529		0.8195	1.76479
MKNK1	MKNK1_HUMAN		MAP kinase-interacting serine/threonine-protein kinase 1	1.249	0.6127	0.09267	1.145	0.9578		0.811434	1.75495
CRLF3	CRLF3_HUMAN		Cytokine receptor-like factor 3	1.422	1.218	0.8623	0.484	0.05102		0.807464	1.75013
MTMR9	MTMR9_HUMAN		Myotubularin-related protein 9	0.8153	1.092	1.132	0.6177	0.378		0.807	1.74957
FAM101B	F101B_HUMAN		Protein FAM101B	0.4693	1.096	0.7712	0.5198	1.178		0.80686	1.7494
CCNYL1	CCYL1_HUMAN		Cyclin-Y-like protein 1	1.159	0.7144	1.011	0.269	0.8806		0.8068	1.74933
TMF1	TMF1_HUMAN		TATA element modulatory factor	1.026	0.8267	1.061	0.5364	0.5817		0.80636	1.74879
ARHGAP17	RHG17_HUMAN		Rho GTPase-activating protein 17	1.417	0.9419	0.3598	0.4042	0.9061		0.8058	1.74811
STAT3	STAT3_HUMAN		Signal transducer and activator of transcription 3	0.8836	0.6524	0.9907	0.3267	1.172		0.80508	1.74724
YIF1B	YIF1B_HUMAN		Protein YIF1B	0.9375	1.228	0.3377	0.5696	0.9489		0.80434	1.74635
BTN2A1	BT2A1_HUMAN		Butyrophilin subfamily 2 member A1	0.9401	1.052	0.8871	0.4698	0.6673		0.80326	1.74504
TRAF1	TRAF1_HUMAN		TNF receptor-associated factor 1	1.018	0.8618	0.9463	0.1221	1.065		0.80264	1.74429
TMEM104	TM104_HUMAN		Transmembrane protein 104	0.6057	0.6456	0.8975	0.4181	1.436		0.80058	1.7418
LOX	LYOX_HUMAN		Protein-lysine 6-oxidase	0.7898	1.019	0.4743	0.3599	1.348		0.7982	1.73893
D21S2089E				1.175	0.6855	0.9662	0.9053	0.2544		0.79728	1.73782
AVIL	AVIL_HUMAN		Advillin	0.5629	0.7962	1.228	0.2556	1.117		0.79194	1.7314
CHST2	CHST2_HUMAN		Carbohydrate sulfotransferase 2	0.5845	0.6735	0.8114	0.257	1.633		0.79188	1.73133
METTL3	MTA70_HUMAN		N6-adenosine-methyltransferase 70 kDa subunit	1.196	1.219	0.7467	0.1678	0.6279		0.79148	1.73085
TRAF3	TRAF3_HUMAN		TNF receptor-associated factor 3	0.8677	1.03	0.9504	0.5314	0.5759		0.79108	1.73037
HPS5	HPS5_HUMAN		Hermansky-Pudlak syndrome 5 protein	1.252	1.073	0.8804	0.3145	0.4254		0.78906	1.72795
ZNF589	ZN589_HUMAN		Zinc finger protein 589	1.121	0.9361	0.4392	0.5008	0.9479		0.789	1.72788
DGKD	DGKD_HUMAN		Diacylglycerol kinase delta	0.439	1.104	0.8635	0.514	1.02		0.7881	1.7268
LOC144571				0.8625	0.9183	0.5252	0.3835	1.249		0.7877	1.72632
PIP4K2A	PI42A_HUMAN		Phosphatidylinositol-5-phosphate 4-kinase type-2 alpha	1.048	1.046	0.6055	0.4017	0.8229		0.78482	1.72288
TM4SF1	T4S1_HUMAN		Transmembrane 4 L6 family member 1	0.8617	0.2395	0.7582	0.6626	1.398		0.784	1.7219
SGK3	SGK3_HUMAN		Serine/threonine-protein kinase Sgk3	0.8601	0.8567	1.054	0.3984	0.7471		0.78326	1.72102
FRMD4B	FRM4B_HUMAN		FERM domain-containing protein 4B	0.9733	0.6036	0.6476	0.8824	0.8043		0.78224	1.7198
TRIM22	TRI22_HUMAN		Tripartite motif-containing protein 22	1.015	1.019	1.027	0.672	0.1741		0.78142	1.71882
HLA-E	HLAE_HUMAN		HLA class I histocompatibility antigen, alpha chain E	0.9004	0.9767	0.9917	0.3277	0.6983		0.77896	1.71589
SYNJ1	SYNJ1_HUMAN		Synaptojanin-1	0.7237	0.8402	0.9015	0.539	0.8895		0.77878	1.71568
C1orf96	CA096_HUMAN		Uncharacterized protein C1orf96	1.509	1.012	0.9237	0.176	0.2725		0.77864	1.71551
FAM113B	F113B_HUMAN		Protein FAM113B	1.152	1.121	0.7986	0.1678	0.6524		0.77836	1.71518
LOC646870				0.8334	0.8387	0.9708	0.174	1.058		0.77498	1.71117
ANKRD36B	U634B_HUMAN		UPF0634 protein B	0.9182	1.097	0.9143	0.37	0.5689		0.77368	1.70963
MEF2C	MEF2C_HUMAN		Myocyte-specific enhancer factor 2C	0.8901	0.8209	0.6294	0.5121	1.011		0.7727	1.70846
MTHFD1L	C1TM_HUMAN		Monofunctional C1-tetrahydrofolate synthase, mitochondrial	0.7425	1.057	0.551	0.2693	1.233		0.77056	1.70593
CBL	CBL_HUMAN		E3 ubiquitin-protein ligase CBL	0.7915	0.6439	0.8609	0.7393	0.8101		0.76914	1.70425
TBRG1	TBRG1_HUMAN		Transforming growth factor beta regulator 1	0.9101	1.263	0.6479	0.4037	0.617		0.76834	1.70331
RAPGEF6	RPGF6_HUMAN		Rap guanine nucleotide exchange factor 6	1.221	1.173	0.9213	0.175	0.3494		0.76794	1.70284
MOBKL2A	MOL2A_HUMAN		Mps one binder kinase activator-like 2A	0.9384	0.9553	0.5031	0.2719	1.168		0.76734	1.70213
CORO7	CORO7_HUMAN		Coronin-7	0.9683	0.7053	0.7104	0.4316	1.021		0.76732	1.7021
Magmas	TIM16_HUMAN		Mitochondrial import inner membrane translocase subunit Tim16	0.9683	0.7053	0.7104	0.4316	1.021		0.76732	1.7021
KIAA0226	K0226_HUMAN		Uncharacterized protein KIAA0226	1.065	0.9056	0.7679	0.3534	0.7385		0.76608	1.70064
SAMHD1	SAMH1_HUMAN		SAM domain and HD domain-containing protein 1	1.202	1.045	0.6683	0.3448	0.5697		0.76596	1.7005
DENND4B	DEN4B_HUMAN		DENN domain-containing protein 4B	1.186	0.7675	0.575	0.3597	0.9265		0.76294	1.69695
LOC100132999				0.8047	1.13	0.43	0.2104	1.235		0.76202	1.69586
LOC642441				0.8047	1.13	0.43	0.2104	1.235		0.76202	1.69586
LOC730256				0.8047	1.13	0.43	0.2104	1.235		0.76202	1.69586
LOC730257				0.8047	1.13	0.43	0.2104	1.235		0.76202	1.69586
ATXN7	ATX7_HUMAN		Ataxin-7	1.012	1.294	0.7438	0.2558	0.4937		0.75986	1.69333
CEP152	CE152_HUMAN		Centrosomal protein of 152 kDa	0.7437	0.9698	0.9374	0.233	0.9109		0.75896	1.69227
CACNA1A	CAC1A_HUMAN		Voltage-dependent P/Q-type calcium channel subunit alpha-1A	1.132	1.148	0.4028	0.4357	0.6707		0.75784	1.69096
GADD45B	GA45B_HUMAN		Growth arrest and DNA-damage-inducible protein GADD45 beta	1.067	1.104	0.8506	0.0971	0.6625		0.75624	1.68908
RGS19	RGS19_HUMAN		Regulator of G-protein signaling 19	1.345	1.111	0.4954	0.2916	0.5353		0.75566	1.6884
DDO	OXDD_HUMAN		D-aspartate oxidase	1.055	0.7341	0.2646	0.9163	0.8051		0.75502	1.68765
HNRNPA2B1	ROA2_HUMAN		Heterogeneous nuclear ribonucleoproteins A2/B1	0.8971	1.371	0.593	0.4152	0.4958		0.75442	1.68695
SDAD1	SDA1_HUMAN		Protein SDA1 homolog	0.8091	0.9558	0.9205	0.2262	0.8594		0.7542	1.6867
ALDH8A1	AL8A1_HUMAN		Aldehyde dehydrogenase family 8 member A1	0.5684	0.7873	0.8717	0.5871	0.9534		0.75358	1.68597
WNK1	WNK1_HUMAN		Serine/threonine-protein kinase WNK1	0.8274	1.023	0.08618	0.7523	1.074		0.752576	1.6848
EP400NL	E400N_HUMAN		EP400 N-terminal-like protein	0.4823	1.094	0.4755	0.7189	0.9856		0.75126	1.68326
NFATC3	NFAC3_HUMAN		Nuclear factor of activated T-cells, cytoplasmic 3	0.8221	1.218	0.9609	0.4123	0.3242		0.7475	1.67888
SNHG3				0.8411	0.9936	0.9612	0.3678	0.5711		0.74696	1.67825
C22orf25	CV025_HUMAN		Uncharacterized protein C22orf25	1.009	0.8048	0.758	0.4244	0.7315		0.74554	1.6766
C14orf106	CN106_HUMAN		Uncharacterized potential DNA-binding protein C14orf106	1.006	1.132	0.9698	0.4905	0.1253		0.74472	1.67565
FANCD2	FACD2_HUMAN		Fanconi anemia group D2 protein	0.7617	1.382	0.8357	0.388	0.3504		0.74356	1.6743
CARD16	COP_HUMAN		Caspase-1 inhibitor COP	0.9882	0.9488	0.7808	0.5424	0.4557		0.74318	1.67386
MAPRE2	MARE2_HUMAN		Microtubule-associated protein RP/EB family member 2	1.165	0.7026	0.373	0.1736	1.299		0.74264	1.67323
HECA	HDC_HUMAN		Headcase protein homolog	1.33	1.107	0.5902	0.2233	0.4569		0.74148	1.67189
ZHX2	ZHX2_HUMAN		Zinc fingers and homeoboxes protein 2	1.191	0.5266	0.6616	0.5717	0.7433		0.73884	1.66883
MPZL1	MPZL1_HUMAN		Myelin protein zero-like protein 1	0.969	0.8055	0.9448	0.1611	0.8116		0.7384	1.66832
TMSB10	TYB10_HUMAN		Thymosin beta-10	0.8497	1.015	0.8097	0.1529	0.8611		0.73768	1.66749
MYO1B	MYO1B_HUMAN		Myosin-Ib	0.6809	0.7065	0.7852	0.3058	1.2		0.73568	1.66518
HIST2H2BE	H2B2E_HUMAN		Histone H2B type 2-E	0.4816	0.9082	0.8628	0.9245	0.5002		0.73546	1.66493
SH3BP5	3BP5_HUMAN		SH3 domain-binding protein 5	0.2022	1.242	1.057	0.495	0.6796		0.73516	1.66458
TEP1	TEP1_HUMAN		Telomerase protein component 1	1.029	0.7271	0.8924	0.2587	0.7635		0.73414	1.66341
ZNF281	ZN281_HUMAN		Zinc finger protein 281	0.6778	0.9255	0.4771	0.5869	0.995		0.73246	1.66147
tcag7.1196				1.169	1.077	0.631	0.3392	0.43		0.72924	1.65777
SIDT2	SIDT2_HUMAN		SID1 transmembrane family member 2	0.9507	0.9806	0.612	0.3347	0.763		0.7282	1.65657
PRKD2	KPCD2_HUMAN		Serine/threonine-protein kinase D2	0.691	0.7873	0.8515	0.3823	0.9231		0.72704	1.65524
NEK6	NEK6_HUMAN		Serine/threonine-protein kinase Nek6	1.104	0.7514	0.4233	0.3104	1.036		0.72502	1.65292
ACP2	PPAL_HUMAN		Lysosomal acid phosphatase	0.805	0.7295	0.8948	0.01727	1.178		0.724914	1.6528
MGAT2	MGAT2_HUMAN		Alpha-1,6-mannosyl-glycoprotein 2-beta-N-acetylglucosaminyltransferase	0.7131	0.9363	0.9299	0.4515	0.5889		0.72394	1.65169
PAPSS2	PAPS2_HUMAN		Bifunctional 3'-phosphoadenosine 5'-phosphosulfate synthetase 2	1.146	0.6187	0.5618	0.5484	0.7387		0.72272	1.65029
INPP5B	I5P2_HUMAN		Type II inositol-1,4,5-trisphosphate 5-phosphatase	1.094	0.7122	0.5312	0.6145	0.6577		0.72192	1.64938
ATG4A	ATG4A_HUMAN		Cysteine protease ATG4A	0.7242	0.6415	1.165	0.4385	0.6346		0.72076	1.64805
SIPA1	SIPA1_HUMAN		Signal-induced proliferation-associated protein 1	1.128	0.6043	0.4045	0.5888	0.8743		0.71998	1.64716
RAB4B	RAB4B_HUMAN		Ras-related protein Rab-4B	0.8738	0.9815	0.9102	-0.08997	0.9169		0.718486	1.64545
JHDM1D	JHD1D_HUMAN		JmjC domain-containing histone demethylation protein 1D	0.9115	1.032	0.5368	0.3921	0.7108		0.71664	1.64335
MXD1	MAD1_HUMAN		MAD protein	0.4349	0.7822	0.946	0.5359	0.8835		0.7165	1.64319
MAP4K4	M4K4_HUMAN		Mitogen-activated protein kinase kinase kinase kinase 4	0.981	0.8926	0.2066	0.4458	1.056		0.7164	1.64308
RBM38	RBM38_HUMAN		RNA-binding protein 38	0.9199	0.9613	0.4918	0.6141	0.5894		0.7153	1.64182
C16orf5	LITFL_HUMAN		LITAF-like protein	0.277	0.845	0.866	0.9666	0.6202		0.71496	1.64144
REC8	REC8_HUMAN		Meiotic recombination protein REC8 homolog	0.7651	0.9508	0.878	0.2067	0.7678		0.71368	1.63998
SSH2	SSH2_HUMAN		Protein phosphatase Slingshot homolog 2	1.132	1.016	0.5498	0.6893	0.177		0.71282	1.639
ASXL1	ASXL1_HUMAN		Putative Polycomb group protein ASXL1	0.8774	0.9188	0.8532	0.1762	0.7373		0.71258	1.63873
OSTM1	OSTM1_HUMAN		Osteopetrosis-associated transmembrane protein 1	0.9298	0.4605	0.7325	0.4393	1		0.71242	1.63855
PPP3CC	PP2BC_HUMAN		Serine/threonine-protein phosphatase 2B catalytic subunit gamma isoform	1.087	0.825	0.7748	0.2527	0.6218		0.71226	1.63837
CCDC50	CCD50_HUMAN		Coiled-coil domain-containing protein 50	1.274	0.7971	0.5743	0.3734	0.5391		0.71158	1.6376
SEPP1	SEPP1_HUMAN		Selenoprotein P	0.3847	1.182	0.8395	0.6155	0.5331		0.71096	1.63689
CCNL1	CCNL1_HUMAN		Cyclin-L1	0.7264	1.104	0.8205	0.4845	0.4165		0.71038	1.63624
ARPC5L	ARP5L_HUMAN		Actin-related protein 2/3 complex subunit 5-like protein	1.009	0.9233	0.7565	0.458	0.4028		0.70992	1.63571
MACF1	MACF1_HUMAN		Microtubule-actin cross-linking factor 1, isoforms 1/2/3/5	0.9512	1.024	0.3629	0.5386	0.6567		0.70668	1.63204
SYMPK	SYMPK_HUMAN		Symplekin	0.7718	1.037	0.6871	0.2899	0.7471		0.70658	1.63193
F2R	PAR1_HUMAN		Proteinase-activated receptor 1	0.3938	0.1669	1.191	0.5612	1.219		0.70638	1.6317
DTX3L	DTX3L_HUMAN		Protein deltex-3-like	0.963	1.088	1.001	0.4407	0.03659		0.705858	1.63111
KLHL9	KLHL9_HUMAN		Kelch-like protein 9	0.9142	1.016	0.7068	-0.07843	0.9573		0.703174	1.62808
PRDM15	PRD15_HUMAN		PR domain zinc finger protein 15	0.4443	1.421	0.7029	0.3476	0.5971		0.70258	1.62741
KIAA0999	QSK_HUMAN		Serine/threonine-protein kinase QSK	0.7987	0.5776	0.7183	0.8002	0.6154		0.70204	1.6268
FAM98A	FA98A_HUMAN		Protein FAM98A	0.9889	0.9539	0.2939	0.5316	0.7377		0.7012	1.62586
PDIA5	PDIA5_HUMAN		Protein disulfide-isomerase A5	0.5487	0.7964	0.5981	0.4462	1.105		0.69888	1.62324
TXNDC15	TXD15_HUMAN		Thioredoxin domain-containing protein 15	0.2224	1.047	1.055	0.195	0.9739		0.69866	1.623
FICD	FICD_HUMAN		FIC domain-containing protein	0.4133	0.8111	1.269	0.2979	0.6872		0.6957	1.61967
SNX22	SNX22_HUMAN		Sorting nexin-22	0.7413	0.5201	0.681	0.7499	0.7757		0.6936	1.61731
C13orf31	CM031_HUMAN		UPF0124 protein C13orf31	1.254	0.7678	0.9431	0.3527	0.1491		0.69334	1.61702
DISP1	DISP1_HUMAN		Protein dispatched homolog 1	0.911	0.8861	0.3271	0.6802	0.6555		0.69198	1.6155
C8orf44	CH044_HUMAN		Putative uncharacterized protein C8orf44	0.8601	0.8567	0.8936	0.3984	0.4487		0.6915	1.61496
MAPK1	MK01_HUMAN		Mitogen-activated protein kinase 1	1.021	0.8087	0.8037	0.2974	0.5175		0.68966	1.6129
ARHGAP24	RHG24_HUMAN		Rho GTPase-activating protein 24	0.0079	0.9467	0.7989	0.849	0.8243		0.68536	1.6081
CERK	CERK1_HUMAN		Ceramide kinase	0.8221	0.8043	0.7229	0.5234	0.5478		0.6841	1.6067
CTSB	CATB_HUMAN		Cathepsin B	0.8916	0.5088	1.079	0.02304	0.9145		0.683388	1.60591
ABI3	ABI3_HUMAN		ABI gene family member 3	1.2	0.643	0.8587	0.08075	0.6303		0.68255	1.60497
CYB5R4	NB5R4_HUMAN		Cytochrome b5 reductase 4	1.118	1.063	0.8183	0.3664	0.04453		0.682046	1.60441
C4orf48	YD024_HUMAN		Uncharacterized protein Chr4_55	0.8572	0.5841	0.3973	0.3897	1.18		0.68166	1.60398
DNAJC10	DJC10_HUMAN		DnaJ homolog subfamily C member 10	1.086	0.4287	0.4988	0.9081	0.4838		0.68108	1.60334
ZNFX1	ZNFX1_HUMAN		NFX1-type zinc finger-containing protein 1	0.6559	0.7219	0.9347	0.3587	0.7322		0.68068	1.6029
NMI	NMI_HUMAN		N-myc-interactor	1.118	0.9053	0.6104	0.4873	0.2809		0.68038	1.60256
NDE1	NDE1_HUMAN		Nuclear distribution protein nudE homolog 1	1.054	0.9368	0.675	0.5838	0.1522		0.68036	1.60254
SUZ12	SUZ12_HUMAN		Polycomb protein SUZ12	0.4638	1.126	0.6835	0.8014	0.3179		0.67852	1.6005
SUZ12P	SUZ12P		suppressor of zeste 12 homolog pseudogene	0.4638	1.126	0.6835	0.8014	0.3179		0.67852	1.6005
FBXL10	JHD1B_HUMAN		JmjC domain-containing histone demethylation protein 1B	1.131	1.033	0.6181	0.1618	0.4357		0.67592	1.59762
C22orf9	CV009_HUMAN		Uncharacterized protein C22orf9	0.8598	0.7728	0.6972	0.4111	0.6331		0.6748	1.59638
HM13	HM13_HUMAN		Minor histocompatibility antigen H13	0.156	0.9433	1.191	0.7013	0.378		0.67392	1.5954
PARP12	PAR12_HUMAN		Poly [ADP-ribose] polymerase 12	0.9029	1.014	0.7532	0.3921	0.3069		0.67382	1.59529
PTPN1	PTN1_HUMAN		Tyrosine-protein phosphatase non-receptor type 1	0.9146	0.7425	1.032	0.2914	0.372		0.6705	1.59162
NUB1	NUB1_HUMAN		NEDD8 ultimate buster 1	1.3	0.7827	0.4993	0.2493	0.5175		0.66976	1.59081
AKAP13	AKP13_HUMAN		A-kinase anchor protein 13	0.7136	0.8144	0.5743	0.3368	0.9056		0.66894	1.5899
ASAP1	DDEF1_HUMAN		130 kDa phosphatidylinositol 4,5-biphosphate-dependent ARF1 GTPase-activating protein	0.8249	0.8332	0.4964	0.2897	0.8998		0.6688	1.58975
AGFG1	NUPL_HUMAN		Nucleoporin-like protein RIP	0.8649	0.8341	0.721	0.5042	0.4131		0.66746	1.58827
DIP2B	DIP2B_HUMAN		Disco-interacting protein 2 homolog B	0.4912	1.006	0.6168	0.8172	0.4002		0.66628	1.58698
TCF4	ITF2_HUMAN		Transcription factor 4	0.9928	0.6706	0.4098	0.5378	0.7094		0.66408	1.58456
U2AF1	U2AF1_HUMAN		Splicing factor U2AF 35 kDa subunit	1.364	0.5511	0.7929	0.2298	0.3682		0.6612	1.5814
OXCT1	SCOT_HUMAN		Succinyl-CoA:3-ketoacid-coenzyme A transferase 1, mitochondrial	0.9933	0.9669	0.6113	0.1031	0.6267		0.66026	1.58037
GLMN	GLMN_HUMAN		Glomulin	0.9531	1.061	0.3461	0.5881	0.3311		0.65588	1.57558
IFI16	IF16_HUMAN		Gamma-interferon-inducible protein Ifi-16	0.9529	0.6567	0.645	0.5547	0.4627		0.6544	1.57396
YWHAH	1433F_HUMAN		14-3-3 protein eta	0.8586	0.7529	0.3973	0.2195	1.042		0.65406	1.57359
FBXO7	FBX7_HUMAN		F-box only protein 7	0.9173	0.8029	0.4906	0.7384	0.304		0.65064	1.56986
SIL1	SIL1_HUMAN		Nucleotide exchange factor SIL1	0.4369	0.5418	0.6854	0.7081	0.8609		0.64662	1.5655
HEYL	HEYL_HUMAN		Hairy/enhancer-of-split related with YRPW motif-like protein	0.7795	0.4141	0.8318	0.2601	0.938		0.6447	1.56341
GTF2A2	T2AG_HUMAN		Transcription initiation factor IIA subunit 2	0.6624	1.056	0.6974	0.5859	0.2193		0.6442	1.56287
ZCCHC6	ZCHC6_HUMAN		Zinc finger CCHC domain-containing protein 6	1.12	0.593	0.5591	0.4708	0.4764		0.64386	1.5625
LOC645233				0.472	0.8163	0.4449	0.4647	1.013		0.64218	1.56069
LOC732360				0.472	0.8163	0.4449	0.4647	1.013		0.64218	1.56069
TDG	TDG_HUMAN		G/T mismatch-specific thymine DNA glycosylase	0.472	0.8163	0.4449	0.4647	1.013		0.64218	1.56069
WDR68	WDR68_HUMAN		WD repeat-containing protein 68	0.5342	0.9984	0.4596	0.5285	0.6798		0.6401	1.55844
YARS	SYYC_HUMAN		Tyrosyl-tRNA synthetase, cytoplasmic	0.602	0.9897	0.6731	0.0668	0.8659		0.6395	1.55779
RRBP1	RRBP1_HUMAN		Ribosome-binding protein 1	0.3496	0.906	0.8174	0.6626	0.4475		0.63662	1.55468
ARHGEF6	ARHG6_HUMAN		Rho guanine nucleotide exchange factor 6	0.7264	1.056	0.6301	0.5042	0.2573		0.6348	1.55272
ARHGEF3	ARHG3_HUMAN		Rho guanine nucleotide exchange factor 3	0.8271	0.5526	0.5361	0.4419	0.801		0.63174	1.54943
CLCN5	CLCN5_HUMAN		Chloride channel protein 5	0.8259	1.012	0.4786	0.5821	0.2559		0.6309	1.54853
TPM3	TPM3_HUMAN		Tropomyosin alpha-3 chain	0.8199	0.7098	0.6746	0.2096	0.7375		0.63028	1.54787
MARCH8	MARH8_HUMAN		E3 ubiquitin-protein ligase MARCH8	0.831	0.6531	0.664	0.3837	0.6101		0.62838	1.54583
PIP5K3	FYV1_HUMAN		FYVE finger-containing phosphoinositide kinase	0.974	0.6115	0.3209	0.886	0.3434		0.62716	1.54452
ZNF280D	Z280D_HUMAN		Zinc finger protein 280D	0.105	1.123	0.2843	0.7831	0.8378		0.62664	1.54396
MYCBP2	MYCB2_HUMAN		Probable E3 ubiquitin-protein ligase MYCBP2	0.8649	0.6437	0.6342	0.6932	0.2934		0.62588	1.54315
CKLF	CKLF_HUMAN		Chemokine-like factor	0.9271	0.9282	0.8554	0.4684	-0.05406		0.625008	1.54222
KIAA0247	K0247_HUMAN		Uncharacterized protein KIAA0247	0.7841	0.56	0.5291	0.3368	0.9065		0.6233	1.54039
POLE2	DPOE2_HUMAN		DNA polymerase epsilon subunit 2	0.7812	1.02	0.48	0.6066	0.2213		0.62182	1.53882
PML	PML_HUMAN		Probable transcription factor PML	0.8627	1.082	0.4548	0.3303	0.372		0.62036	1.53726
EIF4A2	IF4A2_HUMAN		Eukaryotic initiation factor 4A-II	0.9695	0.7281	0.6077	0.5237	0.2696		0.61972	1.53658
RMND5B	RMD5B_HUMAN		RMD5 homolog B	1.025	0.4326	0.3973	0.5917	0.6449		0.6183	1.53507
BTBD7	BTBD7_HUMAN		BTB/POZ domain-containing protein 7	0.5968	0.6209	0.8179	0.3024	0.751		0.6178	1.53453
RUFY3	RUFY3_HUMAN		Protein RUFY3	0.4126	0.7671	0.2874	0.7256	0.8885		0.61624	1.53287
GNAS	GNAS2_HUMAN		Guanine nucleotide-binding protein G(s) subunit alpha isoforms short	0.842	1.008	0.6462	0.3515	0.2316		0.61586	1.53247
STAT5A	STA5A_HUMAN		Signal transducer and activator of transcription 5A	0.8827	0.6442	0.5743	0.1642	0.8132		0.61572	1.53232
TMEM140	TM140_HUMAN		Transmembrane protein 140	0.5725	0.7365	0.5238	0.2709	0.9748		0.6157	1.5323
NPC1	NPC1_HUMAN		Niemann-Pick C1 protein	1.002	0.6608	0.461	0.1389	0.8096		0.61446	1.53098
ZNF236	ZN236_HUMAN		Zinc finger protein 236	0.5352	0.7454	1.165	0.3953	0.2234		0.61286	1.52929
ATG16L1	A16L1_HUMAN		Autophagy-related protein 16-1	0.7249	1.117	0.6229	0.1926	0.4045		0.61238	1.52878
C18orf8	MIC1_HUMAN		Uncharacterized protein C18orf8	0.812	0.9414	0.8874	0.1324	0.2867		0.61198	1.52836
SRP19	SRP19_HUMAN		Signal recognition particle 19 kDa protein	0.6824	0.8031	0.8703	0.225	0.4773		0.61162	1.52797
ATP6V1B2	VATB2_HUMAN		Vacuolar ATP synthase subunit B, brain isoform	1.207	0.6451	0.7513	0.194	0.2472		0.60892	1.52512
DONSON	DONS_HUMAN		Protein downstream neighbor of Son	0.9245	0.7755	0.5123	0.157	0.6719		0.60824	1.5244
CANX	CALX_HUMAN		Calnexin	0.9714	0.541	0.8318	0.3481	0.3451		0.60748	1.5236
CLPTM1L	CLP1L_HUMAN		Cleft lip and palate transmembrane protein 1-like protein	0.5078	0.9084	0.9309	0.3765	0.3085		0.60642	1.52248
YPEL2	YPEL2_HUMAN		Protein yippee-like 2	0.7622	0.7517	0.7871	0.3178	0.4129		0.60634	1.52239
MIF4GD	MIF4GD		MIF4G domain containing	0.7384	0.8072	0.7388	0.1916	0.5377		0.60274	1.5186
IRAK1	IRAK1_HUMAN		Interleukin-1 receptor-associated kinase 1	0.6242	0.7406	0.9636	0.1813	0.5014		0.60222	1.51805
USP7	UBP7_HUMAN		Ubiquitin carboxyl-terminal hydrolase 7	0.4232	0.8166	0.9718	0.4203	0.3739		0.60116	1.51694
DAXX	DAXX_HUMAN		Death domain-associated protein 6	0.944	0.8772	0.6053	0.3669	0.2109		0.60086	1.51662
ARD1A	ARD1A_HUMAN		N-terminal acetyltransferase complex ARD1 subunit homolog A	0.6364	0.4427	0.7609	0.2483	0.9089		0.59944	1.51513
AMPD2	AMPD2_HUMAN		AMP deaminase 2	0.5133	0.4768	0.7027	0.2883	1.004		0.59702	1.51259
ZMIZ2	ZMIZ2_HUMAN		Zinc finger MIZ domain-containing protein 2	0.6155	0.7695	0.6707	0.3933	0.5346		0.59672	1.51227
TNIP1	TNIP1_HUMAN		TNFAIP3-interacting protein 1	0.6903	0.6408	0.6907	0.2676	0.6901		0.5959	1.51142
DLG1	DLG1_HUMAN		Disks large homolog 1	0.5484	0.9808	0.3209	0.6783	0.4458		0.59484	1.51031
PLAU	UROK_HUMAN		Urokinase-type plasminogen activator	0.2741	0.6242	0.4086	0.6304	1.034		0.59426	1.5097
LOC100133660				0.4114	0.8668	0.5474	0.6465	0.492		0.59282	1.50819
TCF12	HTF4_HUMAN		Transcription factor 12	0.7247	0.8397	0.4654	0.2803	0.6351		0.58904	1.50425
BIN1	BIN1_HUMAN		Myc box-dependent-interacting protein 1	0.7788	0.4653	0.5353	0.3171	0.845		0.5883	1.50347
GCA	GRAN_HUMAN		Grancalcin	0.8192	0.8317	0.316	0.6287	0.3357		0.58626	1.50135
SQRDL	SQRD_HUMAN		Sulfide:quinone oxidoreductase, mitochondrial	0.7134	0.6322	0.7671	0.2979	0.5185		0.58582	1.50089
SLC36A4	S36A4_HUMAN		Proton-coupled amino acid transporter 4	0.6658	0.7923	0.682	0.2272	0.5603		0.58552	1.50058
LOC100129657				0.6848	0.843	0.6419	0.4525	0.2994		0.58432	1.49933
LOC100132742				0.6848	0.843	0.6419	0.4525	0.2994		0.58432	1.49933
LOC442232	LOC442232		similar to Ac2-210	0.6848	0.843	0.6419	0.4525	0.2994		0.58432	1.49933
LOC643863				0.6848	0.843	0.6419	0.4525	0.2994		0.58432	1.49933
LOC727984				0.6848	0.843	0.6419	0.4525	0.2994		0.58432	1.49933
LOC729046				0.6848	0.843	0.6419	0.4525	0.2994		0.58432	1.49933
LOC729340	LOC729340		similar to 60S ribosomal protein L17 (L23) (Amino acid starvation-induced protein) (ASI)	0.6848	0.843	0.6419	0.4525	0.2994		0.58432	1.49933
LOC729349				0.6848	0.843	0.6419	0.4525	0.2994		0.58432	1.49933
RPL17	RL17_HUMAN		60S ribosomal protein L17	0.6848	0.843	0.6419	0.4525	0.2994		0.58432	1.49933
hCG_2004593				0.6848	0.843	0.6419	0.4525	0.2994		0.58432	1.49933
hCG_39912				0.6848	0.843	0.6419	0.4525	0.2994		0.58432	1.49933
UGCGL1	UGGG1_HUMAN		UDP-glucose:glycoprotein glucosyltransferase 1	0.8625	0.6009	0.7359	0.04444	0.6675		0.582248	1.49718
SUB1	TCP4_HUMAN		Activated RNA polymerase II transcriptional coactivator p15	0.6696	0.9188	0.9585	0.1618	0.202		0.58214	1.49707
TNFRSF10B	TR10B_HUMAN		Tumor necrosis factor receptor superfamily member 10B	0.8548	0.4778	0.5954	0.6153	0.3439		0.57744	1.4922
C19orf10	CS010_HUMAN		UPF0556 protein C19orf10	0.3907	0.7077	1.166	0.07185	0.5319		0.57363	1.48826
SFRS15	SFR15_HUMAN		Splicing factor, arginine/serine-rich 15	0.8168	0.8207	0.3613	0.4258	0.4343		0.57178	1.48636
OGFRL1	OGRL1_HUMAN		Opioid growth factor receptor-like protein 1	0.7302	0.5422	0.5531	0.4056	0.6276		0.57174	1.48632
FLVCR2	FLVC2_HUMAN		Feline leukemia virus subgroup C receptor-related protein 2	0.7518	0.7226	0.6685	0.2296	0.4848		0.57146	1.48603
TRAFD1	TRAD1_HUMAN		TRAF-type zinc finger domain-containing protein 1	0.5638	0.7711	0.9277	0.2868	0.3011		0.5701	1.48463
MAP2K3	MP2K3_HUMAN		Dual specificity mitogen-activated protein kinase kinase 3	0.5162	0.5389	0.6147	0.7341	0.4425		0.56928	1.48378
LOC153684				0.358	0.8236	0.2487	0.5643	0.8498		0.56888	1.48337
ACRC	ACRC_HUMAN		Acidic repeat-containing protein	0.7927	0.3869	0.7787	0.207	0.6786		0.56878	1.48327
IFIT2	IFIT2_HUMAN		Interferon-induced protein with tetratricopeptide repeats 2	0.3433	0.604	0.8443	0.7444	0.3057		0.56834	1.48282
H2AFY	H2AY_HUMAN		Core histone macro-H2A.1	0.7333	0.8902	0.614	0.1014	0.4922		0.56622	1.48064
RECQL	RECQ1_HUMAN		ATP-dependent DNA helicase Q1	0.7379	0.675	0.4089	0.6408	0.3665		0.56582	1.48023
SLC2A11	GTR11_HUMAN		Solute carrier family 2, facilitated glucose transporter member 11	0.8884	0.725	0.4993	0.5407	0.1712		0.56492	1.47931
NCK1	NCK1_HUMAN		Cytoplasmic protein NCK1	0.8399	0.6274	0.8388	0.3796	0.1313		0.5634	1.47775
FLJ11151	CSTP1_HUMAN		Uncharacterized metallophosphoesterase CSTP1	0.6323	0.5151	0.3456	0.1591	1.163		0.56302	1.47736
CBX4	CBX4_HUMAN		E3 SUMO-protein ligase CBX4	0.522	0.686	0.7113	0.3532	0.542		0.5629	1.47724
ERN1	ERN1_HUMAN		Serine/threonine-protein kinase/endoribonuclease IRE1	0.4022	0.8664	0.8686	0.2594	0.4093		0.56118	1.47548
PPIL5	LLR1_HUMAN		Peptidylprolyl isomerase-like 5	0.7956	0.8096	0.6734	0.2488	0.266		0.55868	1.47292
CCDC90A	CC90A_HUMAN		Coiled-coil domain-containing protein 90A, mitochondrial	0.6331	0.6168	0.4906	0.3214	0.7224		0.55686	1.47106
BAX	BAX_HUMAN		Apoptosis regulator BAX	1.028	0.7675	0.2042	0.2991	0.4821		0.55618	1.47037
SFRS18	SFR18_HUMAN		Splicing factor, arginine/serine-rich 18	0.8148	0.712	0.3608	0.7211	0.1698		0.5557	1.46988
PODNL1	PONL1_HUMAN		Podocan-like protein 1	0.4549	0.743	0.5375	0.2861	0.7563		0.55556	1.46974
CXCL16	CXL16_HUMAN		C-X-C motif chemokine 16	1.098	0.3561	0.6584	0.2354	0.4098		0.55154	1.46565
ANKRD10	ANR10_HUMAN		Ankyrin repeat domain-containing protein 10	0.5898	0.9789	0.2987	0.3907	0.4901		0.54964	1.46372
DNMT1	DNMT1_HUMAN		DNA	0.8127	0.6189	0.6861	0.1678	0.4547		0.54804	1.4621
LOC286167				0.5167	0.9981	0.2242	0.5903	0.3824		0.54234	1.45633
ABCC1	MRP1_HUMAN		Multidrug resistance-associated protein 1	0.7583	0.4463	0.6823	0.3111	0.4668		0.53296	1.44689
TMEM49	TMM49_HUMAN		Transmembrane protein 49	0.5662	0.7461	0.5046	0.3426	0.4997		0.53184	1.44577
SEPX1	MSRB1_HUMAN		Methionine-R-sulfoxide reductase B1	0.6441	0.6235	0.5767	0.1536	0.6526		0.5301	1.44403
LOC727942				0.8685	0.3155	0.7866	0.5179	0.1556		0.52882	1.44275
PDE4DIP	MYOME_HUMAN		Myomegalin	0.8685	0.3155	0.7866	0.5179	0.1556		0.52882	1.44275
THUMPD3	THUM3_HUMAN		THUMP domain-containing protein 3	0.653	0.9484	0.6808	0.2274	0.1248		0.52688	1.44081
KCTD12	KCD12_HUMAN		BTB/POZ domain-containing protein KCTD12	0.4147	0.459	0.3891	0.4724	0.8979		0.52662	1.44055
MTMR14	MTMRE_HUMAN		Myotubularin-related protein 14	0.8613	0.7959	0.5139	0.1774	0.284		0.5265	1.44043
SRPRB	SRPRB_HUMAN		Signal recognition particle receptor subunit beta	0.4756	0.7478	0.7443	0.3558	0.3023		0.52516	1.43909
NINJ1	NINJ1_HUMAN		Ninjurin-1	0.5667	0.6456	0.1848	0.3373	0.8666		0.5202	1.43415
ARL4C	ARL4C_HUMAN		ADP-ribosylation factor-like protein 4C	0.685	0.5894	0.3911	0.1945	0.7397		0.51994	1.4339
PHF21A	PF21A_HUMAN		PHD finger protein 21A	0.8274	0.7057	0.1872	0.5662	0.3121		0.51972	1.43368
USP15	UBP15_HUMAN		Ubiquitin carboxyl-terminal hydrolase 15	0.3753	0.8798	0.3728	0.4503	0.5064		0.51692	1.4309
OTUD5	OTUD5_HUMAN		OTU domain-containing protein 5	0.2895	0.8661	0.6866	0.1423	0.5995		0.5168	1.43078
B3GNT2	B3GN2_HUMAN		UDP-GlcNAc:betaGal beta-1,3-N-acetylglucosaminyltransferase 2	0.6506	0.6834	0.3927	0.3318	0.5206		0.51582	1.42981
RASA2	RASA2_HUMAN		Ras GTPase-activating protein 2	0.7059	0.6997	0.5534	0.3582	0.2542		0.51428	1.42828
ATF6	ATF6A_HUMAN		Cyclic AMP-dependent transcription factor ATF-6 alpha	0.2685	0.7947	0.4983	0.8081	0.2006		0.51404	1.42804
DRAM	DRAM_HUMAN		Damage-regulated autophagy modulator	0.7886	0.2544	0.5712	0.4929	0.461		0.51362	1.42763
HEL308	HL308_HUMAN		ATP-dependent DNA helicase HEL308	0.8855	0.5345	0.5454	0.1786	0.4223		0.51326	1.42727
ZNF641	ZN641_HUMAN		Zinc finger protein 641	0.7105	0.9048	0.02126	0.3513	0.5733		0.512232	1.42626
GOSR2	GOSR2_HUMAN		Golgi SNAP receptor complex member 2	0.5001	0.7464	0.4875	0.2606	0.5634		0.5116	1.42563
POP4	RPP29_HUMAN		Ribonuclease P protein subunit p29	0.4623	0.5889	0.6027	0.7379	0.1607		0.5105	1.42454
FAM114A2	F1142_HUMAN		Protein FAM114A2	0.1409	0.5473	0.4355	0.6025	0.8144		0.50812	1.4222
MYD88	MYD88_HUMAN		Myeloid differentiation primary response protein MyD88	0.7134	0.788	0.4786	0.3224	0.2371		0.5079	1.42198
POLR2J4	POLR2J4		POLR2J4	1	0.3419	0.2187	0.5775	0.3884		0.5053	1.41942
XPO6	XPO6_HUMAN		Exportin-6	0.7473	0.5348	0.4548	0.3	0.486		0.50458	1.41871
HDAC7	HDAC7_HUMAN		Histone deacetylase 7	0.451	0.5141	0.362	0.4179	0.7726		0.50352	1.41767
AFG3L1				0.5304	0.8618	0.2653	0.2765	0.5677		0.50034	1.41455
C19orf66	CS066_HUMAN		UPF0515 protein C19orf66	0.4874	0.8087	0.5036	0.0531	0.6444		0.49944	1.41366
ZZEF1	ZZEF1_HUMAN		Zinc finger ZZ-type and EF-hand domain-containing protein 1	0.338	0.6334	0.5202	0.3553	0.638		0.49698	1.41126
IKBKB	IKKB_HUMAN		Inhibitor of nuclear factor kappa-B kinase subunit beta	0.5342	0.4819	0.6933	0.1014	0.6726		0.49668	1.41096
LOC100131993				0.4568	0.5834	0.5005	0.2693	0.6716		0.49632	1.41061
PHPT1	PHP14_HUMAN		14 kDa phosphohistidine phosphatase	0.5417	0.5254	0.379	0.4494	0.5848		0.49606	1.41036
ACTR3	ARP3_HUMAN		Actin-related protein 3	0.7362	0.6867	0.6731	0.2327	0.1489		0.49552	1.40983
HSP90B1	ENPL_HUMAN		Endoplasmin	0.3513	0.6653	0.9388	0.1536	0.3641		0.49462	1.40895
SP100	SP100_HUMAN		Nuclear autoantigen Sp-100	0.748	0.6812	0.5882	0.497	-0.04997		0.492886	1.40726
TICAM2	TCAM2_HUMAN		TIR domain-containing adapter molecule 2	0.6448	0.4944	0.4577	0.2813	0.5827		0.49218	1.40657
TMED7	TMED7_HUMAN		Transmembrane emp24 domain-containing protein 7	0.6448	0.4944	0.4577	0.2813	0.5827		0.49218	1.40657
HTT	HD_HUMAN		Huntingtin	0.7968	0.3376	0.3557	0.478	0.4908		0.49178	1.40618
CHEK1	CHK1_HUMAN		Serine/threonine-protein kinase Chk1	0.4948	0.604	0.6755	0.3332	0.3504		0.49158	1.40598
PDIA4	PDIA4_HUMAN		Protein disulfide-isomerase A4	0.6638	0.6447	0.5315	0.04492	0.5699		0.490964	1.40538
RAB35	RAB35_HUMAN		Ras-related protein Rab-35	0.3585	0.4562	0.7614	0.04108	0.8344		0.490316	1.40475
FBXO18	FBX18_HUMAN		F-box only protein 18	0.5451	0.3614	0.5873	0.2738	0.6805		0.48962	1.40407
SEL1L	SE1L1_HUMAN		Protein sel-1 homolog 1	0.294	0.6673	0.7041	0.2245	0.5579		0.48956	1.40402
PAPOLA	PAPOA_HUMAN		Poly(A) polymerase alpha	0.5039	0.4429	0.4957	0.6222	0.3783		0.4886	1.40308
JARID2	JARD2_HUMAN		Protein Jumonji	0.9716	0.5644	0.568	0.1161	0.2198		0.48798	1.40248
AGTPBP1	CBPC1_HUMAN		Cytosolic carboxypeptidase 1	0.6776	0.6526	0.4572	0.3544	0.298		0.48796	1.40246
ADCY3	ADCY3_HUMAN		Adenylate cyclase type 3	0.4859	0.5057	0.329	0.1916	0.9258		0.4876	1.40211
LOC572558				0.7502	0.8377	0.4562	0.15	0.2249		0.4838	1.39842
PDE6D	PDE6D_HUMAN		Retinal rod rhodopsin-sensitive cGMP 3',5'-cyclic phosphodiesterase subunit delta	0.5244	0.3061	0.7022	0.2257	0.6555		0.48278	1.39743
DDX5	DDX5_HUMAN		Probable ATP-dependent RNA helicase DDX5	0.4749	0.6028	0.5214	0.3941	0.4184		0.48232	1.39699
RBM33	RBM33_HUMAN		RNA-binding protein 33	0.6396	0.5425	0.5692	0.1649	0.4865		0.48054	1.39527
CSNK1G2	KC1G2_HUMAN		Casein kinase I isoform gamma-2	0.8805	0.5338	0.3586	0.3063	0.3076		0.47736	1.39219
KIAA1394	K1394_HUMAN		ATP-grasp domain-containing protein KIAA1394	0.5316	0.6711	0.4526	0.0959	0.6353		0.4773	1.39214
MAN2A2	MA2A2_HUMAN		Alpha-mannosidase IIx	0.4383	0.5836	0.2684	0.3258	0.7599		0.4752	1.39011
ZNF767	ZN767_HUMAN		Protein ZNF767	0.6016	0.5737	0.4548	0.2178	0.5278		0.47514	1.39005
KCTD5	KCTD5_HUMAN		BTB/POZ domain-containing protein KCTD5	0.5492	0.5458	0.2783	0.4539	0.5374		0.47292	1.38792
ATP6V0D1	VA0D1_HUMAN		Vacuolar proton pump subunit d 1	0.7167	0.3643	0.4892	0.2695	0.5074		0.46942	1.38455
KLHL2	KLHL2_HUMAN		Kelch-like protein 2	0.528	0.4107	0.374	0.5381	0.4918		0.46852	1.38369
AAK1	AAK1_HUMAN		AP2-associated protein kinase 1	0.4164	0.5098	0.4716	0.06296	0.8808		0.468312	1.38349
TMEM167A	T167A_HUMAN		Transmembrane protein 167A	0.6744	0.4764	0.5305	0.1276	0.5286		0.4675	1.38271
GLT25D1	GT251_HUMAN		Glycosyltransferase 25 family member 1	0.4465	0.5355	0.2925	0.2402	0.8214		0.46722	1.38244
MYO9B	MYO9B_HUMAN		Myosin-IXb	0.4131	0.5526	0.3485	0.2991	0.7043		0.46352	1.3789
CBX5	CBX5_HUMAN		Chromobox protein homolog 5	0.4758	0.5129	0.3189	0.5061	0.5016		0.46306	1.37846
USP20	UBP20_HUMAN		Ubiquitin carboxyl-terminal hydrolase 20	0.4563	0.6983	0.2937	0.1187	0.7274		0.45888	1.37447
GOLGA1	GOGA1_HUMAN		Golgin subfamily A member 1	0.4436	0.5514	0.6459	0.03963	0.6079		0.457686	1.37334
HLA-A	1A01_HUMAN		HLA class I histocompatibility antigen, A-1 alpha chain	0.3919	0.6793	0.6447	0.1978	0.3694		0.45662	1.37232
NKTR	NKTR_HUMAN		NK-tumor recognition protein	0.4785	0.8026	0.07488	0.4741	0.4523		0.456476	1.37219
RBM26	RBM26_HUMAN		RNA-binding protein 26	0.6263	0.7457	0.4218	0.2988	0.1818		0.45488	1.37067
RBM35B	RB35B_HUMAN		RNA-binding protein 35B	0.3337	0.7935	0.4466	0.3323	0.3451		0.45024	1.36627
ADAM17	ADA17_HUMAN		ADAM 17	0.4359	0.4412	0.4262	0.4604	0.4776		0.44826	1.36439
TMSB4X	TYB4_HUMAN		Thymosin beta-4	0.6583	0.7243	0.3096	0.2601	0.2888		0.44822	1.36436
TMSL3	TMSL3_HUMAN		Thymosin beta-4-like protein 3	0.6583	0.7243	0.3096	0.2601	0.2888		0.44822	1.36436
ZFP36L2	TISD_HUMAN		Butyrate response factor 2	0.6715	0.5124	0.2651	0.4349	0.3525		0.44728	1.36347
STK36	STK36_HUMAN		Serine/threonine-protein kinase 36	0.2108	0.7327	0.1059	0.8081	0.3665		0.4448	1.36113
EDEM3	EDEM3_HUMAN		ER degradation-enhancing alpha-mannosidase-like 3	0.4078	0.504	0.4875	0.3847	0.4365		0.4441	1.36047
RPN2	RPN2_HUMAN		Dolichyl-diphosphooligosaccharide--protein glycosyltransferase subunit 2	0.2517	0.3441	0.8037	0.3344	0.4853		0.44384	1.36022
IL6ST	IL6RB_HUMAN		Interleukin-6 receptor subunit beta	0.4407	0.3609	0.4569	0.2921	0.667		0.44352	1.35992
FOXO1	FOXO1_HUMAN		Forkhead box protein O1	0.7086	0.3734	0.4074	0.3017	0.4213		0.44248	1.35894
DDHD1	DDHD1_HUMAN		Phospholipase DDHD1	0.485	0.7442	0.4969	0.3161	0.1616		0.44076	1.35732
C9orf46	CI046_HUMAN		Transmembrane protein C9orf46	0.6501	0.3669	0.4846	0.1264	0.5591		0.43742	1.35418
TMEM194A	T194A_HUMAN		Transmembrane protein 194A	0.6737	0.7007	0.1388	0.2048	0.4672		0.43704	1.35382
USP45	UBP45_HUMAN		Ubiquitin carboxyl-terminal hydrolase 45	0.358	0.5249	0.4695	0.2844	0.5396		0.43528	1.35217
A2LD1	U131_HUMAN		UPF0131 protein	0.5027	0.2325	0.5305	0.598	0.3006		0.43286	1.34991
ACTB	ACTB_HUMAN		Actin, cytoplasmic 1	0.4955	0.6134	0.4382	0.06753	0.5372		0.430366	1.34758
WDR89	WDR89_HUMAN		WD repeat-containing protein 89	0.04781	0.5711	0.5243	0.4532	0.5396		0.427202	1.34462
TRIM59	TRI59_HUMAN		Tripartite motif-containing protein 59	0.4655	0.6396	0.3331	0.4251	0.2244		0.41754	1.33565
GIT2	GIT2_HUMAN		ARF GTPase-activating protein GIT2	0.5148	0.3802	0.3362	0.0632	0.7887		0.41662	1.3348
OPTN	OPTN_HUMAN		Optineurin	0.4198	0.5434	0.449	0.3419	0.3287		0.41656	1.33474
LPIN2	LPIN2_HUMAN		Lipin-2	0.5636	0.5026	0.538	0.2072	0.259		0.41408	1.33245
ADAR	DSRAD_HUMAN		Double-stranded RNA-specific adenosine deaminase	0.6552	0.6072	0.3035	0.2339	0.2698		0.41392	1.3323
TXNL4A	TXN4A_HUMAN		Thioredoxin-like protein 4A	0.5253	0.724	0.3237	0.1214	0.3405		0.40698	1.32591
FNDC3B	FND3B_HUMAN		Fibronectin type III domain-containing protein 3B	0.1541	0.5677	0.6017	0.3748	0.3357		0.4068	1.32574
CEP170	CE170_HUMAN		Centrosomal protein of 170 kDa	0.5823	0.2285	0.209	0.3919	0.6182		0.40598	1.32499
CTBS	DIAC_HUMAN		Di-N-acetylchitobiase	0.2483	0.5797	0.6931	0.3176	0.1515		0.39804	1.31772
NRAS	RASN_HUMAN		GTPase NRas	0.7564	0.5627	0.5591	0.351	-0.2565		0.39454	1.31452
VCP	TERA_HUMAN		Transitional endoplasmic reticulum ATPase	0.3861	0.7824	0.3692	0.1986	0.2157		0.3904	1.31076
ZNF346	ZN346_HUMAN		Zinc finger protein 346	0.5213	0.5367	0.3052	0.2457	0.322		0.38618	1.30693
KIAA0841	K0841_HUMAN		Uncharacterized protein KIAA0841	0.3121	0.7546	0.3038	0.3669	0.1691		0.3813	1.30252
GALNT2	GALT2_HUMAN		Polypeptide N-acetylgalactosaminyltransferase 2	0.3943	0.3362	0.5577	0.1216	0.4894		0.37984	1.3012
LOC100132910				0.3943	0.3362	0.5577	0.1216	0.4894		0.37984	1.3012
FOXRED1	FXRD1_HUMAN		FAD-dependent oxidoreductase domain-containing protein 1	0.2563	0.3193	0.7501	0.1611	0.3975		0.37686	1.29851
HIVEP1	ZEP1_HUMAN		Zinc finger protein 40	0.5446	0.2441	0.2117	0.5273	0.3396		0.37346	1.29546
GRAMD4	GRAM4_HUMAN		GRAM domain-containing protein 4	0.4345	0.4975	0.07704	0.3407	0.4949		0.368928	1.29139
VAMP7	VAMP7_HUMAN		Vesicle-associated membrane protein 7	0.472	0.4225	0.2026	0.2397	0.505		0.36836	1.29088
UBLCP1	UBCP1_HUMAN		Ubiquitin-like domain-containing CTD phosphatase 1	0.4385	0.3992	0.312	0.2784	0.3922		0.36406	1.28704
MTF2	MTF2_HUMAN		Metal-response element-binding transcription factor 2	0.4753	0.384	0.4497	0.1839	0.3266		0.3639	1.2869
NASP	NASP_HUMAN		Nuclear autoantigenic sperm protein	0.4272	0.3042	0.4493	0.2368	0.3477		0.35304	1.27725
FAM40A	FA40A_HUMAN		Protein FAM40A	0.4679	0.316	0.3471	0.2342	0.3898		0.351	1.27544
PDIA3	PDIA3_HUMAN		Protein disulfide-isomerase A3	0.5155	0.241	0.5173	0.3828	0.08107		0.347534	1.27238
MON2	MON2_HUMAN		Protein MON2 homolog	0.4123	0.5317	0.6017	0.09205	0.08612		0.344774	1.26995
MOBKL1B	MOL1B_HUMAN		Mps one binder kinase activator-like 1B	0.4633	0.3287	0.3411	0.1748	0.4054		0.34266	1.26809
PQLC3	PQLC3_HUMAN		PQ loop repeat-containing protein 3	0.4003	0.423	0.3127	0.1002	0.4593		0.3391	1.26497
USP34	UBP34_HUMAN		Ubiquitin carboxyl-terminal hydrolase 34	0.2779	0.4852	0.2826	0.3414	0.2475		0.32692	1.25433
FAM117A	F117A_HUMAN		Protein FAM117A	0.447	0.435	0.3233	-0.01615	0.4006		0.31795	1.24656
C3orf63	CC063_HUMAN		Uncharacterized protein C3orf63	0.3202	0.3487	0.1446	0.476	0.2681		0.31152	1.24101
ASB8	ASB8_HUMAN		Ankyrin repeat and SOCS box protein 8	0.2811	0.2936	0.4113	0.2363	0.3328		0.31102	1.24058
HNRPDL	HNRDL_HUMAN		Heterogeneous nuclear ribonucleoprotein D-like	0.327	0.4578	0.3273	0.1192	0.3095		0.30816	1.23813
ANKLE2	ANKL2_HUMAN		Ankyrin repeat and LEM domain-containing protein 2	0.4732	0.2159	0.2341	0.2741	0.3244		0.30434	1.23485
RPS6KA3	KS6A3_HUMAN		Ribosomal protein S6 kinase alpha-3	0.5393	0.3484	0.3896	0.0733	0.1395		0.29802	1.22946
SEPT9	SEPT9_HUMAN		Septin-9	0.3969	0.4052	0.3007	0.1748	0.189		0.29332	1.22546
RHOA	RHOA_HUMAN		Transforming protein RhoA	0.2421	0.2171	0.1415	0.08628	0.2304		0.183476	1.13562
ATP5C1	ATPG_HUMAN		ATP synthase subunit gamma, mitochondrial	-0.08948	-0.1794	-0.1959	-0.1775	-0.1849		-0.165436	0.891659
CXorf15	TXLNG_HUMAN		Gamma-taxilin	-0.06736	-0.1486	-0.292	-0.2289	-0.3387		-0.215112	0.861479
CHD9	CHD9_HUMAN		Chromodomain-helicase-DNA-binding protein 9	-0.2477	-0.4602	-0.2242	-0.1078	-0.1166		-0.2313	0.851867
TFCP2	TFCP2_HUMAN		Alpha-globin transcription factor CP2	-0.1248	-0.1108	-0.2716	-0.36	-0.3024		-0.23392	0.850321
SNX15	SNX15_HUMAN		Sorting nexin-15	-0.2845	-0.3787	-0.2856	-0.1316	-0.2443		-0.26494	0.832233
FBXO9	FBX9_HUMAN		F-box only protein 9	-0.5257	-0.2202	-0.2541	-0.2386	-0.1334		-0.2744	0.826794
YPEL5	YPEL5_HUMAN		Protein yippee-like 5	-0.3261	-0.3554	-0.2882	-0.153	-0.2729		-0.27912	0.824094
BBX	BBX_HUMAN		HMG box transcription factor BBX	-0.2241	-0.3515	-0.2829	-0.03082	-0.52		-0.281864	0.822528
ZNF512	ZN512_HUMAN		Zinc finger protein 512	-0.2164	-0.5242	-0.3719	-0.1169	-0.2469		-0.29526	0.814925
SS18	SSXT_HUMAN		SSXT protein	-0.4304	-0.138	-0.1646	-0.3497	-0.4465		-0.30584	0.808971
MGC12966	SIPAR_HUMAN		STAT3-interacting protein as a repressor	-0.3056	-0.2354	-0.4495	-0.1094	-0.4443		-0.30884	0.807291
PDHA1	ODPA_HUMAN		Pyruvate dehydrogenase E1 component subunit alpha, somatic form, mitochondrial	-0.1556	-0.3609	-0.5404	-0.2119	-0.2972		-0.3132	0.804855
YTHDC1	YTDC1_HUMAN		YTH domain-containing protein 1	-0.1811	-0.2161	-0.4952	-0.1133	-0.5737		-0.31588	0.803361
GLRX3	GLRX3_HUMAN		Glutaredoxin-3	-0.1645	-0.3568	-0.343	-0.3564	-0.3753		-0.3192	0.801514
LIN7C	LIN7C_HUMAN		Lin-7 homolog C	-0.4304	-0.4655	-0.2151	-0.1044	-0.3931		-0.3217	0.800126
EIF4ENIF1	4ET_HUMAN		Eukaryotic translation initiation factor 4E transporter	-0.1772	-0.4446	-0.5592	-0.2537	-0.1846		-0.32386	0.798929
IL11RA	I11RA_HUMAN		Interleukin-11 receptor alpha chain	-0.3898	-0.4119	-0.2682	-0.1258	-0.4246		-0.32406	0.798819
CSDE1	CSDE1_HUMAN		Cold shock domain-containing protein E1	-0.4713	-0.502	-0.3195	-0.07314	-0.2565		-0.324488	0.798582
PURA	PURA_HUMAN		Transcriptional activator protein Pur-alpha	-0.4148	-0.4181	-0.439	-0.1494	-0.2231		-0.32888	0.796154
PROSC	PROSC_HUMAN		Proline synthetase co-transcribed bacterial homolog protein	-0.4434	-0.4453	-0.4243	-0.1448	-0.1868		-0.32892	0.796132
ANKRD17	ANR17_HUMAN		Ankyrin repeat domain-containing protein 17	-0.1633	-0.3166	-0.3894	-0.1922	-0.5876		-0.32982	0.795636
FAM44B	FA44B_HUMAN		Protein FAM44B	-0.3071	-0.4965	-0.4943	-0.06039	-0.2957		-0.330798	0.795097
DYNC1I2	DC1I2_HUMAN		Cytoplasmic dynein 1 intermediate chain 2	-0.2568	-0.6093	-0.4166	-0.1789	-0.2123		-0.33478	0.792905
LOC728532				-0.2568	-0.6093	-0.4166	-0.1789	-0.2123		-0.33478	0.792905
DDX50	DDX50_HUMAN		ATP-dependent RNA helicase DDX50	-0.2107	-0.351	-0.5046	-0.2193	-0.3883		-0.33478	0.792905
EIF2C2	I2C2_HUMAN		Eukaryotic translation initiation factor 2C 2	-0.4829	-0.3231	-0.3873	-0.2477	-0.2522		-0.33864	0.790786
PDAP1	HAP28_HUMAN		28 kDa heat- and acid-stable phosphoprotein	-0.3275	-0.4477	-0.3892	-0.3391	-0.1935		-0.3394	0.79037
FAM54B	FA54B_HUMAN		Protein FAM54B	-0.1657	-0.3349	-0.5981	-0.1744	-0.4284		-0.3403	0.789877
SAE1	SAE1_HUMAN		SUMO-activating enzyme subunit 1	-0.36	-0.3604	-0.5717	-0.3701	-0.08027		-0.348494	0.785404
MFF	MFF_HUMAN		Mitochondrial fission factor	-0.447	-0.309	-0.5635	-0.01711	-0.4443		-0.356182	0.781229
DPY30	DPY30_HUMAN		Protein dpy-30 homolog	-0.3429	-0.4761	-0.37	-0.1712	-0.421		-0.35624	0.781198
USP47	UBP47_HUMAN		Ubiquitin carboxyl-terminal hydrolase 47	-0.2174	-0.629	-0.4464	-0.1525	-0.3359		-0.35624	0.781198
LOC100130886				-0.2811	-0.257	-0.6068	-0.5264	-0.111		-0.35646	0.781079
TMEM164	TM164_HUMAN		Transmembrane protein 164	-0.2811	-0.257	-0.6068	-0.5264	-0.111		-0.35646	0.781079
NF1	NF1_HUMAN		Neurofibromin	-0.3795	-0.3265	-0.5017	-0.07218	-0.508		-0.357576	0.780475
SENP8	SENP8_HUMAN		Sentrin-specific protease 8	-0.5918	-0.2214	-0.3159	-0.2802	-0.3813		-0.35812	0.780181
C6orf89	CF089_HUMAN		Uncharacterized protein C6orf89	-0.3816	-0.6172	-0.3712	-0.4321	0.007738		-0.358872	0.779774
RHEB	RHEB_HUMAN		GTP-binding protein Rheb	-0.366	-0.7689	-0.2618	-0.2463	-0.1671		-0.36202	0.778074
MBTPS1	MBTP1_HUMAN		Membrane-bound transcription factor site-1 protease	-0.5762	-0.6227	-0.1372	-0.315	-0.1623		-0.36268	0.777719
FNTA	FNTA_HUMAN		Protein farnesyltransferase/geranylgeranyltransferase type-1 subunit alpha	-0.372	-0.5239	-0.5015	-0.07338	-0.3563		-0.365416	0.776245
LOC286161	LOC286161		LOC286161	-0.3609	-0.4032	-0.3462	-0.322	-0.4015		-0.36676	0.775522
MOAP1	MOAP1_HUMAN		Modulator of apoptosis 1	-0.4689	-0.3582	-0.4368	-0.1977	-0.3753		-0.36738	0.775189
UBTD2	UBTD2_HUMAN		Ubiquitin domain-containing protein 2	-0.3689	-0.3895	-0.6094	-0.1597	-0.3186		-0.36922	0.774201
EIF2C1	I2C1_HUMAN		Eukaryotic translation initiation factor 2C 1	-0.3429	-0.3174	-0.6224	-0.5016	-0.06752		-0.370364	0.773587
PGPEP1	PGPI_HUMAN		Pyroglutamyl-peptidase 1	-0.3184	-0.2914	-0.3873	-0.542	-0.3474		-0.3773	0.769877
BRF2	BRF2_HUMAN		Transcription factor IIIB 50 kDa subunit	-0.1818	-0.7377	-0.5003	-0.0967	-0.3854		-0.38038	0.768235
TOMM70A	TOM70_HUMAN		Mitochondrial import receptor subunit TOM70	-0.1857	-0.479	-0.533	-0.1352	-0.5855		-0.38368	0.76648
THYN1	THYN1_HUMAN		Thymocyte nuclear protein 1	-0.3097	-0.3534	-0.7494	-0.04284	-0.4845		-0.387968	0.764205
KLHDC2	KLDC2_HUMAN		Kelch domain-containing protein 2	-0.5249	-0.4027	-0.3904	-0.04308	-0.5871		-0.389636	0.763322
ARMCX6	ARMX6_HUMAN		Protein ARMCX6	-0.2626	-0.5198	-0.5349	-0.2669	-0.371		-0.39104	0.76258
LOC653354				-0.2626	-0.5198	-0.5349	-0.2669	-0.371		-0.39104	0.76258
CCDC56	CCD56_HUMAN		Coiled-coil domain-containing protein 56	-0.4037	-0.5484	-0.5044	-0.1152	-0.3852		-0.39138	0.7624
AGAP6	CTLF3_HUMAN		Centaurin-gamma-like family member 3	-0.4001	-0.5679	-0.4185	-0.3107	-0.2647		-0.39238	0.761872
LOC100132418	YJ010_HUMAN		Uncharacterized PRO1102-like protein LOC100132418	-0.4001	-0.5679	-0.4185	-0.3107	-0.2647		-0.39238	0.761872
PARG	PARG_HUMAN		Poly(ADP-ribose) glycohydrolase	-0.4001	-0.5679	-0.4185	-0.3107	-0.2647		-0.39238	0.761872
C1orf43	CA043_HUMAN		Uncharacterized protein C1orf43	-0.3852	-0.5674	-0.2392	-0.4271	-0.3436		-0.3925	0.761808
ATF7	ATF7_HUMAN		Cyclic AMP-dependent transcription factor ATF-7	-0.3937	-0.6826	-0.1105	-0.5538	-0.225		-0.39312	0.761481
C6orf66	HRP20_HUMAN		Protein HRPAP20	-0.5312	-0.2633	-0.4616	-0.1085	-0.6194		-0.3968	0.759541
SUCLG1	SUCA_HUMAN		Succinyl-CoA ligase [GDP-forming] subunit alpha, mitochondrial	-0.3725	-0.6211	-0.3966	-0.02192	-0.579		-0.398224	0.758792
POLA1	DPOLA_HUMAN		DNA polymerase alpha catalytic subunit	-0.4511	-0.7516	-0.2372	-0.1078	-0.4455		-0.39864	0.758573
OCIAD1	OCAD1_HUMAN		OCIA domain-containing protein 1	-0.3468	-0.3703	-0.4878	-0.1693	-0.6225		-0.39934	0.758205
MNAT1	MAT1_HUMAN		CDK-activating kinase assembly factor MAT1	-0.1241	-0.3525	-0.4224	-0.3708	-0.7331		-0.40058	0.757554
LOC100133166				-0.4723	-0.4583	-0.3868	-0.302	-0.3873		-0.40134	0.757155
LOC727732				-0.4723	-0.4583	-0.3868	-0.302	-0.3873		-0.40134	0.757155
NBR1	NBR1_HUMAN		Next to BRCA1 gene 1 protein	-0.4723	-0.4583	-0.3868	-0.302	-0.3873		-0.40134	0.757155
MTHFSD	MTHSD_HUMAN		Methenyltetrahydrofolate synthetase domain-containing protein	-0.543	-0.4179	-0.5094	-0.4362	-0.1147		-0.40424	0.755634
TMCC1	TMCC1_HUMAN		Transmembrane and coiled-coil domains protein 1	-0.3148	-0.6254	-0.5048	-0.1114	-0.465		-0.40428	0.755613
COX5B	COX5B_HUMAN		Cytochrome c oxidase subunit 5B, mitochondrial	-0.3987	-0.4842	-0.5383	-0.07987	-0.5446		-0.409134	0.753075
DRG1	DRG1_HUMAN		Developmentally-regulated GTP-binding protein 1	-0.5175	-0.4429	-0.4767	-0.3126	-0.3113		-0.4122	0.751477
SLC35E1	S35E1_HUMAN		Solute carrier family 35 member E1	-0.2429	-0.2909	-0.5859	-0.5098	-0.4609		-0.41808	0.74842
DYNC1LI2	DC1L2_HUMAN		Cytoplasmic dynein 1 light intermediate chain 2	-0.4076	-0.6273	-0.7838	-0.1248	-0.1639		-0.42148	0.746658
MAPK14	MK14_HUMAN		Mitogen-activated protein kinase 14	-0.2679	-0.5424	-0.6066	-0.3761	-0.3315		-0.4249	0.74489
YME1L1	YMEL1_HUMAN		ATP-dependent metalloprotease YME1L1	-0.202	-0.4419	-0.7427	-0.1631	-0.5758		-0.4251	0.744787
FAM36A	FA36A_HUMAN		Protein FAM36A	-0.3809	-0.2587	-0.431	-0.4127	-0.6581		-0.42828	0.743147
ZC3H13	ZC3HD_HUMAN		Zinc finger CCCH domain-containing protein 13	-0.4473	-0.4953	-0.6417	0.04324	-0.6133		-0.430872	0.741813
RCOR3	RCOR3_HUMAN		REST corepressor 3	-0.3181	-0.4297	-0.8184	-0.02096	-0.5708		-0.431592	0.741443
RYBP	RYBP_HUMAN		RING1 and YY1-binding protein	-0.1866	-0.7641	-0.4128	-0.2862	-0.5085		-0.43164	0.741418
RSBN1L	RSBNL_HUMAN		Round spermatid basic protein 1-like protein	-0.6223	-0.2952	-0.7114	-0.302	-0.2358		-0.43334	0.740545
PHF10	PHF10_HUMAN		PHD finger protein 10	-0.3917	-0.6893	-0.6698	-0.2503	-0.1668		-0.43358	0.740422
MAP3K7IP2	TAB2_HUMAN		Mitogen-activated protein kinase kinase kinase 7-interacting protein 2	-0.2354	-0.6138	-0.4327	-0.1806	-0.7102		-0.43454	0.73993
SPTLC1	SPTC1_HUMAN		Serine palmitoyltransferase 1	-0.5745	-0.5677	-0.3115	-0.1128	-0.6093		-0.43516	0.739612
MKRN1	MKRN1_HUMAN		Makorin-1	-0.3302	-0.4994	-0.4972	-0.1758	-0.6824		-0.437	0.738669
CREG1	CREG1_HUMAN		Protein CREG1	-0.3191	-0.6932	-0.5597	-0.2398	-0.3856		-0.43948	0.7374
DHX40	DHX40_HUMAN		Probable ATP-dependent RNA helicase DHX40	-0.3487	-0.5395	-0.6527	-0.1222	-0.5451		-0.44164	0.736297
UQCRB	QCR7_HUMAN		Cytochrome b-c1 complex subunit 7	-0.3869	-0.4537	-0.7328	-0.2095	-0.4265		-0.44188	0.736175
PTK2	FAK1_HUMAN		Focal adhesion kinase 1	-0.4167	-0.4229	-0.5491	-0.3706	-0.4515		-0.44216	0.736032
RHOQ	RHOQ_HUMAN		Rho-related GTP-binding protein RhoQ	-0.6317	-0.4662	-0.7208	-0.001243	-0.3924		-0.442469	0.735874
MOCS2	MOS2L_HUMAN		Molybdenum cofactor synthesis protein 2 large subunit	-0.3999	-0.5706	-0.2365	-0.5168	-0.4938		-0.44352	0.735338
PIAS2	PIAS2_HUMAN		E3 SUMO-protein ligase PIAS2	-0.3727	-0.516	-0.2108	-0.7031	-0.4176		-0.44404	0.735073
FTSJ2	RRMJ2_HUMAN		Putative ribosomal RNA methyltransferase 2	-0.1753	-0.7038	-0.6583	-0.3513	-0.3385		-0.44544	0.73436
HMG2L1	HM2L1_HUMAN		High mobility group protein 2-like 1	-0.3915	-0.6891	-0.3796	-0.2039	-0.5705		-0.44692	0.733607
ZNF43	ZNF43_HUMAN		Zinc finger protein 43	-0.4273	-0.5114	-0.3779	-0.4619	-0.4607		-0.44784	0.73314
BTF3	BTF3_HUMAN		Transcription factor BTF3	-0.4713	-0.4847	-0.6498	-0.1828	-0.4542		-0.44856	0.732774
PJA1	PJA1_HUMAN		E3 ubiquitin-protein ligase Praja1	-0.2756	-0.7103	-0.5537	-0.08372	-0.6206		-0.448784	0.73266
ANAPC13	APC13_HUMAN		Anaphase-promoting complex subunit 13	-0.7055	-0.6179	-0.2161	-0.166	-0.547		-0.4505	0.731789
PHF3	PHF3_HUMAN		PHD finger protein 3	-0.1183	-0.6324	-0.584	-0.2193	-0.7013		-0.45106	0.731505
TUG1				-0.4612	-0.554	-0.6946	-0.3602	-0.1873		-0.45146	0.731302
TH1L	NELFD_HUMAN		Negative elongation factor C/D	-0.2756	-0.4996	-0.5306	-0.3275	-0.6321		-0.45308	0.730482
SH2D3A	SH23A_HUMAN		SH2 domain-containing protein 3A	-0.6367	-0.3587	-0.00303	-0.4723	-0.8014		-0.454426	0.7298
SNAPC3	SNPC3_HUMAN		snRNA-activating protein complex subunit 3	-0.2008	-0.6124	-0.5842	-0.2773	-0.5977		-0.45448	0.729773
TSR2	TSR2_HUMAN		Pre-rRNA-processing protein TSR2 homolog	-0.5038	-0.5273	-0.6058	-0.3004	-0.3424		-0.45594	0.729035
METT10D	MET10_HUMAN		Putative methyltransferase METT10D	-0.3056	-0.7129	-0.7395	-0.1542	-0.3779		-0.45802	0.727985
ZNF10	ZNF10_HUMAN		Zinc finger protein 10	-0.6026	-0.7675	-0.3454	-0.568	-0.008373		-0.458375	0.727806
FLJ46481	YD014_HUMAN		Uncharacterized protein FLJ46481	-0.5923	-0.4715	-0.4231	-0.5461	-0.2707		-0.46074	0.726613
SH3D19	SH319_HUMAN		SH3 domain-containing protein 19	-0.5923	-0.4715	-0.4231	-0.5461	-0.2707		-0.46074	0.726613
KIAA1191	K1191_HUMAN		UPF0498 protein KIAA1191	-0.6081	-0.7153	-0.5688	-0.1018	-0.3356		-0.46592	0.724009
C17orf39	CQ039_HUMAN		Uncharacterized protein C17orf39	-0.448	-0.7831	-0.5414	-0.1133	-0.4684		-0.47084	0.721544
BNIP3L	BNI3L_HUMAN		BCL2/adenovirus E1B 19 kDa protein-interacting protein 3-like	-0.4432	-0.445	-0.7804	-0.2225	-0.4679		-0.4718	0.721064
VDAC2	VDAC2_HUMAN		Voltage-dependent anion-selective channel protein 2	-0.3951	-0.4806	-0.6068	-0.2191	-0.6607		-0.47246	0.720735
ZNF16	ZNF16_HUMAN		Zinc finger protein 16	-0.2886	-0.6006	-0.7023	-0.3751	-0.3984		-0.473	0.720465
TM9SF3	TM9S3_HUMAN		Transmembrane 9 superfamily member 3	-0.5079	-0.729	-0.3805	-0.2121	-0.5369		-0.47328	0.720325
MTERFD3	MTER3_HUMAN		mTERF domain-containing protein 3, mitochondrial	-0.4954	-0.2491	-0.739	-0.3843	-0.5099		-0.47554	0.719198
KLHL21	KLH21_HUMAN		Kelch-like protein 21	-0.4557	-0.6711	-0.8246	-0.1758	-0.251		-0.47564	0.719148
SMARCC1	SMRC1_HUMAN		SWI/SNF complex subunit SMARCC1	-0.4163	-0.4931	-0.5229	-0.2621	-0.6949		-0.47786	0.718042
RTN4	RTN4_HUMAN		Reticulon-4	-0.5579	-0.717	-0.7119	-0.1424	-0.2695		-0.47974	0.717107
GLTSCR2	GSCR2_HUMAN		Glioma tumor suppressor candidate region gene 2 protein	-0.2994	-0.5811	-0.69	-0.4639	-0.3659		-0.48006	0.716948
ACOX2	ACOX2_HUMAN		Peroxisomal acyl-coenzyme A oxidase 2	-0.662	-0.6494	-0.6934	-0.2927	-0.1038		-0.48026	0.716848
MED28	MED28_HUMAN		Mediator of RNA polymerase II transcription subunit 28	-0.2749	-0.5395	-0.52	-0.4682	-0.6013		-0.48078	0.71659
SDCCAG10	SDC10_HUMAN		Peptidyl-prolyl cis-trans isomerase SDCCAG10	-0.6877	-0.6016	-0.2848	-0.2636	-0.5739		-0.48232	0.715826
VEZF1	VEZF1_HUMAN		Vascular endothelial zinc finger 1	-0.5422	-0.7158	-0.7078	-0.1239	-0.3303		-0.484	0.714992
CHD6	CHD6_HUMAN		Chromodomain-helicase-DNA-binding protein 6	-0.6331	-0.8673	-0.1004	-0.2292	-0.5929		-0.48458	0.714705
TTLL5	TTLL5_HUMAN		Tubulin polyglutamylase TTLL5	-0.5468	-0.8531	-0.7311	-0.1977	-0.0983		-0.4854	0.714299
EXDL2	EXDL2_HUMAN		Exonuclease 3'-5' domain-like-containing protein 2	-0.5961	-0.7235	-0.4471	-0.1633	-0.4996		-0.48592	0.714042
GFM2	EFG2_HUMAN		Elongation factor G 2, mitochondrial	-0.2465	-0.1762	-0.5347	-0.649	-0.8367		-0.48862	0.712707
GCC1	GCC1_HUMAN		GRIP and coiled-coil domain-containing protein 1	-0.5264	-0.7504	-0.4755	-0.2018	-0.4905		-0.48892	0.712558
PRDX6	PRDX6_HUMAN		Peroxiredoxin-6	-0.3559	-0.6175	-0.7352	-0.2234	-0.5162		-0.48964	0.712203
NDUFS4	NDUS4_HUMAN		NADH dehydrogenase [ubiquinone] iron-sulfur protein 4, mitochondrial	-0.3956	-0.6485	-0.7227	-0.2152	-0.4693		-0.49026	0.711897
ASH1L	ASH1L_HUMAN		Probable histone-lysine N-methyltransferase ASH1L	-0.3821	-0.6509	-0.8564	-0.1902	-0.3779		-0.4915	0.711285
HTATSF1	HTSF1_HUMAN		HIV Tat-specific factor 1	-0.4316	-0.4624	-0.7559	-0.2095	-0.6049		-0.49286	0.710615
MRPL19	RM19_HUMAN		39S ribosomal protein L19, mitochondrial	-0.2417	-0.5465	-0.2731	-0.6601	-0.7526		-0.4948	0.70966
PRMT5	ANM5_HUMAN		Protein arginine N-methyltransferase 5	-0.2667	-0.4749	-0.7424	-0.3446	-0.6463		-0.49498	0.709572
LOC492311	IGIP_HUMAN		IgA-inducing protein homolog	-0.4458	-0.8387	-0.4844	-0.3275	-0.3868		-0.49664	0.708756
DHX35	DHX35_HUMAN		Probable ATP-dependent RNA helicase DHX35	-0.5432	-0.8711	-0.3769	-0.3961	-0.3111		-0.49968	0.707264
ESD	ESTD_HUMAN		S-formylglutathione hydrolase	-0.4158	-0.6687	-0.7833	-0.2513	-0.3828		-0.50038	0.706921
ALDOA	ALDOA_HUMAN		Fructose-bisphosphate aldolase A	-0.681	-0.641	-0.5087	-0.3648	-0.3188		-0.50286	0.705706
FBXO34	FBX34_HUMAN		F-box only protein 34	-0.3244	-0.5715	-0.8059	-0.108	-0.7069		-0.50334	0.705472
ARMC10	ARM10_HUMAN		Armadillo repeat-containing protein 10	-0.5023	-0.5056	-0.6794	-0.234	-0.5992		-0.5041	0.7051
ANXA11	ANX11_HUMAN		Annexin A11	-0.7409	-0.5032	-0.8155	-0.1335	-0.3313		-0.50488	0.704719
SLC38A2	S38A2_HUMAN		Sodium-coupled neutral amino acid transporter 2	-0.4956	-0.7528	-0.2731	-0.3124	-0.6963		-0.50604	0.704153
DCI	D3D2_HUMAN		3,2-trans-enoyl-CoA isomerase, mitochondrial	-0.2251	-0.7333	-0.8076	-0.2756	-0.5023		-0.50878	0.702817
FAM98B	FA98B_HUMAN		Protein FAM98B	-0.3088	-0.5905	-0.6748	-0.1861	-0.7908		-0.5102	0.702125
WDR48	WDR48_HUMAN		WD repeat-containing protein 48	-0.5329	-0.7194	-0.3161	-0.3598	-0.6398		-0.5136	0.700472
MTX2	MTX2_HUMAN		Metaxin-2	-0.302	-0.5016	-0.8975	-0.1895	-0.6888		-0.51588	0.699366
FAM45A	FA45A_HUMAN		Protein FAM45A	-0.1585	-0.2989	-0.6746	-0.7139	-0.7343		-0.51604	0.699289
FAM45B	FA45B_HUMAN		Protein FAM45B	-0.1585	-0.2989	-0.6746	-0.7139	-0.7343		-0.51604	0.699289
COL4A3BP	C43BP_HUMAN		Collagen type IV alpha-3-binding protein	-0.4817	-0.8052	-0.6111	-0.2133	-0.4775		-0.51776	0.698455
ADNP2	ADNP2_HUMAN		ADNP homeobox protein 2	-0.435	-0.6879	-0.8083	-0.1219	-0.5448		-0.51958	0.697575
FBL	FBRL_HUMAN		rRNA 2'-O-methyltransferase fibrillarin	-0.4579	-0.5001	-0.8254	-0.1852	-0.6311		-0.51994	0.697401
EIF1AX	IF1AX_HUMAN		Eukaryotic translation initiation factor 1A, X-chromosomal	-0.4086	-0.6066	-0.766	-0.1402	-0.6785		-0.51998	0.697382
IPW				-0.6668	-0.7394	-0.1716	-0.1821	-0.8487		-0.52172	0.696541
ZBTB41	ZBT41_HUMAN		Zinc finger and BTB domain-containing protein 41	-0.5213	-0.6069	-0.5801	-0.06112	-0.8403		-0.521944	0.696433
SNURF	SNURF_HUMAN		SNRPN upstream reading frame protein	-0.3311	-0.7975	-0.5183	-0.2215	-0.7425		-0.52218	0.696319
CHMP4B	CHM4B_HUMAN		Charged multivesicular body protein 4b	-0.5966	-0.7572	-0.7463	-0.2071	-0.3053		-0.5225	0.696164
DLG3	DLG3_HUMAN		Disks large homolog 3	-0.6514	-0.5653	-0.4188	-0.4884	-0.5015		-0.52508	0.694921
KIAA1704	K1704_HUMAN		Uncharacterized protein KIAA1704	-0.692	-0.8382	-0.546	-0.03707	-0.5176		-0.526174	0.694394
C9orf102	RAD26_HUMAN		Putative DNA repair and recombination protein RAD26-like	-0.4612	-0.6607	-0.6556	-0.3703	-0.4845		-0.52646	0.694256
RFESD	RFESD_HUMAN		Rieske domain-containing protein	-0.5211	-0.3859	-0.6751	-0.2744	-0.7809		-0.52748	0.693765
HDAC2	HDAC2_HUMAN		Histone deacetylase 2	-0.3436	-0.787	-0.5943	-0.1489	-0.7651		-0.52778	0.693621
HEXIM1	HEXI1_HUMAN		Protein HEXIM1	-0.7625	-0.7095	-0.4895	-0.3412	-0.3371		-0.52796	0.693535
WHSC2	NELFA_HUMAN		Negative elongation factor A	-0.5014	-0.8423	-0.5284	-0.3196	-0.4482		-0.52798	0.693525
CCDC109A	C109A_HUMAN		Coiled-coil domain-containing protein 109A	-0.707	-0.7117	-0.7008	-0.3564	-0.1675		-0.52868	0.693189
SETMAR	SETMR_HUMAN		Histone-lysine N-methyltransferase SETMAR	-0.5459	-0.4669	-0.9999	-0.3843	-0.2474		-0.52888	0.693093
NDUFV3	NDUV3_HUMAN		NADH dehydrogenase [ubiquinone] flavoprotein 3, mitochondrial	-0.8515	-0.5215	-0.5755	-0.2744	-0.4231		-0.5292	0.692939
PPARA	PPARA_HUMAN		Peroxisome proliferator-activated receptor alpha	-0.1263	-0.5667	-0.9381	-0.2994	-0.7223		-0.53056	0.692286
TPRG1L	TPRGL_HUMAN		Tumor protein p63-regulated gene 1-like protein	-0.3694	-0.7622	-0.6171	-0.3073	-0.6004		-0.53128	0.691941
TRIM32	TRI32_HUMAN		Tripartite motif-containing protein 32	-0.2708	-0.6492	-0.7941	-0.2434	-0.6994		-0.53138	0.691893
ALDH3A2	AL3A2_HUMAN		Fatty aldehyde dehydrogenase	-0.5555	-0.8603	-0.6373	-0.2756	-0.3508		-0.5359	0.689728
LRRC57	LRC57_HUMAN		Leucine-rich repeat-containing protein 57	-0.3696	-0.6802	-0.6607	-0.2008	-0.7766		-0.53758	0.688926
DIP2C	DIP2C_HUMAN		Disco-interacting protein 2 homolog C	-0.8171	-0.718	-0.6566	-0.2818	-0.2171		-0.53812	0.688668
RBMX	HNRPG_HUMAN		Heterogeneous nuclear ribonucleoprotein G	-0.4874	-0.5903	-0.5	-0.05462	-1.059		-0.538264	0.688599
PIGS	PIGS_HUMAN		GPI transamidase component PIG-S	-0.7875	-0.5181	-0.6876	-0.662	-0.04468		-0.539976	0.687782
C9orf123	CI123_HUMAN		Transmembrane protein C9orf123	-0.4408	-0.483	-0.8559	-0.3268	-0.5982		-0.54094	0.687323
QDPR	DHPR_HUMAN		Dihydropteridine reductase	-0.7031	-0.7021	-0.6306	-0.5242	-0.1449		-0.54098	0.687304
RRP7A	ZG14_HUMAN		Gastric cancer antigen Zg14	-0.1842	-0.7906	-0.2473	-1.05	-0.434		-0.54122	0.68719
RRP7B	ZG14L_HUMAN		Putative gastric cancer antigen Zg14-like protein	-0.1842	-0.7906	-0.2473	-1.05	-0.434		-0.54122	0.68719
YIPF6	YIPF6_HUMAN		Protein YIPF6	-0.6202	-0.7259	-0.4351	-0.2061	-0.7199		-0.54144	0.687085
VAPA	VAPA_HUMAN		Vesicle-associated membrane protein-associated protein A	-0.3732	-0.9608	-0.7191	-0.2088	-0.4498		-0.54234	0.686656
TSFM	EFTS_HUMAN		Elongation factor Ts, mitochondrial	-0.5742	-0.6367	-0.5984	-0.5266	-0.3767		-0.54252	0.686571
PM20D2	P20D2_HUMAN		Peptidase M20 domain-containing protein 2	-0.6423	-1.048	-0.4572	-0.107	-0.4592		-0.54274	0.686466
ZCRB1	ZCRB1_HUMAN		Zinc finger CCHC-type and RNA-binding motif-containing protein 1	-0.7529	-0.5614	-0.5217	-0.3114	-0.5698		-0.54344	0.686133
RPS6KC1	KS6C1_HUMAN		Ribosomal protein S6 kinase delta-1	-0.4747	-0.6814	-0.6965	-0.4689	-0.3998		-0.54426	0.685743
CYP51A1	CP51A_HUMAN		Cytochrome P450 51A1	-0.3953	-0.6049	-0.4166	-0.6233	-0.6898		-0.54598	0.684926
ZNF33B	ZN33B_HUMAN		Zinc finger protein 33B	-0.5225	-0.3311	-0.7674	-0.4908	-0.6194		-0.54624	0.684803
ZNF83	ZNF83_HUMAN		Zinc finger protein 83	-0.5225	-0.3311	-0.7674	-0.4908	-0.6194		-0.54624	0.684803
ZNF510	ZN510_HUMAN		Zinc finger protein 510	-0.283	-0.6889	-0.7674	-0.4461	-0.5616		-0.5494	0.683304
TRIM33	TRI33_HUMAN		E3 ubiquitin-protein ligase TRIM33	-0.6425	-0.4006	-0.143	-0.605	-0.9644		-0.5511	0.6825
CCDC123	CC123_HUMAN		Coiled-coil domain-containing protein 123, mitochondrial	-0.4348	-0.1943	-0.57	-0.7608	-0.7985		-0.55168	0.682225
RPL22	RL22_HUMAN		60S ribosomal protein L22	-0.5105	-0.6754	-0.7886	0.007413	-0.7949		-0.552397	0.681886
DZIP3	DZIP3_HUMAN		E3 ubiquitin-protein ligase DZIP3	-0.3285	-0.5597	-0.5892	-0.5622	-0.7254		-0.553	0.681601
SMURF1	SMUF1_HUMAN		E3 ubiquitin-protein ligase SMURF1	-0.6288	-0.8197	-0.7352	-0.2191	-0.3664		-0.55384	0.681205
LDHB	LDHB_HUMAN		L-lactate dehydrogenase B chain	-0.4251	-0.4693	-0.8393	-0.1496	-0.9091		-0.55848	0.679017
FAM115A	F115A_HUMAN		Protein FAM115A	-0.5499	-0.8663	-0.7054	-0.3581	-0.3149		-0.55892	0.67881
BCL2L2	BCLW_HUMAN		Apoptosis regulator Bcl-W	-0.9635	-0.9365	-0.6068	-0.1902	-0.1009		-0.55958	0.6785
COQ3	COQ3_HUMAN		Hexaprenyldihydroxybenzoate methyltransferase, mitochondrial	-0.5136	-0.6324	-0.8509	-0.1385	-0.6653		-0.56014	0.678236
POGK	POGK_HUMAN		Pogo transposable element with KRAB domain	-0.7118	-0.6603	-0.5541	-0.1217	-0.7538		-0.56034	0.678142
AK3	KAD3_HUMAN		GTP:AMP phosphotransferase mitochondrial	-0.6377	-0.7175	-0.5907	-0.177	-0.6811		-0.5608	0.677926
NIPSNAP1	NIPS1_HUMAN		Protein NipSnap homolog 1	-0.5742	-0.4535	-0.8148	-0.2883	-0.6811		-0.56238	0.677184
DCTN4	DCTN4_HUMAN		Dynactin subunit 4	-0.3076	-1.09	-0.626	-0.283	-0.5169		-0.5647	0.676096
NUDC	NUDC_HUMAN		Nuclear migration protein nudC	-0.4881	-0.8925	-0.8961	-0.2984	-0.2524		-0.5655	0.675721
COX7C	COX7C_HUMAN		Cytochrome c oxidase subunit 7C, mitochondrial	-0.5288	-0.3734	-0.9915	-0.1465	-0.7901		-0.56606	0.675459
LOC732160				-0.3929	-0.7353	-0.7806	-0.1001	-0.823		-0.56638	0.675309
NDUFA10	NDUAA_HUMAN		NADH dehydrogenase [ubiquinone] 1 alpha subcomplex subunit 10, mitochondrial	-0.3929	-0.7353	-0.7806	-0.1001	-0.823		-0.56638	0.675309
GCSH	GCSH_HUMAN		Glycine cleavage system H protein, mitochondrial	-0.6976	-0.5379	-0.8242	-0.2806	-0.4943		-0.56692	0.675056
LOC730107	LOC730107		similar to Glycine cleavage system H protein, mitochondrial precursor	-0.6976	-0.5379	-0.8242	-0.2806	-0.4943		-0.56692	0.675056
RBBP9	RBBP9_HUMAN		Retinoblastoma-binding protein 9	-0.5687	-0.6456	-1.027	-0.1287	-0.4693		-0.56786	0.674617
CIRH1A	CIR1A_HUMAN		Cirhin	-0.4648	-0.6153	-0.6693	-0.4677	-0.6237		-0.56816	0.674476
RIPK5	RIPK5_HUMAN		Receptor-interacting serine/threonine-protein kinase 5	-0.8111	-0.9904	-0.3663	-0.2095	-0.4708		-0.56962	0.673794
FUT10	FUT10_HUMAN		Alpha-(1,3)-fucosyltransferase 10	-0.6197	-0.5537	-0.4779	-0.3917	-0.8074		-0.57008	0.673579
KIAA1715	LNP_HUMAN		Protein lunapark	-0.4583	-0.7314	-0.8258	-0.1294	-0.7066		-0.5703	0.673477
MLLT10	AF10_HUMAN		Protein AF-10	-0.3064	-0.6848	-0.9942	-0.4045	-0.4623		-0.57044	0.673411
C8orf40	CH040_HUMAN		Uncharacterized protein C8orf40	-0.366	-0.4948	-0.8359	-0.2636	-0.8985		-0.57176	0.672796
ARL3	ARL3_HUMAN		ADP-ribosylation factor-like protein 3	-0.4237	-0.8627	-1.048	-0.3328	-0.206		-0.57464	0.671454
ALAD	HEM2_HUMAN		Delta-aminolevulinic acid dehydratase	-0.7841	-0.6158	-0.905	-0.1191	-0.4496		-0.57472	0.671417
TCEAL8	TCAL8_HUMAN		Transcription elongation factor A protein-like 8	-0.5112	-0.6675	-0.6421	-0.1217	-0.937		-0.5759	0.670868
RAB11FIP2	RFIP2_HUMAN		Rab11 family-interacting protein 2	-0.4646	-0.8589	-0.8754	-0.05486	-0.6364		-0.578032	0.669877
LOC100130468				-0.7264	-0.3705	-0.6467	-0.7957	-0.3515		-0.57816	0.669818
MGC39900				-0.5379	-0.1142	-0.9732	-0.8842	-0.3866		-0.57922	0.669326
TMSL8	TYBN_HUMAN		NB thymosin beta	-0.5379	-0.1142	-0.9732	-0.8842	-0.3866		-0.57922	0.669326
DDX42	DDX42_HUMAN		ATP-dependent RNA helicase DDX42	-0.5824	-0.7747	-0.6772	-0.5882	-0.2738		-0.57926	0.669307
UBE2D4	UB2D4_HUMAN		Ubiquitin-conjugating enzyme E2 D4	-0.6824	-0.5944	-0.3474	-0.6791	-0.5999		-0.58064	0.668667
MORG1	MORG1_HUMAN		Mitogen-activated protein kinase organizer 1	-0.732	-0.7656	-0.4445	-0.6743	-0.2964		-0.58256	0.667778
DLAT	ODP2_HUMAN		Dihydrolipoyllysine-residue acetyltransferase component of pyruvate dehydrogenase complex, mitochondrial	-0.6923	-0.7879	-0.1812	-0.3908	-0.8627		-0.58298	0.667583
ENSA	ENSA_HUMAN		Alpha-endosulfine	-0.5528	-1.038	-0.5611	-0.322	-0.4433		-0.58344	0.667371
DEDD	DEDD_HUMAN		Death effector domain-containing protein	-0.6605	-0.4821	-0.9617	-0.6028	-0.2106		-0.58354	0.667324
LMBRD1	LMBD1_HUMAN		LMBR1 domain-containing protein 1	-0.4591	-0.8836	-0.7054	-0.1763	-0.6958		-0.58404	0.667093
DBT	ODB2_HUMAN		Lipoamide acyltransferase component of branched-chain alpha-keto acid dehydrogenase complex, mitochondrial	-0.36	-0.9187	-0.7996	-0.3008	-0.5419		-0.5842	0.667019
ZNF19	ZNF19_HUMAN		Zinc finger protein 19	-0.2751	-0.9752	-0.898	-0.1828	-0.5955		-0.58532	0.666501
SPOPL	SPOPL_HUMAN		Speckle-type POZ protein-like	-0.2116	-0.7632	-0.4883	-0.6387	-0.8394		-0.58824	0.665154
PCNP	PCNP_HUMAN		PEST proteolytic signal-containing nuclear protein	-0.4006	-0.7992	-0.8215	-0.1294	-0.7975		-0.58964	0.664509
MAPK10	MK10_HUMAN		Mitogen-activated protein kinase 10	-0.5925	-0.7516	-1.045	-0.2261	-0.3344		-0.58992	0.66438
IPO5	IPO5_HUMAN		Importin-5	-0.5293	-0.6641	-0.9331	-0.2294	-0.6047		-0.59212	0.663367
ORAI3	ORAI3_HUMAN		Protein orai-3	-0.6031	-0.8675	-0.8206	-0.2439	-0.4359		-0.5942	0.662412
C21orf45	CU045_HUMAN		Uncharacterized protein C21orf45	-0.1873	-0.5037	-0.8578	-0.6014	-0.8266		-0.59536	0.661879
AEBP2	AEBP2_HUMAN		Zinc finger protein AEBP2	-0.738	-0.9707	-0.5443	-0.1854	-0.5434		-0.59636	0.661421
CAST	ICAL_HUMAN		Calpastatin	-0.6072	-0.7937	-0.5722	-0.2205	-0.792		-0.59712	0.661072
TMEM192	TM192_HUMAN		Transmembrane protein 192	-0.3285	-0.7574	-0.7465	-0.2506	-0.9187		-0.60034	0.659598
ZNF320	ZN320_HUMAN		Zinc finger protein 320	-0.3285	-0.7574	-0.7465	-0.2506	-0.9187		-0.60034	0.659598
GAS5				-0.5978	-0.2808	-1.048	-0.2328	-0.8475		-0.60138	0.659123
LOC643988				-0.5709	-1.056	-0.4666	-0.5709	-0.3431		-0.6015	0.659068
MRPS28	RT28_HUMAN		28S ribosomal protein S28, mitochondrial	-0.2674	-0.6761	-1.11	-0.3598	-0.6138		-0.60542	0.65728
C8orf48	CH048_HUMAN		Uncharacterized protein C8orf48	-0.8813	-0.5484	-0.8564	-0.5451	-0.1976		-0.60576	0.657125
SNX12	SNX12_HUMAN		Sorting nexin-12	-0.6016	-0.7377	-0.545	-0.4574	-0.6927		-0.60688	0.656615
C14orf143	CN143_HUMAN		EF-hand domain-containing protein C14orf143	-0.5591	-0.812	-0.5702	-0.3845	-0.7252		-0.6102	0.655106
ZFAND1	ZFAN1_HUMAN		AN1-type zinc finger protein 1	-0.7418	-0.4032	-0.8049	-0.1546	-0.9468		-0.61026	0.655079
EIF4B	IF4B_HUMAN		Eukaryotic translation initiation factor 4B	-0.3698	-0.6559	-1.089	-0.1635	-0.774		-0.61044	0.654997
BCAP31	BAP31_HUMAN		B-cell receptor-associated protein 31	-0.3674	-0.9089	-0.9009	-0.1222	-0.7586		-0.6116	0.65447
MAP4K5	M4K5_HUMAN		Mitogen-activated protein kinase kinase kinase kinase 5	-0.3833	-0.6324	-0.6195	-0.7459	-0.6826		-0.61274	0.653954
AKAP7	AKA7A_HUMAN		A-kinase anchor protein 7 isoforms alpha and beta	-0.4862	-0.3597	-0.9821	-0.2828	-0.9553		-0.61322	0.653736
ISOC1	ISOC1_HUMAN		Isochorismatase domain-containing protein 1	-0.4576	-0.9327	-0.626	-0.172	-0.8805		-0.61376	0.653491
IL17RC	I17RC_HUMAN		Interleukin-17 receptor C	-0.9539	-0.5273	-0.7256	-0.3812	-0.4895		-0.6155	0.652704
ANO6	TM16F_HUMAN		Transmembrane protein 16F	-0.883	-0.7002	-0.659	-0.1645	-0.6811		-0.61756	0.651772
FAM20B	FA20B_HUMAN		Protein FAM20B	-0.7156	-0.8642	-0.8937	-0.2237	-0.3926		-0.61796	0.651592
ANKRD27	ANR27_HUMAN		Ankyrin repeat domain-containing protein 27	-0.5129	-0.825	-0.6265	-0.2201	-0.9069		-0.61828	0.651447
TMEM9	TMEM9_HUMAN		Transmembrane protein 9	-0.5343	-0.9459	-1.036	0.01823	-0.5965		-0.618894	0.65117
RP11-529I10.4	DPCD_HUMAN		Protein DPCD	-0.6706	-0.811	-0.6746	-0.1224	-0.8165		-0.61902	0.651113
ADNP	ADNP_HUMAN		Activity-dependent neuroprotector homeobox protein	-0.3194	-0.7843	-1.112	-0.0943	-0.7956		-0.62112	0.650166
PHF13	PHF13_HUMAN		PHD finger protein 13	-0.6918	-0.861	-0.8083	-0.3485	-0.4034		-0.6226	0.649499
TGIF1	TGIF1_HUMAN		Homeobox protein TGIF1	-0.5908	-0.8524	-0.9857	-0.1075	-0.5852		-0.62432	0.648725
TOP1MT	TOP1M_HUMAN		DNA topoisomerase I, mitochondrial	-0.5273	-0.8466	-0.5746	-0.2273	-0.9473		-0.62462	0.648591
CETN2	CETN2_HUMAN		Centrin-2	-0.769	-0.6771	-0.8436	-0.2626	-0.5729		-0.62504	0.648402
ZNF254	ZN254_HUMAN		Zinc finger protein 254	-0.3631	-0.1846	-0.8893	-0.8479	-0.8509		-0.62716	0.64745
BTBD3	BTBD3_HUMAN		BTB/POZ domain-containing protein 3	-0.744	-0.7992	-1.107	-0.2073	-0.2825		-0.628	0.647073
LOC728944				-0.5692	-0.8798	-0.8588	-0.1768	-0.666		-0.63012	0.646123
THAP4	THAP4_HUMAN		THAP domain-containing protein 4	-0.5692	-0.8798	-0.8588	-0.1768	-0.666		-0.63012	0.646123
TNKS	TNKS1_HUMAN		Tankyrase-1	-0.5098	-0.7771	-1.009	-0.1102	-0.7494		-0.6311	0.645684
SYPL1	SYPL1_HUMAN		Synaptophysin-like protein 1	-0.4704	-0.9541	-0.708	-0.1789	-0.8442		-0.63112	0.645675
GAMT	GAMT_HUMAN		Guanidinoacetate N-methyltransferase	-0.2996	-0.9998	-0.4464	-0.5766	-0.8336		-0.6312	0.645639
TOR1AIP1	TOIP1_HUMAN		Torsin-1A-interacting protein 1	-0.3588	-0.787	-0.59	-0.3999	-1.023		-0.63174	0.645398
TIMM44	TIM44_HUMAN		Mitochondrial import inner membrane translocase subunit TIM44	-0.5146	-0.4386	-1.058	-0.5911	-0.5624		-0.63294	0.644861
KIF16B	KI16B_HUMAN		Kinesin-like protein KIF16B	-0.7591	-0.7307	-0.8785	-0.2874	-0.5198		-0.6351	0.643896
KCTD14	KCD14_HUMAN		BTB/POZ domain-containing protein KCTD14	-0.7769	-0.861	-0.2572	-0.3138	-0.9747		-0.63672	0.643174
TTC3	TTC3_HUMAN		Tetratricopeptide repeat protein 3	-0.5223	-0.8415	-0.9764	-0.2265	-0.6206		-0.63746	0.642844
C1orf67	DYH14_HUMAN		Dynein heavy chain 14, axonemal	-0.6127	-1.265	-0.6527	-0.4497	-0.2248		-0.64098	0.641277
DNAH14	DNAH14		dynein, axonemal, heavy polypeptide 14	-0.6127	-1.265	-0.6527	-0.4497	-0.2248		-0.64098	0.641277
RP11-328N1.1				-0.6127	-1.265	-0.6527	-0.4497	-0.2248		-0.64098	0.641277
CRYZL1	QORL1_HUMAN		Quinone oxidoreductase-like protein 1	-0.6788	-0.7846	-0.8184	-0.158	-0.767		-0.64136	0.641108
TMEM50B	TM50B_HUMAN		Transmembrane protein 50B	-0.7062	-0.8394	-0.5933	-0.1378	-0.9315		-0.64164	0.640984
ZNHIT6	ZNHI6_HUMAN		Zinc finger HIT domain-containing protein 6	-0.5598	-0.654	-0.9908	-0.1299	-0.8759		-0.64208	0.640788
PGM2	PGM2_HUMAN		Phosphoglucomutase-2	-0.8642	-0.4607	-0.809	-0.1068	-0.9783		-0.6438	0.640025
PRUNE	PRUNE_HUMAN		Protein prune homolog	-0.6214	-0.5698	-1.358	-0.4338	-0.2378		-0.64416	0.639865
KIAA1737	K1737_HUMAN		Uncharacterized protein KIAA1737	-0.736	-1.386	-0.4616	-0.1272	-0.5112		-0.6444	0.639759
AGBL5	CBPC5_HUMAN		Cytosolic carboxypeptidase-like protein 5	-0.7478	-0.9877	-0.6219	-0.5819	-0.294		-0.64666	0.638757
UBE2CBP	UB2CB_HUMAN		Ubiquitin-conjugating enzyme E2C-binding protein	-0.4437	-0.5696	-1.101	-0.197	-0.9242		-0.6471	0.638563
TMEM183A	T183A_HUMAN		Transmembrane protein 183A	-0.1657	-0.6797	-1.294	-0.4384	-0.6766		-0.65088	0.636892
TMEM183B	T183B_HUMAN		Transmembrane protein 183B	-0.1657	-0.6797	-1.294	-0.4384	-0.6766		-0.65088	0.636892
AP3M2	AP3M2_HUMAN		AP-3 complex subunit mu-2	-1.208	-0.3946	-0.8165	-0.2989	-0.5371		-0.65102	0.63683
PRKAB2	AAKB2_HUMAN		5'-AMP-activated protein kinase subunit beta-2	-0.8346	-0.8757	-0.8807	-0.2374	-0.4294		-0.65156	0.636592
HMGCS1	HMCS1_HUMAN		Hydroxymethylglutaryl-CoA synthase, cytoplasmic	-0.6654	-0.4883	-0.8583	-0.3133	-0.9339		-0.65184	0.636468
ATP7A	ATP7A_HUMAN		Copper-transporting ATPase 1	-0.5124	-0.9226	-0.903	-0.1215	-0.8011		-0.65212	0.636345
LOC644732				-0.5124	-0.9226	-0.903	-0.1215	-0.8011		-0.65212	0.636345
LONRF1	LONF1_HUMAN		LON peptidase N-terminal domain and RING finger protein 1	-0.3826	-1	-0.7184	-0.3278	-0.8386		-0.65348	0.635745
ACY1	ACY1_HUMAN		Aminoacylase-1	-0.5802	-0.9817	-0.6809	-0.2138	-0.8141		-0.65414	0.635454
NGRN	NGRN_HUMAN		Neugrin	-0.8445	-1.027	-0.7071	-0.09285	-0.5994		-0.65417	0.635441
OSBPL2	OSBL2_HUMAN		Oxysterol-binding protein-related protein 2	-0.6002	-0.8877	-0.8898	-0.2035	-0.6912		-0.65448	0.635304
MBD1	MBD1_HUMAN		Methyl-CpG-binding domain protein 1	-0.6721	-0.5614	-0.5202	-0.3807	-1.141		-0.65508	0.63504
DNAJB1	DNJB1_HUMAN		DnaJ homolog subfamily B member 1	-0.6492	-1.015	-0.7109	-0.391	-0.5095		-0.65512	0.635023
OR2A20P				-0.5649	-0.6331	-0.8501	-0.663	-0.5665		-0.65552	0.634847
OR2A5	OR2A5_HUMAN		Olfactory receptor 2A5	-0.5649	-0.6331	-0.8501	-0.663	-0.5665		-0.65552	0.634847
OR2A9P				-0.5649	-0.6331	-0.8501	-0.663	-0.5665		-0.65552	0.634847
LOC643072				-0.8741	-1.032	-0.829	-0.3446	-0.2034		-0.65662	0.634363
FDFT1	FDFT_HUMAN		Squalene synthetase	-0.4333	-0.6574	-0.6667	-0.266	-1.263		-0.65728	0.634073
LZIC	LZIC_HUMAN		Protein LZIC	-0.7272	-0.755	-0.5681	-0.1025	-1.134		-0.65736	0.634037
ZNF792	ZN792_HUMAN		Zinc finger protein 792	-1.029	-0.7283	-0.8054	-0.3629	-0.3775		-0.66062	0.632606
WBP5	WPB5_HUMAN		WW domain-binding protein 5	-0.7728	-0.906	-0.8533	-0.3963	-0.3849		-0.66266	0.631712
LRRC23	LRC23_HUMAN		Leucine-rich repeat-containing protein 23	-0.5752	-0.9839	-1.11	-0.6863	0.03924		-0.663232	0.631462
SUMF1	SUMF1_HUMAN		Sulfatase-modifying factor 1	-0.2874	-0.6672	-1.099	-0.2816	-0.9815		-0.66334	0.631415
RBM9	RBM9_HUMAN		RNA-binding protein 9	-0.6976	-0.9692	-0.4476	-0.976	-0.2303		-0.66414	0.631065
ZNF471	ZN471_HUMAN		Zinc finger protein 471	-0.9885	-0.6369	-0.9463	-0.283	-0.4722		-0.66538	0.630523
GRAMD3	GRAM3_HUMAN		GRAM domain-containing protein 3	-0.5343	-0.9863	-0.9956	-0.2977	-0.5215		-0.66708	0.62978
NGFRAP1	BEX3_HUMAN		Protein BEX3	-0.7829	-0.9031	-1.009	-0.164	-0.4787		-0.66754	0.629579
CFDP1	CFDP1_HUMAN		Craniofacial development protein 1	-0.9796	-0.8978	-0.7354	-0.2496	-0.4806		-0.6686	0.629117
DCAKD	DCAKD_HUMAN		Dephospho-CoA kinase domain-containing protein	-0.7957	-0.6273	-0.4332	-0.3412	-1.154		-0.67028	0.628385
IMMP2L	IMP2L_HUMAN		Mitochondrial inner membrane protease subunit 2	-0.7454	-0.7285	-1.034	-0.6545	-0.193		-0.67108	0.628036
HIGD2A	HIG2A_HUMAN		HIG1 domain family member 2A	-0.5422	-0.6552	-1.054	-0.4413	-0.6679		-0.67212	0.627584
KLHL7	KLHL7_HUMAN		Kelch-like protein 7	-0.4562	-0.8807	-0.8843	-0.4004	-0.7526		-0.67484	0.626402
DAK	DHAK_HUMAN		Dihydroxyacetone kinase	-0.264	-0.6194	-0.3286	-1.026	-1.137		-0.675	0.626332
TMED4	TMED4_HUMAN		Transmembrane emp24 domain-containing protein 4	-0.442	-1.112	-0.7388	-0.2701	-0.8144		-0.67546	0.626133
GNPDA1	GNPI1_HUMAN		Glucosamine-6-phosphate isomerase 1	-0.5802	-0.849	-0.7025	-0.4057	-0.843		-0.67608	0.625864
CAMK2G	KCC2G_HUMAN		Calcium/calmodulin-dependent protein kinase type II gamma chain	-0.7659	-0.7259	-0.878	-0.675	-0.339		-0.67676	0.625569
LZTFL1	LZTL1_HUMAN		Leucine zipper transcription factor-like protein 1	-1.01	-0.27	-0.6544	-0.4672	-0.9839		-0.6771	0.625421
TMEM18	TMM18_HUMAN		Transmembrane protein 18	-0.6404	-0.8485	-0.803	-0.3821	-0.7141		-0.67762	0.625196
LOC728903				-0.5718	-0.9445	-0.9797	-0.1837	-0.7105		-0.67804	0.625014
MGC21881	U633A_HUMAN		Putative UPF0633 protein MGC21881	-0.5718	-0.9445	-0.9797	-0.1837	-0.7105		-0.67804	0.625014
HDDC2	HDDC2_HUMAN		HD domain-containing protein 2	-0.5461	-0.5537	-0.8069	-0.7308	-0.7569		-0.67888	0.62465
GPRC5C	GPC5C_HUMAN		G-protein coupled receptor family C group 5 member C	-0.9392	-0.7002	-0.5969	-0.365	-0.7937		-0.679	0.624598
C19orf2	RMP_HUMAN		Unconventional prefoldin RPB5 interactor	-0.8548	-0.7225	-0.5991	-0.1999	-1.024		-0.68006	0.624139
ECHDC2	ECHD2_HUMAN		Enoyl-CoA hydratase domain-containing protein 2, mitochondrial	-0.9397	-0.7771	-1.061	-0.1967	-0.4378		-0.68246	0.623102
SMYD2	SMYD2_HUMAN		SET and MYND domain-containing protein 2	-0.4319	-0.8781	-0.7532	-0.4218	-0.9298		-0.68296	0.622886
MAGED2	MAGD2_HUMAN		Melanoma-associated antigen D2	-0.7889	-1.139	-0.9588	-0.46	-0.07209		-0.683758	0.622542
LOC442367				-0.5699	-0.6122	-0.9634	-0.5598	-0.7158		-0.68422	0.622342
B3GNT3	B3GN3_HUMAN		UDP-GlcNAc:betaGal beta-1,3-N-acetylglucosaminyltransferase 3	-0.7661	-0.7232	-0.3935	-0.2511	-1.294		-0.68558	0.621756
NCOA2	NCOA2_HUMAN		Nuclear receptor coactivator 2	-0.5252	-0.7204	-0.4801	-0.4343	-1.284		-0.6888	0.62037
SUDS3	SDS3_HUMAN		Sin3 histone deacetylase corepressor complex component SDS3	-0.7553	-0.6042	-0.4967	-0.3182	-1.27		-0.68888	0.620335
ACSS3	ACSS3_HUMAN		Acyl-CoA synthetase short-chain family member 3, mitochondrial	-0.793	-0.9132	-1.044	0.03795	-0.7326		-0.68897	0.620297
KLHL8	KLHL8_HUMAN		Kelch-like protein 8	-0.5245	-0.9332	-1.046	-0.3787	-0.565		-0.68948	0.620077
ATP7B	ATP7B_HUMAN		Copper-transporting ATPase 2	-0.8575	-1.06	-0.7835	-0.5358	-0.2128		-0.68992	0.619888
FAM102B	F102B_HUMAN		Protein FAM102B	-0.7233	-0.7598	-0.8225	-0.5459	-0.6008		-0.69046	0.619656
MAGEE1	MAGE1_HUMAN		Melanoma-associated antigen E1	-0.7663	-0.8043	-0.7934	-0.4865	-0.6049		-0.69108	0.61939
KLHDC9	KLDC9_HUMAN		Kelch domain-containing protein 9	-0.883	-0.8242	-0.5349	-0.228	-0.987		-0.69142	0.619244
PIGP	PIGP_HUMAN		Phosphatidylinositol N-acetylglucosaminyltransferase subunit P	-0.7476	-0.6672	-0.9607	-0.3653	-0.7218		-0.69252	0.618772
ATAD1	ATAD1_HUMAN		ATPase family AAA domain-containing protein 1	-0.5422	-0.9942	-0.614	-0.2566	-1.056		-0.6926	0.618738
NKIRAS1	KBRS1_HUMAN		NF-kappa-B inhibitor-interacting Ras-like protein 1	-0.5915	-0.9425	-0.8985	-0.2294	-0.8023		-0.69284	0.618635
ZNF132	ZN132_HUMAN		Zinc finger protein 132	-1.039	-0.6155	-0.7273	-0.3237	-0.7595		-0.693	0.618566
LCA5	LCA5_HUMAN		Lebercilin	-0.5312	-0.7422	-0.7198	-0.4129	-1.059		-0.69302	0.618558
LOC26010	SPS2L_HUMAN		SPATS2-like protein	-0.7894	-0.7841	-0.8222	-0.3393	-0.7333		-0.69366	0.618283
LPCAT2	PCAT2_HUMAN		Lysophosphatidylcholine acyltransferase 2	-0.423	-0.95	-0.9881	-0.1503	-0.9569		-0.69366	0.618283
HHAT	HHAT_HUMAN		Protein-cysteine N-palmitoyltransferase HHAT	-0.8616	-0.6138	-0.8958	-0.3105	-0.7867		-0.69368	0.618275
DDX54	DDX54_HUMAN		ATP-dependent RNA helicase DDX54	-0.9409	-1.011	-0.3649	-0.7303	-0.4289		-0.6952	0.617624
SHB	SHB_HUMAN		SH2 domain-containing adapter protein B	-1.237	-0.8204	-0.733	-0.4694	-0.2214		-0.69624	0.617179
MTMR11	MTMR11		myotubularin related protein 11	-0.7471	-0.9062	-0.9429	-0.5322	-0.3549		-0.69666	0.616999
LOC100130219				-0.699	-1.226	-0.7953	-0.4408	-0.3226		-0.69674	0.616965
RAD52	RAD52_HUMAN		DNA repair protein RAD52 homolog	-0.699	-1.226	-0.7953	-0.4408	-0.3226		-0.69674	0.616965
N6AMT1	N6MT1_HUMAN		N(6)-adenine-specific DNA methyltransferase 1	-0.8517	-0.6429	-0.9797	-0.3179	-0.6946		-0.69736	0.6167
TTC8	TTC8_HUMAN		Tetratricopeptide repeat protein 8	-0.6716	-0.8033	-0.8069	-0.2749	-0.9315		-0.69764	0.61658
ZNF846	ZN846_HUMAN		Zinc finger protein 846	-1.071	-0.1736	-1.023	-0.3145	-0.9077		-0.69796	0.616443
GBAS	NIPS2_HUMAN		Protein NipSnap homolog 2	-0.7159	-0.937	-0.753	-0.1734	-0.9137		-0.6986	0.61617
PPP1R3B	PPR3B_HUMAN		Protein phosphatase 1 regulatory subunit 3B	-1.217	-1.16	-0.5041	-0.2794	-0.333		-0.6987	0.616127
LTBP4	LTBP4_HUMAN		Latent-transforming growth factor beta-binding protein 4	-0.7264	-1.165	-0.9713	-0.03106	-0.6025		-0.699252	0.615891
CDK8	CDK8_HUMAN		Cell division protein kinase 8	-0.4884	-0.8654	-0.892	-0.4292	-0.8218		-0.69936	0.615845
WDR77	MEP50_HUMAN		Methylosome protein 50	-0.5754	-1.025	-0.8333	-0.4038	-0.6607		-0.69964	0.615726
C16orf48	CP048_HUMAN		Uncharacterized protein C16orf48	-0.877	-0.6509	-1.317	-0.297	-0.3606		-0.7005	0.615359
HNRNPU	HNRPU_HUMAN		Heterogeneous nuclear ribonucleoprotein U	-0.5973	-0.8848	-0.7943	-0.3578	-0.8716		-0.70116	0.615077
WARS2	SYWM_HUMAN		Tryptophanyl-tRNA synthetase, mitochondrial	-0.8426	-0.843	-1.102	-0.09959	-0.6191		-0.701258	0.615036
RNF157	RN157_HUMAN		RING finger protein 157	-1.122	-0.9656	-0.2175	-0.5814	-0.6263		-0.70256	0.614481
FER1L3	MYOF_HUMAN		Myoferlin	-0.4316	-1.168	-0.7631	-0.322	-0.83		-0.70294	0.614319
NEK11	NEK11_HUMAN		Serine/threonine-protein kinase Nek11	-0.5721	-0.7283	-0.7794	-0.2186	-1.217		-0.70308	0.614259
SRI	SORCN_HUMAN		Sorcin	-0.6603	-0.8944	-0.7436	-0.0111	-1.217		-0.70528	0.613323
SLAIN2	SLAI2_HUMAN		SLAIN motif-containing protein 2	-0.6115	-0.7514	-0.3875	-1.148	-0.6333		-0.70634	0.612873
ADFP	ADFP_HUMAN		Adipophilin	-0.2888	-1.028	-0.6765	-0.7822	-0.7564		-0.70638	0.612856
PPME1	PPME1_HUMAN		Protein phosphatase methylesterase 1	-0.9544	-0.8538	-0.8141	-0.3283	-0.5838		-0.70688	0.612644
PAIP1	PAIP1_HUMAN		Polyadenylate-binding protein-interacting protein 1	-0.7146	-0.7151	-0.671	-0.2429	-1.192		-0.70712	0.612542
ZNF84	ZNF84_HUMAN		Zinc finger protein 84	-0.807	-0.8666	-1.098	-0.2934	-0.4782		-0.70864	0.611897
TXNDC17	TXD17_HUMAN		Thioredoxin domain-containing protein 17	-0.4915	-0.7632	-0.9571	-0.2968	-1.043		-0.71032	0.611185
LOC654780				-1.414	-0.6396	-0.3272	-0.166	-1.006		-0.71056	0.611083
ICA1L	ICA1L_HUMAN		Islet cell autoantigen 1-like protein	-0.8166	-0.6915	-1.362	-0.6363	-0.05069		-0.711418	0.61072
EPB41L3	E41L3_HUMAN		Band 4.1-like protein 3	-0.4047	-1.053	-0.9814	-0.7841	-0.3356		-0.71176	0.610575
DARS	SYDC_HUMAN		Aspartyl-tRNA synthetase, cytoplasmic	-0.7548	-0.9197	-0.7133	-0.5471	-0.6273		-0.71244	0.610287
MAGI3	MAGI3_HUMAN		Membrane-associated guanylate kinase, WW and PDZ domain-containing protein 3	-1.062	-1.21	-0.8497	-0.1532	-0.2875		-0.71248	0.61027
GNAQ	GNAQ_HUMAN		Guanine nucleotide-binding protein G(q) subunit alpha	-0.6423	-0.9637	-0.8388	-0.599	-0.5249		-0.71374	0.609737
KCTD2	KCTD2_HUMAN		BTB/POZ domain-containing protein KCTD2	-1.073	-0.7745	-0.5169	-0.6139	-0.5996		-0.71558	0.60896
CTNND1	CTND1_HUMAN		Catenin delta-1	-0.8568	-1.128	-0.9126	-0.196	-0.4919		-0.71706	0.608336
TMEM117	TM117_HUMAN		Transmembrane protein 117	-0.8452	-1.216	-0.6861	-0.05174	-0.7891		-0.717628	0.608096
SPIN1	SPIN1_HUMAN		Spindlin-1	-0.7596	-0.8928	-1.129	-0.08155	-0.7295		-0.71849	0.607733
SMAD7	SMAD7_HUMAN		Mothers against decapentaplegic homolog 7	-0.7668	-1.064	-0.8876	-0.5822	-0.2938		-0.71888	0.607569
PCBD2	PHS2_HUMAN		Pterin-4-alpha-carbinolamine dehydratase 2	-0.5798	-0.7389	-1.221	-0.1513	-0.9146		-0.72112	0.606626
C16orf80	CP080_HUMAN		UPF0468 protein C16orf80	-0.4261	-0.842	-1.273	-0.1188	-0.9529		-0.72256	0.606021
CCDC101	SGF29_HUMAN		SAGA-associated factor 29 homolog	-0.9041	-0.7651	-0.6772	-0.5569	-0.711		-0.72286	0.605895
CCDC52	CCD52_HUMAN		Coiled-coil domain-containing protein 52	-0.7442	-0.7302	-0.7943	-0.009899	-1.337		-0.72312	0.605786
PCM1	PCM1_HUMAN		Pericentriolar material 1 protein	-0.6257	-0.9175	-1.309	-0.1438	-0.6201		-0.72322	0.605744
CTPS2	PYRG2_HUMAN		CTP synthase 2	-0.7411	-0.5569	-0.9672	-0.4353	-0.9202		-0.72414	0.605358
EIF4EBP2	4EBP2_HUMAN		Eukaryotic translation initiation factor 4E-binding protein 2	-0.6461	-0.811	-0.9473	-0.3355	-0.8867		-0.72532	0.604863
ACYP2	ACYP2_HUMAN		Acylphosphatase-2	-0.4523	-1.033	-0.8429	-0.6918	-0.6083		-0.72566	0.60472
PIGF	PIGF_HUMAN		Phosphatidylinositol-glycan biosynthesis class F protein	-0.8241	-0.722	-0.9622	-0.1849	-0.9411		-0.72686	0.604218
ARHGEF9	ARHG9_HUMAN		Rho guanine nucleotide exchange factor 9	-0.743	-1.117	-0.9201	-0.3131	-0.5427		-0.72718	0.604084
BPHL	BPHL_HUMAN		Valacyclovir hydrolase	-1.02	-0.6566	-1.133	-0.1672	-0.6593		-0.72722	0.604067
PLA2G12A	PG12A_HUMAN		Group XIIA secretory phospholipase A2	-0.6822	-0.7244	-0.6429	-0.183	-1.411		-0.7287	0.603447
MLF1	MLF1_HUMAN		Myeloid leukemia factor 1	-1.263	-0.7379	-0.753	-0.573	-0.3193		-0.72924	0.603222
GEMIN8	GEMI8_HUMAN		Gem-associated protein 8	-0.6735	-1.377	-0.6414	-0.1022	-0.867		-0.73222	0.601977
GSTZ1	MAAI_HUMAN		Maleylacetoacetate isomerase	-0.1792	-0.6413	-0.955	-0.7462	-1.144		-0.73314	0.601593
SIAH2	SIAH2_HUMAN		E3 ubiquitin-protein ligase SIAH2	-0.505	-0.6093	-0.9879	-0.7459	-0.8211		-0.73384	0.601301
NET1	ARHG8_HUMAN		Neuroepithelial cell-transforming gene 1 protein	-0.6387	-0.907	-0.6845	-0.2506	-1.19		-0.73416	0.601168
COL17A1	COHA1_HUMAN		Collagen alpha-1(XVII) chain	-0.883	-0.9844	-1.024	-0.1039	-0.6783		-0.73472	0.600935
MIRN936				-0.883	-0.9844	-1.024	-0.1039	-0.6783		-0.73472	0.600935
LOC100127980				-0.4189	-1.129	-0.8759	-0.3222	-0.9399		-0.73718	0.599911
LOC100131741				-0.4189	-1.129	-0.8759	-0.3222	-0.9399		-0.73718	0.599911
PCYOX1	PCYOX_HUMAN		Prenylcysteine oxidase 1	-0.7255	-1.046	-1.024	-0.08083	-0.8108		-0.737426	0.599809
ALKBH7	ALKB7_HUMAN		Alkylated DNA repair protein alkB homolog 7	-0.5923	-0.6619	-1.4	-0.5115	-0.5232		-0.73778	0.599661
CBY1	CBY1_HUMAN		Protein chibby homolog 1	-0.461	-1.092	-1.235	-0.6961	-0.2072		-0.73826	0.599462
MGLL	MGLL_HUMAN		Monoglyceride lipase	-0.8455	-1.012	-1.18	-0.3434	-0.3219		-0.74056	0.598507
TMTC3	TMTC3_HUMAN		Transmembrane and TPR repeat-containing protein 3	-1.006	-1.085	-0.8097	0.05983	-0.8637		-0.740914	0.59836
SEPT8	SEPT8_HUMAN		Septin-8	-0.7151	-1.151	-1.197	-0.08612	-0.5638		-0.742604	0.59766
TSHZ1	TSH1_HUMAN		Teashirt homolog 1	-0.7721	-1.184	-1.104	-0.1503	-0.5083		-0.74374	0.597189
DENND4C	DEN4C_HUMAN		DENN domain-containing protein 4C	-0.5545	-1.058	-1.03	-0.3612	-0.7206		-0.74486	0.596726
PIGV	PIGV_HUMAN		GPI mannosyltransferase 2	-0.429	-0.9849	-0.9062	-0.5228	-0.8995		-0.74848	0.59523
PKNOX1	PKNX1_HUMAN		Homeobox protein PKNOX1	-0.7825	-0.7511	-0.4604	-1.143	-0.6066		-0.74872	0.595131
LOC100130097				-0.6853	-0.8574	-0.8148	-0.2727	-1.114		-0.74884	0.595082
ARMCX2	ARMX2_HUMAN		Armadillo repeat-containing X-linked protein 2	-0.6461	-1.564	-0.8016	-0.5249	-0.2207		-0.75146	0.594002
HSPB1	HSPB1_HUMAN		Heat shock protein beta-1	-0.7178	-1.3	-1.08	-0.2229	-0.4583		-0.7558	0.592218
ILVBL	ILVBL_HUMAN		Acetolactate synthase-like protein	-1.14	-0.9005	-0.9069	-0.2018	-0.6304		-0.75592	0.592169
ZNF670	ZN670_HUMAN		Zinc finger protein 670	-0.837	-0.5763	-0.8915	-0.7072	-0.768		-0.756	0.592136
TLE1	TLE1_HUMAN		Transducin-like enhancer protein 1	-0.6932	-0.9942	-0.84	-0.6259	-0.6275		-0.75616	0.59207
ATP8B1	AT8B1_HUMAN		Probable phospholipid-transporting ATPase IC	2.071	-2.481	-1.905	0.7773	-2.249		-0.75734	0.591586
ABI2	ABI2_HUMAN		Abl interactor 2	-0.6033	-0.9211	-1.254	-0.7163	-0.302		-0.75934	0.590767
SMYD3	SMYD3_HUMAN		SET and MYND domain-containing protein 3	-0.8553	-0.5961	-0.9603	-0.6851	-0.704		-0.76016	0.590431
ST13	F10A1_HUMAN		Hsc70-interacting protein	-0.5759	-1.149	-0.9405	-0.2701	-0.8776		-0.76262	0.589425
GTF2I	GTF2I_HUMAN		General transcription factor II-I	-0.5884	-0.9106	-0.9473	-0.297	-1.076		-0.76386	0.588919
GTF2F1	T2FA_HUMAN		General transcription factor IIF subunit 1	-0.6182	-0.6966	-1.068	-0.6976	-0.7396		-0.764	0.588861
SATB1	SATB1_HUMAN		DNA-binding protein SATB1	-0.8435	-0.8007	-1.191	-0.4006	-0.5883		-0.76482	0.588527
TOMM20	TOM20_HUMAN		Mitochondrial import receptor subunit TOM20 homolog	-0.6351	-0.9168	-1.128	-0.1042	-1.041		-0.76502	0.588445
EXTL2	EXTL2_HUMAN		Exostosin-like 2	-0.7012	-1.227	-1.066	-0.2179	-0.6133		-0.76508	0.588421
ZNF222	ZN222_HUMAN		Zinc finger protein 222	-0.4463	-0.5001	-1.037	-0.6151	-1.23		-0.7657	0.588168
MGC70870				-1.034	-0.6482	-0.8249	-0.3881	-0.9408		-0.7672	0.587557
FBXL4	FBXL4_HUMAN		F-box/LRR-repeat protein 4	-0.4093	-1.42	-1.142	-0.151	-0.7182		-0.7681	0.58719
FBXO21	FBX21_HUMAN		F-box only protein 21	-0.6949	-0.968	-0.9788	-0.2446	-0.956		-0.76846	0.587044
HMGB3	HMGB3_HUMAN		High mobility group protein B3	-0.7185	-1.042	-1.046	-0.07506	-0.961		-0.768512	0.587023
FHIT	FHIT_HUMAN		Bis(5'-adenosyl)-triphosphatase	-0.8955	-0.5698	-0.6816	-0.5103	-1.19		-0.76944	0.586645
NEO1	NEO1_HUMAN		Neogenin	-1.097	-1.33	-0.6845	-0.3631	-0.3763		-0.77018	0.586344
CCDC34	CCD34_HUMAN		Coiled-coil domain-containing protein 34	-0.5947	-0.7942	-0.7155	-0.1647	-1.582		-0.77022	0.586328
UBL3	UBL3_HUMAN		Ubiquitin-like protein 3	-0.6997	-1.196	-0.5969	-0.2294	-1.134		-0.7712	0.58593
NBPF11	NBPFB_HUMAN		Neuroblastoma breakpoint family member 11	-1.1	-0.6376	-0.6369	-0.4958	-0.9865		-0.77136	0.585865
KIAA1245	KIAA1245		KIAA1245	-1.1	-0.6376	-0.6369	-0.4958	-0.9865		-0.77136	0.585865
NBPF10	NBPFA_HUMAN		Neuroblastoma breakpoint family member 10	-1.1	-0.6376	-0.6369	-0.4958	-0.9865		-0.77136	0.585865
NBPF14	NBPFE_HUMAN		Neuroblastoma breakpoint family member 14	-1.1	-0.6376	-0.6369	-0.4958	-0.9865		-0.77136	0.585865
NBPF15	NBPFF_HUMAN		Neuroblastoma breakpoint family, member 15	-1.1	-0.6376	-0.6369	-0.4958	-0.9865		-0.77136	0.585865
NBPF16	NBPFG_HUMAN		Neuroblastoma breakpoint family, member 16	-1.1	-0.6376	-0.6369	-0.4958	-0.9865		-0.77136	0.585865
NBPF20	NBPFK_HUMAN		Neuroblastoma breakpoint family member 20	-1.1	-0.6376	-0.6369	-0.4958	-0.9865		-0.77136	0.585865
NBPF8	NBPF8_HUMAN		Neuroblastoma breakpoint family member 8	-1.1	-0.6376	-0.6369	-0.4958	-0.9865		-0.77136	0.585865
NBPF9	NBPF9_HUMAN		Neuroblastoma breakpoint family member 9	-1.1	-0.6376	-0.6369	-0.4958	-0.9865		-0.77136	0.585865
XXyac-YX155B6.1	LOC728912		similar to CLIP-190 CG5020-PA, isoform A	-1.1	-0.6376	-0.6369	-0.4958	-0.9865		-0.77136	0.585865
ALS2CR4	AL2S4_HUMAN		Amyotrophic lateral sclerosis 2 chromosomal region candidate gene 4 protein	-0.7745	-1.381	-0.8333	-0.134	-0.7401		-0.77258	0.58537
C20orf11	CT011_HUMAN		Protein C20orf11	-0.4629	-0.547	-1.23	-0.2335	-1.395		-0.77368	0.584924
PXMP4	PXMP4_HUMAN		Peroxisomal membrane protein 4	-1.046	-0.6622	-0.8763	-0.0212	-1.264		-0.77394	0.584818
RAB40B	RB40B_HUMAN		Ras-related protein Rab-40B	-1.038	-1.019	-0.9278	-0.05679	-0.8288		-0.774078	0.584762
BEX4	BEX4_HUMAN		Protein BEX4	-0.5245	-1.167	-0.6712	-0.2604	-1.249		-0.77442	0.584624
MTMR3	MTMR3_HUMAN		Myotubularin-related protein 3	-0.599	-0.7192	-1.588	-0.2326	-0.7391		-0.77558	0.584154
WASF3	WASF3_HUMAN		Wiskott-Aldrich syndrome protein family member 3	-0.8558	-1.441	-1.066	-0.0955	-0.4419		-0.78004	0.582351
C9orf5	CI005_HUMAN		Transmembrane protein C9orf5	-0.856	-1.188	-0.9694	-0.3537	-0.534		-0.78022	0.582278
CEP70	CEP70_HUMAN		Centrosomal protein of 70 kDa	-0.7522	-1.051	-0.8239	-0.3843	-0.9081		-0.7839	0.580795
CCNG1	CCNG1_HUMAN		Cyclin-G1	-0.7245	-0.7523	-0.991	-0.1373	-1.315		-0.78402	0.580746
MGST2	MGST2_HUMAN		Microsomal glutathione S-transferase 2	-0.7161	-1.058	-1.027	-0.09863	-1.021		-0.784146	0.580696
LRRC1	LRRC1_HUMAN		Leucine-rich repeat-containing protein 1	-0.9072	-1.02	-0.9372	-0.1744	-0.8843		-0.78462	0.580505
FAM135B	F135B_HUMAN		Protein FAM135B	-0.4629	-0.3493	-1.021	-0.8164	-1.283		-0.78652	0.579741
C1orf165	CA165_HUMAN		Coiled-coil domain-containing protein C1orf165	-0.5879	-0.8783	-1.046	-0.1811	-1.24		-0.78666	0.579685
AMT	GCST_HUMAN		Aminomethyltransferase, mitochondrial	-1.073	-0.9029	-0.8804	-0.3643	-0.7179		-0.7877	0.579267
UBE2E3	UB2E3_HUMAN		Ubiquitin-conjugating enzyme E2 E3	-0.7736	-0.9139	-1.147	-0.2109	-0.8978		-0.78864	0.57889
GNA11	GNA11_HUMAN		Guanine nucleotide-binding protein subunit alpha-11	-0.94	-1.461	-0.9237	-0.5331	-0.08892		-0.789344	0.578607
SRC	SRC_HUMAN		Proto-oncogene tyrosine-protein kinase Src	-0.4088	-0.7295	-0.9119	-0.6454	-1.259		-0.79092	0.577975
TSPAN14	TSN14_HUMAN		Tetraspanin-14	-0.4256	-0.9281	-1.053	-0.5151	-1.035		-0.79136	0.577799
CIRBP	CIRBP_HUMAN		Cold-inducible RNA-binding protein	-0.9907	-0.7098	-0.829	-0.2015	-1.227		-0.7916	0.577703
FAM86C	FA86C_HUMAN		Protein FAM86C	-0.8423	-0.9899	-0.3543	-1.021	-0.7516		-0.79182	0.577615
C4orf42	CD042_HUMAN		Uncharacterized protein C4orf42	-0.611	-1.027	-0.8097	-0.7856	-0.7266		-0.79198	0.577551
EXOC6B	EXC6B_HUMAN		Exocyst complex component 6B	-0.7397	-1.06	-0.9038	-0.3718	-0.8855		-0.79216	0.577479
NTRK3	NTRK3_HUMAN		NT-3 growth factor receptor	-0.8166	-0.5891	-0.5681	-1.04	-0.9625		-0.79526	0.576239
FLNB	FLNB_HUMAN		Filamin-B	-0.9645	-1.39	-0.7982	-0.2417	-0.5852		-0.79592	0.575976
CCNB1IP1	CIP1_HUMAN		E3 ubiquitin-protein ligase CCNB1IP1	-0.7781	-0.9257	-1.164	-0.1116	-1.005		-0.79688	0.575593
ZNF415	ZN415_HUMAN		Zinc finger protein 415	-0.8993	-1.188	-1.157	0.009577	-0.7826		-0.803465	0.572972
MGC22265	MGC22265		hypothetical protein LOC349035	-0.9957	-0.246	-0.8006	-0.915	-1.064		-0.80426	0.572656
ANKMY2	ANKY2_HUMAN		Ankyrin repeat and MYND domain-containing protein 2	-0.8385	-0.8403	-0.8424	-0.2109	-1.297		-0.80582	0.572037
C9orf116	CI116_HUMAN		Uncharacterized protein C9orf116	-0.9342	-0.5927	-0.5212	-0.8952	-1.087		-0.80606	0.571942
SLC16A7	MOT2_HUMAN		Monocarboxylate transporter 2	-0.7245	-0.9226	-1.44	-0.1561	-0.7881		-0.80626	0.571862
SAP18	SAP18_HUMAN		Histone deacetylase complex subunit SAP18	-0.8209	-0.7841	-1.102	-0.1698	-1.157		-0.80676	0.571664
ZNF493	ZN493_HUMAN		Zinc finger protein 493	-0.7606	-0.6903	-1.297	0.03434	-1.323		-0.807312	0.571446
TSPYL5	TSYL5_HUMAN		Testis-specific Y-encoded-like protein 5	-0.7969	-0.9084	-1.199	-0.6584	-0.4811		-0.80876	0.570872
YAP1	YAP1_HUMAN		65 kDa Yes-associated protein	-0.9916	-1.627	-0.8816	-0.354	-0.1926		-0.80936	0.570635
LAMA3	LAMA3_HUMAN		Laminin subunit alpha-3	-1.001	-1.01	-0.7448	-0.4682	-0.8233		-0.80946	0.570595
CISD3	CISD3_HUMAN		CDGSH iron sulfur domain-containing protein 3, mitochondrial	-0.7695	-1.162	-0.9706	-0.3304	-0.8297		-0.81244	0.569418
AMACR	AMACR_HUMAN		Alpha-methylacyl-CoA racemase	-0.604	-0.5771	-1.451	-0.7642	-0.6662		-0.8125	0.569394
C1QTNF3	C1QT3_HUMAN		Complement C1q tumor necrosis factor-related protein 3	-0.604	-0.5771	-1.451	-0.7642	-0.6662		-0.8125	0.569394
IPP	IPP_HUMAN		Actin-binding protein IPP	-1.54	-0.7959	-0.4604	-0.1376	-1.129		-0.81258	0.569363
ACVR2A	AVR2A_HUMAN		Activin receptor type-2A	-0.9121	-0.9673	-1.183	0.06897	-1.077		-0.814086	0.568769
RALBP1	RBP1_HUMAN		RalA-binding protein 1	-0.6637	-0.9613	-1.07	-0.2568	-1.124		-0.81516	0.568345
SERP2	SERP2_HUMAN		Stress-associated endoplasmic reticulum protein 2	-0.8762	-1.193	-0.9146	-0.2354	-0.8576		-0.81536	0.568267
HDGFRP3	HDGR3_HUMAN		Hepatoma-derived growth factor-related protein 3	-1.031	-1.366	-1.191	-0.3602	-0.1339		-0.81642	0.567849
PLCB4	PLCB4_HUMAN		1-phosphatidylinositol-4,5-bisphosphate phosphodiesterase beta-4	-0.7962	-1.443	-1.042	-0.02144	-0.7819		-0.816908	0.567657
UBE4B	UBE4B_HUMAN		Ubiquitin conjugation factor E4 B	-0.3754	-0.9832	-1.151	-0.3436	-1.235		-0.81764	0.567369
LOC153346				-0.969	-0.8468	-0.9918	-0.1698	-1.115		-0.81848	0.567039
LRP6	LRP6_HUMAN		Low-density lipoprotein receptor-related protein 6	-0.7933	-1.525	-1.177	-0.3836	-0.225		-0.82078	0.566136
ZNF93	ZNF93_HUMAN		Zinc finger protein 93	-0.6935	-0.6256	-1.033	-0.644	-1.114		-0.82202	0.565649
STX6	STX6_HUMAN		Syntaxin-6	-0.3982	-1.168	-1.046	-0.7329	-0.7655		-0.82212	0.56561
PDE4D	PDE4D_HUMAN		cAMP-specific 3',5'-cyclic phosphodiesterase 4D	-0.8974	-1.023	-0.8638	-0.8224	-0.5124		-0.8238	0.564952
ASTN2	ASTN2_HUMAN		Astrotactin-2	-0.7637	-0.6429	-1.124	-1.016	-0.5763		-0.82458	0.564647
RAB11A	RB11A_HUMAN		Ras-related protein Rab-11A	-0.9428	-1.202	-1.126	0.06272	-0.9156		-0.824736	0.564586
HOMEZ	HOMEZ_HUMAN		Homeobox and leucine zipper protein Homez	-0.6718	-0.6189	-0.7176	-0.6127	-1.503		-0.8248	0.56456
HOXA11	HXA11_HUMAN		Homeobox protein Hox-A11	-1.189	-1.073	-0.671	-0.4333	-0.7624		-0.82574	0.564193
PHB	PHB_HUMAN		Prohibitin	-0.3232	-1.064	-1.044	-0.453	-1.25		-0.82684	0.563763
SLK	SLK_HUMAN		STE20-like serine/threonine-protein kinase	-0.883	-1.229	-1.024	-0.3244	-0.6783		-0.82774	0.563411
CAMK2N1	CK2N1_HUMAN		Calcium/calmodulin-dependent protein kinase II inhibitor 1	-1.016	-0.9918	-1.037	-0.3177	-0.7838		-0.82926	0.562818
IMPDH2	IMDH2_HUMAN		Inosine-5'-monophosphate dehydrogenase 2	-0.8236	-0.9336	-1.292	-0.2595	-0.8396		-0.82966	0.562662
PVRL1	PVRL1_HUMAN		Poliovirus receptor-related protein 1	-0.9818	-1.076	-0.9958	-0.1046	-0.9906		-0.82976	0.562623
UGCGL2	UGGG2_HUMAN		UDP-glucose:glycoprotein glucosyltransferase 2	-1.188	-1.224	-1.036	-0.3018	-0.4001		-0.82998	0.562537
ALS2CL	AL2CL_HUMAN		ALS2 C-terminal-like protein	-0.7219	-0.9113	-1.048	-0.3569	-1.113		-0.83022	0.562443
NAP1L2	NP1L2_HUMAN		Nucleosome assembly protein 1-like 2	-0.6052	-1.186	-1.283	-0.1219	-0.9618		-0.83158	0.561914
FAM174A	F174A_HUMAN		Membrane protein FAM174A	-0.4824	-1.263	-1.263	-0.2645	-0.8937		-0.83332	0.561236
PEX19	PEX19_HUMAN		Peroxisomal biogenesis factor 19	-0.5112	-1.053	-0.9567	-0.3136	-1.344		-0.8357	0.560311
DIO2	IOD2_HUMAN		Type II iodothyronine deiodinase	-1.321	-0.7805	-0.6989	-0.8378	-0.5465		-0.83694	0.55983
SPAG9	JIP4_HUMAN		C-jun-amino-terminal kinase-interacting protein 4	-1.189	-0.6773	-1.229	-0.5211	-0.5948		-0.84224	0.557777
TBL1X	TBL1X_HUMAN		F-box-like/WD repeat-containing protein TBL1X	-0.925	-1.101	-1.141	-0.2744	-0.7766		-0.8436	0.557251
ZHX1	ZHX1_HUMAN		Zinc fingers and homeoboxes protein 1	-0.8594	-1.144	-1.391	-0.1385	-0.6879		-0.84416	0.557035
ZMYND11	ZMY11_HUMAN		Zinc finger MYND domain-containing protein 11	-0.7255	-1.052	-1.067	-0.6016	-0.7865		-0.84652	0.556125
RAI1	RAI1_HUMAN		Retinoic acid-induced protein 1	-0.9683	-1.273	-1.083	-0.2066	-0.7059		-0.84736	0.555801
ELP2	ELP2_HUMAN		Elongator complex protein 2	-0.4098	-0.8834	-1.233	-0.2727	-1.467		-0.85318	0.553563
C14orf128	CN128_HUMAN		Uncharacterized protein C14orf128	-0.7021	-0.7761	-1.458	-0.203	-1.128		-0.85344	0.553463
PPP1R3C	PPR3C_HUMAN		Protein phosphatase 1 regulatory subunit 3C	-0.781	-1.601	-1.026	-0.1578	-0.7033		-0.85382	0.553318
SMAD5	SMAD5_HUMAN		Mothers against decapentaplegic homolog 5	-1.108	-0.6795	-0.9369	-0.3631	-1.184		-0.8543	0.553134
TOLLIP	TOLIP_HUMAN		Toll-interacting protein	-0.5735	-1.298	-1.071	-0.6154	-0.7367		-0.85892	0.551365
MGC3205				-0.5644	-0.8158	-1.447	-0.3927	-1.08		-0.85998	0.55096
TMEM205	TM205_HUMAN		Transmembrane protein 205	-0.5644	-0.8158	-1.447	-0.3927	-1.08		-0.85998	0.55096
RRAGB	RRAGB_HUMAN		Ras-related GTP-binding protein B	-0.7755	-0.8365	-1.342	0.003566	-1.357		-0.861487	0.550385
AK3L1	KAD4_HUMAN		Adenylate kinase isoenzyme 4, mitochondrial	-1.119	-1.175	-0.9119	-0.2415	-0.8605		-0.86158	0.55035
AK3L2	LOC645619		similar to Adenylate kinase isoenzyme 4, mitochondrial (ATP-AMP transphosphorylase)	-1.119	-1.175	-0.9119	-0.2415	-0.8605		-0.86158	0.55035
TJP2	ZO2_HUMAN		Tight junction protein ZO-2	-0.7603	-1.149	-1.061	-0.2179	-1.124		-0.86244	0.550022
RHOU	RHOU_HUMAN		Rho-related GTP-binding protein RhoU	-0.4915	-1.192	-0.9499	-0.3489	-1.331		-0.86266	0.549938
ZADH2	ZADH2_HUMAN		Zinc-binding alcohol dehydrogenase domain-containing protein 2	-1.021	-0.8718	-0.9143	-0.3117	-1.196		-0.86296	0.549823
EFS	EFS_HUMAN		Embryonal Fyn-associated substrate	-0.9801	-1.291	-1.179	-0.2977	-0.5677		-0.8631	0.54977
L2HGDH	L2HDH_HUMAN		L-2-hydroxyglutarate dehydrogenase, mitochondrial	-0.5432	-1.098	-0.9295	-0.2258	-1.519		-0.8631	0.54977
HN1L	HN1L_HUMAN		Hematological and neurological expressed 1-like protein	-0.7305	-1.096	-1.176	-0.253	-1.063		-0.8637	0.549541
C3orf58	CC058_HUMAN		Uncharacterized protein C3orf58	-0.9464	-1.218	-1.51	-0.06641	-0.5802		-0.864202	0.54935
PSD3	PSD3_HUMAN		PH and SEC7 domain-containing protein 3	-0.9513	-1.157	-1.417	-0.007735	-0.7999		-0.866587	0.548443
C17orf45	CQ045_HUMAN		Putative uncharacterized protein C17orf45, mitochondrial	-0.7986	-1.001	-1.146	-0.5115	-0.8954		-0.8705	0.546957
ATE1	ATE1_HUMAN		Arginyl-tRNA--protein transferase 1	-0.8325	-1.388	-1.35	-0.1126	-0.6768		-0.87198	0.546396
SPATA7	SPAT7_HUMAN		Spermatogenesis-associated protein 7	-0.6985	-0.8721	-1.594	-0.1994	-1.002		-0.8732	0.545935
ZNF204	ZNF204		zinc finger protein 204	-1.121	-1.088	-0.7467	-0.1268	-1.301		-0.8767	0.544612
AKAP1	AKAP1_HUMAN		A kinase anchor protein 1, mitochondrial	-1.005	-1.237	-1.27	-0.4932	-0.3808		-0.8772	0.544423
ERAP1	ERAP1_HUMAN		Endoplasmic reticulum aminopeptidase 1	-0.7841	-0.7384	-0.5082	-0.6341	-1.731		-0.87916	0.543684
KREMEN1	KREM1_HUMAN		Kremen protein 1	-0.8399	-1.511	-1.308	-0.8457	0.09334		-0.882252	0.54252
NTF3	NTF3_HUMAN		Neurotrophin-3	-1.214	-1.309	-1.428	-0.0943	-0.3801		-0.88508	0.541457
HIBADH	3HIDH_HUMAN		3-hydroxyisobutyrate dehydrogenase, mitochondrial	-0.8161	-0.9974	-1.168	-0.581	-0.8687		-0.88624	0.541022
GNG12	GBG12_HUMAN		Guanine nucleotide-binding protein G(I)/G(S)/G(O) subunit gamma-12	-1.206	-1.478	-0.6691	-0.6262	-0.4676		-0.88938	0.539846
PARVA	PARVA_HUMAN		Alpha-parvin	-1.001	-1.211	-0.3272	-1.251	-0.6595		-0.88994	0.539637
THNSL1	THNS1_HUMAN		Threonine synthase-like 1	-0.857	-0.7636	-0.9259	-0.3102	-1.594		-0.89014	0.539562
PPFIBP1	LIPB1_HUMAN		Liprin-beta-1	-0.9861	-1.826	-0.9021	-0.2749	-0.4698		-0.89178	0.538949
TFDP2	TFDP2_HUMAN		Transcription factor Dp-2	-1.017	-1.366	-1.119	-0.2535	-0.7052		-0.89214	0.538814
ZFP28	ZFP28_HUMAN		Zinc finger protein 28 homolog	-1.459	-1.001	-1.277	-0.6613	-0.0656		-0.89278	0.538575
POLR1D	RPAC2_HUMAN		DNA-directed RNA polymerases I and III subunit RPAC2	-1.348	-0.825	-1.011	-0.3554	-0.9312		-0.89412	0.538075
MTAP	MTAP_HUMAN		S-methyl-5'-thioadenosine phosphorylase	-0.5831	-0.7206	-0.867	-0.6117	-1.704		-0.89728	0.536898
SPIRE1	SPIR1_HUMAN		Protein spire homolog 1	-0.4692	-1.359	-1.305	-0.8923	-0.4626		-0.89762	0.536772
C1orf21	CA021_HUMAN		Uncharacterized protein C1orf21	-1.305	-0.9971	-1.206	-0.1239	-0.8576		-0.89792	0.53666
ATP9A	ATP9A_HUMAN		Probable phospholipid-transporting ATPase IIA	-1.205	-0.8767	-1.245	-0.7334	-0.4335		-0.89872	0.536362
SPIN3	SPIN3_HUMAN		Spindlin-3	-0.9741	-0.5186	-1.519	-0.5947	-0.8891		-0.8991	0.536221
APLP2	APLP2_HUMAN		Amyloid-like protein 2	-0.9219	-1.245	-1.331	-0.2619	-0.7372		-0.8994	0.53611
PGRMC2	PGRC2_HUMAN		Membrane-associated progesterone receptor component 2	-1.102	-1.136	-1.258	-0.4372	-0.5657		-0.89978	0.535968
LOC440957	U640_HUMAN		UPF0640 protein	-0.6632	-1.03	-1.396	-0.353	-1.057		-0.89984	0.535946
SNHG8				-0.6632	-1.03	-1.396	-0.353	-1.057		-0.89984	0.535946
PLA2R1	PLA2R_HUMAN		Secretory phospholipase A2 receptor	-1.692	-0.446	-0.6443	-1.075	-0.6521		-0.90188	0.535189
DCUN1D4	DCNL4_HUMAN		DCN1-like protein 4	-0.8315	-1.224	-1.172	-0.3468	-0.9375		-0.90236	0.535011
STK39	STK39_HUMAN		STE20/SPS1-related proline-alanine-rich protein kinase	-0.8459	-1.018	-1.252	-0.1332	-1.269		-0.90362	0.534544
ZDHHC3	ZDHC3_HUMAN		Palmitoyltransferase ZDHHC3	-0.9808	-0.9255	-1.34	-0.2696	-1.003		-0.90378	0.534484
FLJ23867				-1.03	-1.297	-0.9559	-0.07482	-1.164		-0.904344	0.534276
ZNF185	ZN185_HUMAN		Zinc finger protein 185	-0.9457	-1.554	-0.514	-0.1595	-1.354		-0.90544	0.53387
SMC4	SMC4_HUMAN		Structural maintenance of chromosomes protein 4	-1.984	1.315	-1.842	-1.153	-0.8728		-0.90736	0.53316
USP30	UBP30_HUMAN		Ubiquitin carboxyl-terminal hydrolase 30	-1.209	-0.9481	-1.314	-0.2898	-0.7797		-0.90812	0.532879
ABCA6	ABCA6_HUMAN		ATP-binding cassette sub-family A member 6	-0.5591	-0.2032	-1.52	-0.9789	-1.286		-0.90944	0.532392
MPZL2	MPZL2_HUMAN		Myelin protein zero-like protein 2	-0.8209	-1.172	-0.8985	-0.1905	-1.48		-0.91238	0.531308
SMAD2	SMAD2_HUMAN		Mothers against decapentaplegic homolog 2	-0.3287	-0.9625	-1.513	-0.3937	-1.365		-0.91258	0.531234
RAB40C	RB40C_HUMAN		Ras-related protein Rab-40C	-1.116	-0.912	-1.308	-0.2624	-0.9651		-0.9127	0.53119
SSX2IP	ADIP_HUMAN		Afadin- and alpha-actinin-binding protein	-0.7103	-1.559	-0.9567	-0.3309	-1.025		-0.91638	0.529837
VPS35	VPS35_HUMAN		Vacuolar protein sorting-associated protein 35	-0.7146	-1.193	-1.216	-0.429	-1.039		-0.91832	0.529125
KBTBD11	KBTBB_HUMAN		Kelch repeat and BTB domain-containing protein 11	-0.9094	-1.447	-1.123	-0.6569	-0.4595		-0.91916	0.528817
FLJ30428				-1.129	-1.148	-1.222	-0.2818	-0.8172		-0.9196	0.528656
LOC730024				-1.129	-1.148	-1.222	-0.2818	-0.8172		-0.9196	0.528656
RPRD1A	P15RS_HUMAN		Cyclin-dependent kinase inhibitor 2B-related protein	-1.006	-1.379	-0.9165	-0.1753	-1.133		-0.92196	0.527791
SNRPN	RSMN_HUMAN		Small nuclear ribonucleoprotein-associated protein N	-0.9027	-1.128	-1.11	-0.2215	-1.252		-0.92284	0.52747
LOC283508				-1.042	-1.105	-1.237	-0.3598	-0.8778		-0.92432	0.526929
INTU	PDZD6_HUMAN		PDZ domain-containing protein 6	-1.247	-1.317	-1.124	0.1697	-1.112		-0.92606	0.526294
ST3GAL5	SIAT9_HUMAN		Lactosylceramide alpha-2,3-sialyltransferase	-0.7308	-1.115	-1.214	-0.1465	-1.426		-0.92646	0.526148
TBC1D1	TBCD1_HUMAN		TBC1 domain family member 1	-0.4903	-0.8762	-1.349	-0.8758	-1.042		-0.92666	0.526075
GLTP	GLTP_HUMAN		Glycolipid transfer protein	-0.6836	-0.9798	-1.351	-0.1902	-1.43		-0.92692	0.52598
ARL4D	ARL4D_HUMAN		ADP-ribosylation factor-like protein 4D	-1.31	-1.482	-0.639	-0.4302	-0.7809		-0.92842	0.525433
ARMCX4	ARMX4_HUMAN		Armadillo repeat-containing X-linked protein 4	-1.284	-1.453	-1.055	-0.8308	-0.02304		-0.929168	0.525161
GCLC	GSH1_HUMAN		Glutamate--cysteine ligase catalytic subunit	-0.5762	-1.122	-1.061	-0.3554	-1.537		-0.93032	0.524742
COL4A5	CO4A5_HUMAN		Collagen alpha-5(IV) chain	-0.9921	-1.283	-1.401	-0.02986	-0.9476		-0.930712	0.524599
DDI2	DDI2_HUMAN		Protein DDI1 homolog 2	-0.82	-0.9531	-1.326	-0.3078	-1.25		-0.93138	0.524357
RSC1A1	RSCA1_HUMAN		Regulatory solute carrier protein family 1 member 1	-0.82	-0.9531	-1.326	-0.3078	-1.25		-0.93138	0.524357
FZD3	FZD3_HUMAN		Frizzled-3	-1.514	-1.132	-0.3627	-0.5165	-1.134		-0.93184	0.524189
MSI2	MSI2H_HUMAN		RNA-binding protein Musashi homolog 2	-1.064	-0.9009	-0.5763	-0.2088	-1.911		-0.9322	0.524059
ACVR1B	ACV1B_HUMAN		Activin receptor type-1B	-1.047	-1.389	-0.9788	-0.3501	-0.9173		-0.93644	0.522521
ITPRIPL2	YP031_HUMAN		Uncharacterized protein LOC162073	-0.9779	-1.323	-1.291	-0.1881	-0.9105		-0.9381	0.52192
NBPF3	NBPF3_HUMAN		Neuroblastoma breakpoint family member 3	-1.1	-0.6376	-0.6369	-1.332	-0.9865		-0.9386	0.521739
ZNF285A	Z285A_HUMAN		Zinc finger protein 285A	-1.583	-1.451	-0.6433	-0.4547	-0.5703		-0.94046	0.521067
C2orf67	CB067_HUMAN		Uncharacterized protein C2orf67	-1.599	-1.114	-1.046	-0.3682	-0.5775		-0.94094	0.520893
KLF3	KLF3_HUMAN		Krueppel-like factor 3	-1.023	-1.471	-1.353	-0.3148	-0.547		-0.94176	0.520597
CLCN3	CLCN3_HUMAN		Chloride channel protein 3	-1.046	-1.143	-0.9752	-0.1215	-1.43		-0.94314	0.5201
KIF9	KIF9_HUMAN		Kinesin-like protein KIF9	-0.6894	-1.371	-1.49	-0.8236	-0.3491		-0.94462	0.519566
ERLIN1	ERLN1_HUMAN		Erlin-1	-0.8522	-1.386	-0.6373	-0.8551	-1.002		-0.94652	0.518883
MGC9913	MGC9913		MGC9913	-0.7507	-1.644	-1.268	-0.6889	-0.3876		-0.94784	0.518408
LEKR1	LEKR1_HUMAN		Leucine-, glutamate- and lysine-rich protein 1	-0.3573	-0.6088	-1.955	-1.174	-0.6533		-0.94968	0.517747
TMC7	TMC7_HUMAN		Transmembrane channel-like protein 7	-1.211	-0.9825	-1.311	-0.1655	-1.08		-0.95	0.517632
SLC19A2	S19A2_HUMAN		Thiamine transporter 1	-0.8887	-1.442	-1.145	-0.2972	-0.9841		-0.9514	0.51713
GLDN	GLDN_HUMAN		Gliomedin	-1.096	-1.063	-0.7705	-1.051	-0.7812		-0.95234	0.516794
THRA	THA_HUMAN		Thyroid hormone receptor alpha	-1.068	-1.734	-1.059	-0.4795	-0.4277		-0.95364	0.516328
ADSSL1	PURA1_HUMAN		Adenylosuccinate synthetase isozyme 1	-0.8541	-1.195	-1.099	-0.1313	-1.499		-0.95568	0.515599
PATZ1	PATZ1_HUMAN		POZ-, AT hook-, and zinc finger-containing protein 1	-0.763	-1.12	-0.9877	-0.8871	-1.021		-0.95576	0.51557
PARD6G	PAR6G_HUMAN		Partitioning defective 6 homolog gamma	-0.8818	-1.178	-1.559	-0.2225	-0.9483		-0.95792	0.514799
SMAD6	SMAD6_HUMAN		Mothers against decapentaplegic homolog 6	-1.527	-1.307	-1.229	-0.2443	-0.4825		-0.95796	0.514784
SLC39A6	S39A6_HUMAN		Zinc transporter ZIP6	-0.3672	-1.32	-0.8444	-0.4437	-1.816		-0.95826	0.514677
SBF2	MTMRD_HUMAN		Myotubularin-related protein 13	-0.5052	-1.505	-0.727	-1.355	-0.7001		-0.95846	0.514606
TMEM25	TMM25_HUMAN		Transmembrane protein 25	-1.593	-0.9885	-1.03	-0.6519	-0.5568		-0.96404	0.512619
TSPYL1	TSYL1_HUMAN		Testis-specific Y-encoded-like protein 1	-0.7608	-0.7598	-0.9927	-0.8936	-1.419		-0.96518	0.512215
TRIM45	TRI45_HUMAN		Tripartite motif-containing protein 45	-0.9472	-1.17	-1.22	-0.5273	-0.988		-0.9705	0.510329
PVRL3	PVRL3_HUMAN		Poliovirus receptor-related protein 3	-0.914	-1.562	-1.261	-0.1681	-0.9502		-0.97106	0.510131
ARHGAP5	RHG05_HUMAN		Rho GTPase-activating protein 5	-1.307	-1.245	-0.9098	-0.2754	-1.127		-0.97284	0.509502
VILL	VILL_HUMAN		Villin-like protein	-0.8041	-0.9012	-0.785	-0.4636	-1.911		-0.97298	0.509453
HSP90AB1	HS90B_HUMAN		Heat shock protein HSP 90-beta	-0.6745	-1.644	-1.146	-0.4538	-0.9531		-0.97428	0.508994
ST3GAL4	SIA4C_HUMAN		CMP-N-acetylneuraminate-beta-galactosamide-alpha-2,3-sialyltransferase	-1.057	-0.5266	-1.107	-1.233	-0.9577		-0.97626	0.508296
FKBP4	FKBP4_HUMAN		FK506-binding protein 4	-0.9272	-1.186	-1.064	-0.6343	-1.07		-0.9763	0.508282
CD9	CD9_HUMAN		CD9 antigen	-0.9296	-1.523	-1.532	-0.006293	-0.8951		-0.977199	0.507965
VANGL1	VANG1_HUMAN		Vang-like protein 1	-1.087	-1.382	-1.238	-0.4304	-0.7506		-0.9776	0.507824
FLJ20674	YL020_HUMAN		Ig-like domain-containing protein FLJ20674	-0.8185	-1.207	-1.159	-0.8488	-0.875		-0.98166	0.506397
GPR177	GP177_HUMAN		Integral membrane protein GPR177	-1.039	-1.766	-1.251	-0.2059	-0.6617		-0.98472	0.505324
ERLIN2	ERLN2_HUMAN		Erlin-2	-1.326	-1.238	-1.207	-0.2956	-0.8584		-0.985	0.505226
BMPR1A	BMR1A_HUMAN		Bone morphogenetic protein receptor type-1A	-0.8724	-1.832	-1.12	-0.3155	-0.804		-0.98878	0.503904
UGDH	UGDH_HUMAN		UDP-glucose 6-dehydrogenase	-1.249	-1.142	-0.9425	-0.5663	-1.047		-0.98936	0.503701
PRDX5	PRDX5_HUMAN		Peroxiredoxin-5, mitochondrial	-1.041	-1.039	-1.366	-0.1318	-1.371		-0.98976	0.503562
FZD1	FZD1_HUMAN		Frizzled-1	-1.028	-1.457	-1.582	-0.07602	-0.8062		-0.989844	0.503532
CECR2	CECR2_HUMAN		Cat eye syndrome critical region protein 2	-1.214	-0.7067	-1.017	-1.282	-0.7381		-0.99156	0.502934
TMEM64	TMM64_HUMAN		Transmembrane protein 64	-0.9056	-1.208	-1.283	-0.3112	-1.254		-0.99236	0.502655
CD46	MCP_HUMAN		Membrane cofactor protein	-0.851	-1.299	-0.8908	-0.5148	-1.407		-0.99252	0.502599
GYLTL1B	LARG2_HUMAN		Glycosyltransferase-like protein LARGE2	-0.4225	-1.446	-1.604	-0.3691	-1.121		-0.99252	0.502599
PEX13	PEX13_HUMAN		Peroxisomal membrane protein PEX13	-0.5697	-1.4	-1.757	-0.1729	-1.082		-0.99632	0.501277
RTN4RL1	R4RL1_HUMAN		Reticulon-4 receptor-like 1	-1.565	-1.131	-1.608	-0.09502	-0.5915		-0.998104	0.500658
SAMD5	SAMD5_HUMAN		Sterile alpha motif domain-containing protein 5	-1.303	-1.742	-1.341	-0.3203	-0.2844		-0.99814	0.500645
LRRC49	LRC49_HUMAN		Leucine-rich repeat-containing protein 49	-0.9296	-1.396	-1.141	-0.2285	-1.301		-0.99922	0.50027
DNMBP	DNMBP_HUMAN		Dynamin-binding protein	-0.984	-1.449	-1.246	-0.2944	-1.032		-1.00108	0.499626
FBXO16	FBX16_HUMAN		F-box only protein 16	-0.8907	-1.399	-1.313	-0.3958	-1.024		-1.0045	0.498443
ACVR2B	AVR2B_HUMAN		Activin receptor type-2B	-1.198	-1.678	-1.497	-0.441	-0.219		-1.0066	0.497718
C7orf41	CG041_HUMAN		UPF0452 protein C7orf41	-1.059	-1.371	-1.689	-0.4052	-0.5121		-1.00726	0.49749
SCAMP1	SCAM1_HUMAN		Secretory carrier-associated membrane protein 1	-1.066	-1.178	-1.007	-0.3643	-1.423		-1.00766	0.497352
NR2F6	NR2F6_HUMAN		Nuclear receptor subfamily 2 group F member 6	-1.382	-1.618	-1.005	-0.2857	-0.749		-1.00794	0.497256
LOC100132990				-0.7849	-1.694	-1.421	-0.1227	-1.02		-1.00852	0.497056
C11orf1	CK001_HUMAN		Uncharacterized protein C11orf1	-1.268	-0.7877	-0.9139	-0.3343	-1.747		-1.01018	0.496484
PHKA1	KPB1_HUMAN		Phosphorylase b kinase regulatory subunit alpha, skeletal muscle isoform	-1.475	-1.469	-0.6938	-0.7113	-0.7045		-1.01072	0.496299
FAM149A	F149A_HUMAN		Protein FAM149A	-1.781	-1.079	-1.339	0.02929	-0.8841		-1.01076	0.496284
NCRNA00153	CT019_HUMAN		Uncharacterized protein C20orf19	-0.9421	-1.132	-1.487	-0.166	-1.335		-1.01242	0.495714
PTER	PTER_HUMAN		Phosphotriesterase-related protein	-0.8902	-0.9267	-1.028	-0.5093	-1.708		-1.01244	0.495707
NPHP1	NPHP1_HUMAN		Nephrocystin-1	-0.7627	-0.9911	-2.117	-0.2549	-0.9447		-1.01408	0.495144
RAPH1	RAPH1_HUMAN		Ras-associated and pleckstrin homology domains-containing protein 1	-1.243	-1.46	-1.253	-0.4095	-0.7076		-1.01462	0.494959
MAML3	MAML3_HUMAN		Mastermind-like protein 3	-1.122	-1.545	-1.511	-0.03875	-0.8584		-1.01503	0.494818
POLD3	DPOD3_HUMAN		DNA polymerase delta subunit 3	-1.123	-1.018	-1.379	-0.2213	-1.335		-1.01526	0.494739
DDAH1	DDAH1_HUMAN		N(G),N(G)-dimethylarginine dimethylaminohydrolase 1	-1.033	-1.571	-1.429	-0.4413	-0.603		-1.01546	0.494671
DLG5	DLG5_HUMAN		Disks large homolog 5	-1.133	-1.436	-1.424	-0.1679	-0.9226		-1.0167	0.494246
BRAF	BRAF1_HUMAN		B-Raf proto-oncogene serine/threonine-protein kinase	-1.408	-0.875	-0.9925	-0.3812	-1.433		-1.01794	0.493821
SLC22A5	S22A5_HUMAN		Solute carrier family 22 member 5	-1.215	-1.242	-0.9588	-0.2984	-1.389		-1.02064	0.492898
DHRS13	DHR13_HUMAN		Dehydrogenase/reductase SDR family member 13	-1.033	-1.316	-1.378	-0.1395	-1.24		-1.0213	0.492672
LOC100128443				-0.7966	-1.32	-1.603	-0.3797	-1.01		-1.02186	0.492481
MAST4	MAST4_HUMAN		Microtubule-associated serine/threonine-protein kinase 4	-0.7966	-1.32	-1.603	-0.3797	-1.01		-1.02186	0.492481
HIF3A	HIF3A_HUMAN		Hypoxia-inducible factor 3 alpha	-1.362	-1.054	-1.013	-0.6252	-1.064		-1.02364	0.491874
PPAP2C	LPP2_HUMAN		Lipid phosphate phosphohydrolase 2	-1.157	-0.9168	-0.9189	-0.5182	-1.616		-1.02538	0.491281
[truncated: 545 more rows]
