# Supplementary material for: Gene expression profile of bladder tissue of patients with ulcerative interstitial cystitis
Source: BMC Genomics. 2009 Apr 28;10:199. doi: 10.1186/1471-2164-10-199 (PMC2686735; doi:10.1186/1471-2164-10-199)
Supplement: Additional file 5 — Matrix of the top 25 proteins (MetaCore analysis, GeneGo) against six healthy, five ni and five ulcer samples. The numbers give the log2 ratio of the expression values of the individual samples to the average of the healthy controls (similar to Additional file 4). Overexpression was calculated as described (see Additional file 4). The expression of the top 25 proteins is shown. The two "gene symbols" with no assigned proteins (LOC728320 and LOC100133862, see Additional file 4) have been omitted. The calculated overexpression data are also shown in Table 2. [file 1471-2164-10-199-S5.xls]

## Sheet: Tabelle1
					log2Ratio vs healthy_2 healthy 01	log2Ratio vs healthy_5 healthy 01	log2Ratio vs healthy_7 healthy 01	log2Ratio vs healthy_9 healthy 01	log2Ratio vs healthy_10 healthy 01	log2Ratio vs healthy_11 healthy 01	log2Ratio vs healthy_4 ni 01	log2Ratio vs healthy_12 ni 01	log2Ratio vs healthy_13 ni 01	log2Ratio vs healthy_14 ni 01	log2Ratio vs healthy_15 ni 01	log2Ratio vs healthy_4 ulcus 01	log2Ratio vs healthy_12 ulcus 01	log2Ratio vs healthy_13 ulcus 01	log2Ratio vs healthy_14 ulcus 01	log2Ratio vs healthy_15 ulcus 01		ni-vs-healthy_Avg log2Ratio ni-vs-healthy	ni-vs-healthy_Overexpression
#	Gene Symbol	Protein	Class	Protein name	Signal	Signal	Signal	Signal	Signal	Signal	Signal	Signal	Signal	Signal	Signal	Signal	Signal	Signal	Signal	Signal		Signal	Signal
1	CHI3L1	CH3L1_HUMAN		Chitinase-3-like protein 1	-2.535	-2.41	-1.224	1.624	2.882	2.835	7.221	4.963	6.134	2.22	9.935	10.64	7.75	8.743	10.61	10.1		6.0946	68.3372
2	CXCL13	CXL13_HUMAN		C-X-C motif chemokine 13	-4.106	0.6386	-0.4235	-0.9482	3.504	1.335	7.781	6.928	6.146	3.39	5.205	8.505	7.01	4.383	6.222	5.34		5.89	59.3016
3	CR2	CR2_HUMAN		Complement receptor type 2	-2.918	0.5612	0.3026	1.404	-0.176	0.8264	7.827	5.692	4.859	2.794	6.639	8.881	5.823	4.15	6.296	5.73		5.5622	47.2486
4	LTF	TRFL_HUMAN		Lactotransferrin	0.9303	0.5518	-1.781	-0.634	0.2778	0.6554	7.471	5.543	6.962	1.478	5.908	8.74	5.444	3.129	4.948	5.253		5.4724	44.3973
5	IGHM	IGHM_HUMAN		Ig mu chain C region	-4.315	1.618	-1.771	2.756	2.497	-1.23	6.246	4.828	6.635	4.484	3.893	5.889	5.753	6.577	4.247	6.615		5.2172	37.1992
6	MS4A1	CD20_HUMAN		B-lymphocyte antigen CD20	-2.546	2.008	-2.912	2.731	2.204	-1.657	6.427	5.545	4.582	4.834	3.531	5.758	4.839	2.39	4.748	3.916		4.9838	31.6427
7	IGHG1	IGHG1_HUMAN		Ig gamma-1 chain C region	-3.562	1.618	-2.541	2.756	2.453	-1.846	6.565	4.493	4.388	4.484	3.482	5.081	5.142	6.577	4.273	6.023		4.6824	25.6769
8	IGL@	IGL@		immunoglobulin lambda locus	-4.275	2.133	0.8297	2.384	2.59	-3.149	4.667	5.868	5.155	3.132	4.211	4.679	6.03	6.139	5.294	6.508		4.6066	24.3627
9	CCL18	CCL18_HUMAN		C-C motif chemokine 18	-1.899	0.8507	-1.562	0.946	0.05149	1.612	4.17	6.208	5.198	0.2548	6.942	4.872	5.408	5.132	6.026	6.991		4.55456	23.4995
10	FCRLA	FCRLA_HUMAN		Fc receptor-like A	-3.868	-1.006	1.338	1.664	2.65	-1.158	6.693	4.773	4.101	3.84	2.775	5.536	4.325	2.812	3.821	4.244		4.4364	21.6516
11	IGH@	IGH@		immunoglobulin heavy locus	-3.562	-0.7396	-1.771	2.756	2.453	-1.23	5.057	4.493	4.388	4.484	3.482	5.081	5.02	6.577	4.125	6.023		4.3808	20.833
12	MGC29506	PACAP_HUMAN		Proapoptotic caspase adapter protein	-3.148	0.6655	-0.3245	1.805	2.224	-1.222	3.723	5.084	6.114	2.695	4.158	4.22	5.311	5.724	5.131	6.2		4.3548	20.4609
13	FCRL5	FCRL5_HUMAN		Fc receptor-like protein 5	-3.159	1.183	-0.9506	1.468	0.9676	-0.763	5.956	4.52	4.714	3.1	3.233	4.988	4.483	4.67	4.726	5.99		4.3046	19.7612
14	IGHA1	IGHA1_HUMAN		Ig alpha-1 chain C region	-3.562	1.618	-1.616	1.563	2.426	-1.846	6.565	4.461	4.388	2.559	3.238	5.081	5.142	6.577	4.273	6.023		4.2422	18.9247
15	PAX5	PAX5_HUMAN		Paired box protein Pax-5	-3.206	0.9529	0.6741	1.908	1.146	-1.475	5.87	4.072	4.12	4.072	3.069	4.985	4.698	2.153	3.895	2.981		4.2406	18.9037
16	FCRL3	FCRL3_HUMAN		Fc receptor-like protein 3	-0.5494	0.1743	-3	0.6159	1.946	0.8131	6.511	4.192	4.578	2.752	3.166	5.913	3.669	2.99	3.722	3.332		4.2398	18.8933
17	BLK	BLK_HUMAN		Tyrosine-protein kinase BLK	-1.418	-1.643	-1.236	1.2	1.816	1.281	5.019	4.167	3.979	4.295	3.642	4.394	3.406	2.463	3.76	2.822		4.2204	18.6409
18	NTN2L	NET2_HUMAN		Netrin-2-like protein	-2.824	-0.8993	1.523	1.764	2.296	-1.846	6.565	4.226	4.348	2.559	3.238	5.081	5.06	5.882	4.273	6.023		4.1872	18.2168
19	TDO2	T23O_HUMAN		Tryptophan 2,3-dioxygenase	0.5629	-1.518	-1.23	2.213	0.5091	-0.5372	4.342	5.396	3.669	2.457	4.84	4.502	5.439	4.766	6.73	5.887		4.1408	17.6403
20	CLC	LPPL_HUMAN		Eosinophil lysophospholipase	-0.3541	-1.357	1.157	-1.145	1.609	0.09084	4.041	6.98	3.319	1.955	3.921	3.931	6.713	4.97	4.194	4.051		4.0432	16.4863
21	IGHV1-69	IGHV1-69		immunoglobulin heavy variable 1-69	-2.824	0.611	0.4765	1.43	2.296	-1.846	6.565	4.121	3.709	2.559	3.238	5.081	5.06	5.882	4.273	6.023		4.0384	16.4316
22	RPL14	RL14_HUMAN		60S ribosomal protein L14	-4.275	2.133	-0.7359	1.264	2.59	-1.747	4.667	4.575	3.306	3.132	4.211	4.455	5.144	4.639	4.049	5.994		3.9782	15.76
23	FCRL1	FCRL1_HUMAN		Fc receptor-like protein 1	-2.725	-1.058	1.747	0.9282	1.763	-1.477	5.467	4.262	3.869	3.695	2.541	4.603	3.515	2.569	3.417	2.98		3.9668	15.636
24	AQP9	AQP9_HUMAN		Aquaporin-9	-0.7639	-0.7962	-1.037	-0.2002	3.378	-0.58	2.029	4.627	3.887	4.719	4.263	4.531	5.551	4.807	4.683	6.241		3.905	14.9804
25	IL8	IL8_HUMAN		Interleukin-8	-2.406	1.483	-2.541	1.833	2.314	-1.23	4.382	5.067	3.715	2.554	3.766	4.758	5.103	4.745	4.538	5.941		3.8968	14.8955
