# Supplementary material for: Gene expression profile of bladder tissue of patients with ulcerative interstitial cystitis
Source: BMC Genomics. 2009 Apr 28;10:199. doi: 10.1186/1471-2164-10-199 (PMC2686735; doi:10.1186/1471-2164-10-199)
Supplement: Additional file 6 — Matrix of the top 100 B-cell probe sets, the corresponding gene names and the results of the clustering analysis (clustering number and clustering colors). Biomarker search with Genevestigator [33]. The algorithm has not yet been published. The target "B-lymphocytes" was compared to all high quality human data, and the top 100 probe sets were determined. Gene expression array results for these probe sets ("presents") were loaded and clustered. Clustering results are shown in Figure 3A. [file 1471-2164-10-199-S6.xls]

## Sheet: Tabelle1
Identifier	clusterNumbers	clusterColors	Genes
206759_at	1	red	FCER2
206760_s_at	1	red	FCER2
234284_at	2	yellow	GNG8
230877_at	1	red	IGHG1
228518_at	3	orange	IGHG1
217418_x_at	3	orange	MS4A1
217469_at	2	yellow	IGHA1
210356_x_at	3	orange	MS4A1
207900_at	2	yellow	CCL17
212827_at	3	orange	IGHM
1553196_a_at	3	orange	FCRL3
228592_at	3	orange	MS4A1
39318_at	4	green	TCL1A
228599_at	3	orange	MS4A1
205049_s_at	3	orange	CD79A
209995_s_at	3	orange	TCL1A
205861_at	4	green	SPIB
207861_at	3	orange	CCL22
231418_at	3	orange	MS4A1
243967_at	2	yellow	AFF3
221969_at	3	orange	NA
1555779_a_at	4	green	CD79A
206398_s_at	3	orange	CD19
216734_s_at	1	red	BLR1
1558662_s_at	1	red	BANK1
209999_x_at	2	yellow	SOCS1
205297_s_at	4	green	CD79B
215621_s_at	5	blue	IL8
210370_s_at	4	green	LY9
204192_at	3	orange	CD37
206126_at	3	orange	BLR1
219667_s_at	1	red	BANK1
221602_s_at	3	orange	FAIM3
229437_at	4	green	BIC
230245_s_at	1	red	LOC283663
230983_at	3	orange	FAM129C
1566428_at	3	orange	PAX5
222285_at	3	orange	IGHG1
236203_at	5	blue	HLA-DQA1
243780_at	3	orange	NA
1558438_a_at	4	green	IGHA1
44790_s_at	4	green	C13orf18
236198_at	4	green	NA
229597_s_at	4	green	WDFY4
1558185_at	3	orange	CLLU1
1558437_at	2	yellow	IGHA1
203331_s_at	2	yellow	INPP5D
1565358_at	2	yellow	RARA
1558186_s_at	3	orange	CLLU1
231093_at	3	orange	FCRL3
206255_at	3	orange	BLK
215967_s_at	4	green	LY9
235401_s_at	3	orange	FCRLA
235982_at	3	orange	FCRL1
230648_at	4	green	LOC283663
242104_at	3	orange	NA
205153_s_at	2	yellow	CD40
210001_s_at	2	yellow	SOCS1
233969_at	5	blue	IGL@
1555626_a_at	4	green	SLAMF1
223750_s_at	4	green	TLR10
215118_s_at	4	green	IGHA1
1553369_at	1	red	FAM129C
204562_at	4	green	IRF4
205267_at	4	green	POU2AF1
221601_s_at	3	orange	FAIM3
206975_at	1	red	LTA
224012_at	2	yellow	ANKRD20A1
239214_at	1	red	NA
220059_at	4	green	STAP1
1553380_at	3	orange	PARP15
235400_at	3	orange	FCRLA
236773_at	5	blue	NA
219971_at	4	green	IL21R
222915_s_at	1	red	BANK1
213674_x_at	5	blue	IGHG1
209374_s_at	3	orange	IGHM
244042_x_at	2	yellow	LOC651466
1554539_a_at	4	green	RHOF
230866_at	4	green	CYSLTR1
212999_x_at	5	blue	HLA-DQB1
214916_x_at	3	orange	IL8
1559688_at	1	red	LOC400581
243968_x_at	3	orange	FCRL1
214971_s_at	4	green	ST6GAL1
219471_at	4	green	C13orf18
227030_at	4	green	NA
230805_at	3	orange	NA
236301_at	4	green	NA
243798_at	3	orange	BLR1
242458_at	2	yellow	RALGPS2
205468_s_at	2	yellow	IRF5
205735_s_at	2	yellow	AFF3
206337_at	4	green	CCR7
1566880_at	2	yellow	AFF3
1554413_s_at	2	yellow	RUNDC2B
203932_at	4	green	HLA-DMB
206181_at	4	green	SLAMF1
1552623_at	3	orange	HSH2D
209201_x_at	4	green	CXCR4
