# Supplementary material for: Gene expression profile of bladder tissue of patients with ulcerative interstitial cystitis
Source: BMC Genomics. 2009 Apr 28;10:199. doi: 10.1186/1471-2164-10-199 (PMC2686735; doi:10.1186/1471-2164-10-199)
Supplement: Additional file 7 — Matrix of the top 100 T-cell probe sets, the corresponding gene names and the results of the clustering analysis (clustering number and clustering colors). Biomarker search with Genevestigator [33]. The algorithm has not yet been published. The target "T-lymphocytes" was compared to all high quality human data, and the top 100 probe sets were determined. Gene expression array results for these probe sets ("presents") were loaded and clustered. Clustering results are shown in Figure 3B. [file 1471-2164-10-199-S7.xls]

## Sheet: Tabelle1
Identifier	clusterNumbers	clusterColors	Genes
210439_at	1	red	ICOS
236341_at	1	red	CTLA4
242904_x_at	2	yellow	NA
206545_at	3	orange	CD28
209795_at	3	orange	CD69
240347_at	4	green	NA
217147_s_at	3	orange	TRAT1
1569136_at	2	yellow	MGAT4A
211339_s_at	3	orange	ITK
1559263_s_at	1	red	ZC3H12D
220418_at	3	orange	UBASH3A
1559975_at	4	green	BTG1
213539_at	3	orange	CD3D
236595_at	1	red	NA
238581_at	3	orange	GBP5
1554036_at	2	yellow	ZBTB24
1557733_a_at	3	orange	CHRM3
243602_at	2	yellow	MGC40069
230489_at	4	green	CD5
205831_at	3	orange	CD2
240413_at	3	orange	PYHIN1
213958_at	3	orange	CD6
242388_x_at	3	orange	NA
1556239_a_at	4	green	HERPUD2
204891_s_at	3	orange	LCK
207849_at	2	yellow	IL2
230469_at	1	red	PLEKHK1
214470_at	3	orange	KLRB1
205804_s_at	3	orange	TRAF3IP3
209670_at	3	orange	TRAC
211796_s_at	3	orange	TRBC1
240207_at	2	yellow	CCDC64
220882_at	2	yellow	NA
210031_at	3	orange	CD247
210915_x_at	3	orange	TRBC1
238633_at	4	green	EPC1
213888_s_at	3	orange	TRAF3IP3
1568665_at	4	green	RNF103
211005_at	4	green	LAT
236295_s_at	3	orange	NLRC3
206975_at	3	orange	LTA
210116_at	3	orange	SH2D1A
240070_at	3	orange	VSTM3
207651_at	3	orange	GPR171
213193_x_at	3	orange	TRBC1
204890_s_at	3	orange	LCK
206804_at	4	green	CD3G
235199_at	4	green	RNF125
229064_s_at	4	green	RCAN3
226218_at	3	orange	IL7R
244061_at	3	orange	ARHGAP15
243509_at	4	green	NA
1564077_at	3	orange	NA
210607_at	4	green	FLT3LG
209602_s_at	5	blue	GATA3
209671_x_at	3	orange	TRA@
243006_at	4	green	FYN
231182_at	3	orange	WIPF1
1552634_a_at	4	green	ZNF101
214219_x_at	1	red	MAP4K1
1559584_a_at	4	green	C16orf54
206980_s_at	2	yellow	FLT3LG
214032_at	3	orange	ZAP70
237009_at	4	green	CD69
210972_x_at	3	orange	TRA@
1558826_at	4	green	C20orf174
214049_x_at	4	green	CD7
205718_at	4	green	ITGB7
215343_at	4	green	CCDC88C
229629_at	3	orange	NA
220485_s_at	3	orange	SIRPG
219528_s_at	4	green	BCL11B
207339_s_at	3	orange	LTB
206296_x_at	1	red	MAP4K1
227353_at	3	orange	TMC8
204951_at	3	orange	RHOH
216834_at	3	orange	RGS1
1558827_a_at	3	orange	C20orf174
231124_x_at	3	orange	LY9
205213_at	1	red	CENTB1
214551_s_at	4	green	CD7
1552584_at	3	orange	IL12RB1
232024_at	4	green	GIMAP2
1558971_at	4	green	C6orf190
212225_at	4	green	EIF1
229686_at	3	orange	P2RY8
236583_at	4	green	GIMAP5
236293_at	3	orange	RHOH
221558_s_at	4	green	LEF1
211902_x_at	3	orange	TRA@
212873_at	3	orange	HMHA1
205590_at	3	orange	RASGRP1
236198_at	3	orange	NA
229625_at	3	orange	GBP5
209603_at	5	blue	GATA3
208602_x_at	2	yellow	CD6
202988_s_at	3	orange	RGS1
227346_at	3	orange	IKZF1
241819_at	3	orange	TNFSF8
1566448_at	1	red	CD6
