# Supplementary material for: Gene expression profile of bladder tissue of patients with ulcerative interstitial cystitis
Source: BMC Genomics. 2009 Apr 28;10:199. doi: 10.1186/1471-2164-10-199 (PMC2686735; doi:10.1186/1471-2164-10-199)
Supplement: Additional file 8 — Matrix of the 78 significantly regulated proteins against the calculated overexpression factor. Top process from the MetaCore analysis with a ratio of 78/206 and a p-value of 3.05E-18. The results of the five ni samples were averaged (not shown), then the overexpression was calculated (shown) and the results were sorted starting with the highest gene expression. [file 1471-2164-10-199-S8.xls]

## Sheet: Tabelle1
Network object	Name	Description	overexpression
CXCL13	CXL13_HUMAN	Chemotactic for B-lymphocytes but not for T-lymphocytes, monocytes and neutrophils. Does not induce calcium release in B- lymphocytes. Binds to BLR1/CXCR5.	59.3016
CCL18	CCL18_HUMAN	Chemotactic factor that attracts lymphocytes but not monocytes or granulocytes. May be involved in B-cell migration into B-cell follicles in lymph nodes. Attracts naive T-lymphocytes toward dendritic cells and activated macrophages in lymph nodes, has chemotactic activity for naive T-cells, CD4+ and CD8+ T-cells and thus may play a role in both humoral and cell-mediated immunity responses.	23.5067
IL-8	IL8_HUMAN	IL-8 is a chemotactic factor that attracts neutrophils, basophils, and T-cells, but not monocytes. It is also involved in neutrophil activation. It is released from several cell types in response to an inflammatory stimulus. IL-8(6-77) has a 5-10-fold higher activity on neutrophil activation, IL-8(5-77) has increased activity on neutrophil activation and IL-8(7-77) has a higher affinity to recept…	14.9
CCL19	CCL19_HUMAN	May play a role not only in inflammatory and immunological responses but also in normal lymphocyte recirculation and homing. May play an important role in trafficking of T-cells in thymus, and T-cell and B-cell migration to secondary lymphoid organs. Specifically binds to chemokine receptor CCR7. Recombinant SCYA19 shows potent chemotactic activity for T-cells and B-cells but not for granulocytes…	13.6233
Rac1	RAC1_HUMAN	Plasma membrane-associated small GTPase which cycles between active GTP-bound and inactive GDP-bound states. In its active state, binds to a variety of effector proteins to regulate cellular responses such as secretory processes, phagocytosis of apoptotic cells, epithelial cell polarization and growth-factor induced formation of membrane ruffles.	10.6664
GCP2	CXCL6_HUMAN	Chemotactic for neutrophil granulocytes.	8.46788
GRO-1	GROA_HUMAN	Has chemotactic activity for neutrophils. May play a role in inflammation and exerts its effects on endothelial cells in an autocrine fashion. In vitro, the processed forms GRO- alpha(4-73), GRO-alpha(5-73) and GRO-alpha(6-73) show a 30-fold higher chemotactic activity.	8.42105
MHC class II	2DOB_HUMAN/-1240485761	Important modulator in the HLA class II restricted antigen presentation pathway by interaction with the HLA-DM molecule.	8.1681
MHC class II	HB21_HUMAN/929667026		7.24507
MHC class II	HB22_HUMAN/1207431185		7.24507
MHC class II	HB23_HUMAN/-1333954393		7.24507
MHC class II	HB24_HUMAN/-1608791251		7.24507
MHC class II	HB25_HUMAN/-786843357		7.24507
CXCR5	CXCR5_HUMAN	Cytokine receptor that binds to B-lymphocyte chemoattractant (BLC). Involved in B-cell migration into B-cell follicles of spleen and Peyer patches but not into those of mesenteric or peripheral lymph nodes. May have a regulatory function in Burkitt lymphoma (BL) lymphomagenesis and/or B-cell differentiation.	6.5251
Galpha(i)-specific peptide GPCRs	CXCR5_HUMAN/584941442	Cytokine receptor that binds to B-lymphocyte chemoattractant (BLC). Involved in B-cell migration into B-cell follicles of spleen and Peyer patches but not into those of mesenteric or peripheral lymph nodes. May have a regulatory function in Burkitt lymphoma (BL) lymphomagenesis and/or B-cell differentiation.	6.5251
Galpha(q)-specific peptide GPCRs	CXCR5_HUMAN/584941442	Cytokine receptor that binds to B-lymphocyte chemoattractant (BLC). Involved in B-cell migration into B-cell follicles of spleen and Peyer patches but not into those of mesenteric or peripheral lymph nodes. May have a regulatory function in Burkitt lymphoma (BL) lymphomagenesis and/or B-cell differentiation.	6.5251
Eotaxin	CCL11_HUMAN	In response to the presence of allergens, this protein directly promotes the accumulation of eosinophils, a prominent feature of allergic inflammatory reactions. Binds to CCR3.	5.74378
CCR7	CCR7_HUMAN	Receptor for the MIP-3-beta chemokine. Probable mediator of EBV effects on B-lymphocytes or of normal lymphocyte functions.	5.5098
Galpha(i)-specific peptide GPCRs	CCR7_HUMAN/-120952353	Receptor for the MIP-3-beta chemokine. Probable mediator of EBV effects on B-lymphocytes or of normal lymphocyte functions.	5.5098
SLAP-130(ADAP)	FYB_HUMAN	Acts as an adapter protein of the FYN and LCP2 signaling cascades in T cells. Modulates the expression of interleukin-2 (IL-2). Involved in platelet activation. Prevents the degradation of SKAP1 and SKAP2.	5.40015
Galpha(i)-specific peptide GPCRs	FPR1_HUMAN/521468392	High affinity receptor for N-formyl-methionyl peptides, which are powerful neutrophils chemotactic factors. Binding of FMLP to the receptor causes activation of neutrophils. This response is mediated via a G-protein that activates a phosphatidylinositol-calcium second messenger system.	5.18017
Galpha(q)-specific peptide GPCRs	FPR1_HUMAN/521468392	High affinity receptor for N-formyl-methionyl peptides, which are powerful neutrophils chemotactic factors. Binding of FMLP to the receptor causes activation of neutrophils. This response is mediated via a G-protein that activates a phosphatidylinositol-calcium second messenger system.	5.18017
CCR6	CCR6_HUMAN	Receptor for a C-C type chemokine. Binds to MIP-3- alpha/LARC and subsequently transduces a signal by increasing the intracellular calcium ions level.	5.15153
Galpha(q)-specific peptide GPCRs	CCR6_HUMAN/1639610663	Receptor for a C-C type chemokine. Binds to MIP-3- alpha/LARC and subsequently transduces a signal by increasing the intracellular calcium ions level.	5.15153
DOCK2	DOCK2_HUMAN	Involved in cytoskeletal rearrangements required for lymphocyte migration in response of chemokines. Activates RAC1 and RAC2 small GTPases, probably by functioning as a guanine nucleotide exchange factor (GEF), which exchanges bound GDP for free GTP. May also participate in IL2 transcriptional activation via the activation of RAC2.	4.41986
Lck	LCK_HUMAN	Tyrosine kinase that plays an essential role for the selection and maturation of developing T-cell in the thymus and in mature T-cell function. Is constitutively associated with the cytoplasmic portions of the CD4 and CD8 surface receptors and plays a key role in T-cell antigen receptor(TCR)-linked signal transduction pathways. Association of the TCR with a peptide antigen-bound MHC complex facil…	4.15832
Slp76	LCP2_HUMAN	Involved in T-cell antigen receptor mediated signaling.	4.1
alpha-L/beta-2 integrin	ITB2_HUMAN/2003778093	Integrin alpha-L/beta-2 is a receptor for ICAM1, ICAM2, ICAM3 and ICAM4. Integrins alpha-M/beta-2 and alpha-X/beta-2 are receptors for the iC3b fragment of the third complement component and for fibrinogen. Integrin alpha-X/beta-2 recognizes the sequence G-P-R in fibrinogen alpha-chain. Integrin alpha-M/beta-2 recognizes P1 and P2 peptides of fibrinogen gamma chain. Integrin alpha-M/beta-2 is als…	4
alpha-M/beta-2 integrin	ITB2_HUMAN/2003778093	Integrin alpha-L/beta-2 is a receptor for ICAM1, ICAM2, ICAM3 and ICAM4. Integrins alpha-M/beta-2 and alpha-X/beta-2 are receptors for the iC3b fragment of the third complement component and for fibrinogen. Integrin alpha-X/beta-2 recognizes the sequence G-P-R in fibrinogen alpha-chain. Integrin alpha-M/beta-2 recognizes P1 and P2 peptides of fibrinogen gamma chain. Integrin alpha-M/beta-2 is als…	4
ITGB2	ITB2_HUMAN	Integrin alpha-L/beta-2 is a receptor for ICAM1, ICAM2, ICAM3 and ICAM4. Integrins alpha-M/beta-2 and alpha-X/beta-2 are receptors for the iC3b fragment of the third complement component and for fibrinogen. Integrin alpha-X/beta-2 recognizes the sequence G-P-R in fibrinogen alpha-chain. Integrin alpha-M/beta-2 recognizes P1 and P2 peptides of fibrinogen gamma chain. Integrin alpha-M/beta-2 is als…	4
CD80	CD80_HUMAN	Involved in the costimulatory signal essential for T- lymphocyte activation. T-cell proliferation and cytokine production is induced by the binding of CD28 or CTLA-4 to this receptor.	3.92856
CD86	CD86_HUMAN	Receptor involved in the costimulatory signal essential for T-lymphocyte proliferation and interleukin-2 production, by binding CD28 or CTLA-4. May play a critical role in the early events of T-cell activation and costimulation of naive T-cells, such as deciding between immunity and anergy that is made by T- cells within 24 hours after activation. Isoform 2 interferes with the formation of CD86 c…	3.9
Btk	BTK_HUMAN	Plays a crucial role in B-cell ontogeny. Transiently phosphorylates GTF2I on tyrosine residues in response to B-cell receptor cross-linking. Required for the formation of functional ARID3A DNA-binding complexes.	3.78161
CD2	CD2_HUMAN	CD2 interacts with lymphocyte function-associated antigen (LFA-3) and CD48/BCM1 to mediate adhesion between T-cells and other cell types. CD2 is implicated in the triggering of T- cells, the cytoplasmic domain is implicated in the signaling function.	3.6833
CCL2	CCL2_HUMAN	Chemotactic factor that attracts monocytes and basophils but not neutrophils or eosinophils. Augments monocyte anti-tumor activity. Has been implicated in the pathogenesis of diseases characterized by monocytic infiltrates, like psoriasis, rheumatoid arthritis or atherosclerosis. May be involved in the recruitment of monocytes into the arterial wall during the disease process of atherosclerosis.	3.53816
ITK	ITK_HUMAN	Plays a role in T-cell proliferation and differentiation.	3.50157
Rac2	RAC2_HUMAN	Plasma membrane-associated small GTPase which cycles between an active GTP-bound and inactive GDP-bound state. In active state binds to a variety of effector proteins to regulate cellular responses, such as secretory processes, phagocytose of apoptotic cells and epithelial cell polarization. Seems to be involved in the regulation of the NADPH oxidase.	3.4
CCL13	CCL13_HUMAN	Chemotactic factor that attracts monocytes, lymphocytes, basophils and eosinophils, but not neutrophils. Signals through CCR2B and CCR3 receptors. Plays a role in the accumulation of leukocytes at both sides of allergic and non-allergic inflammation. May be involved in the recruitment of monocytes into the arterial wall during the disease process of atherosclerosis. May play a role in the monocyt…	3.31268
CALDAG-GEFI	GRP2_HUMAN	Functions as a calcium- and DAG-regulated nucleotide exchange factor specifically activating Rap through the exchange of bound GDP for GTP. May also activates other GTPases such as RRAS, RRAS2, NRAS, KRAS but not HRAS. Functions in aggregation of platelets and adhesion of T-lymphocytes and neutrophils probably through inside-out integrin activation. May function in the muscarinic acetylcholine re…	3.3
CCR2	CCR2_HUMAN	Receptor for the MCP-1, MCP-3 and MCP-4 chemokines. Transduces a signal by increasing the intracellular calcium ions level. Alternative coreceptor with CD4 for HIV-1 infection.	3.3
Galpha(i)-specific peptide GPCRs	CCR2_HUMAN/1305921219	Receptor for the MCP-1, MCP-3 and MCP-4 chemokines. Transduces a signal by increasing the intracellular calcium ions level. Alternative coreceptor with CD4 for HIV-1 infection.	3.3
Galpha(q)-specific peptide GPCRs	CCR2_HUMAN/1305921219	Receptor for the MCP-1, MCP-3 and MCP-4 chemokines. Transduces a signal by increasing the intracellular calcium ions level. Alternative coreceptor with CD4 for HIV-1 infection.	3.3
ICAM1	ICAM1_HUMAN	ICAM proteins are ligands for the leukocyte adhesion protein LFA-1 (integrin alpha-L/beta-2). During leukocyte trans- endothelial migration, ICAM1 engagement promotes the assembly of endothelial apical cups through SGEF and RHOG activation. In case of rhinovirus infection acts as a cellular receptor for the virus.	3.3
Bonzo	CXCR6_HUMAN	Receptor for the C-X-C chemokine CXCL16. Used as a coreceptor by SIVs and by strains of HIV-2 and m-tropic HIV-1.	3.26481
Galpha(q)-specific peptide GPCRs	CXCR6_HUMAN/101531519	Receptor for the C-X-C chemokine CXCL16. Used as a coreceptor by SIVs and by strains of HIV-2 and m-tropic HIV-1.	3.26481
GRO-2	MIP2A_HUMAN	Produced by activated monocytes and neutrophils and expressed at sites of inflammation. Hematoregulatory chemokine, which, in vitro, suppresses hematopoietic progenitor cell proliferation. GRO-beta(5-73) shows a highly enhanced hematopoietic activity.	3.25126
PI3K cat class IA	PK3CD_HUMAN		3.24676
PI3K cat class IA (p110-delta)	PK3CD_HUMAN		3.24676
MHC class II	2DMB_HUMAN/1005151784	Plays a critical role in catalyzing the release of class II HLA-associated invariant chain-derived peptides (CLIP) from newly synthesized class II HLA molecules and freeing the peptide binding site for acquisition of antigenic peptides.	3.24451
ZAP70	ZAP70_HUMAN	Plays a role in T-cell development and lymphocyte activation. Essential for TCR-mediated IL-2 production. Isoform 1 induces TCR-mediated signal transduction, isoform 2 does not.	3.21763
MHC class II	HA22_HUMAN/-906433599		3.21095
MHC class II	HA23_HUMAN/-28337193		3.21095
MHC class II	HA24_HUMAN/1263624669		3.21095
MHC class II	HA25_HUMAN/-2126647469		3.21095
MHC class II	HA27_HUMAN/915952271		3.21095
MHC class II	2DMA_HUMAN/-331852377	Plays a critical role in catalyzing the release of class II HLA-associated invariant chain-derived peptides (CLIP) from newly synthesized class II HLA molecules and freeing the peptide binding site for acquisition of antigenic peptides.	3.18877
ICAM3	ICAM3_HUMAN	ICAM proteins are ligands for the leukocyte adhesion protein LFA-1 (integrin alpha-L/beta-2). ICAM3 is also a ligand for integrin alpha-D/beta-2.	3.14487
Lymphotactin	XCL1_HUMAN	Chemotactic activity for lymphocytes but not for monocytes or neutrophils.	3.13182
MHC class II	2DOA_HUMAN/338531173	Important modulator in the HLA class II restricted antigen presentation pathway by interaction with the HLA-DM molecule.	3.08656
Galpha(q)-specific peptide GPCRs	FPR3_HUMAN/-1562385305	Low affinity receptor for N-formyl-methionyl peptides, which are powerful neutrophils chemotactic factors. Binding of FMLP to the receptor causes activation of neutrophils. This response is mediated via a G-protein that activates a phosphatidylinositol-calcium second messenger system.	3.06312
PLC-gamma	PLCG2_HUMAN	The production of the second messenger molecules diacylglycerol (DAG) and inositol 1,4,5-trisphosphate (IP3) is mediated by activated phosphatidylinositol-specific phospholipase C enzymes. It is a crucial enzyme in transmembrane signaling.	3.05252
PLC-gamma 2	PLCG2_HUMAN	The production of the second messenger molecules diacylglycerol (DAG) and inositol 1,4,5-trisphosphate (IP3) is mediated by activated phosphatidylinositol-specific phospholipase C enzymes. It is a crucial enzyme in transmembrane signaling.	3.05252
CD28	CD28_HUMAN	Involved in T-cell activation, the induction of cell proliferation and cytokine production and promotion of T-cell survival.	3.03774
CCR1	CCR1_HUMAN	Receptor for a C-C type chemokine. Binds to MIP-1-alpha, MIP-1-delta, RANTES, and MCP-3 and, less efficiently, to MIP-1- beta or MCP-1 and subsequently transduces a signal by increasing the intracellular calcium ions level. Responsible for affecting stem cell proliferation.	3
Galpha(q)-specific peptide GPCRs	CCR1_HUMAN	Receptor for a C-C type chemokine. Binds to MIP-1-alpha, MIP-1-delta, RANTES, and MCP-3 and, less efficiently, to MIP-1- beta or MCP-1 and subsequently transduces a signal by increasing the intracellular calcium ions level. Responsible for affecting stem cell proliferation.	3
Galpha(i)-specific peptide GPCRs	C3AR_HUMAN	Receptor for the chemotactic and inflammatory peptide anaphylatoxin C3a. This receptor stimulates chemotaxis, granule enzyme release and superoxide anion production.	2.98142
Fyn	FYN_HUMAN	Implicated in the control of cell growth. Plays a role in the regulation of intracellular calcium levels, with isoform 2 showing the greater ability to mobilize cytoplasmic calcium in comparison to isoform 1. Required in brain development and mature brain function with important roles in the regulation of axon growth, axon guidance, and neurite extension. Blocks axon outgrowth and attraction indu…	2.8
PI3K reg class IB (p101)	PI3R5_HUMAN	Regulatory subunit of the PI3K gamma complex.	2.78369
CCL5	CCL5_HUMAN	Chemoattractant for blood monocytes, memory T-helper cells and eosinophils. Causes the release of histamine from basophils and activates eosinophils. Binds to CCR1, CCR3, CCR4 and CCR5. One of the major HIV-suppressive factors produced by CD8+ T- cells. Recombinant RANTES protein induces a dose-dependent inhibition of different strains of HIV-1, HIV-2, and simian immunodeficiency virus (SIV). The…	2.7
alpha-L/beta-2 integrin	ITAL_HUMAN	Integrin alpha-L/beta-2 is a receptor for ICAM1, ICAM2, ICAM3 and ICAM4. It is involved in a variety of immune phenomena including leukocyte-endothelial cell interaction, cytotoxic T-cell mediated killing, and antibody dependent killing by granulocytes and monocytes.	2.69447
ITGAL	ITAL_HUMAN	Integrin alpha-L/beta-2 is a receptor for ICAM1, ICAM2, ICAM3 and ICAM4. It is involved in a variety of immune phenomena including leukocyte-endothelial cell interaction, cytotoxic T-cell mediated killing, and antibody dependent killing by granulocytes and monocytes.	2.69447
VAV-1	VAV_HUMAN	Couples tyrosine kinase signals with the activation of the Rho/Rac GTPases, thus leading to cell differentiation and/or proliferation.	2.52101
MHC class II	HA2Q_HUMAN/-1939489591		2.46229
CCR5	CCR5_HUMAN	Receptor for a number of inflammatory CC-chemokines including MIP-1-alpha, MIP-1-beta and RANTES and subsequently transduces a signal by increasing the intracellular calcium ion level. May play a role in the control of granulocytic lineage proliferation or differentiation. Acts as a coreceptor (CD4 being the primary receptor) for HIV-1 R5 isolates.	2.43682
Galpha(q)-specific peptide GPCRs	CCR5_HUMAN/1874384751	Receptor for a number of inflammatory CC-chemokines including MIP-1-alpha, MIP-1-beta and RANTES and subsequently transduces a signal by increasing the intracellular calcium ion level. May play a role in the control of granulocytic lineage proliferation or differentiation. Acts as a coreceptor (CD4 being the primary receptor) for HIV-1 R5 isolates.	2.43682
PIP5KI	PI51B_HUMAN	Mediates RAC1-dependent reorganization of actin filaments (By similarity). Participates in the biosynthesis of phosphatidylinositol-4,5-bisphosphate.	2.42335
Cytohesin1	CYH1_HUMAN	Promotes guanine-nucleotide exchange on ARF1 and ARF5. Promotes the activation of ARF through replacement of GDP with GTP.	2.36199
MHC class II	2B11_HUMAN		2.35055
MHC class II	2B14_HUMAN/-2092616442		2.35055
MHC class II	2B17_HUMAN/-1900433040		2.35055
MHC class II	2B17_HUMAN/-1900433040		2.35055
MHC class II	2B18_HUMAN/-1926925130		2.35055
MHC class II	2B19_HUMAN/-1427046675		2.35055
MHC class II	2B1B_HUMAN/1871270733		2.35055
MHC class II	2B1E_HUMAN/-970550605		2.35055
MHC class II	2B1E_HUMAN/-970550605		2.35055
MHC class II	2B31_HUMAN/-542943750		2.35055
MHC class II	2B32_HUMAN/-1536943714		2.35055
MHC class II	2B51_HUMAN/-1244557123		2.35055
MHC class II	HB2B_HUMAN/-84083675		2.35055
MHC class II	HB2K_HUMAN/-1893221847		2.35055
MHC class II	HB2X_HUMAN/1975140669		2.35055
MHC class II	2DRA_HUMAN/1079243807		2.34404
LAT	LAT_HUMAN	Required for TCR (T-cell antigen receptor)- and pre-TCR- mediated signaling, both in mature T-cells and during their development. Involved in FCGR3 (low affinity immunoglobulin gamma Fc region receptor III)-mediated signaling in natural killer cells and FCER1 (high affinity immunoglobulin epsilon receptor)-mediated signaling in mast cells. Couples activation of these receptors and their associate…	2.3408
ICAM2	ICAM2_HUMAN	ICAM proteins are ligands for the leukocyte adhesion protein LFA-1 (integrin alpha-L/beta-2). ICAM2 may play a role in lymphocyte recirculation by blocking LFA-1-dependent cell adhesion. It mediates adhesive interactions important for antigen- specific immune response, NK-cell mediated clearance, lymphocyte recirculation, and other cellular interactions important for immune response and surveilla…	2.27837
Tubulin beta	TBB2B_HUMAN	Tubulin is the major constituent of microtubules. It binds two moles of GTP, one at an exchangeable site on the beta chain and one at a non-exchangeable site on the alpha-chain (By similarity).	2.26106
WASP	WASP_HUMAN	Effector protein for Rho-type GTPases, providing a link with the Arp2/3 complex that regulates the structure and dynamics of the actin cytoskeleton. Important for efficient actin polymerization. Possible regulator of lymphocyte and platelet function.	2.11844
alpha-M/beta-2 integrin	ITAM_HUMAN	Integrin alpha-M/beta-2 is implicated in various adhesive interactions of monocytes, macrophages and granulocytes as well as in mediating the uptake of complement-coated particles. It is identical with CR-3, the receptor for the iC3b fragment of the third complement component. It probably recognizes the R-G-D peptide in C3b. Integrin alpha-M/beta-2 is also a receptor for fibrinogen, factor X and …	2.05053
ITGAM	ITAM_HUMAN	Integrin alpha-M/beta-2 is implicated in various adhesive interactions of monocytes, macrophages and granulocytes as well as in mediating the uptake of complement-coated particles. It is identical with CR-3, the receptor for the iC3b fragment of the third complement component. It probably recognizes the R-G-D peptide in C3b. Integrin alpha-M/beta-2 is also a receptor for fibrinogen, factor X and …	2.05053
IP3 receptor	ITPR2_HUMAN	Receptor for inositol 1,4,5-trisphosphate, a second messenger that mediates the release of intracellular calcium.	1.8245
c-Cbl	CBL_HUMAN	Participates in signal transduction in hematopoietic cells. Adapter protein that functions as a negative regulator of many signaling pathways that start from receptors at the cell surface. Acts as an E3 ubiquitin-protein ligase, which accepts ubiquitin from specific E2 ubiquitin-conjugating enzymes, and then transfers it to substrates promoting their degradation by the proteasome. Recognizes acti…	1.7
SPA1	SIPA1_HUMAN	GTPase activator for the nuclear Ras-related regulatory proteins Rap1 and Rap2 in vitro, converting it to the putatively inactive GDP-bound state.	1.6473
Galpha(q)-specific peptide GPCRs	PAR1_HUMAN/-988598302	High affinity receptor for activated thrombin coupled to G proteins that stimulate phosphoinositide hydrolysis. May play a role in platelets activation and in vascular development.	1.63161
ERK1/2	MK01_HUMAN	Involved in both the initiation and regulation of meiosis, mitosis, and postmitotic functions in differentiated cells by phosphorylating a number of transcription factors such as ELK1. Phosphorylates EIF4EBP1; required for initiation of translation. Phosphorylates microtubule-associated protein 2 (MAP2). Phosphorylates SPZ1 (By similarity). Phosphorylates heat shock factor protein 4 (HSF4) and AR…	1.58151
ERK2 (MAPK1)	MK01_HUMAN	Involved in both the initiation and regulation of meiosis, mitosis, and postmitotic functions in differentiated cells by phosphorylating a number of transcription factors such as ELK1. Phosphorylates EIF4EBP1; required for initiation of translation. Phosphorylates microtubule-associated protein 2 (MAP2). Phosphorylates SPZ1 (By similarity). Phosphorylates heat shock factor protein 4 (HSF4) and AR…	1.58151
NCK1	NCK1_HUMAN	Adapter protein which associates with tyrosine- phosphorylated growth factor receptors or their cellular substrates. Maintains low levels of EIF2S1 phosphorylation by promoting its dephosphorylation by PP1.	1.47775
CXCL16	CXL16_HUMAN	Acts as a scavenger receptor on macrophages, which specifically binds to OxLDL (oxidized low density lipoprotein), suggesting that it may be involved in pathophysiology such as atherogenesis (By similarity). Induces a strong chemotactic response. Induces calcium mobilization. Binds to CXCR6/Bonzo.	1.46571
ACTB	ACTB_HUMAN	Actins are highly conserved proteins that are involved in various types of cell motility and are ubiquitously expressed in all eukaryotic cells.	1.34369
Actin	ACTB_HUMAN	Actins are highly conserved proteins that are involved in various types of cell motility and are ubiquitously expressed in all eukaryotic cells.	1.34369
Actin cytoskeletal	ACTB_HUMAN	Actins are highly conserved proteins that are involved in various types of cell motility and are ubiquitously expressed in all eukaryotic cells.	1.34369
RhoA	RHOA_HUMAN	Regulates a signal transduction pathway linking plasma membrane receptors to the assembly of focal adhesions and actin stress fibers. Serves as a target for the yopT cysteine peptidase from Yersinia pestis, vector of the plague, and Yersinia pseudotuberculosis, which causes gastrointestinal disorders. May be an activator of PLCE1. Activated by ARHGEF2, which promotes the exchange of GDP for GTP.	1.13564
FAK1	FAK1_HUMAN	Non-receptor protein-tyrosine kinase implicated in signaling pathways involved in cell motility, proliferation and apoptosis. Activated by tyrosine-phosphorylation in response to either integrin clustering induced by cell adhesion or antibody cross-linking, or via G-protein coupled receptor (GPCR) occupancy by ligands such as bombesin or lysophosphatidic acid, or via LDL receptor occupancy. Plays…	0.736011
G-protein alpha-q	GNAQ_HUMAN	Guanine nucleotide-binding proteins (G proteins) are involved as modulators or transducers in various transmembrane signaling systems.	0.648105
CaMK II gamma	KCC2G_HUMAN	CaM-kinase II (CAMK2) is a prominent kinase in the central nervous system that may function in long-term potentiation and neurotransmitter release.	0.625551
c-Src	SRC_HUMAN		0.577983
PIB4	PLCB4_HUMAN	The production of the second messenger molecules diacylglycerol (DAG) and inositol 1,4,5-trisphosphate (IP3) is mediated by activated phosphatidylinositol-specific phospholipase C enzymes. This form has a role in retina signal transduction.	0.567621
PLC-beta	PLCB4_HUMAN	The production of the second messenger molecules diacylglycerol (DAG) and inositol 1,4,5-trisphosphate (IP3) is mediated by activated phosphatidylinositol-specific phospholipase C enzymes. This form has a role in retina signal transduction.	0.567621
Tubulin gamma	TBG2_HUMAN	Tubulin is the major constituent of microtubules. Gamma tubulin is found at microtubule organizing centers (MTOC) such as the spindle poles or the centrosome, suggesting that it is involved in the minus-end nucleation of microtubule assembly.	0.39832
Profilin	PROF2_HUMAN	Binds to actin and affects the structure of the cytoskeleton. At high concentrations, profilin prevents the polymerization of actin, whereas it enhances it at low concentrations. By binding to PIP2, it inhibits the formation of IP3 and DG.	0.366783
Rap1GAP1	RPGP1_HUMAN	GTPase activator for the nuclear Ras-related regulatory protein RAP-1A (KREV-1), converting it to the putatively inactive GDP-bound state.	0.360982
Galpha(q)-specific peptide GPCRs	PAR2_HUMAN/773986036	Receptor for trypsin and trypsin-like enzymes coupled to G proteins that stimulate phosphoinositide hydrolysis. May have a role in the regulation of vascular tone.	0.219303
Galpha(i)-specific peptide GPCRs	SSR1_HUMAN/41157953	Receptor for somatostatin with higher affinity for somatostatin-14 than -28. This receptor is coupled via pertussis toxin sensitive G proteins to inhibition of adenylyl cyclase. In addition it stimulates phosphotyrosine phosphatase and Na(+)/H(+) exchanger via pertussis toxin insensitive G proteins.	0.198196
CCL14	CCL14_HUMAN	Has weak activities on human monocytes and acts via receptors that also recognize MIP-1 alpha. It induced intracellular Ca(2+) changes and enzyme release, but no chemotaxis, at concentrations of 100-1,000 nM, and was inactive on T-lymphocytes, neutrophils, and eosinophil leukocytes. Enhances the proliferation of CD34 myeloid progenitor cells. The processed form HCC-1(9-74) is a chemotactic factor…	0.151564
CCL15	CCL15_HUMAN	Chemotactic factor that attracts T-cells and monocytes, but not neutrophils, eosinophils, or B-cells. Acts mainly via CC chemokine receptor CCR1. Also binds to CCR3. CCL15(22-92), CCL15(25-92) and CCL15(29-92) are more potent chemoattractants than the small-inducible cytokine A15.	0.151564
