# Supplementary material for: Gene expression profile of bladder tissue of patients with ulcerative interstitial cystitis
Source: BMC Genomics. 2009 Apr 28;10:199. doi: 10.1186/1471-2164-10-199 (PMC2686735; doi:10.1186/1471-2164-10-199)
Supplement: Additional file 9 — Matrix of the 505 significant probe sets and the corresponding calculated log2 ratios, p-values and FDRs of the t-test. Probe sets that were significant between the ulcer and the ni groups were defined as having p-values < 0.01. The individual FDRs ranged from 56.5% to 57.2%. The table was sorted starting with the highest log2 ratio (highest expression ratio ulcus-vs-ni). The 114 probe sets with > 2-fold up- or down-regulation were marked in color. [file 1471-2164-10-199-S9.xls]

## Sheet: Tabelle1
Identifier	Sequence Name(s)	Accession #	Sequence Description	log2Ratio	P-value	FDR	overexpression ulcus-vs-ni				sort log2Ratio ulcus-vs-ni
205828_at	MMP3,SL-1,STMY,STR1,STMY1,MGC126102,MGC126103,MGC126104	NM_002422	Matrix metallopeptidase 3 (stromelysin 1, progelatinase)	6.668	0.001394	0.565	101.688
204475_at	MMP1,CLG,CLGN	NM_002421	Matrix metallopeptidase 1 (interstitial collagenase)	4.619	0.002114	0.565	24.573				24 probe sets with log2Ratio < -1
205680_at	MMP10,SL-2,STMY2	NM_002425	Matrix metallopeptidase 10 (stromelysin 2)	4.179	0.006661	0.5717	18.1136				90 probe sets with log2Ratio > +1
206172_at	IL13RA2,IL-13R,IL13BP,CD213A2	NM_000640	Interleukin 13 receptor, alpha 2	3.987	0.00505	0.565	15.8565				(more than 2x up or down regulated)
205767_at	EREG,ER	NM_001432	Epiregulin	3.913	0.008928	0.5717	15.0637
202859_x_at	IL8,K60,NAF,GCP1,IL-8,LECT,LUCT,NAP1,3-10C,CXCL8,GCP-1,LYNAP,MDNCF,MONAP,NAP-1,SCYB8,TSG-1,AMCF-I,b-ENAP	NM_000584	Interleukin 8	3.891	0.003022	0.565	14.8357
211506_s_at	IL8	AF043337	Homo sapiens interleukin 8 C-terminal variant (IL8) mRNA, complete cds.	3.544	0.008012	0.5717	11.6641
227140_at	INHBA,EDF,FRP	AI343467	CDNA FLJ11041 fis, clone PLACE1004405	2.636	0.007754	0.5717	6.21606
204052_s_at	SFRP4,FRP-4,FRPHE,MGC26498	NM_003014	Secreted frizzled-related protein 4	2.402	0.005017	0.565	5.28535
238623_at	MAP3K4,MTK1,MEKK4,MAPKKK4,PRO0412,KIAA0213	AI633559	CDNA FLJ37310 fis, clone BRAMY2016706	2.234	0.008183	0.5717	4.70437
215777_at	IGLJ3	AW405975	Ig lambda light chain variable region	2.09	0.001874	0.565	4.25748
210755_at	HGF,SF,HGFB,HPTA,F-TCF	U46010	Hepatocyte growth factor (hepapoietin A; scatter factor)	2.081	0.005765	0.5717	4.231				24
223121_s_at	SFRP2,FRP-2,SARP1,SDF-5	AW003584	Secreted frizzled-related protein 2	2.041	0.0002074	0.565	4.11531				90
210997_at	HGF,SF,HGFB,HPTA,F-TCF	M77227	Hepatocyte growth factor (hepapoietin A; scatter factor)	1.968	0.004635	0.565	3.91225				114	total
209960_at	HGF,SF,HGFB,HPTA,F-TCF	X16323	Human mRNA for hepatocyte growth factor (HGF).	1.88	0.001817	0.565	3.68075
201110_s_at	THBS1,TSP,THBS,TSP1	NM_003246	Thrombospondin 1	1.876	0.009189	0.5717	3.67056
212190_at	SERPINE2,GDN,PI7,PN1,PNI	AL541302	Serpin peptidase inhibitor, clade E (nexin, plasminogen activator inhibitor type 1), member 2	1.869	0.004332	0.565	3.65279
219181_at	LIPG,EL,EDL,PRO719	NM_006033	Lipase, endothelial	1.865	0.0003755	0.565	3.64268
1555778_a_at	POSTN,PN,OSF-2,PDLPOSTN,MGC119510,MGC119511,periostin,RP11-412K4.1	AY140646	Periostin, osteoblast specific factor	1.848	0.003484	0.565	3.60001
202619_s_at	PLOD2,LH2,TLH	AI754404	Procollagen-lysine, 2-oxoglutarate 5-dioxygenase 2	1.812	0.004356	0.565	3.51129
206251_s_at	AVPR1A,AVPR1	NM_000706	Arginine vasopressin receptor 1A	1.787	0.002291	0.565	3.45097
202620_s_at	PLOD2,LH2,TLH	NM_000935	Procollagen-lysine, 2-oxoglutarate 5-dioxygenase 2	1.761	0.008775	0.5717	3.38933
212013_at	PXDN,PXN,MG50,PRG2,D2S448,D2S448E,KIAA0230	D86983	Peroxidasin homolog (Drosophila)	1.752	0.008537	0.5717	3.36825
215646_s_at	CSPG2,VERSICAN,DKFZp686K06110	R94644	Chondroitin sulfate proteoglycan 2 (versican)	1.736	0.001571	0.565	3.3311
223122_s_at	SFRP2,FRP-2,SARP1,SDF-5	AF311912	Secreted frizzled-related protein 2	1.734	6.553e-05	0.565	3.32649
202409_at	LOC492304	X07868	Human DNA for insulin-like growth factor II (IGF-2); exon 7 and additional ORF.	1.664	0.007858	0.5717	3.16894
232737_s_at	OR2A4,OR2A10	AL157377	Human DNA sequence from clone RP3-334I18 on chromosome 6 Contains part of the ENPP3 (ectonucleotide pyrophosphatase/phosphodiesterase 3) gene, a ribosomal protein L15 pseudogene, ESTs, STSs and GSSs, complete sequence.	1.651	0.003797	0.565	3.14051
1554741_s_at	KGFLP1,MGC126891	AF523265	keratinocyte growth factor-like protein 1	1.645	0.009042	0.5717	3.12748
211571_s_at	CSPG2,VERSICAN,DKFZp686K06110	D32039	Chondroitin sulfate proteoglycan 2 (versican)	1.643	0.003566	0.565	3.12315
204619_s_at	CSPG2,VERSICAN,DKFZp686K06110	BF590263	Chondroitin sulfate proteoglycan 2 (versican)	1.599	0.005276	0.5717	3.02933
202508_s_at	SNAP25,RIC4,SNAP,RIC-4,SNAP-25,FLJ23079,bA416N4.2,dJ1068F16.2	NM_003081	Synaptosomal-associated protein, 25kDa	1.573	0.00956	0.5717	2.97523
227061_at	227061_at	AI088063	CDNA FLJ44429 fis, clone UTERU2015653	1.561	0.004789	0.565	2.95058
214321_at	NOV,CCN3,NOVH,IGFBP9	BF440025	Nephroblastoma overexpressed gene	1.533	0.002435	0.565	2.89387
220187_at	STEAP4,TIARP,STAMP2,TNFAIP9,FLJ23153,DKFZp666D049	NM_024636	STEAP family member 4	1.515	0.0002489	0.565	2.85799
231001_at	LOC387758,MGC24932	AI755024	similar to RIKEN cDNA 1110018M03	1.507	0.006553	0.5717	2.84218
231180_at	CD200,MRC,MOX1,MOX2,OX-2	BE501878	CD200 molecule	1.504	0.00151	0.565	2.83628
205666_at	FMO1	NM_002021	Flavin containing monooxygenase 1	1.496	0.007135	0.5717	2.8206
212353_at	SULF1,SULF-1,HSULF-1,FLJ38022,FLJ41750,KIAA1077	AI479175	Sulfatase 1	1.476	0.009293	0.5717	2.78176
239468_at	MKX,IFRX,IRXL1,C10orf48,MGC39616	AW023227	Mohawk homeobox	1.468	0.001113	0.565	2.76638
225681_at	CTHRC1	AA584310	Collagen triple helix repeat containing 1	1.464	0.004846	0.565	2.75872
243508_at	C20orf196,FLJ25067,RP4-784N16.1	AV715251	Hypothetical protein FLJ25067	1.453	0.00163	0.565	2.73777
229768_at	OR51E1,POGR,PSGR2,D-GPCR,GPR164,OR51E1P,OR52A3P,MGC24137	AI694767	Olfactory receptor, family 51, subfamily E, member 1	1.445	0.009636	0.5717	2.72263
204620_s_at	CSPG2,VERSICAN,DKFZp686K06110	NM_004385	Chondroitin sulfate proteoglycan 2 (versican)	1.427	0.004762	0.565	2.68887
243864_at	CCDC80,URB,DRO1,SSG1,MGC131805,MGC134851	AA994712	Coiled-coil domain containing 80	1.424	0.0009744	0.565	2.68328
204114_at	NID2	NM_007361	Nidogen 2 (osteonidogen)	1.418	0.0004102	0.565	2.67215
221731_x_at	CSPG2,VERSICAN,DKFZp686K06110	BF218922	Chondroitin sulfate proteoglycan 2 (versican)	1.407	0.002701	0.565	2.65185
225242_s_at	CCDC80,URB,DRO1,SSG1,MGC131805,MGC134851	AW303375	Coiled-coil domain containing 80	1.402	0.004665	0.565	2.64268
233547_x_at	PDE1A,HCAM1,HSPDE1A,MGC26303	N53248	Phosphodiesterase 1A, calmodulin-dependent	1.389	0.003121	0.565	2.61897
205479_s_at	PLAU,ATF,UPA,URK,u-PA	NM_002658	Plasminogen activator, urokinase	1.388	0.00214	0.565	2.61716
209859_at	TRIM9,RNF91,SPRING,KIAA0282	AF220036	Homo sapiens tripartite motif protein TRIM9 isoform alpha (TRIM9) mRNA, complete cds; alternatively spliced.	1.385	0.003296	0.565	2.61172
241986_at	BMPER,CV2,CV-2,CRIM3	AI423201	BMP binding endothelial regulator	1.323	0.009974	0.5717	2.50186
220988_s_at	C1QTNF3,Cors,CTRP3,Corcs,CORS26,FLJ37576	NM_030945	C1q and tumor necrosis factor related protein 3	1.305	0.009743	0.5717	2.47084
205782_at	FGF7,KGF,HBGF-7	NM_002009	Fibroblast growth factor 7 (keratinocyte growth factor)	1.3	0.009709	0.5717	2.46229
215446_s_at	LOX,MGC105112	L16895	Human lysyl oxidase (LOX) gene, exon 7.	1.274	0.001927	0.565	2.41831
227654_at	C20orf175,FAM65C,FLJ00360,FLJ32230,dJ530I15.2	AI056877	Similar to KIAA0386	1.268	0.005167	0.5691	2.40827
219511_s_at	SNCAIP,SYPH1,MGC39814	NM_005460	Synuclein, alpha interacting protein (synphilin)	1.251	0.008874	0.5717	2.38006
228141_at	LOC493869	AA173223	zp31b04.s1 Stratagene neuroepithelium (#937231) Homo sapiens cDNA clone IMAGE:611023 3' similar to contains Alu repetitive element; mRNA sequence.	1.245	0.006139	0.5717	2.37019
213429_at	213429_at	AW025579	CDNA FLJ26539 fis, clone KDN09310	1.228	0.003735	0.565	2.34242
225241_at	CCDC80,URB,DRO1,SSG1,MGC131805,MGC134851	AA570507	Coiled-coil domain containing 80	1.214	0.002794	0.565	2.3198
202952_s_at	ADAM12,MCMP,MLTN,MLTNA,MCMPMltna	NM_003474	ADAM metallopeptidase domain 12 (meltrin alpha)	1.206	0.005674	0.5717	2.30697
1565535_x_at	IGHM	M74301	Human immunoglobulin truncated mu-chain mRNA, 5' end.	1.184	0.001723	0.565	2.27206
208396_s_at	PDE1A,HCAM1,HSPDE1A,MGC26303	NM_005019	Phosphodiesterase 1A, calmodulin-dependent	1.174	0.001403	0.565	2.25636
204944_at	PTPRG,PTPG,HPTPG,RPTPG,R-PTP-GAMMA	NM_002841	Protein tyrosine phosphatase, receptor type, G	1.174	0.007374	0.5717	2.25636
207135_at	HTR2A,HTR2,5-HT2A	NM_000621	5-hydroxytryptamine (serotonin) receptor 2A	1.173	0.000935	0.565	2.2548
205122_at	TMEFF1,H7365,C9orf2	BF439316	Transmembrane protein with EGF-like and two follistatin-like domains 1	1.17	0.00482	0.565	2.25012
205542_at	STEAP1,STEAP,PRSS24,MGC19484	NM_012449	Six transmembrane epithelial antigen of the prostate 1	1.167	0.00378	0.565	2.24544
202766_s_at	FBN1,FBN,SGS,WMS,MASS,MFS1,OCTD	NM_000138	Fibrillin 1	1.164	0.003923	0.565	2.24078
227933_at	LRRN6A,LERN1,LINGO1,UNQ201,FLJ14594,MGC17422	AI193252	Leucine rich repeat neuronal 6A	1.164	0.004547	0.565	2.24078
231881_at	CALD1,CDM,H-CAD,L-CAD,NAG22,MGC21352	AU145225	Caldesmon 1	1.162	0.002645	0.565	2.23767
211071_s_at	MLLT11,AF1Q,RP11-316M1.10	BC006471	Myeloid/lymphoid or mixed-lineage leukemia (trithorax homolog, Drosophila); translocated to, 11	1.161	0.007621	0.5717	2.23612
216576_x_at	na	AF103529	Rearranged Ig kappa light chain variable region (I.114)	1.141	0.009115	0.5717	2.20534
213624_at	SMPDL3A,ASM3A,ASML3a,FLJ20177,yR36GH4.1	AA873600	Sphingomyelin phosphodiesterase, acid-like 3A	1.14	0.002218	0.565	2.20381
214038_at	CCL8,HC14,MCP2,MCP-2,SCYA8,SCYA10	AI984980	wr88g11.x1 NCI_CGAP_Kid11 Homo sapiens cDNA clone IMAGE:2494820 3' similar to SW:MCP2_HUMAN P80075 MONOCYTE CHEMOTACTIC PROTEIN 2 PRECURSOR ; mRNA sequence.	1.124	0.006021	0.5717	2.1795
219714_s_at	CACNA2D3,HSA272268	NM_018398	Calcium channel, voltage-dependent, alpha 2/delta 3 subunit	1.101	0.00342	0.565	2.14503
227628_at	LOC493869,UNQ847	AL571557	similar to RIKEN cDNA 2310016C16	1.099	0.005081	0.5658	2.14206
202465_at	PCOLCE,PCPE	NM_002593	Procollagen C-endopeptidase enhancer	1.097	0.003523	0.565	2.13909
231082_at	231082_at	BF511660	Transcribed locus, weakly similar to XP_515015.1 PREDICTED: similar to immunoglobulin lambda light chain [Pan troglodytes]	1.095	0.009284	0.5717	2.13613
240395_at	240395_at	AI635761	CDNA FLJ42406 fis, clone ASTRO3000482	1.092	0.004067	0.565	2.13169
242871_at	PAQR5,MPRG,FLJ20190	AI934557	Progestin and adipoQ receptor family member V	1.092	0.007038	0.5717	2.13169
225801_at	FBXO32,Fbx32,MAFbx,ATROGIN1,FLJ32424,MGC33610	AW518714	F-box protein 32	1.071	0.004137	0.565	2.10089
227860_at	CPXM1,CPX1,CPXM	NM_019609	Carboxypeptidase X (M14 family)	1.067	0.002484	0.565	2.09507
205100_at	GFPT2,GFAT2,FLJ10380	NM_005110	Glutamine-fructose-6-phosphate transaminase 2	1.065	0.001382	0.565	2.09217
230685_at	FLJ33630	AI799695	hypothetical protein LOC644873	1.054	0.006792	0.5717	2.07628
216860_s_at	GDF11,BMP11,BMP-11	AF028333	Growth differentiation factor 11	1.052	0.0003378	0.565	2.0734
227059_at	GPC6,MGC126288	AI651255	Glypican 6	1.038	0.004265	0.565	2.05338
217246_s_at	EPAG	L22650	early lymphoid activation protein	1.035	0.004669	0.565	2.04911
239578_at	TANC1,TANC,ROLSB,KIAA1728	AI300077	Tetratricopeptide repeat, ankyrin repeat and coiled-coil containing 1	1.025	0.002857	0.565	2.03496
1555097_a_at	PTGFR,FP,MGC46203,MGC120498	BC035694	Homo sapiens cDNA clone IMAGE:5760478, partial cds.	1.023	0.00128	0.565	2.03214
1552440_at	ADMR,AMR,7TMR,gamrh,hrhAMR,MGC34399	BC034761	Adrenomedullin receptor	1.012	0.006383	0.5717	2.0167
206995_x_at	SCARF1,SREC,KIAA0149,MGC47738	NM_003693	Scavenger receptor class F, member 1	1.006	0.00112	0.565	2.00834
215695_s_at	GYG2,GN2,GN-2	U94357	Glycogenin 2	0.9946	0.001356	0.565	1.99253
231031_at	na	AI761573	Transcribed locus	0.9903	0.007232	0.5717	1.9866
238669_at	PTGS1,COX1,COX3,PHS1,PCOX1,PGHS1,PTGHS,PGG/HS,PGHS-1	BE613133	601452081T1 NIH_MGC_66 Homo sapiens cDNA clone IMAGE:3855669 3', mRNA sequence.	0.9802	0.006811	0.5717	1.97274
209676_at	TFPI,EPI,TFI,LACI	J03225	Tissue factor pathway inhibitor (lipoprotein-associated coagulation inhibitor)	0.9779	0.001755	0.565	1.9696
1558688_at	LOC441461	BG701300	hypothetical gene supported by BC030123	0.9779	0.006136	0.5717	1.9696
231202_at	ALDH1L2,FLJ38508,MGC119536,MGC119537,DKFZp686M064,DKFZp686A16126	AI654224	Transcribed locus	0.9574	0.004813	0.565	1.94181
212110_at	SLC39A14,ZIP14,cig19,LZT-Hs4,KIAA0062	D31887	Solute carrier family 39 (zinc transporter), member 14	0.9545	0.004453	0.565	1.93791
211616_s_at	HTR2A,HTR2,5-HT2A	M86841	5-hydroxytryptamine (serotonin) receptor 2A	0.9248	0.003305	0.565	1.89842
226099_at	ELL2	AI924426	Elongation factor, RNA polymerase II, 2	0.913	0.006973	0.5717	1.88296
218739_at	ABHD5,CDS,CGI58,IECN2,NCIE2,MGC8731	NM_016006	Abhydrolase domain containing 5	0.9104	0.003761	0.565	1.87957
226021_at	RDH10	AW150720	Retinol dehydrogenase 10 (all-trans)	0.9058	0.008846	0.5717	1.87358
239218_at	PDE1C,Hcam3	AI800515	Phosphodiesterase 1C, calmodulin-dependent 70kDa	0.9026	0.001025	0.565	1.86943
221881_s_at	CLIC4,H1,huH1,p64H1,CLIC4L,FLJ38640,DKFZP566G223	AI638420	Chloride intracellular channel 4	0.898	0.005756	0.5717	1.86348
240107_at	240107_at	AI002006	Transcribed locus	0.8911	0.004975	0.565	1.85459
229554_at	LUM,LDC,SLRR2D	AI141861	Transcribed locus	0.8838	0.003497	0.565	1.84523
213836_s_at	WIPI1,Atg18,WIPI49,FLJ10055	AW052084	WD repeat domain, phosphoinositide interacting 1	0.8789	0.006614	0.5717	1.83897
242605_at	DCN,CSCD,PG40,PGII,PGS2,DSPG2,SLRR1B	AI453137	Decorin	0.8746	0.003841	0.565	1.8335
222235_s_at	GALNACT-2	AL139812	Human DNA sequence from clone RP1-19N1 on chromosome Xq21.33-22.3 Contains the gene for a novel protein similar to chondroitin sulfate GalNAcT-2 (GALNACT-2), complete sequence.	0.8657	0.002645	0.565	1.82222
238455_at	C10orf112,bA265G8.2	AA329676	CDNA FLJ45742 fis, clone KIDNE2016327	0.8616	0.002255	0.565	1.81705
210933_s_at	FSCN1,SNL,p55,FLJ38511	NM_003088	Fascin homolog 1, actin-bundling protein (Strongylocentrotus purpuratus)	0.8541	0.008426	0.5717	1.80763
219602_s_at	FAM38B,HsT748,FLJ23144,FLJ23403	NM_022068	Family with sequence similarity 38, member B	0.8481	0.007789	0.5717	1.80013
1560048_at	1560048_at	BM041827	CDNA FLJ30026 fis, clone 3NB692001123	0.8452	0.001602	0.565	1.79651
203939_at	NT5E,NT,eN,NT5,NTE,eNT,CD73,E5NT	NM_002526	5'-nucleotidase, ecto (CD73)	0.8437	0.001721	0.565	1.79465
219479_at	KDELC1,EP58,KDEL1,MGC5302	NM_024089	KDEL (Lys-Asp-Glu-Leu) containing 1	0.8397	0.000599	0.565	1.78968
1553672_at	ENAH	NM_145240.1	gb:NM_145240.1 /DB_XREF=gi:21687113 /TID=Hs2.32399.1 /CNT=33 /FEA=FLmRNA /TIER=FL /STK=0 /LL=113521 /UG_GENE=LOC113521 /UG=Hs.32399 /UG_TITLE=similar to avenaII /DEF=Homo sapiens similar to avenaII (LOC113521), mRNA. /FL=gb:NM_145240.1 gb:BC010414.1	0.8354	0.008621	0.5717	1.78435
207265_s_at	KDELR3,ERD2L3	NM_016657	KDEL (Lys-Asp-Glu-Leu) endoplasmic reticulum protein retention receptor 3	0.8351	0.009559	0.5717	1.78398
229865_at	FNDC3B,FAD104,PRO4979,FLJ23399,MGC10002,YVTM2421,DKFZp762K137,DKFZp686D14170	AW058617	Fibronectin type III domain containing 3B	0.8328	0.0006267	0.565	1.78114
204141_at	TUBB2A,TUBB,TUBB2,dJ40E16.7	NM_001069	Tubulin, beta 2B	0.8299	0.007986	0.5717	1.77756
242789_at	PDE1A,HCAM1,HSPDE1A,MGC26303	H17817	Phosphodiesterase 1A, calmodulin-dependent	0.8287	0.004484	0.565	1.77608
207996_s_at	C18orf1	NM_004338	Chromosome 18 open reading frame 1	0.8244	0.005193	0.57	1.7708
200757_s_at	CALU,FLJ90608	NM_001219	Calumenin	0.8172	0.002284	0.565	1.76198
211161_s_at	PRO3121	AF130082	Homo sapiens clone FLC1492 PRO3121 mRNA, complete cds.	0.8114	0.009115	0.5717	1.75491
218939_at	LETM1	NM_012318	Leucine zipper-EF-hand containing transmembrane protein 1	0.8105	0.0006566	0.565	1.75382
203989_x_at	F2R,TR,HTR,CF2R,PAR1	NM_001992	Coagulation factor II (thrombin) receptor	0.8016	0.008086	0.5717	1.74303
226982_at	ELL2	AI745624	Elongation factor, RNA polymerase II, 2	0.8007	0.002042	0.565	1.74195
222908_at	FAM38B,HsT748,FLJ23144,FLJ23403	AW269818	Family with sequence similarity 38, member B	0.7892	0.006511	0.5717	1.72812
203827_at	WIPI1,Atg18,WIPI49,FLJ10055	NM_017983	WD repeat domain, phosphoinositide interacting 1	0.7866	0.009085	0.5717	1.725
222692_s_at	FNDC3B,FAD104,PRO4979,FLJ23399,MGC10002,YVTM2421,DKFZp762K137,DKFZp686D14170	BF444916	Fibronectin type III domain containing 3B	0.7823	0.002999	0.565	1.71987
243553_x_at	243553_x_at	R59353	yh17a08.s1 Soares infant brain 1NIB Homo sapiens cDNA clone IMAGE:37714 3' similar to contains Alu repetitive element; mRNA sequence.	0.7704	0.006571	0.5717	1.70574
206825_at	OXTR,OT-R	NM_000916	Oxytocin receptor	0.767	0.002489	0.565	1.70173
218894_s_at	FLJ10292,mago,magoh	NM_018048	mago-nashi homolog 2	0.7627	0.006752	0.5717	1.69666
201309_x_at	C5orf13,P311,PTZ17,D4S114,PRO1873	U36189	Chromosome 5 open reading frame 13	0.7566	0.004219	0.565	1.6895
200731_s_at	PTP4A1,HH72,PRL1,PRL-1,PTPCAAX1,PTP(CAAX1),DKFZp779M0721	AW165960	Protein tyrosine phosphatase type IVA, member 1	0.7526	0.001926	0.565	1.68483
233081_at	REEP5,DP1,TB2,D5S346,C5orf18,MGC70440	AV712346	Receptor accessory protein 5	0.7497	0.004497	0.565	1.68144
221898_at	PDPN,T1A,GP36,GP40,Gp38,OTS8,T1A-2,HT1A-1,PA2.26	AU154455	AU154455 NT2RP4 Homo sapiens cDNA clone NT2RP4001145 3', mRNA sequence.	0.7462	0.007358	0.5717	1.67737
232090_at	DNM3,Dyna III,KIAA0820,MGC70433	AI761578	Dynamin 3	0.7422	0.005478	0.5717	1.67272
1557437_a_at	SNED1,SST3,Snep,FLJ00133,DKFZp586B2420	AW273830	Sushi, nidogen and EGF-like domains 1	0.7393	0.007518	0.5717	1.66937
233724_at	ARNT,HIF1B,TANGO,HIF1BETA,HIF-1beta	AL137290	Homo sapiens genomic DNA; cDNA DKFZp434J1416 (from clone DKFZp434J1416).	0.7367	0.009247	0.5717	1.66636
206868_at	STARD8,KIAA0189,DKFZp686H1668	NM_014725	START domain containing 8	0.7315	0.007425	0.5717	1.66036
235218_x_at	THAP6,MGC30052	BF339201	602038514F1 NCI_CGAP_Brn64 Homo sapiens cDNA clone IMAGE:4186491 5', mRNA sequence.	0.7292	0.009532	0.5717	1.65772
218043_s_at	AZI2,AZ2,NAP1,tilp,TILP(S)	NM_022461	5-azacytidine induced 2	0.7277	0.0004949	0.565	1.656
1555326_a_at	ADAM9,MCMP,MDC9,Mltng,KIAA0021	AF495383	ADAM metallopeptidase domain 9 (meltrin gamma)	0.7191	0.0009321	0.565	1.64615
230448_at	MGC15523,FLJ35718	AI869717	hypothetical protein MGC15523	0.7185	0.005031	0.565	1.64547
200951_s_at	CCND2,KIAK0002,MGC102758	AW026491	Cyclin D2	0.7165	0.007999	0.5717	1.64319
221477_s_at	SOD2,IPO-B,MNSOD,Mn-SOD	BF575213	Superoxide dismutase 2, mitochondrial	0.715	0.004122	0.565	1.64148
1559901_s_at	C21orf34,C21orf35,FLJ38295	BM194465	Chromosome 21 open reading frame 34	0.7073	0.003888	0.565	1.63275
235939_at	235939_at	AI417657	CDNA FLJ36815 fis, clone ASTRO2003740	0.7026	0.0007022	0.565	1.62744
201976_s_at	MYO10,FLJ10639,FLJ21066,FLJ43256,KIAA0799,MGC131988	NM_012334	Myosin X	0.7015	0.00138	0.565	1.62619
231992_x_at	LOC493754	AK024371	RAB guanine nucleotide exchange factor (GEF) 1 pseudogene	0.683	0.001328	0.565	1.60547
209267_s_at	SLC39A8,BIGM103,LZT-Hs6	AB040120	Solute carrier family 39 (zinc transporter), member 8	0.6807	0.009266	0.5717	1.60292
202236_s_at	SLC16A1,MCT,MCT1,MGC44475	NM_003051	Solute carrier family 16 (monocarboxylic acid transporters), member 1	0.6718	0.001272	0.565	1.59306
220839_at	METTL5,HSPC133,FLJ10459	NM_014168	Methyltransferase like 5	0.6651	0.000896	0.565	1.58568
211698_at	CRI1,EID1,EID-1,RBP21,PTD014,C15orf3,PNAS-22,IRO45620,MGC138883,MGC138884	AF349444	CREBBP/EP300 inhibitor 1	0.6625	0.0007559	0.565	1.58282
221566_s_at	NOL3,ARC,MYC,NOP,NOP30	AF043244	Nucleolar protein 3 (apoptosis repressor with CARD domain)	0.6573	0.005841	0.5717	1.57713
213120_at	KIAA0701	AA405798	KIAA0701 protein	0.657	0.005569	0.5717	1.5768
219872_at	C4orf18,AD021,AD036,FLJ38155,DKFZp434L142	NM_016613	Chromosome 4 open reading frame 18	0.6544	0.001311	0.565	1.57396
219677_at	SPSB1,SSB1,SSB-1	NM_025106	SplA/ryanodine receptor domain and SOCS box containing 1	0.6472	0.00711	0.5717	1.56613
206704_at	CLCN5,XRN,CLC5,XLRH,CLCK2,DENTS,NPHL2,hCIC-K2,hClC-K2	NM_000084	Chloride channel 5 (nephrolithiasis 2, X-linked, Dent disease)	0.638	0.008038	0.5717	1.55617
214452_at	BCAT1,BCT1,ECA39,MECA39,DKFZp686E12175	NM_005504	Branched chain aminotransferase 1, cytosolic	0.6371	0.007186	0.5717	1.5552
1556787_s_at	PDE5A,CN5A,PDE5,PDE5A1,CGB-PDE	AW975338	EST387446 MAGE resequences, MAGN Homo sapiens cDNA, mRNA sequence.	0.6354	0.001541	0.565	1.55337
1561589_a_at	NBEAL1,ALS2CR17,A530083I02Rik	AB053319	Neurobeachin-like 1	0.6328	0.001202	0.565	1.55057
214051_at	MGC39900	BF677486	hypothetical protein MGC39900	0.6319	0.004383	0.565	1.5496
242100_at	CSS3,CHSY2	AI076484	chondroitin sulfate synthase 3	0.6155	0.008386	0.5717	1.53209
220301_at	CCDC102B,HsT1731,C18orf14,FLJ23594,DKFZp434K1426,DKFZp686I08254	NM_024781	Coiled-coil domain containing 102B	0.6112	0.008641	0.5717	1.52753
241342_at	TMEM65	BG288115	Transmembrane protein 65	0.5991	0.00834	0.5717	1.51477
227905_s_at	AZI2,AZ2,NAP1,tilp,TILP(S)	BF000175	5-azacytidine induced 2	0.5933	0.004074	0.565	1.50869
233020_at	SEC22B,ERS-24,SEC22L1	AU154125	SEC22 vesicle trafficking protein homolog B (S. cerevisiae)	0.5852	0.001164	0.565	1.50025
211458_s_at	GABARAPL3	AF180519	GABA(A) receptors associated protein like 3	0.5852	0.006226	0.5717	1.50025
214953_s_at	APP,AAA,AD1,PN2,ABPP,APPI,CVAP,ABETA,CTFgamma	X06989	Amyloid beta (A4) precursor protein (peptidase nexin-II, Alzheimer disease)	0.5768	0.006894	0.5717	1.49154
201163_s_at	IGFBP7,PSF,FSTL2,MAC25,IGFBP-7,IGFBP-7v	NM_001553	Insulin-like growth factor binding protein 7	0.5716	0.003396	0.565	1.48617
209253_at	SORBS3,SH3D4,SCAM-1,vinexin	AF037261	Sorbin and SH3 domain containing 3	0.567	0.008074	0.5717	1.48144
234978_at	SLC36A4,PAT4,FLJ38932	AL542358	Solute carrier family 36 (proton/amino acid symporter), member 4	0.5659	0.003921	0.565	1.48031
224628_at	C2orf30,CL24936,CL25084,XTP3TPB	AF131743	Chromosome 2 open reading frame 30	0.5546	0.004312	0.565	1.46876
1556499_s_at	COL1A1,OI4	BE221212	Collagen, type I, alpha 1	0.5425	0.009936	0.5717	1.45649
231369_at	ZNF333,KIAA1806	BG149482	nad29d02.x1 NCI_CGAP_Lu24 Homo sapiens cDNA clone IMAGE:3366939 3' similar to contains L1.t1 L1 L1 repetitive element ; mRNA sequence.	0.5419	0.004395	0.565	1.45589
219557_s_at	NRIP3,C11orf14,NY-SAR-105	NM_020645	Nuclear receptor interacting protein 3	0.5411	0.003714	0.565	1.45508
201266_at	TXNRD1,TR,TR1,TXNR,TRXR1,GRIM-12,MGC9145	NM_003330	Thioredoxin reductase 1	0.5402	0.0008388	0.565	1.45417
200782_at	ANXA5,PP4,ANX5,ENX2	NM_001154	Annexin A5	0.5387	0.002352	0.565	1.45266
212196_at	IL6ST,CD130,GP130,CDw130,IL6R-beta,GP130-RAPS	AW242916	Interleukin 6 signal transducer (gp130, oncostatin M receptor)	0.5359	0.007035	0.5717	1.44985
219842_at	ARL15,ARFRP2,FLJ20051	NM_019087	ADP-ribosylation factor-like 15	0.5327	0.002765	0.565	1.44663
225562_at	RASA3,GAPIII,MGC46517,MGC47588,GAP1IP4BP	AI684746	RAS p21 protein activator 3	0.5321	0.001422	0.565	1.44603
214442_s_at	PIAS2,miz,MIZ1,SIZ2,MGC102682,PIASX-BETA,PIASX-ALPHA	AF077953	Protein inhibitor of activated STAT, 2	0.526	0.001491	0.565	1.43993
202375_at	SEC24D,FLJ43974,KIAA0755	NM_014822	SEC24 related gene family, member D (S. cerevisiae)	0.526	0.008824	0.5717	1.43993
211945_s_at	ITGB1,CD29,FNRB,MDF2,VLAB,GPIIA,MSK12	BG500301	Integrin, beta 1 (fibronectin receptor, beta polypeptide, antigen CD29 includes MDF2, MSK12)	0.5203	0.00271	0.565	1.43425
226810_at	C6orf155,FLJ13189,dJ288M22.3,OTTHUMP00000039280	BE500942	Chromosome 6 open reading frame 155	0.5139	0.002113	0.565	1.42791
211896_s_at	DCN,CSCD,PG40,PGII,PGS2,DSPG2,SLRR1B	AF138302	Decorin	0.5061	0.007154	0.5717	1.42021
201599_at	OAT,HOGA,DKFZp781A11155	NM_000274	Ornithine aminotransferase (gyrate atrophy)	0.5047	0.000309	0.565	1.41883
223417_at	RAD18,RNF73	AF169796	RAD18 homolog (S. cerevisiae)	0.5047	0.004472	0.565	1.41883
231846_at	FOXRED2,FLJ23322,FLJ33734	AK026975	Hypothetical protein FLJ23322	0.4978	0.003447	0.565	1.41206
202304_at	FNDC3A,FNDC3,FLJ31509,KIAA0970,bA203I16.1,bA203I16.5,RP11-203I16.5	NM_014923.1	gb:NM_014923.1 /DB_XREF=gi:7662419 /GEN=KIAA0970 /FEA=FLmRNA /CNT=225 /TID=Hs.103329.0 /TIER=FL+Stack /STK=67 /UG=Hs.103329 /LL=22862 /DEF=Homo sapiens KIAA0970 protein (KIAA0970), mRNA. /PROD=KIAA0970 protein /FL=gb:AB023187.1 gb:NM_014923.1	0.4911	0.008995	0.5717	1.40552
235570_at	RBMS3	AW298235	Transcribed locus	0.4833	0.006316	0.5717	1.39794
217880_at	CDC27,APC3,HNUC,D0S1430E,D17S978E	N21397	Full-length cDNA clone CS0DF026YC07 of Fetal brain of Homo sapiens (human)	0.4822	0.001143	0.565	1.39687
226142_at	KRR1,HRB2,RIP-1	AV682252	AV682252 GKB Homo sapiens cDNA clone GKBAKE04 5', mRNA sequence.	0.481	0.003176	0.565	1.39571
208970_s_at	UROD,PCT	M14016	Uroporphyrinogen decarboxylase	0.4744	0.001799	0.565	1.38934
208669_s_at	CRI1,EID1,EID-1,RBP21,PTD014,C15orf3,PNAS-22,IRO45620,MGC138883,MGC138884	AF109873	CREBBP/EP300 inhibitor 1	0.4741	0.003977	0.565	1.38905
222231_s_at	LRRC59,PRO1855,FLJ21675	AK025328	Leucine rich repeat containing 59	0.4698	0.009461	0.5717	1.38492
242136_x_at	MGC70870	T66145	hypothetical LOC403340	0.4692	0.005815	0.5717	1.38434
219366_at	AVEN,PDCD12	NM_020371	Apoptosis, caspase activation inhibitor	0.4657	0.00489	0.565	1.38099
1557322_at	ZNF230,FDZF2	BM972759	Zinc finger protein 230	0.4655	0.008617	0.5717	1.3808
215402_at	APPBP2,PAT1,HS.84084,KIAA0228	AL157428	Homo sapiens mRNA; cDNA DKFZp761F152 (from clone DKFZp761F152).	0.464	0.006974	0.5717	1.37936
1555780_a_at	RHEB,RHEB2,MGC111559	AF493921	Potassium voltage-gated channel, subfamily H (eag-related), member 2	0.4637	0.00253	0.565	1.37907
236090_at	AMD1,AMD,ADOMETDC,FLJ26964,DKFZp313L1234	AW204095	Transcribed locus	0.4574	0.008156	0.5717	1.37307
217185_s_at	ZNF259P,354J5	Z95118	Human DNA sequence from clone RP3-354J5 on chromosome 6q21-22 Contains a novel gene and a zinc finger protein pseudogene, complete sequence.	0.4571	0.009224	0.5717	1.37278
228573_at	ANTXR2,ISH,JHF,CMG2,CMG-2,FLJ31074,MGC45856,MGC111533	BE673665	Full-length cDNA clone CS0DD001YA12 of Neuroblastoma Cot 50-normalized of Homo sapiens (human)	0.4556	0.008573	0.5717	1.37135
211813_x_at	DCN,CSCD,PG40,PGII,PGS2,DSPG2,SLRR1B	AF138303	Decorin	0.438	0.006393	0.5717	1.35472
200968_s_at	PPIB,CYPB,SCYLP,CYP-S1,MGC2224,MGC14109	NM_000942	Peptidylprolyl isomerase B (cyclophilin B)	0.4314	0.00567	0.5717	1.34854
227239_at	FAM126A,DRCTNNB1A	AV734839	Down-regulated by Ctnnb1, a	0.4303	0.005579	0.5717	1.34751
225154_at	SYAP1,PRO3113,FLJ14495,FLJ44185,DKFZp686K221	BG029566	Synapse associated protein 1, SAP47 homolog (Drosophila)	0.43	0.004735	0.565	1.34723
227508_at	227508_at	AI302271	CDNA FLJ40982 fis, clone UTERU2014601	0.4265	0.005773	0.5717	1.34397
225097_at	HIPK2,PRO0593	BF594155	Homeodomain interacting protein kinase 2	0.4199	0.004887	0.565	1.33783
201744_s_at	LUM,LDC,SLRR2D	NM_002345	Lumican	0.4193	0.004622	0.565	1.33728
236798_at	236798_at	AW268719	Transcribed locus	0.4144	0.006931	0.5717	1.33274
230379_x_at	PRKD3,EPK2,PKD3,PRKCN,PKC-NU,nPKC-NU	BF439153	Protein kinase D3	0.4095	0.005841	0.5717	1.32823
201096_s_at	ARF4	AL537042	ADP-ribosylation factor 4	0.4026	0.00244	0.565	1.32189
227295_at	IKIP,FLJ31051	AW182575	IKK interacting protein	0.3997	0.00959	0.5717	1.31923
235829_at	QKI,QK,Hqk,QK3,DKFZp586I0923	AW003893	Transcribed locus	0.3988	0.006864	0.5717	1.31841
225032_at	FNDC3B,FAD104,PRO4979,FLJ23399,MGC10002,YVTM2421,DKFZp762K137,DKFZp686D14170	AI141784	Fibronectin type III domain containing 3B	0.3948	0.00826	0.5717	1.31476
206335_at	GALNS,GAS,MPS4A,GALNAC6S	NM_000512	Galactosamine (N-acetyl)-6-sulfate sulfatase (Morquio syndrome, mucopolysaccharidosis type IVA)	0.3939	0.009787	0.5717	1.31394
225300_at	C15orf23,HSD11,FLJ14502,MGC141728,MGC141729	BF792864	Chromosome 15 open reading frame 23	0.3904	0.007489	0.5717	1.31076
226046_at	MAPK8,JNK,JNK1,PRKM8,SAPK1,JNK1A2,JNK21B1/2	AU152505	Mitogen-activated protein kinase 8	0.389	0.001885	0.565	1.30949
224744_at	IMPAD1,IMPA3,FLJ20421	AW628838	Transcribed locus	0.3855	0.007325	0.5717	1.30631
225200_at	ZCSL2,DPH3,DESR1,DELGIP1,MGC20197	AU151106	Zinc finger, CSL-type containing 2	0.3835	0.009226	0.5717	1.3045
214435_x_at	RALA,RAL,MGC48949	NM_005402	V-ral simian leukemia viral oncogene homolog A (ras related)	0.3812	0.006929	0.5717	1.30242
219164_s_at	C14orf103,FLJ10242	NM_018036	Chromosome 14 open reading frame 103	0.3806	0.008467	0.5717	1.30188
201097_s_at	ARF4	NM_001660	ADP-ribosylation factor 4	0.3786	0.009954	0.5717	1.30008
225114_at	AGPS,ADAS,ADPS,ADAP-S,ADHAPS,ALDHPSY	AA127674	Alkylglycerone phosphate synthase	0.3783	0.008869	0.5717	1.29981
224892_at	PLDN,PA,PALLID	BF680495	602155211F1 NIH_MGC_83 Homo sapiens cDNA clone IMAGE:4296171 5', mRNA sequence.	0.3769	9.939e-05	0.565	1.29855
228418_at	EXOC5,SEC10,HSEC10,SEC10P,PRO1912,SEC10L1,DKFZp666H126	BF509391	Exocyst complex component 5	0.3763	0.005223	0.5712	1.29801
201893_x_at	DCN,CSCD,PG40,PGII,PGS2,DSPG2,SLRR1B	AF138300	Decorin	0.3731	0.004612	0.565	1.29513
223001_at	DC2	AF201937	DC2 protein	0.3642	0.000894	0.565	1.28717
211059_s_at	GOLGA2,GM130,MGC20672	BC006381	Golgi autoantigen, golgin subfamily a, 2	0.3518	0.0008712	0.565	1.27615
227375_at	ANKRD13C,dJ677H15.3,RP4-677H15.5,DKFZP566D1346	AA152232	Transcribed locus	0.3278	0.003293	0.565	1.2551
224359_s_at	HOOK3,HK3	AF241830	Homo sapiens golgi-associated microtubule-binding protein HOOK3 mRNA, complete cds.	0.3278	0.009736	0.5717	1.2551
209934_s_at	ATP2C1,HHD,BCPM,PMR1,SPCA1,hSPCA1,ATP2C1A,KIAA1347	AF225981	ATPase, Ca++ transporting, type 2C, member 1	0.3267	0.007961	0.5717	1.25414
39891_at	ZNF710,FLJ00306,FLJ37393,DKFZp547K1113	AI246730	Zinc finger protein 710	0.3226	0.004623	0.565	1.25058
200945_s_at	SEC31A,ABP125,ABP130,HSPC275,HSPC334,SEC31L1,KIAA0905,MGC90305,DKFZp686N07171	NM_014933	SEC31-like 1 (S. cerevisiae)	0.3137	0.003145	0.565	1.24289
208785_s_at	LOC643246	BE893893	similar to microtubule-associated proteins 1A/1B light chain 3	0.3096	0.005967	0.5717	1.23936
222498_at	AZI2,AZ2,NAP1,tilp,TILP(S)	AI809206	5-azacytidine induced 2	0.3036	0.005774	0.5717	1.23422
225765_at	TNPO1,MIP,TRN,IPO2,MIP1,KPNB2	AA527296	Transportin 1	0.2915	0.008714	0.5717	1.22391
202582_s_at	RANBP9,RANBPM	AF306510	RAN binding protein 9	0.2808	0.003378	0.565	1.21487
217871_s_at	MIF,GIF,GLIF,MMIF	NM_002415	Macrophage migration inhibitory factor (glycosylation-inhibiting factor)	0.2747	0.006623	0.5717	1.20974
214129_at	PDE4DIP,MMGL,CMYA2,MGC75440,DKFZp781J054	AI821791	Phosphodiesterase 4D interacting protein (myomegalin)	0.2695	0.00237	0.565	1.20539
213056_at	FRMD4B,GRSP1,KIAA1013,6030440G05Rik	AU145019	FERM domain containing 4B	0.2681	0.007875	0.5717	1.20422
228026_at	SIKE,FLJ21168,DKFZp686A0768,RP5-1000E10.4	AI983535	suppressor of IKK epsilon	0.2597	0.005149	0.5691	1.19723
228073_at	NANP,HDHD4,MGC26833,C20orf147,dJ694B14.3	AI146450	N-acetylneuraminic acid phosphatase	0.2139	0.008196	0.5717	1.15982
218268_at	TBC1D15,FLJ12085,DKFZp686M1379,DKFZp761D0223	NM_022771	TBC1 domain family, member 15	0.1737	0.009788	0.5717	1.12795
223017_at	TXNDC12,ERP18,ERP19,TLP19	AF131758	Thioredoxin domain containing 12 (endoplasmic reticulum)	0.1616	0.0009576	0.565	1.11853
221497_x_at	EGLN1,PHD2,SM20,ECYT3,SM-20,HIFPH2,ZMYND6,C1orf12,DKFZp761F179	BC005369	Egl nine homolog 1 (C. elegans)	0.1524	0.003949	0.565	1.11142
226508_at	PHC3,EDR3,HPH3,FLJ12729,FLJ12967,MGC88144,DKFZp313K1221	AI042019	Polyhomeotic like 3 (Drosophila)	-0.1457	0.003691	0.565	0.903941
1554423_a_at	FBXO7,FBX,FBX7,FBX07,DKFZp686B08113	AF233225	F-box protein 7	-0.1866	0.00339	0.565	0.878674
221711_s_at	HSPC142	BC006244	HSPC142 protein	-0.1895	0.0005281	0.565	0.87691
1555015_a_at	ZNF398,P51,P71,ZER6,KIAA1339	BC043295	Zinc finger protein 398	-0.2083	0.0004151	0.565	0.865557
200082_s_at	RPS7	AI805587	Ribosomal protein S7	-0.2117	0.004036	0.565	0.863519
201837_s_at	SUPT7L,ART1,KIAA0764,MGC90306,STAF65(gamma)	AF197954	Suppressor of Ty 7 (S. cerevisiae)-like	-0.2178	0.008057	0.5717	0.859876
232520_s_at	NSFL1C,p47,UBXD10,MGC3347,dJ776F14.1	AK023585	NSFL1 (p97) cofactor (p47)	-0.2233	7.473e-05	0.565	0.856604
212612_at	RCOR1,RCOR,COREST,KIAA0071	D31888	REST corepressor 1	-0.2409	0.006927	0.5717	0.846217
201226_at	NDUFB8,ASHI,CI-ASHI	NM_005004	NADH dehydrogenase (ubiquinone) 1 beta subcomplex, 8, 19kDa	-0.253	0.001132	0.565	0.83915
225296_at	ZNF317,KIAA1588	AB046808	Zinc finger protein 317	-0.2542	0.002686	0.565	0.838452
212435_at	TRIM33,PTC7,RFG7,TF1G,TIF1G,FLJ32925,TIFGAMMA,TIF1GAMMA	AA205593	Tripartite motif-containing 33	-0.255	0.002972	0.565	0.837987
225226_at	FAM40A,FLJ14743,KIAA1761,MGC148091,RP4-773N10.1	AB051548	Family with sequence similarity 40, member A	-0.2568	0.003049	0.565	0.836942
225616_at	SPRYD4,DKFZp686N0877	AI570493	SPRY domain containing 4	-0.2628	0.003919	0.565	0.833469
218233_s_at	C6orf49,OBTP,OEBT,MGC120398	NM_013397	Chromosome 6 open reading frame 49	-0.2689	0.009336	0.5717	0.829952
229871_at	SAMD4B,SMGB,FLJ10211,MGC99832	W74622	Sterile alpha motif domain containing 4B	-0.2735	0.009199	0.5717	0.82731
219627_at	ZNF767,FLJ12700,FLJ42870,MGC51818	NM_024910	Hypothetical protein FLJ12700	-0.2746	0.009623	0.5717	0.826679
216326_s_at	HDAC3,HD3,RPD3,RPD3-2	AF059650	Homo sapiens histone deacetylase 3 (HDAC3) gene, complete cds.	-0.2761	0.005056	0.565	0.82582
201970_s_at	NASP,FLB7527,MGC2297,PRO1999,FLJ31599,FLJ35510,MGC19722,MGC20372,DKFZp547F162	NM_002482	Nuclear autoantigenic sperm protein (histone-binding)	-0.2796	0.006979	0.5717	0.823819
229066_at	ZNF518,MGC125707,MGC125710,DKFZp781O2147	AA694209	Zinc finger protein 518	-0.2807	0.004982	0.565	0.823192
209076_s_at	WDR45L,WIPI3,WIPI-3	BC000974	WDR45-like	-0.2836	0.001977	0.565	0.821538
212557_at	ZNF451,COASTER,FLJ90693,KIAA0576,MGC26701,dJ417I1.1	AB011148	Zinc finger protein 451	-0.2931	0.000181	0.565	0.816146
203663_s_at	COX5A,VA,COX,COX-VA	NM_004255	Cytochrome c oxidase subunit Va	-0.2972	0.0009417	0.565	0.81383
201441_at	COX6B1,COXG,COX6B	NM_001863	Cytochrome c oxidase subunit Vib polypeptide 1 (ubiquitous)	-0.3	0.00689	0.5717	0.812252
212576_at	MGRN1,GP2B,CD41B,ITGA2B,RNF156,KIAA0544	AB011116	Mahogunin, ring finger 1	-0.3035	0.006212	0.5717	0.810284
209998_at	PIGO,MGC3079,FLJ00135,MGC20536,DKFZp434M222,RP11-182N22.4	BC001030	Phosphatidylinositol glycan, class O	-0.3038	0.001966	0.565	0.810116
225261_x_at	TH1L,TH1,NELF-C,NELF-D,HSPC130	AJ238376	TH1-like (Drosophila)	-0.3087	0.002172	0.565	0.807369
225947_at	MYOHD1,FLJ22865	AA994178	Myosin head domain containing 1	-0.3104	0.003852	0.565	0.806418
227122_at	ZNF564,MGC26914	AI807498	Zinc finger protein 564	-0.3127	0.002157	0.565	0.805134
238040_at	POGZ,SUHW5,ZNF635,KIAA0461,MGC71543	AW966903	Pogo transposable element with ZNF domain	-0.3171	0.002773	0.565	0.802682
201964_at	SETX,ALS4,AOA2,SCAR1,FLJ12840,FLJ43459,KIAA0625,bA479K20.2,DKFZp781B151	N64643	Senataxin	-0.3194	0.002603	0.565	0.801403
229949_at	DKFZP434A0131,MGC40269	AA554827	DKFZp434A0131 protein	-0.322	0.004403	0.565	0.79996
224981_at	LOC124446	AL520900	hypothetical protein BC017488	-0.3243	0.003618	0.565	0.798686
202197_at	MTMR3,ZFYVE10,KIAA0371,FYVE-DSP1	NM_021090	Myotubularin related protein 3	-0.3243	0.006735	0.5717	0.798686
222819_at	CTPS2,FLJ43358,MGC32997,DKFZp686C17207	AK025654	CTP synthase II	-0.3257	0.00843	0.5717	0.797911
225076_s_at	ZNFX1,FLJ39275,MGC131926	AA150460	Zinc finger, NFX1-type containing 1	-0.3266	0.009847	0.5717	0.797414
210817_s_at	CALCOCO2,NDP52,MGC17318	BC004130	Calcium binding and coiled-coil domain 2	-0.3413	0.00214	0.565	0.78933
235037_at	TMEM41A,MGC15397,2900010K02Rik	AA371513	Transmembrane protein 41A	-0.343	0.003228	0.565	0.7884
226749_at	MRPS9,RPMS9	AL582429	Mitochondrial ribosomal protein S9	-0.3442	0.008433	0.5717	0.787745
226741_at	TMEM85,PIG17,FLJ90746,MGC24415	N21320	CDNA FLJ31457 fis, clone NT2NE2001180	-0.3445	0.003936	0.565	0.787581
228089_x_at	LOC374395	H72927	similar to RIKEN cDNA 1810059G22	-0.3465	0.00717	0.5717	0.78649
203694_s_at	DHX16,DBP2,PRP8,DDX16,PRO2014	NM_003587	DEAH (Asp-Glu-Ala-His) box polypeptide 16	-0.3502	0.002503	0.565	0.784475
49679_s_at	ITGB4BP,CAB,EIF6,EIF3A,p27BBP,b(2)gcn	AA243774	Integrin beta 4 binding protein	-0.3508	0.006611	0.5717	0.784149
212178_s_at	POM121,MGC3792,KIAA0618,DKFZP586G1822,DKFZP586P2220	AK022555	POM121 membrane glycoprotein (rat)	-0.3534	0.003208	0.565	0.782737
202761_s_at	SYNE2,NUA,NUANCE,SYNE-2,FLJ11014,FLJ43727,FLJ45710,FLJ46790,KIAA1011,Nesprin-2,DKFZP434H2235,DKFZp686H1931	NM_015180	Spectrin repeat containing, nuclear envelope 2	-0.3534	0.009455	0.5717	0.782737
208117_s_at	LAS1L,FLJ12525,dJ475B7.2,RP3-475B7.2	NM_031206	LAS1-like (S. cerevisiae)	-0.354	0.004708	0.565	0.782412
229631_at	CCDC35,DKFZp686J0796	AL040892	Coiled-coil domain containing 35	-0.3563	0.006245	0.5717	0.781165
228487_s_at	RREB1,FINB,LZ321,Zep-1,RREB-1	BF591556	Ras responsive element binding protein 1	-0.3563	0.009801	0.5717	0.781165
202389_s_at	HD,HTT,IT15	L12392	Huntingtin (Huntington disease)	-0.3566	0.008486	0.5717	0.781003
230023_at	NSUN4,MGC22960,RP4-603I14.2	AI650892	NOL1/NOP2/Sun domain family, member 4	-0.3606	0.0011	0.565	0.778841
224333_s_at	MRPS5,MRP-S5	AB049940	Mitochondrial ribosomal protein S5	-0.3618	0.00327	0.565	0.778193
221570_s_at	METTL5,HSPC133,FLJ10459	AF201938	Methyltransferase like 5	-0.3621	0.008843	0.5717	0.778031
225859_at	BIRC4,API3,ILP1,MIHA,XIAP	N30645	Baculoviral IAP repeat-containing 4	-0.367	0.006508	0.5717	0.775393
235053_at	TOM1L1	AI077461	oz37d07.x1 Soares_NhHMPu_S1 Homo sapiens cDNA clone IMAGE:1677517 3' similar to contains Alu repetitive element;contains element LTR7 repetitive element ; mRNA sequence.	-0.3687	0.004908	0.565	0.77448
225663_at	ACBD5,KIAA1996,DKFZp434A2417	AL047650	Acyl-Coenzyme A binding domain containing 5	-0.3719	0.00586	0.5717	0.772764
206789_s_at	POU2F1,OCT1,OTF1	NM_002697	POU domain, class 2, transcription factor 1	-0.3736	0.006154	0.5717	0.771854
241996_at	RUFY2,RABIP4R,ZFYVE13,FLJ10063,KIAA1537	AI669591	RUN and FYVE domain containing 2	-0.3739	0.007086	0.5717	0.771694
226110_at	PTAR1,FLJ45604	BF056048	Protein prenyltransferase alpha subunit repeat containing 1	-0.3765	0.002572	0.565	0.770304
1553117_a_at	STK38,NDR,NDR1	NM_007271	Serine/threonine kinase 38	-0.3768	0.002795	0.565	0.770144
220036_s_at	LMBR1L,LIMR,FLJ10494,FLJ36251,KIAA1174	NM_018113	Limb region 1 homolog (mouse)-like	-0.3771	0.001516	0.565	0.769984
210859_x_at	CLN3,BTS,MGC102840	AF077973	Ceroid-lipofuscinosis, neuronal 3, juvenile (Batten, Spielmeyer-Vogt disease)	-0.3782	0.001668	0.565	0.769397
203871_at	SENP3,SSP3,SMT3IP1,DKFZp762A152,DKFZP586K0919	NM_015670	SUMO1/sentrin/SMT3 specific peptidase 3	-0.3811	0.00695	0.5717	0.767852
232057_at	SLC7A6OS,FLJ13291	AK023353	Solute carrier family 7, member 6 opposite strand	-0.3814	0.006061	0.5717	0.767692
235648_at	ZNF567,MGC45586	AA742659	Zinc finger protein 567	-0.3846	0.0006948	0.565	0.765991
233832_at	C16orf52	AK021824	Chromosome 16 open reading frame 52	-0.3846	0.00805	0.5717	0.765991
216399_s_at	ZNF291,MSTP063,FLJ31533,FLJ31953,KIAA1454	AK025663	Zinc finger protein 291	-0.3852	0.004439	0.565	0.765673
211065_x_at	PFKL,PFK-B,FLJ30173,DKFZp686G1648,DKFZp686L2097	BC006422	Phosphofructokinase, liver	-0.3854	0.001656	0.565	0.765567
212911_at	DNAJC16,KIAA0962,RP4-680D5.1,DKFZp686G1298,DKFZp686N0387,DKFZp781I1547	AB023179	DnaJ (Hsp40) homolog, subfamily C, member 16	-0.3898	0.004785	0.565	0.763235
228512_at	PTCD3,FLJ20758,DKFZp666K071	AW138833	FLJ20758 protein	-0.3915	0.002856	0.565	0.762337
212228_s_at	COQ9,C16orf49,DKFZP434K046	AC004382	Homo sapiens Chromosome 16 BAC clone CIT987SK-A-152E5, complete sequence.	-0.3938	0.006488	0.5717	0.761122
213521_at	PTPN18,BDP1	AW575379	Protein tyrosine phosphatase, non-receptor type 18 (brain-derived)	-0.3947	0.004695	0.565	0.760648
230142_s_at	CIRBP,CIRP	AW088030	Cold inducible RNA binding protein	-0.3964	0.004764	0.565	0.759752
218343_s_at	GTF3C3,TFIIIC102,TFIIICgamma,TFiiiC2-102	NM_012086	General transcription factor IIIC, polypeptide 3, 102kDa	-0.3976	0.006057	0.5717	0.75912
201770_at	SNRPA,U1A	NM_004596	Small nuclear ribonucleoprotein polypeptide A	-0.3984	0.008806	0.5717	0.758699
202251_at	PRPF3,PRP3,RP18,HPRP3,Prp3p,HPRP3P	NM_004698	PRP3 pre-mRNA processing factor 3 homolog (S. cerevisiae)	-0.3987	0.006623	0.5717	0.758541
232946_s_at	NADSYN1,FLJ10631,FLJ40627	AL512694	NAD synthetase 1	-0.399	0.002973	0.565	0.758384
236267_at	ZNF346,JAZ,Zfp346,DKFZp547M223	BG178775	Zinc finger protein 346	-0.3993	0.000762	0.565	0.758226
230795_at	HIST2H4A,H4,H4/n,H4F2,H4FN,FO108,HIST2H4	AI828075	Transcribed locus	-0.401	0.007132	0.5717	0.757333
208772_at	ANKHD1,MASK	AU160676	Ankyrin repeat and KH domain containing 1	-0.4036	0.002169	0.565	0.75597
220739_s_at	CNNM3,ACDP3,FLJ20018	NM_017623	Cyclin M3	-0.4085	0.000401	0.565	0.753406
235386_at	LOC285535	AW162768	hypothetical protein LOC285535	-0.4085	0.005679	0.5717	0.753406
214001_x_at	RPS10,MGC88819	AW302047	Ribosomal protein S10	-0.4129	0.002929	0.565	0.751112
218344_s_at	RCOR3,FLJ10876,RP11-318L16.1	NM_018254	REST corepressor 3	-0.4152	0.002318	0.565	0.749916
232440_at	ZDHHC13,HIP14L,HIP3RP,FLJ10852,FLJ10941,MGC64994	AU155198	Zinc finger, DHHC-type containing 13	-0.418	0.0005334	0.565	0.748461
225263_at	HS6ST1,HS6ST,MGC116899,MGC116901	BC001196	Heparan sulfate 6-O-sulfotransferase 1	-0.418	0.008558	0.5717	0.748461
233625_x_at	CPSF3L,RC68,INT11,RC-68,INTS11,CPSF73L,FLJ13294,FLJ20542	AK021939	Cleavage and polyadenylation specific factor 3-like	-0.4189	0.005962	0.5717	0.747995
238461_at	EIF4E3,MGC39820,MGC86971	AA228031	Eukaryotic translation initiation factor 4E member 3	-0.4195	0.006921	0.5717	0.747684
203575_at	CSNK2A2,CK2A2,CSNK2A1	NM_001896	Casein kinase 2, alpha prime polypeptide	-0.4232	0.004355	0.565	0.745769
227732_at	ATXN7L1,KIAA1218	AB033044	Ataxin 7-like 1	-0.4244	0.004432	0.565	0.745149
205133_s_at	HSPE1,CPN10,GROES,HSP10	NM_002157	Preimplantation protein 3	-0.4313	0.003727	0.565	0.741593
227586_at	CHST6,MCDC1	AV699843	Carbohydrate (N-acetylglucosamine 6-O) sulfotransferase 6	-0.4385	0.0002273	0.565	0.737901
217980_s_at	MRPL16,L16mt,FLJ20484,PNAS-111	NM_017840	Mitochondrial ribosomal protein L16	-0.444	0.006018	0.5717	0.735094
210988_s_at	PRUNE,HTCD37,DRES-17	AF123538	Prune homolog (Drosophila)	-0.4443	0.001015	0.565	0.734941
204054_at	PTEN,BZS,MHAM,TEP1,MMAC1,PTEN1,MGC11227	NM_000314	Phosphatase and tensin homolog (mutated in multiple advanced cancers 1)	-0.4443	0.005993	0.5717	0.734941
222894_x_at	C20orf7,FLJ22324,MGC90272,dJ842G6.1,bA526K24.2	AI640582	Chromosome 20 open reading frame 7	-0.4492	0.007542	0.5717	0.732449
212175_s_at	AK2,ADK2	AL513611	Adenylate kinase 2	-0.4504	0.008939	0.5717	0.73184
219052_at	HPS6,FLJ22501,MGC20522,RP11-302K17.1	NM_024747	Hermansky-Pudlak syndrome 6	-0.4558	0.002292	0.565	0.729106
239050_s_at	239050_s_at	BF514509	UI-H-BW1-anf-g-03-0-UI.s1 NCI_CGAP_Sub7 Homo sapiens cDNA clone IMAGE:3082180 3', mRNA sequence.	-0.4558	0.005	0.565	0.729106
228340_at	TLE3,ESG,ESG3,GRG3,FLJ39460,HsT18976,KIAA1547	BE967118	601660648R1 NIH_MGC_72 Homo sapiens cDNA clone IMAGE:3915874 3', mRNA sequence.	-0.4579	0.008931	0.5717	0.728045
209913_x_at	KIAA0415	AB007875	KIAA0415 protein	-0.4582	0.005783	0.5717	0.727894
209049_s_at	PRKCBP1,RACK7,ZMYND8,PRO2893,MGC31836	NM_012408	Protein kinase C binding protein 1	-0.4605	0.007691	0.5717	0.726734
223097_at	ADPRHL2,ARH3,FLJ20446,dJ665N4.2	AF212236	ADP-ribosylhydrolase like 2	-0.4616	0.005643	0.5717	0.72618
203117_s_at	USP52,PAN2,hPAN2,FLJ39360,KIAA0710	NM_014871	Ubiquitin specific peptidase 52	-0.4642	0.004146	0.565	0.724873
206200_s_at	ANXA11,ANX11,CAP50	NM_001157	Annexin A11	-0.4642	0.009878	0.5717	0.724873
223110_at	KIAA1429,MSTP054,MGC138493,MGC141940,DKFZP434I116,DKFZp781B2117	BC003701	KIAA1429	-0.4694	0.003227	0.565	0.722265
234952_s_at	KIAA1542	BC004950	CTD-binding SR-like protein rA9	-0.4706	0.003107	0.565	0.721664
237179_at	PCMTD2,C20orf36,FLJ10883	BF509219	Protein-L-isoaspartate (D-aspartate) O-methyltransferase domain containing 2	-0.4706	0.008951	0.5717	0.721664
216309_x_at	JRK,JH8,FLJ45729,DKFZp686C24207	AF072467	Jerky homolog (mouse)	-0.4711	0.0001207	0.565	0.721414
225993_at	EARS2,MSE1,KIAA1970	AL520723	Glutamyl-tRNA synthetase 2 (mitochondrial)(putative)	-0.4726	0.00407	0.565	0.720665
228287_at	ING5,p28ING5,FLJ23842	BG054893	Inhibitor of growth family, member 5	-0.4732	0.004516	0.565	0.720365
217804_s_at	ILF3,DRBF,MMP4,MPP4,NF90,NFAR,TCP80,DRBP76,NFAR-1,MPHOSPH4,NF-AT-90	BC003086	Interleukin enhancer binding factor 3, 90kDa	-0.4763	0.002154	0.565	0.718819
223199_at	MKNK2,MNK2,GPRK7	AA404592	MAP kinase interacting serine/threonine kinase 2	-0.4786	0.004003	0.565	0.717674
207525_s_at	GIPC1,NIP,GIPC,IIP-1,TIP-2,SEMCAP,C19orf3,Hs.6454,MGC3774,GLUT1CBP,MGC15889,RGS19IP1,SYNECTIIN	NM_005716	GIPC PDZ domain containing family, member 1	-0.4786	0.005302	0.5717	0.717674
229468_at	CDK3	AI885421	Cyclin-dependent kinase 3	-0.4786	0.009679	0.5717	0.717674
223103_at	STARD10,PCTP2,CGI-52,MGC14401,NY-CO-28,SDCCAG28	AF151810	START domain containing 10	-0.4838	0.001415	0.565	0.715092
244271_at	244271_at	AI697709	Transcribed locus, weakly similar to NP_055301.1 neuronal thread protein AD7c-NTP [Homo sapiens]	-0.4838	0.009024	0.5717	0.715092
217592_at	ZSWIM1,C20orf162	AV684859	Zinc finger, SWIM-type containing 1	-0.489	0.007393	0.5717	0.712519
203920_at	NR1H3,LXRA,LXR-a,RLD-1	NM_005693	Nuclear receptor subfamily 1, group H, member 3	-0.4922	0.003281	0.565	0.71094
242859_at	TFCP2,CP2,LSF,SEF,LBP-1C,TFCP2C	BE156563	Transcription factor CP2	-0.4951	0.001124	0.565	0.709512
214906_x_at	CG018	AL049786	hypothetical gene CG018	-0.4962	0.006871	0.5717	0.708972
218575_at	ANAPC1,APC1,MCPR,TSG24	NM_022662	Anaphase promoting complex subunit 1	-0.4991	0.001363	0.565	0.707548
240824_at	OBFC1,FLJ22559,bA541N10.2,RP11-541N10.2	AI076185	Oligonucleotide/oligosaccharide-binding fold containing 1	-0.4994	0.009532	0.5717	0.707401
228111_s_at	DNAH1,HL11,HDHC7,HL-11,DNAHC1,XLHSRF-1	AI004779	Dynein, axonemal, heavy polypeptide 1	-0.5006	0.00824	0.5717	0.706813
1555491_a_at	FLJ11286,FLJ40743	BC035817	hypothetical protein FLJ11286	-0.5009	0.004251	0.565	0.706666
227891_s_at	TAF15,Npl3,RBP56,TAF2N,TAFII68,hTAFII68	AU144462	TAF15 RNA polymerase II, TATA box binding protein (TBP)-associated factor, 68kDa	-0.5011	0.004827	0.565	0.706568
238875_at	ZC3H6,ZC3HDC6,FLJ16526,FLJ41410,FLJ45877,KIAA2035	BE644953	Zinc finger CCCH-type containing 6	-0.5035	0.008525	0.5717	0.705393
213038_at	IBRDC3,FLJ90005	AL031602	Human DNA sequence from clone RP5-1174N9 on chromosome 1p34.1-35.3 Contains the gene for a novel protein (FLJ90005) and two CpG islands, complete sequence.	-0.5049	0.0007683	0.565	0.704709
217794_at	PRR13,FLJ23818,DKFZp564J157	NM_018457	Proline rich 13	-0.5052	0.002587	0.565	0.704563
217527_s_at	NFATC2IP,FLJ14639,MGC126790,MGC138387	AI478300	tm39e01.x1 NCI_CGAP_Kid11 Homo sapiens cDNA clone IMAGE:2160504 3' similar to contains Alu repetitive element; mRNA sequence.	-0.5066	0.003625	0.565	0.703879
226554_at	ZBTB7A,LRF,FBI1,FBI-1,ZBTB7,MGC99631,DKFZp547O146	AW445134	Zinc finger and BTB domain containing 7A	-0.5081	0.007251	0.5717	0.703148
225196_s_at	MRPS26,GI008,RPMS13,MRP-S13,MRP-S26,NY-BR-87,C20orf193,dJ534B8.3	AF308301	Mitochondrial ribosomal protein S26	-0.5121	0.00901	0.5717	0.701201
211471_s_at	RAB36	AF133588	RAB36, member RAS oncogene family	-0.5133	0.002805	0.565	0.700618
236062_at	UBE2E1,UBCH6	AI742722	Ubiquitin-conjugating enzyme E2E 1 (UBC4/5 homolog, yeast)	-0.5159	0.005761	0.5717	0.699357
218335_x_at	TNIP2,KLIP,FLIP1,ABIN-2,MGC4289	NM_024309	TNFAIP3 interacting protein 2	-0.5159	0.009954	0.5717	0.699357
242424_at	LETMD1,HCCR1,HCCR-2,DKFZp586A011,1110019O13Rik	AA345855	LETM1 domain containing 1	-0.5176	0.009425	0.5717	0.698533
225903_at	CDC91L1,PIGU,MGC40420	AL118520	Human DNA sequence from clone RP11-346K17 on chromosome 20 Contains the CDC91L1 gene for CDC91 cell division cycle 91-like 1 (S. cerevisiae), the MAP1LC3A gene for micotubule-associated protein 1 light chain 3 alpha, a cytochrome C oxidase III (MTCO3) pseudogene, the 3' end of a novel gene and three CpG islands, complete sequence.	-0.5182	0.002438	0.565	0.698242
230689_at	230689_at	AA825243	Transcribed locus	-0.5196	0.002309	0.565	0.697565
221893_s_at	ADCK2,AARF,MGC20727	N32831	AarF domain containing kinase 2	-0.5202	0.00434	0.565	0.697275
223305_at	MGC13379	AF151078	HSPC244	-0.5234	0.00534	0.5717	0.69573
223259_at	ORMDL3	BC000638	ORM1-like 3 (S. cerevisiae)	-0.5245	0.00545	0.5717	0.6952
208476_s_at	FRMD4A,FRMD4,FLJ10210,KIAA1294,bA295P9.4	NM_018027	FERM domain containing 4A	-0.5286	0.002188	0.565	0.693227
238341_at	LOC23117	BF677084	KIAA0220-like protein	-0.5288	0.003089	0.565	0.693131
243843_at	243843_at	AI290606	Transcribed locus	-0.532	0.004142	0.565	0.691595
1556148_s_at	LOC389172	BC037882	CDNA clone IMAGE:5274427	-0.5323	0.006138	0.5717	0.691452
224907_s_at	SEC23B	AW084463	Sec23 homolog B (S. cerevisiae)	-0.5395	0.006005	0.5717	0.688009
230198_at	WDR37,FLJ40354,KIAA0982,RP11-529L18.2	AA166617	WD repeat domain 37	-0.545	0.004931	0.565	0.685391
38340_at	HIP1R,HIP3,HIP12,ILWEQ,FLJ14000,KIAA0655,MGC47513	AB014555	Huntingtin interacting protein 1 related	-0.5473	0.001106	0.565	0.6843
228393_s_at	ZNF302,HSD16,MST154,ZNF327,MSTP154,ZNF135L,ZNF140L	BF508739	Zinc finger protein 302	-0.5488	0.001686	0.565	0.683588
243598_at	GPD2,GDH2,mGPDH	AI393727	Glycerol-3-phosphate dehydrogenase 2 (mitochondrial)	-0.5493	0.008135	0.5717	0.683352
212078_s_at	MLL,HRX,TRX1,ALL-1,CXXC7,HTRX1,MLL1A	AA704766	Myeloid/lymphoid or mixed-lineage leukemia (trithorax homolog, Drosophila)	-0.5496	0.008919	0.5717	0.68321
226869_at	MEGF6,EGFL3,KIAA0815	AI655611	ts99d01.x1 NCI_CGAP_GC6 Homo sapiens cDNA clone IMAGE:2239393 3', mRNA sequence.	-0.5514	0.008882	0.5717	0.682358
200804_at	TEGT,BI-1,TMBIM6	NM_003217	Testis enhanced gene transcript (BAX inhibitor 1)	-0.5516	0.001729	0.565	0.682263
239758_at	RABEP1,RAB5EP,RABPT5	AI142126	Rabaptin, RAB GTPase binding effector protein 1	-0.5545	0.007577	0.5717	0.680893
219322_s_at	WDR8,FLJ20430,MGC99569	NM_017818	WD repeat domain 8	-0.5548	0.001614	0.565	0.680751
222186_at	ZFAND6,AWP1,ZA20D3,ZFAND5B	AL109684	Zinc finger, A20 domain containing 3	-0.5554	0.00975	0.5717	0.680468
225191_at	CIRBP,CIRP	AL565767	Cold inducible RNA binding protein	-0.5563	0.001489	0.565	0.680044
1563090_at	CCDC33,FLJ23168,FLJ32855,MGC34145	BC009178	Coiled-coil domain containing 33	-0.5568	0.008539	0.5717	0.679808
44120_at	ADCK2,AARF,MGC20727	AI879381	AarF domain containing kinase 2	-0.5577	0.004305	0.565	0.679384
222489_s_at	WRNIP1,WHIP,FLJ22526,bA420G6.2,RP11-420G6.2	AA621580	Werner helicase interacting protein 1	-0.5655	2.626e-05	0.565	0.675721
1565672_at	LOC440703	BC031957	CDNA clone IMAGE:4838390	-0.5672	0.002376	0.565	0.674925
238549_at	CBFA2T2,EHT,MTGR1,ZMYND3,DKFZp313F2116	AI420611	Transcribed locus	-0.5684	0.000896	0.565	0.674364
225876_at	NPAL3,DJ462O23.2,RP3-462O23.3,DKFZp686E22155	T84558	NIPA-like domain containing 3	-0.5718	0.007971	0.5717	0.672777
227587_at	FLJ12949	N46431	hypothetical protein FLJ12949	-0.5736	0.004048	0.565	0.671938
218382_s_at	U2AF2,U2AF65	NM_007279	U2 small nuclear RNA auxiliary factor 2	-0.5741	0.00584	0.5717	0.671705
218769_s_at	ANKRA2,ANKRA	NM_023039	Ankyrin repeat, family A (RFXANK-like), 2	-0.5788	0.003134	0.565	0.66952
209367_at	STXBP2,UNC18B,Hunc18b,UNC18-2,pp10122,MUNC18-2	AB002559	Syntaxin binding protein 2	-0.5819	0.002562	0.565	0.668083
1557065_at	YLPM1,ZAP,ZAP3,C14orf170	AA927802	YLP motif containing 1	-0.5825	0.008053	0.5717	0.667806
232012_at	CAPN1,CANP,muCL,CANPL1,muCANP	AV691296	Calpain 1, (mu/I) large subunit	-0.5857	0.008936	0.5717	0.666326
242241_x_at	242241_x_at	R66713	yi33f06.s1 Soares placenta Nb2HP Homo sapiens cDNA clone IMAGE:141059 3' similar to contains Alu repetitive element;contains L1 repetitive element ; mRNA sequence.	-0.5874	0.009292	0.5717	0.665541
235659_at	235659_at	AI742077	Transcribed locus	-0.59	0.00682	0.5717	0.664343
202104_s_at	SPG7,CAR,PGN,CMAR,MGC126331,MGC126332	NM_003119	Spastic paraplegia 7, paraplegin (pure and complicated autosomal recessive)	-0.5903	0.00199	0.565	0.664205
218428_s_at	REV1L,REV1,FLJ21523,MGC26225	NM_016316	REV1-like (yeast)	-0.5955	0.0007799	0.565	0.661815
213002_at	MARCKS,MACS,80K-L,PKCSL,MRACKS,PRKCSL,FLJ14368,FLJ90045	AA770596	Myristoylated alanine-rich protein kinase C substrate	-0.5955	0.002615	0.565	0.661815
238853_at	238853_at	AI436813	Transcribed locus	-0.5964	0.008666	0.5717	0.661402
228606_at	TM4SF19,OCTM4	AW016718	Transmembrane 4 L six family member 19	-0.5967	0.007032	0.5717	0.661265
217436_x_at	HLA-J,CDA12,D6S203,HLA-59,HLA-CDA12	M80469	Human MHC class I HLA-J gene, exons 1-8 and complete cds.	-0.6007	0.003717	0.565	0.659434
232447_at	DCAKD,FLJ22955	AU147405	Dephospho-CoA kinase domain containing	-0.6027	0.008596	0.5717	0.65852
1556088_at	OR5T2,OR11-177	AK098491	RPA interacting protein	-0.6047	0.005313	0.5717	0.657608
201565_s_at	ID2,GIG8,ID2A,ID2H,MGC26389	NM_002166	Inhibitor of DNA binding 2, dominant negative helix-loop-helix protein	-0.605	0.001447	0.565	0.657471
227839_at	MBD5,FLJ11113,FLJ30517,KIAA1461	AI911379	Methyl-CpG binding domain protein 5	-0.6062	0.006686	0.5717	0.656925
225203_at	PPP1R16A,MYPT3,MGC14333	AI742931	Protein phosphatase 1, regulatory (inhibitor) subunit 16A	-0.6094	0.00209	0.565	0.655469
231366_at	LOC441261	AI190575	farnesyl pyrophosphate synthetase like	-0.6177	0.008429	0.5717	0.651709
242890_at	HELLS,LSH,PASG,SMARCA6,FLJ10339,Nbla10143	AI650364	Helicase, lymphoid-specific	-0.6195	0.003969	0.565	0.650896
36564_at	IBRDC3,FLJ90005	W27419	IBR domain containing 3	-0.6252	0.0002845	0.565	0.64833
210410_s_at	MSH5,G7,NG23,MutSH5,MGC2939,DKFZp434C1615	AF034759	MutS homolog 5 (E. coli)	-0.6264	0.006958	0.5717	0.647791
217856_at	RBM8A,Y14,RBM8,ZNRP,RBM8B,ZRNP1,BOV-1A,BOV-1B,BOV-1C,MDS014	AF182415	RNA binding motif protein 8A	-0.6287	0.005993	0.5717	0.646759
203836_s_at	MAP3K5,ASK1,MEKK5,MAPKKK5	D84476	Mitogen-activated protein kinase kinase kinase 5	-0.6339	0.0002986	0.565	0.644432
218274_s_at	ANKZF1,ZNF744,FLJ10415,FLJ13144	NM_018089	Ankyrin repeat and zinc finger domain containing 1	-0.635	0.003881	0.565	0.643941
218531_at	TMEM134,FLJ21749	NM_025124	Transmembrane protein 134	-0.6437	0.003489	0.565	0.640069
239469_at	FNBP4,FBP30,FLJ41904,KIAA1014,DKFZp779I1064	BF513404	Formin binding protein 4	-0.646	0.009734	0.5717	0.63905
1557701_s_at	POLH,XPV,XP-V,RAD30A,FLJ16395,FLJ21978	AW665155	Polymerase (DNA directed), eta	-0.6497	0.006419	0.5717	0.637413
223169_s_at	RHOU,ARHU,WRCH1,hG28K,CDC42L1,FLJ10616,DJ646B12.2,fJ646B12.2	AB051826	Ras homolog gene family, member U	-0.6503	0.006486	0.5717	0.637148
223617_x_at	ATAD3B,TOB3,KIAA1273	BC002542	ATPase family, AAA domain containing 3B	-0.6567	0.001003	0.565	0.634328
230703_at	C14orf32,MISS,MGC23138,c14_5346	AA001543	Chromosome 14 open reading frame 32	-0.6572	0.005442	0.5717	0.634108
214692_s_at	JRK,JH8,FLJ45729,DKFZp686C24207	AL041139	Jerky homolog (mouse)	-0.6598	0.001408	0.565	0.632966
210070_s_at	CPT1B,CPT1-M,M-CPT1,KIAA1670	U62733	Carnitine palmitoyltransferase 1B (muscle)	-0.6613	0.005257	0.5717	0.632308
210547_x_at	ICA1,ICA69,ICAp69	L21181	Islet cell autoantigen 1, 69kDa	-0.6624	0.004118	0.565	0.631826
230580_at	230580_at	AI222805	CDNA clone IMAGE:5312086	-0.6642	0.004637	0.565	0.631039
222311_s_at	SFRS15,SRA4,FLJ23364,KIAA1172,DKFZP434E098	AA648521	Splicing factor, arginine/serine-rich 15	-0.6679	0.00451	0.565	0.629422
217099_s_at	GEMIN4,HC56,HHRF-1,DKFZP434B131,DKFZP434D174	AF258545	Homo sapiens chromosome 17 clone PAC P579 HC90, HC71AC, HC6 and HC56 genes, complete sequence.	-0.6682	0.002656	0.565	0.629291
213772_s_at	GGA2,VEAR,FLJ20966,KIAA1080	BF196572	Golgi associated, gamma adaptin ear containing, ARF binding protein 2	-0.6691	0.003877	0.565	0.628899
209936_at	RBM5,G15,H37,RMB5,LUCA15	AF107493	RNA binding motif protein 5	-0.6798	0.001117	0.565	0.624252
228243_at	PAXIP1,PTIP,TNRC2,CAGF28,CAGF29,PACIP1,PAXIP1L,FLJ41049	AI949772	PAX interacting (with transcription-activation domain) protein 1	-0.6798	0.0087	0.5717	0.624252
228123_s_at	ABHD12,C20orf22,dJ965G21.2,DKFZP434P106	AW303865	Abhydrolase domain containing 12	-0.6832	0.001097	0.565	0.622782
228230_at	PRIC285,PDIP-1,FLJ00244,KIAA1769,MGC132634,MGC138228,PDIP1beta	AL121829	peroxisomal proliferator-activated receptor A interacting complex 285	-0.6847	0.00793	0.5717	0.622135
239726_at	ANK3,FLJ45464,ANKYRIN-G	AI743588	Ankyrin 3, node of Ranvier (ankyrin G)	-0.6849	0.006013	0.5717	0.622049
222730_s_at	ZDHHC2,ZNF372	AI814257	Zinc finger, DHHC-type containing 2	-0.6936	0.004866	0.565	0.618309
235985_at	PITPNB	AI821477	nj45a06.x5 NCI_CGAP_Pr9 Homo sapiens cDNA clone IMAGE:995410 similar to contains Alu repetitive element;contains element TAR1 repetitive element ; mRNA sequence.	-0.7392	0.004806	0.565	0.599071
205007_s_at	CIB2,KIP2	AI478592	Calcium and integrin binding family member 2	-0.7398	0.005963	0.5717	0.598822
227850_x_at	CDC42EP5,CEP5,Borg3,MGC21945,MGC71153	AW084544	CDC42 effector protein (Rho GTPase binding) 5	-0.7629	0.008277	0.5717	0.589311
232280_at	SLC25A29,CACL,C14orf69,FLJ38975	AK022257	Solute carrier family 25, member 29	-0.7706	0.0003779	0.565	0.586174
221756_at	MGC17330,HGFL,hHGFL(S)	AL540260	HGFL gene	-0.7799	0.002706	0.565	0.582407
200660_at	S100A11,MLN70,S100C	NM_005620	S100 calcium binding protein A11 (calgizzarin)	-0.7813	0.005979	0.5717	0.581842
205432_at	OVGP1,EGP,OGP,MUC9,CHIT5	NM_002557	Oviductal glycoprotein 1, 120kDa (mucin 9, oviductin)	-0.7822	0.006934	0.5717	0.581479
203281_s_at	UBE1L,D8,UBE2,MGC12713	NM_003335	Ubiquitin-activating enzyme E1-like	-0.803	0.005104	0.5662	0.573156
1570251_at	HECTD1,FLJ38315,KIAA1131	BC016947	HECT domain containing 1	-0.8185	0.004516	0.565	0.567031
1558686_at	1558686_at	BM983749	Full length insert cDNA YP99D02	-0.8188	0.005756	0.5717	0.566913
1554597_at	LOC440426	BC016767.1	gb:BC016767.1 /DB_XREF=gi:16876988 /TID=Hs2.30724.2 /CNT=7 /FEA=FLmRNA /TIER=FL /STK=1 /LL=2967 /UG_GENE=GTF2H3 /UG=Hs.30724 /DEF=Homo sapiens, general transcription factor IIH, polypeptide 3 (34kD subunit), clone MGC:22720 IMAGE:4077665, mRNA, complete cds. /PROD=general transcription factor IIH, polypeptide 3(34kD subunit) /FL=gb:BC016767.1	-0.8197	0.004905	0.565	0.56656
1563129_at	IREB2,ACO3,IRP2,IRP2AD,FLJ23381	AL109710	Iron-responsive element binding protein 2	-0.835	0.009343	0.5717	0.560583
235305_s_at	ECHDC2,FLJ10948	AI903313	Enoyl Coenzyme A hydratase domain containing 2	-0.8422	0.003414	0.565	0.557792
239749_at	FAF1,hFAF1,CGI-03,HFAF1s,FLJ37524	AW205090	Fas (TNFRSF6) associated factor 1	-0.8705	0.001915	0.565	0.546957
232309_at	LOC202181,FLJ11561	Y13871	hypothetical protein LOC202181	-0.8731	0.004344	0.565	0.545972
212285_s_at	AGRIN,AGRN,FLJ45064	AW008051	Agrin	-0.9045	0.004369	0.565	0.534218
226375_at	LMTK2,BREK,KPI2,LMR2,cprk,KPI-2,AATYK2,KIAA1079	AW206440	CDNA clone IMAGE:6584326	-0.906	0.007689	0.5717	0.533663
212319_at	RUTBC1,KIAA0397	AB007857	RUN and TBC1 domain containing 1	-0.9091	0.001186	0.565	0.532517
202794_at	INPP1,MGC110984	NM_002194	Inositol polyphosphate-1-phosphatase	-0.9213	0.0002814	0.565	0.528033
218297_at	C10orf97,CARP,DERP5,my042,MST126,MSTP126,FLJ13397,RP11-394I23.1	NM_024948	Chromosome 10 open reading frame 97	-0.923	0.00775	0.5717	0.527411
229215_at	ASCL2,ASH2,HASH2,MASH2	AI393930	Achaete-scute complex-like 2 (Drosophila)	-0.9291	0.001989	0.565	0.525186
239606_at	GCNT2,II,IGNT,ULG3,GCNT5,GCNT2C,NACGT1,NAGCT1,bA421M1.1,bA360O19.2	AA669135	Glucosaminyl (N-acetyl) transferase 2, I-branching enzyme (I blood group)	-0.9501	0.008188	0.5717	0.517597
235688_s_at	TRAF4,CART1,MLN62,RNF83	AI992283	Transcribed locus	-0.9677	0.008058	0.5717	0.511321
218813_s_at	SH3GLB2,KIAA1848	NM_020145	Sec23 homolog B (S. cerevisiae)	-0.9819	0.0001285	0.565	0.506312
234970_at	MTAC2D1,Tac2-N,C14orf47,FLJ36557,c14_5695	AI741469	Membrane targeting (tandem) C2 domain containing 1	-0.983	0.00802	0.5717	0.505927
235278_at	C20orf133,dJ631M13.5,RP11-189J1.1	BF032500	Chromosome 20 open reading frame 133	-0.9908	0.009192	0.5717	0.503199
206453_s_at	NDRG2,SYLD,KIAA1248,DKFZp781G1938	NM_016250	NDRG family member 2	-0.9954	0.00571	0.5717	0.501597
1559706_at	RGNEF,FLJ21817,KIAA1998,DKFZp686P12164	AB082529	Rho-guanine nucleotide exchange factor	-1.002	0.007253	0.5717	0.499307
241505_at	na	BF513468	Transcribed locus	-1.025	0.004973	0.565	0.49141
227177_at	CORO2A,IR10,WDR2,CLIPINB	AL515381	Coronin, actin binding protein, 2A	-1.027	0.008399	0.5717	0.49073
222767_s_at	C12orf49,FLJ21415	AW872378	Chromosome 12 open reading frame 49	-1.088	0.001903	0.565	0.470413
225536_at	TMEM54,BCLP,CAC1,CAC-1,MGC10137	AL545105	Transmembrane protein 54	-1.094	0.003342	0.565	0.468461
218895_at	GPATC3,FLJ12455,DKFZp686E0221	NM_022078	G patch domain containing 3	-1.098	0.003929	0.565	0.467164
226707_at	NAPRT1,PP3856	AI925574	Nicotinate phosphoribosyltransferase domain containing 1	-1.132	0.009514	0.5717	0.456283
209403_at	TBC1D3,TRE17,TBC1D3A	AL136860	TBC1 domain family, member 3F	-1.176	0.007475	0.5717	0.442577
243386_at	243386_at	AI085338	qf22f12.x1 NCI_CGAP_Brn25 Homo sapiens cDNA clone IMAGE:1750799 3', mRNA sequence.	-1.207	0.00188	0.565	0.433168
242528_at	LOC643903	AI473887	Hypothetical protein LOC643903	-1.231	0.005551	0.5717	0.426022
229254_at	MFSD4,UNQ3064,FLJ25004,FLJ34577,DKFZp761N1114	BE550027	Major facilitator superfamily domain containing 4	-1.317	0.003464	0.565	0.401369
238513_at	PRRG4,TMG4	BF905445	Proline rich Gla (G-carboxyglutamic acid) 4 (transmembrane)	-1.447	0.007974	0.5717	0.366783
226213_at	ERBB3,HER3,ErbB-3,c-erbB3,erbB3-S,MDA-BF-1,MGC88033,c-erbB-3,p180-ErbB3,p45-sErbB3,p85-sErbB3	AV681807	V-erb-b2 erythroblastic leukemia viral oncogene homolog 3 (avian)	-1.484	0.006982	0.5717	0.357496
231098_at	231098_at	BF939996	Transcribed locus	-1.499	0.009156	0.5717	0.353799
1560525_at	LOC134541	BC029472	Homo sapiens, clone IMAGE:4723630, mRNA	-1.513	0.007016	0.5717	0.350382
213558_at	PCLO,ACZ,DKFZp779G1236	AB011131	Piccolo (presynaptic cytomatrix protein)	-1.533	0.004017	0.565	0.345558
1557380_at	KIAA1975	AI659151	KIAA1975 protein similar to MRIP2	-1.679	0.009428	0.5717	0.312299
238408_at	OXR1,FLJ10125,FLJ38829,FLJ41673,FLJ42450,FLJ45656,Nbla00307	AW086258	Transcribed locus	-1.681	0.002622	0.565	0.311866
219932_at	SLC27A6,FATP6,ACSVL2,FACVL2,VLCS-H1,DKFZp779M0564	NM_014031	Solute carrier family 27 (fatty acid transporter), member 6	-1.789	0.004578	0.565	0.289373
229032_at	KIAA0789,MGC117165	BE962770	KIAA0789 gene product	-1.965	0.002642	0.565	0.256139
220356_at	CORIN,CRN,ATC2,Lrp4,TMPRSS10,MGC119742	NM_006587	Nuclear transcription factor, X-box binding-like 1	-2.196	0.007236	0.5717	0.218242
203722_at	ALDH4A1,P5CD,ALDH4,P5CDh,P5CDhL,P5CDhS	NM_003748	Aldehyde dehydrogenase 4 family, member A1	-2.433	0.008563	0.5717	0.18518
204379_s_at	FGFR3,ACH,CEK2,JTK4,CD333,HSFGFR3EX	NM_000142	Fibroblast growth factor receptor 3 (achondroplasia, thanatophoric dwarfism)	-2.653	0.009595	0.5717	0.158989
214046_at	na	AA017721	MRNA; cDNA DKFZp686F1844 (from clone DKFZp686F1844)	-4.175	0.0009802	0.565	0.0553605
